# Supplementary material for: FAT-switch-based quantitative S-nitrosoproteomics reveals a key role of GSNOR1 in regulating ER functions
Source: Nat Commun. 2023 Jun 5;14:3268. doi: 10.1038/s41467-023-39078-0 (PMC10241878; doi:10.1038/s41467-023-39078-0)
Supplement: Supplementary file 4 — Supplementary Dataset 1 [file 41467_2023_39078_MOESM4_ESM.xlsx]

## Sheet: Biotin labelling peptides
Supplementary Dataset 1: S-nitrosylation peptides identified by biotin-switch method
Sequence	Modifications	Master Proteins	Modifications in Master Proteins
[K].VTGCCR.[G]	1xBiotin-HPDP [C4]	AT1G01090.1	168
[K].FSYCLVDR.[ST]	1xBiotin-HPDP [C4]	AT1G01300.1	291
[R].LDSAGCNTR.[R]	1xBiotin-HPDP [C6]	AT1G01300.1	210
[K].SCLLLR.[F]	1xBiotin-HPDP [C2]	AT1G02130.1	23
[R].CISEALTCLR.[N]	1xBiotin-HPDP [C1]	AT1G02150.1	430
[R].VASVKPFGACFSTK.[N]	1xBiotin-HPDP [C10]	AT1G03220.1	330
[R].IASDGCK.[E]	1xBiotin-HPDP [C6]	AT1G03900.1	232
[R].DVSNVGCK.[S]	1xBiotin-HPDP [C7]	AT1G04280.1	17
[K].LSSALSAASSACDHIR.[D]	1xBiotin-HPDP [C12]	AT1G04410.1	252
[K].NISCLTR.[L]	1xBiotin-HPDP [C4]	AT1G04410.1	155
[K].CETGVWVGDR.[K]	1xBiotin-HPDP [C1]	AT1G04640.2	134
[R].LCELEPGK.[V]	1xBiotin-HPDP [C2]	AT1G05500.1	352
[K].LSIPCIVSDYK.[R]	1xBiotin-HPDP [C5]	AT1G06410.1	575
[R].FASIENCK.[T]	1xBiotin-HPDP [C7]	AT1G07140.1	146
[K].CGVISPR.[F]	1xBiotin-HPDP [C1]	AT1G07770.2	72
[K].GCDHLR.[D]	1xBiotin-HPDP [C2]	AT1G07890.2	138
[K].NCAPIMVR.[L]	1xBiotin-HPDP [C2]	AT1G07890.2	32
[K].NCAPIMVR.[L]	1xBiotin-HPDP [C2]	AT1G07890.2	32
[K].QMICCCNK.[M]	1xBiotin-HPDP [C]	AT1G07940.1	-
[K].QMICCCNK.[M]	1xBiotin-HPDP [C4]	AT1G07940.1	150
[K].YYCTVIDAPGHR.[D]	1xBiotin-HPDP [C3]	AT1G07940.1	87
[K].CLAAIEGR.[E]	1xBiotin-HPDP [C1]	AT1G08520.1	371
[K].TCACLLK.[G]	1xBiotin-HPDP [C4]	AT1G08550.2	122
[R].CAEEFK.[L]	1xBiotin-HPDP [C1]	AT1G09590.1	101
[K].IAEECLSK.[M]	1xBiotin-HPDP [C5]	AT1G09620.1	549
[R].AESCENLPKPGEK.[F]	1xBiotin-HPDP [C4]	AT1G09620.1	36
[R].AYGLGCDWR.[R]	1xBiotin-HPDP [C6]	AT1G09620.1	203
[R].IGIAPEPCN.[-]	1xBiotin-HPDP [C8]	AT1G09750.1	448
[R].NWSGAPNNPCR.[V]	1xBiotin-HPDP [C10]	AT1G10950.1	428
[R].SVICPLELDEAK.[V]	1xBiotin-HPDP [C4]	AT1G10950.1	103
[R].AGSCSSCAGK.[V]	1xBiotin-HPDP [C]	AT1G10960.1	-
[R].ILNYVNELCER.[L]	1xBiotin-HPDP [C9]	AT1G11910.1	411
[R].CVQQINK.[A]	1xBiotin-HPDP [C1]	AT1G12270.1	494
[R].AACELAAR.[V]	1xBiotin-HPDP [C3]	AT1G13270.1	139
[K].SDLDIVSNASCTTNCLAPLAK.[V]	1xBiotin-HPDP [C11]	AT1G13440.1	156
[K].CAIGFAPGIECNEDVK.[G]	1xBiotin-HPDP [C1]	AT1G14210.1	174
[K].EFVECPYVPDK.[S]	1xBiotin-HPDP [C5]	AT1G14210.1	211
[K].GCCPPTK.[G]	1xBiotin-HPDP [C2]	AT1G14210.1	46
[K].ISDLVCQMEK.[K]	1xBiotin-HPDP [C6]	AT1G14210.1	92
[K].ISDLVCQMEK.[K]	1xBiotin-HPDP [C6]	AT1G14210.1	92
[RK].DWCISR.[Q]	1xBiotin-HPDP [C3]	AT1G14610.1	556
[K].AEFQAPCR.[T]	1xBiotin-HPDP [C7]	AT1G14670.1	431
[R].CSACAYPAAR.[K]	1xBiotin-HPDP [C]	AT1G15250.1	-
[R].IPGEEYCLR.[L]	1xBiotin-HPDP [C7]	AT1G15290.1	771
[R].QFNTIPGLMEGTAKPDYATCVK.[I]	1xBiotin-HPDP [C20]	AT1G15690.1	634
[K].ALCADHEVR.[L]	1xBiotin-HPDP [C3]	AT1G15930.2	82
[R].GLHECAK.[L]	1xBiotin-HPDP [C5]	AT1G15930.2	51
[R].VAQLVVLAEDCNQPDYVK.[L]	1xBiotin-HPDP [C11]	AT1G15930.2	69
[K].SHMPTVVHNQAVTTLGPEDDFSCLK.[S]	1xBiotin-HPDP [C23]	AT1G16860.1	202
[R].IECPSYELVHSGNGYEIR.[R]	1xBiotin-HPDP [C3]	AT1G17100.1	47
[R].VTCEGIK.[V]	1xBiotin-HPDP [C3]	AT1G17620.1	228
[R].FCPTVCNFCK.[V]	1xBiotin-HPDP [C]	AT1G17860.1	-
[R].SGGTAFWCR.[C]	1xBiotin-HPDP [C8]	AT1G18060.1	219
[K].LWNTLGECK.[Y]	1xBiotin-HPDP [C8]	AT1G18080.1	138
[K].VWNLSNCK.[L]	1xBiotin-HPDP [C7]	AT1G18080.1	184
[K].GTYEIICPEEIGLER.[S]	1xBiotin-HPDP [C7]	AT1G18500.1	410
[K].AAVGAPDHLGDCPFSQR.[A]	1xBiotin-HPDP [C12]	AT1G19570.1	20
[R].LISCSGGDDTSADPNSTALENK.[S]	1xBiotin-HPDP [C4]	AT1G19870.1	15
[R].SPASSCLR.[L]	1xBiotin-HPDP [C6]	AT1G19870.1	9
[R].VLQQLCGR.[E]	1xBiotin-HPDP [C6]	AT1G20840.1	207
[R].NTGKPEGLCGINK.[M]	1xBiotin-HPDP [C9]	AT1G20850.1	343
[K].QICDAVQAR.[A]	1xBiotin-HPDP [C3]	AT1G20950.1	306
[R].SQYKPELPPCLQGTTVR.[V]	1xBiotin-HPDP [C10]	AT1G20950.1	28
[R].TIVKPGCSQDVLK.[A]	1xBiotin-HPDP [C7]	AT1G20950.1	586
[K].TCAQDLESK.[V]	1xBiotin-HPDP [C2]	AT1G20970.1	715
[RK].AEPICR.[FY]	1xBiotin-HPDP [C5]	AT1G21100.1	120
[K].VCNDILSVIDK.[H]	1xBiotin-HPDP [C2]	AT1G22300.1	98
[K].GDDAPECDK.[F]	1xBiotin-HPDP [C7]	AT1G22450.1	158
[R].SLCPSEWVDR.[W]	1xBiotin-HPDP [C3]	AT1G22450.1	169
[R].LANIVCK.[K]	1xBiotin-HPDP [C6]	AT1G22780.1	45
[K].CAQCHTVEAGAGHK.[Q]	1xBiotin-HPDP [C]	AT1G22840.1	-
[K].FFCPIVNLDK.[L]	1xBiotin-HPDP [C3]	AT1G23290.1	70
[K].CQYAVR.[G]	1xBiotin-HPDP [C1]	AT1G23310.1	18
[K].FCYNEK.[L]	1xBiotin-HPDP [C2]	AT1G23310.1	239
[K].VPDVFYCLK.[L]	1xBiotin-HPDP [C7]	AT1G23310.1	417
[K].DCGVESFGADR.[K]	1xBiotin-HPDP [C2]	AT1G24180.1	376
[K].LLEPQDCVAR.[I]	1xBiotin-HPDP [C7]	AT1G25490.1	238
[K].CHFVAIDIFTAK.[K]	1xBiotin-HPDP [C1]	AT1G26630.1	57
[K].KLEDIVPSSHNCDVPHVNR.[VT]	1xBiotin-HPDP [C12]	AT1G26630.1	80
[K].LGGAAITCK.[N]	1xBiotin-HPDP [C8]	AT1G26640.1	26
[K].CPVTGK.[R]	1xBiotin-HPDP [C1]	AT1G26880.1	44
[K].ALGTCAR.[V]	1xBiotin-HPDP [C5]	AT1G26910.1	126
[K].FLSCHGPLANR.[Q]	1xBiotin-HPDP [C4]	AT1G26910.1	202
[K].MLSCAGADR.[L]	1xBiotin-HPDP [C4]	AT1G26910.1	105
[K].MLSCAGADR.[L]	1xBiotin-HPDP [C4]	AT1G26910.1	105
[K].TFAEEFLCR.[K]	1xBiotin-HPDP [C8]	AT1G27930.1	256
[K].CCDAVEDIK.[E]	1xBiotin-HPDP [C]	AT1G27950.1	-
[K].AALCQTK.[R]	1xBiotin-HPDP [C4]	AT1G29070.1	104
[R].CLVSLPEGYK.[R]	1xBiotin-HPDP [C1]	AT1G29470.2	284
[R].VTNAGCCGIGR.[N]	1xBiotin-HPDP [C]	AT1G29670.1	-
[K].SFDCLITK.[F]	1xBiotin-HPDP [C4]	AT1G29790.1	180
[K].TGFCGLVGK.[Q]	1xBiotin-HPDP [C4]	AT1G30360.1	271
[K].TDCTEMR.[W]	1xBiotin-HPDP [C3]	AT1G30720.1	335
[R].CISVNGFIACSLYTR.[F]	1xBiotin-HPDP [C1]	AT1G30790.1	113
[K].YGLLCGSDGLPHLIVNGDQR.[H]	1xBiotin-HPDP [C5]	AT1G31330.1	130
[K].LTCSYPGIK.[F]	1xBiotin-HPDP [C3]	AT1G32060.1	295
[K].FCEEEDAAH.[-]	1xBiotin-HPDP [C2]	AT1G32470.1	159
[R].SCALINQK.[C]	1xBiotin-HPDP [C2]	AT1G33140.1	161
[K].ICDGILK.[L]	1xBiotin-HPDP [C2]	AT1G35160.2	106
[K].TNPADEECK.[V]	1xBiotin-HPDP [C8]	AT1G42970.1	443
[K].WPGAEAVGSGDPLEDFCK.[T]	1xBiotin-HPDP [C17]	AT1G42970.1	434
[K].GCCVGPK.[K]	1xBiotin-HPDP [C]	AT1G43170.3	-
[K].VACIGAWHPAR.[V]	1xBiotin-HPDP [C3]	AT1G43170.3	254
[R].VLPISVVGGDKDEEVVGSCLGK.[E]	1xBiotin-HPDP [C19]	AT1G43690.1	100
[K].GECVEALAETLR.[K]	1xBiotin-HPDP [C3]	AT1G44835.2	265
[K].CGIAIEPSYPIK.[N]	1xBiotin-HPDP [C1]	AT1G47128.1	342
[K].GVDGTCDQIR.[K]	1xBiotin-HPDP [C6]	AT1G47128.1	233
[R].HLAEICR.[DES]	1xBiotin-HPDP [C6]	AT1G47240.1	135
[R].CSGLGSEWGK.[V]	1xBiotin-HPDP [C1]	AT1G47420.1	230
[K].NCLGPLR.[K]	1xBiotin-HPDP [C2]	AT1G47550.2	446
[K].VCNPECK.[A]	1xBiotin-HPDP [C]	AT1G47600.1	-
[R].IQNHCSHLSCLK.[C]	1xBiotin-HPDP [C5]	AT1G47600.1	445
[R].SSGDLACDSYDLYKDDVK.[L]	1xBiotin-HPDP [C7]	AT1G47600.1	97
[K].GCLLVGPPGTGK.[T]	1xBiotin-HPDP [C2]	AT1G50250.1	298
[K].CLVWGR.[A]	1xBiotin-HPDP [C1]	AT1G50430.1	325
[K].VFTNCR.[F-]	1xBiotin-HPDP [C5]	AT1G50430.1	198
[R].SSADLACDSYDLYKDDVK.[L]	1xBiotin-HPDP [C7]	AT1G51470.1	97
[K].SGFFCGSGR.[Y]	1xBiotin-HPDP [C5]	AT1G51940.1	287
[K].NLCTAIAK.[Y]	1xBiotin-HPDP [C3]	AT1G53240.1	130
[K].LAACATAVESR.[V]	1xBiotin-HPDP [C4]	AT1G53280.1	185
[K].FGEISCK.[A]	1xBiotin-HPDP [C6]	AT1G53880.1	383
[K].GDAPTVSCLGVR.[M]	1xBiotin-HPDP [C8]	AT1G54040.2	76
[K].VHACVGGTSVR.[E]	1xBiotin-HPDP [C4]	AT1G54270.1	141
[R].QSLRPDCIK.[M]	1xBiotin-HPDP [C7]	AT1G54270.1	181
[K].FAVLNTGIYECR.[S]	1xBiotin-HPDP [C11]	AT1G54500.1	102
[R].CPTCGAAQSFFESK.[M]	1xBiotin-HPDP [C1]	AT1G54500.1	135
[K].DCCAGFGQVIR.[K]	1xBiotin-HPDP [C]	AT1G55260.1	-
[R].FDTNCVVTTLK.[D]	1xBiotin-HPDP [C5]	AT1G55450.2	283
[K].NTGSPTCK.[R]	1xBiotin-HPDP [C7]	AT1G56070.1	267
[K].QIIATCMNDQK.[D]	1xBiotin-HPDP [C6]	AT1G56070.1	286
[R].VAVQCK.[V]	1xBiotin-HPDP [C5]	AT1G56070.1	495
[K].LDCGGGYMK.[L]	1xBiotin-HPDP [C3]	AT1G56340.1	108
[R].LACIIPDR.[R]	1xBiotin-HPDP [C3]	AT1G59218.1	100
[R].LIASVCR.[T]	1xBiotin-HPDP [C6]	AT1G59870.1	680
[K].YVCSSYK.[Y]	1xBiotin-HPDP [C3]	AT1G61310.1	110
[R].IFDCLIGK.[S]	1xBiotin-HPDP [C4]	AT1G61310.1	22
[K].CVTKPGSSLGGSESSCISR.[C]	1xBiotin-HPDP [C16]	AT1G61570.1	64
[K].LAESAADCILTK.[E]	1xBiotin-HPDP [C8]	AT1G62390.1	358
[K].NYENVCTLR.[V]	1xBiotin-HPDP [C6]	AT1G63000.1	162
[R].SAQHCVK.[S]	1xBiotin-HPDP [C5]	AT1G63940.2	379
[R].CEYLEEVLSK.[MT]	1xBiotin-HPDP [C1]	AT1G64330.1	533
[K].CLQDSTR.[T]	1xBiotin-HPDP [C1]	AT1G64790.2	2389
[R].AIFCSHHPSIVGTGK.[R]	1xBiotin-HPDP [C4]	AT1G64790.2	771
[R].EAAECAAR.[A]	1xBiotin-HPDP [C5]	AT1G64790.2	1504
[R].TALCDSALEVR.[E]	1xBiotin-HPDP [C4]	AT1G64790.2	2043
[K].LFNCVQR.[G]	1xBiotin-HPDP [C4]	AT1G65820.3	62
[K].CATITPDEGR.[V]	1xBiotin-HPDP [C1]	AT1G65930.1	75
[K].LEAACVGTVESGK.[M]	1xBiotin-HPDP [C5]	AT1G65930.1	363
[R].VAMTCEGCVGAVK.[R]	1xBiotin-HPDP [C]	AT1G66240.1	-
[R].VAMTCEGCVGAVK.[R]	1xBiotin-HPDP [C5]	AT1G66240.1	43
[R].YVPGCEDR.[E]	1xBiotin-HPDP [C5]	AT1G66270.1	230
[-].MEICTYFK.[S]	1xBiotin-HPDP [C4]	AT1G67730.1	4
[-].MEICTYFK.[S]	1xBiotin-HPDP [C4]	AT1G67730.1	4
[R].WPSCDYNSSCGWLFCCHWSCWSCCCCSSSSK.[K]	1xBiotin-HPDP [C]	AT1G69280.1	-
[R].QCIDFLR.[T]	1xBiotin-HPDP [C2]	AT1G70610.1	90
[K].IHGCELHEGDWGK.[V]	1xBiotin-HPDP [C4]	AT1G70890.1	46
[K].CGQVVSCSDILALAAR.[D]	1xBiotin-HPDP [C1]	AT1G71695.1	134
[K].SSDNQCAIK.[V]	1xBiotin-HPDP [C6]	AT1G72550.1	349
[K].FVFCPR.[T]	1xBiotin-HPDP [C4]	AT1G73260.1	165
[R].LYCEQR.[L]	1xBiotin-HPDP [C3]	AT1G73430.2	326
[K].AYSYAYDDPTSIATCSK.[A]	1xBiotin-HPDP [C15]	AT1G73620.1	249
[R].DGTQVVACK.[S]	1xBiotin-HPDP [C8]	AT1G73620.1	195
[R].HGCSFDR.[S]	1xBiotin-HPDP [C3]	AT1G73620.1	98
[R].GEICNVNK.[A]	1xBiotin-HPDP [C4]	AT1G74070.1	187
[K].RPDTFSLGICNGCQLMALLGWVPGPQVGGSLDTSQPR.[F]	1xBiotin-HPDP [C]	AT1G74260.1	-
[K].CDHVAVGTGTVTHK.[G]	1xBiotin-HPDP [C1]	AT1G74470.1	271
[K].CSGEGIYFAAK.[S]	1xBiotin-HPDP [C1]	AT1G74470.1	341
[K].SYQCGGQCTR.[R]	1xBiotin-HPDP [C4]	AT1G74670.1	43
[K].CQCYASLTTHGGR.[R]	1xBiotin-HPDP [C1]	AT1G75750.1	82
[K].IDCGSACVAR.[C]	1xBiotin-HPDP [C]	AT1G75750.1	-
[K].IDCGSACVAR.[C]	2xBiotin-HPDP [C3; C7]	AT1G75750.1	40; 44
[K].KIDCGSACVAR.[C]	1xBiotin-HPDP [C]	AT1G75750.1	-
[R].ACGTCCYR.[C]	1xBiotin-HPDP [C]	AT1G75750.1	-
[R].CNCVPPGTYGNYDK.[C]	2xBiotin-HPDP [C1; C3]	AT1G75750.1	68; 70
[K].VIEYCK.[KR]	1xBiotin-HPDP [C5]	AT1G75950.1	59
[K].HCGPCVK.[V]	1xBiotin-HPDP [C]	AT1G76080.1	-
[K].NALLCGR.[A]	1xBiotin-HPDP [C5]	AT1G76160.1	530
[K].TTQFCSGGK.[G]	1xBiotin-HPDP [C5]	AT1G78820.1	374
[R].GMCVGCPTPK.[G]	1xBiotin-HPDP [C]	AT1G78820.1	-
[R].GMCVGCPTPK.[G]	1xBiotin-HPDP [C]	AT1G78820.1	-
[K].CLLAPLLGTLIK.[D]	1xBiotin-HPDP [C1]	AT1G78830.1	432
[K].IVGVEHFTGPYVNDGQGPTSVNDCK.[A]	1xBiotin-HPDP [C24]	AT1G78830.1	410
[R].GMCNACPTPK.[G]	1xBiotin-HPDP [C3]	AT1G78830.1	349
[R].GMCNACPTPK.[G]	1xBiotin-HPDP [C3]	AT1G78830.1	349
[K].GLLGWDETCK.[S]	1xBiotin-HPDP [C9]	AT1G78850.1	348
[R].CWLGYELK.[T]	1xBiotin-HPDP [C1]	AT1G78850.1	409
[R].ICLDILK.[D]	1xBiotin-HPDP [C2]	AT1G78870.1	90
[R].GCVNDVR.[R]	1xBiotin-HPDP [C2]	AT1G79340.1	22
[R].VVCATSDK.[T]	1xBiotin-HPDP [C3]	AT1G79850.1	59
[K].ASAEAAPASGDCDVNMQDAK.[D]	1xBiotin-HPDP [C12]	AT1G79930.1	536
[K].AAIDVVCNPLGK.[S]	1xBiotin-HPDP [C7]	AT1G80300.1	523
[K].VASWCK.[A]	1xBiotin-HPDP [C5]	AT1G80460.1	508
[K].IWNYTCDGKPEVFK.[E]	1xBiotin-HPDP [C6]	AT2G01520.1	62
[K].IFDALCK.[L]	1xBiotin-HPDP [C6]	AT2G01690.2	138
[R].TCESQSHR.[F]	1xBiotin-HPDP [C2]	AT2G02100.1	33
[K].GPCVSTHNCANVCHNEGFGGGK.[C]	1xBiotin-HPDP [C]	AT2G02130.1	-
[K].VYQEACPK.[L]	1xBiotin-HPDP [C6]	AT2G02560.1	373
[R].AELPSCLPVLVDR.[M]	1xBiotin-HPDP [C6]	AT2G02560.1	604
[K].CDAAVAEK.[E]	1xBiotin-HPDP [C1]	AT2G04030.1	61
[K].DLNAACK.[N]	1xBiotin-HPDP [C6]	AT2G04030.1	691
[K].EELIDCLGTIAQSGTSK.[F]	1xBiotin-HPDP [C6]	AT2G04030.1	165
[K].QEFNLLCDWIK.[Q]	1xBiotin-HPDP [C7]	AT2G04030.1	613
[R].LSSSPCVLVSGK.[F]	1xBiotin-HPDP [C6]	AT2G04030.1	638
[K].WFCCIR.[A]	1xBiotin-HPDP [C4]	AT2G04410.1	69
[KR].GYHGCSR.[C]	1xBiotin-HPDP [C5]	AT2G05380.1	99
[R].HGCCYK.[G]	1xBiotin-HPDP [C]	AT2G05380.1	-
[R].QGGGGSYCR.[H]	1xBiotin-HPDP [C8]	AT2G05380.1	87
[R].GYNGCSR.[C]	1xBiotin-HPDP [C5]	AT2G05520.1	128
[R].HGCCYR.[G]	1xBiotin-HPDP [C]	AT2G05520.1	-
[R].QGGGGSGGSYCR.[H]	1xBiotin-HPDP [C11]	AT2G05520.1	116
[K].GFHIDGCQASVEAK.[Y]	1xBiotin-HPDP [C7]	AT2G06850.1	231
[K].YCATQGR.[M]	1xBiotin-HPDP [C2]	AT2G06850.1	240
[K].ACEFLLSK.[Q]	1xBiotin-HPDP [C2]	AT2G07050.1	642
[K].ATCPIDTLK.[L]	1xBiotin-HPDP [C3]	AT2G10940.1	208
[K].LGACVDLLGGLVK.[I]	1xBiotin-HPDP [C4]	AT2G10940.1	218
[K].AICIVHNETATGVTNDISAVR.[T]	1xBiotin-HPDP [C3]	AT2G13360.2	142
[K].ALSLPTGLGIVCASPK.[A]	1xBiotin-HPDP [C12]	AT2G13360.2	213
[K].HPALLLVDGVSSICALDFR.[M]	1xBiotin-HPDP [C14]	AT2G13360.2	181
[R].IAWQPCNPAVGGPAK.[S]	1xBiotin-HPDP [C6]	AT2G13440.1	113
[R].NCTDFLVHGYTR.[D]	1xBiotin-HPDP [C2]	AT2G14255.1	516
[R].EILCDEK.[L]	1xBiotin-HPDP [C4]	AT2G14880.1	113
[K].DCQCVPSGTYGNK.[H]	1xBiotin-HPDP [C]	AT2G14900.1	-
[K].YCGICCK.[D]	1xBiotin-HPDP [C2]	AT2G14900.1	71
[R].CEEAIPLDAWVPADDVLPLCK.[A]	1xBiotin-HPDP [C20]	AT2G15620.1	312
[R].GLCAVVK.[V]	1xBiotin-HPDP [C3]	AT2G16950.1	824
[R].GISACAVCDGAAPIFR.[N]	1xBiotin-HPDP [C5]	AT2G17420.1	192
[K].IVPSGCR.[A]	1xBiotin-HPDP [C6]	AT2G18020.1	162
[R].VSDCSSAK.[R]	1xBiotin-HPDP [C4]	AT2G18040.1	69
[R].GCGLANLAWVGVDK.[V]	1xBiotin-HPDP [C2]	AT2G18730.1	31
[K].VLSCIDK.[Y]	1xBiotin-HPDP [C4]	AT2G18960.1	446
[K].SCPNVETIVR.[N]	1xBiotin-HPDP [C2]	AT2G18980.1	34
[K].VSCADILALATR.[DE]	1xBiotin-HPDP [C3]	AT2G18980.1	119
[R].SQLAEGQAGERPPECK.[Q]	1xBiotin-HPDP [C15]	AT2G19480.1	376
[K].NNNCFLVK.[Q]	1xBiotin-HPDP [C4]	AT2G19730.3	18
[K].TCIGQICATK.[E]	1xBiotin-HPDP [C2]	AT2G20050.1	9
[R].NCCHVSFASTLK.[I]	1xBiotin-HPDP [C2]	AT2G20230.1	5
[K].TWCSYSSQVK.[S]	1xBiotin-HPDP [C3]	AT2G20270.2	95
[R].YIQVSCLGASVSSPSR.[M]	1xBiotin-HPDP [C6]	AT2G20360.1	185
[K].SAGPLIIACK.[K]	1xBiotin-HPDP [C9]	AT2G20420.1	160
[K].VYLCEK.[L]	1xBiotin-HPDP [C4]	AT2G20420.1	133
[K].VGLCGSDTGR.[G]	1xBiotin-HPDP [C4]	AT2G20630.2	15
[K].LWNSDHGHVIEACK.[D]	1xBiotin-HPDP [C13]	AT2G21250.1	89
[K].GLVPLVGSYDESWCQGLDGLASR.[T]	1xBiotin-HPDP [C14]	AT2G21330.1	164
[K].DTTDIEDNTCCICYAGEANAMIAPCSHR.[S]	2xBiotin-HPDP [C10; C11]	AT2G22010.2	1220; 1221
[K].GSTECER.[F]	1xBiotin-HPDP [C5]	AT2G23810.1	38
[K].LCFDCQSCK.[A]	1xBiotin-HPDP [C8]	AT2G23810.1	219
[R].SCLVESK.[V]	1xBiotin-HPDP [C2]	AT2G23810.1	138
[R].CGLTSSNYSELSHLYEK.[Y]	1xBiotin-HPDP [C1]	AT2G25080.1	111
[K].IELGHHSEAAKPDCIK.[A]	1xBiotin-HPDP [C14]	AT2G25810.1	17
[K].TFVIASNCHPQTIDVCK.[T]	1xBiotin-HPDP [C8]	AT2G26080.1	251
[R].FCDALISIR.[E]	1xBiotin-HPDP [C2]	AT2G26080.1	949
[R].ESAFSCLEK.[V]	1xBiotin-HPDP [C6]	AT2G26780.1	1607
[K].DGDGCITTK.[E]	1xBiotin-HPDP [C5]	AT2G27030.3	27
[K].EAFSLFDKDGDGCITTK.[E]	1xBiotin-HPDP [C13]	AT2G27030.3	27
[K].TCLSCGEDPK.[D]	1xBiotin-HPDP [C2]	AT2G27090.1	361
[K].GTCVLFK.[V]	1xBiotin-HPDP [C3]	AT2G27820.1	323
[K].TCPAHLQVR.[S]	1xBiotin-HPDP [C2]	AT2G28790.1	167
[KR].NLACEWAK.[D]	1xBiotin-HPDP [C4]	AT2G29340.1	175
[R].EILHIQGGQCGNQIGSK.[F]	1xBiotin-HPDP [C10]	AT2G29550.1	12
[R].VNVYYNEASCGR.[YF]	1xBiotin-HPDP [C10]	AT2G29550.1	56
[R].FASVENCK.[A]	1xBiotin-HPDP [C7]	AT2G30060.1	148
[R].WICCGDK.[K]	1xBiotin-HPDP [C3]	AT2G30740.1	6
[K].SLVAYHEVGHAVCGTLTPGHDAVQK.[V]	1xBiotin-HPDP [C13]	AT2G30950.1	495
[K].CGLTDANYK.[E]	1xBiotin-HPDP [C1]	AT2G31570.1	41
[K].GCEVIVSGK.[L]	1xBiotin-HPDP [C2]	AT2G31610.1	134
[R].ACYGVLR.[F]	1xBiotin-HPDP [C2]	AT2G31610.1	119
[R].GLCAIAQAESLR.[Y]	1xBiotin-HPDP [C3]	AT2G31610.1	97
[K].ALCADHSIK.[L]	1xBiotin-HPDP [C3]	AT2G32060.1	82
[K].TLGEWAGLCK.[I]	1xBiotin-HPDP [C9]	AT2G32060.1	105
[K].GNFTSIAAQCLQK.[L]	1xBiotin-HPDP [C10]	AT2G33120.2	35
[R].QCSSGLQAVADVAAAIK.[A]	1xBiotin-HPDP [C2]	AT2G33150.1	138
[R].ICPFTGK.[K]	1xBiotin-HPDP [C2]	AT2G33450.1	70
[K].QGNVGVGCAK.[A]	1xBiotin-HPDP [C8]	AT2G33800.1	186
[R].AVETGGCPHAAIR.[E]	1xBiotin-HPDP [C7]	AT2G34470.2	139
[K].IAPGDFSEICR.[T]	1xBiotin-HPDP [C10]	AT2G35630.1	328
[K].CAAVTER.[V]	1xBiotin-HPDP [C1]	AT2G36460.1	197
[R].VLAACYK.[A]	1xBiotin-HPDP [C5]	AT2G36460.1	208
[K].SCNALLLK.[V]	1xBiotin-HPDP [C2]	AT2G36530.1	346
[K].TGAPCR.[S]	1xBiotin-HPDP [C5]	AT2G36530.1	408
[R].DHSLTPECWR.[-]	1xBiotin-HPDP [C8]	AT2G36870.1	297
[K].LCDQISDAILDACLEQDPESK.[V]	1xBiotin-HPDP [C13]	AT2G36880.1	31
[K].VACETCTK.[T]	1xBiotin-HPDP [C]	AT2G36880.1	-
[K].AQCPIVER.[L]	1xBiotin-HPDP [C3]	AT2G37270.2	69
[K].TIAECLADELINAAK.[G]	1xBiotin-HPDP [C5]	AT2G37270.2	175
[R].KAQCPIVER.[L]	1xBiotin-HPDP [C4]	AT2G37270.2	69
[R].SAPQCGFSQR.[V]	1xBiotin-HPDP [C5]	AT2G38270.1	219
[RK].AQCQFVTPR.[L]	1xBiotin-HPDP [C3]	AT2G38380.1	206
[K].ACGVNIPYK.[I]	1xBiotin-HPDP [C2]	AT2G38540.1	100
[K].ISTSTNCK.[T]	1xBiotin-HPDP [C7]	AT2G38540.1	114
[R].QQACNCIQGAAR.[A]	1xBiotin-HPDP [C]	AT2G38540.1	-
[R].GCIGTLEAR.[R]	1xBiotin-HPDP [C2]	AT2G38710.2	55
[K].GAQQVNLPVPEGCTDPVAENFDPTAR.[S]	1xBiotin-HPDP [C13]	AT2G39730.1	451
[K].MCCLFINDLDAGAGR.[M]	1xBiotin-HPDP [C]	AT2G39730.1	-
[K].SFQCELVMAK.[M]	1xBiotin-HPDP [C4]	AT2G39730.1	175
[K].SFQCELVMAK.[M]	1xBiotin-HPDP [C4]	AT2G39730.1	175
[R].VPIICTGNDFSTLYAPLIR.[D]	1xBiotin-HPDP [C5]	AT2G39730.1	282
[R].QFILDCLR.[Y]	1xBiotin-HPDP [C6]	AT2G39930.1	394
[K].SYQTLCEK.[Y]	1xBiotin-HPDP [C6]	AT2G40490.1	87
[R].CSNCGK.[C]	1xBiotin-HPDP [C1]	AT2G40510.1	23
[K].CSSDTYK.[I]	1xBiotin-HPDP [C1]	AT2G41475.1	96
[K].TSCSSVSYTR.[D]	1xBiotin-HPDP [C3]	AT2G41475.1	58
[K].ATFDCLQK.[T]	1xBiotin-HPDP [C5]	AT2G41840.1	237
[K].CGSVTVR.[M]	1xBiotin-HPDP [C1]	AT2G41840.1	182
[R].DCLTQLYAK.[D]	1xBiotin-HPDP [C2]	AT2G42600.2	191
[K].ICTDAIVSELQK.[K]	1xBiotin-HPDP [C2]	AT2G42910.1	15
[R].LCEAECEK.[E]	1xBiotin-HPDP [C2]	AT2G43560.1	88
[K].LGVTPGTNLSC.[-]	1xBiotin-HPDP [C11]	AT2G43610.1	281
[K].VGSGCPAK.[G]	1xBiotin-HPDP [C5]	AT2G43610.1	108
[R].TLGITPGANLSC.[-]	1xBiotin-HPDP [C12]	AT2G43620.1	283
[K].GCVASVAAK.[L]	1xBiotin-HPDP [C2]	AT2G43750.2	98
[K].APAVKPTCPTDTLK.[L]	1xBiotin-HPDP [C8]	AT2G45180.1	52
[K].STHNLPCEAWWK.[R]	1xBiotin-HPDP [C7]	AT2G45980.1	163
[R].IACELLK.[G]	1xBiotin-HPDP [C3]	AT2G46520.1	394
[K].CGLTYVYQK.[E]	1xBiotin-HPDP [C1]	AT2G47110.2	144
[K].AGGSDPLEEYCNDNPETDECR.[T]	1xBiotin-HPDP [C]	AT2G47400.1	-
[K].ETCADDPVSGECVAAWDEVEELSAAASHAR.[D]	1xBiotin-HPDP [C]	AT2G47400.1	-
[K].KAGGSDPLEEYCNDNPETDECR.[T]	1xBiotin-HPDP [C]	AT2G47400.1	-
[K].VDCDEQK.[S]	1xBiotin-HPDP [C3]	AT2G47470.1	82
[K].CVHPNDHVNR.[S]	1xBiotin-HPDP [C1]	AT2G47510.2	155
[R].VTCTLPR.[L]	1xBiotin-HPDP [C3]	AT2G47510.2	245
[K].TASCLCLTTVK.[N]	1xBiotin-HPDP [C6]	AT2G47610.1	194
[R].IALSDCR.[E]	1xBiotin-HPDP [C6]	AT2G47670.1	118
[R].EDYLECLHHSK.[E]	1xBiotin-HPDP [C6]	AT2G47690.1	79
[K].LISQDCK.[K]	1xBiotin-HPDP [C6]	AT2G47730.1	139
[R].EASNSASLCILK.[D]	1xBiotin-HPDP [C9]	AT2G47940.1	556
[K].VISELGDSAFEDQCGR.[C]	1xBiotin-HPDP [C14]	AT3G01500.2	277
[R].VCPSHVLDFQPGDAFVVR.[N]	1xBiotin-HPDP [C2]	AT3G01500.2	173
[R].CIAFSVCPIR.[L]	1xBiotin-HPDP [C1]	AT3G01510.1	577
[R].SEGQNCGNFLTDRPSTK.[V]	1xBiotin-HPDP [C6]	AT3G02180.1	85
[K].ASCISFK.[D]	1xBiotin-HPDP [C3]	AT3G02230.1	85
[K].VICDHLGLGVK.[T]	1xBiotin-HPDP [C3]	AT3G02230.1	257
[R].SPSHGESLCGK.[S]	1xBiotin-HPDP [C9]	AT3G02260.1	1491
[K].ICVENENLK.[N]	1xBiotin-HPDP [C2]	AT3G02760.1	294
[K].EFGCESK.[L]	1xBiotin-HPDP [C4]	AT3G04790.1	204
[R].TCYAQSSQIR.[Q]	1xBiotin-HPDP [C2]	AT3G04840.1	154
[K].GECEYHGR.[E]	1xBiotin-HPDP [C3]	AT3G05727.1	64
[R].DCEAQCYEHYPHSCK.[G]	1xBiotin-HPDP [C]	AT3G05730.1	-
[K].YVVDEPSKDETTSESGSALCPEK.[A]	1xBiotin-HPDP [C20]	AT3G05900.1	431
[R].CVLGLLK.[D]	1xBiotin-HPDP [C1]	AT3G06310.1	61
[K].SCLDNLPGYPR.[T]	1xBiotin-HPDP [C2]	AT3G07100.1	474
[R].IPTCHNIANK.[C]	1xBiotin-HPDP [C4]	AT3G07160.1	619
[R].TCAQDEVLR.[V]	1xBiotin-HPDP [C2]	AT3G08030.1	116
[K].VCFCFR.[R]	1xBiotin-HPDP [C4]	AT3G08510.1	11
[R].IAQLCEK.[A]	1xBiotin-HPDP [C5]	AT3G08530.1	631
[K].GIGDCFGR.[T]	1xBiotin-HPDP [C5]	AT3G08580.1	130
[R].CNNDNGDVAVDFFHR.[Y]	1xBiotin-HPDP [C1]	AT3G09260.1	80
[R].CSSYVNAK.[C]	1xBiotin-HPDP [C1]	AT3G09260.1	222
[R].GPALWDIYCR.[R]	1xBiotin-HPDP [C9]	AT3G09260.1	73
[K].CMEPVEK.[C]	1xBiotin-HPDP [C1]	AT3G09440.1	319
[K].ELESICNPIIAK.[M]	1xBiotin-HPDP [C6]	AT3G09440.1	609
[R].NLPGVELCHVER.[L]	1xBiotin-HPDP [C8]	AT3G09630.1	236
[R].VDSICK.[K]	1xBiotin-HPDP [C5]	AT3G09740.1	14
[K].GIEECVR.[A]	1xBiotin-HPDP [C5]	AT3G09820.1	318
[K].VAAAGAIICQK.[L]	1xBiotin-HPDP [C9]	AT3G10380.1	359
[K].YVAIGNEDCGK.[T]	1xBiotin-HPDP [C9]	AT3G10740.1	390
[K].YFCEFCGK.[Y]	1xBiotin-HPDP [C]	AT3G10950.1	-
[R].VAQLCEK.[A]	1xBiotin-HPDP [C5]	AT3G11130.1	631
[R].TLQALQYIQENPDEVCPAGWKPGEK.[S]	1xBiotin-HPDP [C16]	AT3G11630.1	241
[R].ILATCSK.[Q]	1xBiotin-HPDP [C5]	AT3G12012.1	19
[K].GCLELLAR.[S]	1xBiotin-HPDP [C2]	AT3G12290.1	154
[K].ELQEFKPASDAPAITSSDLGCK.[Q]	1xBiotin-HPDP [C21]	AT3G12490.2	138
[R].SYWVPLIEDSCK.[Q]	1xBiotin-HPDP [C11]	AT3G13120.1	111
[R].CCLEHAASVAK.[T]	1xBiotin-HPDP [C]	AT3G13470.1	-
[R].NCGEASQR.[W]	1xBiotin-HPDP [C2]	AT3G13750.1	692
[R].DCLAQLYAK.[D]	1xBiotin-HPDP [C2]	AT3G14940.1	192
[R].DVCLLAR.[M]	1xBiotin-HPDP [C3]	AT3G14940.1	304
[K].LAATCATAVESR.[V]	1xBiotin-HPDP [C5]	AT3G14990.1	139
[K].VDACSK.[I]	1xBiotin-HPDP [C4]	AT3G15450.1	232
[R].LNNLCTLNR.[Q]	1xBiotin-HPDP [C5]	AT3G15450.1	89
[K].VEDPPSCEVIR.[K]	1xBiotin-HPDP [C7]	AT3G15480.1	134
[R].CFCCGK.[AS]	1xBiotin-HPDP [C]	AT3G15480.1	-
[K].LACLAK.[E]	1xBiotin-HPDP [C3]	AT3G15980.2	718
[K].WFHCSTPGDSLTAR.[G]	1xBiotin-HPDP [C4]	AT3G16400.2	309
[R].CSHGIAQVGNK.[I]	1xBiotin-HPDP [C1]	AT3G16400.2	167
[R].TWSISPATGDVPHLSCLGVR.[M]	1xBiotin-HPDP [C16]	AT3G16400.2	219
[R].GCSAITR.[C]	1xBiotin-HPDP [C2]	AT3G16570.1	129
[K].TTCIEK.[R]	1xBiotin-HPDP [C3]	AT3G17240.1	71
[R].GALGGTCLNVGCIPSK.[VA]	1xBiotin-HPDP [C]	AT3G17240.1	-
[R].SLHDALCVVR.[C]	1xBiotin-HPDP [C7]	AT3G18190.1	407
[K].VSEEFISECK.[S]	1xBiotin-HPDP [C9]	AT3G19170.1	118
[K].DGLVCTAR.[K]	1xBiotin-HPDP [C5]	AT3G19820.3	86
[R].ALHDALCIVK.[R]	1xBiotin-HPDP [C7]	AT3G20050.1	400
[K].EVECLTR.[S]	1xBiotin-HPDP [C4]	AT3G20320.1	308
[K].YAQVCVTMPTAK.[I]	1xBiotin-HPDP [C5]	AT3G21055.1	92
[K].ECALLTDGR.[F]	1xBiotin-HPDP [C2]	AT3G23940.1	514
[K].CNGATTVK.[L]	1xBiotin-HPDP [C1]	AT3G24503.1	6
[R].CLTVHPVK.[T]	1xBiotin-HPDP [C1]	AT3G24570.1	11
[K].YCLLGR.[L]	1xBiotin-HPDP [C2]	AT3G24830.1	141
[K].CDLQAHK.[G]	1xBiotin-HPDP [C1]	AT3G25220.1	45
[K].GKPVVLYFYPADETPGCTK.[Q]	1xBiotin-HPDP [C17]	AT3G26060.2	112
[R].TGVIQECK.[R]	1xBiotin-HPDP [C7]	AT3G27160.1	117
[R].ACEPLPR.[R]	1xBiotin-HPDP [C2]	AT3G27230.1	170
[K].NYEGCVR.[C]	1xBiotin-HPDP [C5]	AT3G29350.1	115
[R].ESAHGQSVCCNNVR.[A]	1xBiotin-HPDP [C9]	AT3G32930.1	200
[K].AAVETACPR.[T]	1xBiotin-HPDP [C7]	AT3G32980.1	120
[K].NAILCIQR.[L]	1xBiotin-HPDP [C5]	AT3G42050.1	425
[K].IFDAALDCLHK.[L]	1xBiotin-HPDP [C8]	AT3G43300.1	129
[R].LTCISFK.[F]	1xBiotin-HPDP [C3]	AT3G44100.1	136
[K].IGAAICWENR.[M]	1xBiotin-HPDP [C6]	AT3G44310.3	186
[R].CIWGQGDGSTIPVYDTPIGK.[LI]	1xBiotin-HPDP [C1]	AT3G44310.3	161
[R].CFVDCVDSFTR.[K]	1xBiotin-HPDP [C1]	AT3G46560.1	43
[R].NEFCLESK.[S]	1xBiotin-HPDP [C4]	AT3G46830.1	38
[K].TAELLPPSSGCVC.[-]	1xBiotin-HPDP [C13]	AT3G46900.1	158
[R].ESLGHPLGVASEPVPPVCHR.[A]	1xBiotin-HPDP [C18]	AT3G48110.1	367
[R].HSNIPAHVSPCFR.[V]	1xBiotin-HPDP [C11]	AT3G48930.1	115
[R].SCSASLAPVILSR.[L]	1xBiotin-HPDP [C2]	AT3G48990.1	288
[K].FCFEPTSFTVK.[A]	1xBiotin-HPDP [C2]	AT3G50820.1	136
[K].GTGTANQCPTIDGGSETFSFK.[A]	1xBiotin-HPDP [C8]	AT3G50820.1	113
[R].IECQSHR.[L]	1xBiotin-HPDP [C3]	AT3G51260.1	92
[R].DQCLLNLPCLSDPVR.[R]	1xBiotin-HPDP [C]	AT3G51390.1	-
[R].CIQGAAR.[A]	1xBiotin-HPDP [C1]	AT3G51600.1	76
[R].GCCSGVQR.[L]	1xBiotin-HPDP [C]	AT3G51600.1	-
[R].GCCSGVQR.[L]	2xBiotin-HPDP [C2; C3]	AT3G51600.1	53; 54
[R].TNCNTVR.[-]	1xBiotin-HPDP [C3]	AT3G51600.1	114
[K].CGHSNQLRPK.[K]	1xBiotin-HPDP [C1]	AT3G52590.1	115
[K].VICAIAAPPALSK.[L]	1xBiotin-HPDP [C3]	AT3G53900.2	241
[K].TDIACLDMLDTGSR.[Q]	1xBiotin-HPDP [C5]	AT3G53990.1	83
[K].GTIDCFVK.[T]	1xBiotin-HPDP [C5]	AT3G54110.1	255
[R].QCLFGGLR.[I]	1xBiotin-HPDP [C2]	AT3G54110.1	86
[R].TLQCEAPQCK.[Q]	1xBiotin-HPDP [C4]	AT3G54400.1	141
[K].ESELIHCR.[W]	1xBiotin-HPDP [C7]	AT3G54890.1	91
[R].YKESELIHCR.[W]	1xBiotin-HPDP [C9]	AT3G54890.1	91
[R].LTCLVTR.[L]	1xBiotin-HPDP [C3]	AT3G55070.1	96
[K].QLGLYTDCEAK.[A]	1xBiotin-HPDP [C8]	AT3G55120.1	138
[K].EECVEALSK.[H]	1xBiotin-HPDP [C3]	AT3G55240.1	30
[K].CTPDDSR.[A]	1xBiotin-HPDP [C1]	AT3G55250.1	99
[K].VIACVGETLEER.[E]	1xBiotin-HPDP [C4]	AT3G55440.1	127
[K].KVDTNEAASCLER.[A]	1xBiotin-HPDP [C10]	AT3G56190.1	94
[K].VGMSCQGCVGAVNR.[V]	1xBiotin-HPDP [C]	AT3G56240.1	-
[K].VGMSCQGCVGAVNR.[V]	1xBiotin-HPDP [C]	AT3G56240.1	-
[K].YDNCFNLGIKPIER.[Y]	1xBiotin-HPDP [C4]	AT3G56310.1	195
[K].CAEPWIEVK.[F]	1xBiotin-HPDP [C1]	AT3G56650.1	132
[R].IANILSGNYCQPK.[C]	1xBiotin-HPDP [C10]	AT3G56650.1	128
[K].ENPEFQCYPIFK.[Y]	1xBiotin-HPDP [C7]	AT3G56940.1	242
[K].YFENWCQDENR.[H]	1xBiotin-HPDP [C6]	AT3G56940.1	253
[R].TLCSNLER.[S]	1xBiotin-HPDP [C3]	AT3G57290.1	161
[R].GPCLIEGVSK.[T]	1xBiotin-HPDP [C3]	AT3G57890.2	354
[K].CLEGLAR.[H]	1xBiotin-HPDP [C1]	AT3G58140.1	229
[R].CHTSAHQAELLR.[K]	1xBiotin-HPDP [C1]	AT3G58140.1	160
[R].SFIEACK.[D]	1xBiotin-HPDP [C6]	AT3G59020.2	531
[R].DPSVVCEAVK.[R]	1xBiotin-HPDP [C6]	AT3G59760.1	99
[K].FVNDCR.[Q]	1xBiotin-HPDP [C5]	AT3G59970.3	208
[R].CGLTAPVLNTGIGR.[S]	1xBiotin-HPDP [C1]	AT3G60620.1	239
[R].NLSQQCLNALAK.[VA]	1xBiotin-HPDP [C6]	AT3G60750.1	440
[K].QEHFQPTCSIK.[D]	1xBiotin-HPDP [C8]	AT3G61440.1	87
[K].VTEGCEAYVAAK.[Q]	1xBiotin-HPDP [C5]	AT3G61440.1	72
[K].WNVQAEIVHCR.[W]	1xBiotin-HPDP [C10]	AT3G61470.1	98
[K].ADGSDPLEEYCK.[D]	1xBiotin-HPDP [C11]	AT3G62410.1	117
[K].DNPETNECR.[T]	1xBiotin-HPDP [C8]	AT3G62410.1	126
[K].EVICNAVQK.[L]	1xBiotin-HPDP [C4]	AT3G62550.1	111
[R].ALLGSVSEYCAK.[R]	1xBiotin-HPDP [C10]	AT3G62550.1	144
[K].AVDGIILCK.[N]	1xBiotin-HPDP [C8]	AT3G62680.1	194
[K].TAAALCLTTVK.[N]	1xBiotin-HPDP [C6]	AT3G62870.1	193
[K].LCAAAAGK.[T]	1xBiotin-HPDP [C2]	AT3G63140.1	315
[R].WFEGPNGGEGCR.[C]	1xBiotin-HPDP [C11]	AT3G63420.1	93
[K].FSASLCK.[L]	1xBiotin-HPDP [C6]	AT3G63460.1	738
[K].TTSQDVDESICK.[F]	1xBiotin-HPDP [C11]	AT4G00100.1	38
[K].IVGTLCGDLVK.[R]	1xBiotin-HPDP [C6]	AT4G02350.1	663
[R].KEQCLALGTR.[L]	1xBiotin-HPDP [C4]	AT4G02770.1	135
[K].FLCPCHGSQYNAQGR.[V]	1xBiotin-HPDP [C5]	AT4G03280.1	177
[K].CQGQDSQEK.[R]	1xBiotin-HPDP [C1]	AT4G03560.1	687
[K].LGCLGLCGQK.[V]	1xBiotin-HPDP [C3]	AT4G04340.1	281
[K].IETELSDICDGILK.[L]	1xBiotin-HPDP [C9]	AT4G09000.2	105
[K].SLESCEYEGR.[R]	1xBiotin-HPDP [C5]	AT4G09040.1	157
[R].GLIGEVICR.[F]	1xBiotin-HPDP [C8]	AT4G09320.1	43
[K].YGANCGPEAVWFK.[T]	1xBiotin-HPDP [C5]	AT4G10340.1	141
[K].DLIVQCLLR.[L]	1xBiotin-HPDP [C6]	AT4G11150.1	121
[K].IVCENTLDAR.[L]	1xBiotin-HPDP [C3]	AT4G11150.1	201
[R].VDLENGDNILGYICGK.[I]	1xBiotin-HPDP [C14]	AT4G11175.1	103
[R].LCEIIR.[N]	1xBiotin-HPDP [C2]	AT4G11420.1	199
[R].TPGSSGNCPIDALR.[L]	1xBiotin-HPDP [C8]	AT4G12490.1	99
[K].YFSNVACAK.[S]	1xBiotin-HPDP [C7]	AT4G13360.1	343
[R].LNEPQVCVSTTNR.[N]	1xBiotin-HPDP [C7]	AT4G13430.1	465
[K].LCDLCSITLNK.[N]	1xBiotin-HPDP [C]	AT4G13930.1	-
[K].FDNLYGCR.[H]	1xBiotin-HPDP [C7]	AT4G13940.1	244
[K].GCAAAMK.[T]	1xBiotin-HPDP [C2]	AT4G13940.1	277
[K].VAVICGYGDVGK.[G]	1xBiotin-HPDP [C5]	AT4G13940.1	268
[R].LQCQSCK.[H]	1xBiotin-HPDP [C]	AT4G14320.1	-
[R].GYSYMDFCEVCPEK.[L]	1xBiotin-HPDP [C8]	AT4G14710.5	80
[K].CGINYQPPTVVPGGDLAK.[V]	1xBiotin-HPDP [C1]	AT4G14960.2	353
[K].EIVDLCLDR.[IV]	1xBiotin-HPDP [C6]	AT4G14960.2	118
[K].QLVELCK.[A]	1xBiotin-HPDP [C6]	AT4G15550.1	300
[K].ICHIYDK.[F]	1xBiotin-HPDP [C2]	AT4G15610.1	153
[R].NCDHQEAADNNCVYR.[N]	1xBiotin-HPDP [C12]	AT4G16265.1	42
[K].TEFTECWR.[T]	1xBiotin-HPDP [C6]	AT4G16480.1	17
[R].INWICNPVHK.[H]	1xBiotin-HPDP [C5]	AT4G16720.1	152
[R].CLEVLSNR.[T]	1xBiotin-HPDP [C1]	AT4G17140.3	3789
[R].HFGCTEIFR.[E]	1xBiotin-HPDP [C4]	AT4G17140.3	3839
[R].TYCAEIAHNVSTK.[K]	1xBiotin-HPDP [C3]	AT4G18100.1	94
[R].VCGTIDIEK.[A]	1xBiotin-HPDP [C2]	AT4G18480.1	193
[R].VCSELNVDGLR.[G]	1xBiotin-HPDP [C2]	AT4G18480.1	354
[K].EDKPFTCQDISCR.[Y]	1xBiotin-HPDP [C7]	AT4G18950.1	316
[R].HYAHVDCPGHADYVK.[N]	1xBiotin-HPDP [C7]	AT4G20360.1	149
[K].AASAPTCSK.[S]	1xBiotin-HPDP [C7]	AT4G20850.1	1136
[R].ADCFIEAHPEYDGR.[G]	1xBiotin-HPDP [C3]	AT4G20850.1	126
[R].VGCGGGGGGGAVGGGAENASVANFK.[L]	1xBiotin-HPDP [C3]	AT4G20850.1	84
[K].SSVCDIAPTGLK.[M]	1xBiotin-HPDP [C4]	AT4G20890.1	354
[K].SIVDLCMK.[L]	1xBiotin-HPDP [C6]	AT4G20980.2	517
[R].CNYEYCR.[D]	1xBiotin-HPDP [C6]	AT4G21585.1	98
[R].HCVNSISLK.[F]	1xBiotin-HPDP [C2]	AT4G21860.3	187
[R].TCSNVLR.[F]	1xBiotin-HPDP [C2]	AT4G22485.1	588
[K].VFIDQCK.[S]	1xBiotin-HPDP [C6]	AT4G22670.1	16
[KR].FCTALR.[AG]	1xBiotin-HPDP [C2]	AT4G22753.2	288
[K].CIDWQFSGSEAAK.[D]	1xBiotin-HPDP [C1]	AT4G23600.1	6
[K].SEDSCVCK.[I]	1xBiotin-HPDP [C]	AT4G23670.1	-
[K].SEDTCIGK.[I]	1xBiotin-HPDP [C5]	AT4G23680.1	112
[R].LADTPCVVVTSK.[F]	1xBiotin-HPDP [C6]	AT4G24190.1	671
[K].LECPAINK.[Q]	1xBiotin-HPDP [C3]	AT4G24280.1	179
[R].VLIAEGNCGSPR.[S]	1xBiotin-HPDP [C8]	AT4G24620.1	593
[R].VLSVLNEATCK.[D]	1xBiotin-HPDP [C10]	AT4G24620.1	548
[R].QLEAACPR.[T]	1xBiotin-HPDP [C6]	AT4G26010.1	110
[K].ADYDACNTK.[N]	1xBiotin-HPDP [C6]	AT4G27520.1	84
[K].CMQDESSSR.[V]	1xBiotin-HPDP [C1]	AT4G27640.1	167
[K].DLCDAELK.[T]	1xBiotin-HPDP [C3]	AT4G28080.1	1523
[K].QDACEAQK.[E]	1xBiotin-HPDP [C4]	AT4G28080.1	1558
[R].CVGVSVAR.[Y]	1xBiotin-HPDP [C1]	AT4G28520.1	70
[K].FVATECEDFHLPEGR.[Q]	1xBiotin-HPDP [C6]	AT4G29130.1	159
[R].NNCFLVK.[Q]	1xBiotin-HPDP [C3]	AT4G29410.2	18
[K].QAVDSNPNCR.[N]	1xBiotin-HPDP [C9]	AT4G30170.1	115
[K].QMCPIGVDVR.[I]	1xBiotin-HPDP [C3]	AT4G30170.1	232
[K].HPGQEVFSGSTCK.[Q]	1xBiotin-HPDP [C12]	AT4G30190.2	202
[K].NLVEVFCK.[G]	1xBiotin-HPDP [C7]	AT4G30190.2	350
[K].ADVLCNEAR.[S]	1xBiotin-HPDP [C5]	AT4G30580.1	343
[R].SQVDCLK.[R]	1xBiotin-HPDP [C5]	AT4G30580.1	255
[K].LCSASAIASGTVLGLFEDSR.[Y]	1xBiotin-HPDP [C2]	AT4G30920.1	209
[R].VLSSLFCTK.[T]	1xBiotin-HPDP [C7]	AT4G31340.1	412
[R].AAANTYCQLLLSQSDNNVK.[L]	1xBiotin-HPDP [C7]	AT4G31480.2	284
[K].FNVANPTTGCQK.[K]	1xBiotin-HPDP [C10]	AT4G31700.1	12
[K].GLGPSCLK.[L]	1xBiotin-HPDP [C6]	AT4G32400.1	364
[R].ALCTGEK.[GK]	1xBiotin-HPDP [C3]	AT4G32420.1	43
[R].VVSNCR.[A]	1xBiotin-HPDP [C5]	AT4G32520.2	383
[R].LACQTIVGNK.[E]	1xBiotin-HPDP [C3]	AT4G32590.3	150
[K].VVENNYCASR.[R]	1xBiotin-HPDP [C7]	AT4G32750.1	148
[K].CSDAHAIADAASK.[S]	1xBiotin-HPDP [C1]	AT4G33010.1	463
[K].ELLGCSIADGSDK.[I]	1xBiotin-HPDP [C5]	AT4G33090.1	521
[K].INGTCSWIK.[I]	1xBiotin-HPDP [C5]	AT4G33090.1	534
[R].CVEVETQNAK.[I]	1xBiotin-HPDP [C1]	AT4G33500.1	106
[R].ADPFLVVCR.[C]	1xBiotin-HPDP [C8]	AT4G33625.1	34
[R].ENILEACR.[R]	1xBiotin-HPDP [C7]	AT4G33680.1	453
[R].CIYDSDDEVR.[D]	1xBiotin-HPDP [C1]	AT4G34450.1	521
[R].CSQVITK.[L]	1xBiotin-HPDP [C1]	AT4G34450.1	46
[R].IVDACEK.[L]	1xBiotin-HPDP [C5]	AT4G34740.1	237
[K].DSNVCPK.[E]	1xBiotin-HPDP [C5]	AT4G35000.1	123
[K].IALDLCEGVK.[A]	1xBiotin-HPDP [C6]	AT4G35000.1	79
[R].VLIDCEGCER.[K]	1xBiotin-HPDP [C]	AT4G35060.1	-
[K].GFFEVTHDISNLTCADFLR.[A]	1xBiotin-HPDP [C14]	AT4G35090.1	86
[K].VALIQCAK.[A]	1xBiotin-HPDP [C6]	AT4G35250.1	174
[K].YVFYSIHNCDK.[H]	1xBiotin-HPDP [C9]	AT4G35250.1	191
[R].AWTTQEVITLCER.[L]	1xBiotin-HPDP [C11]	AT4G35250.1	295
[R].NCDEFQVK.[S]	1xBiotin-HPDP [C2]	AT4G35830.1	54
[K].DFDIEGCPVPGPADCPANSK.[N]	1xBiotin-HPDP [C7]	AT4G37800.1	231
[R].GSGVCHDDSGPTVNATTIDELHSLQK.[K]	1xBiotin-HPDP [C5]	AT4G37870.1	38
[R].GDCLLHLVR.[T]	1xBiotin-HPDP [C3]	AT4G38200.1	157
[K].LLPTVGCEADAATR.[Y]	1xBiotin-HPDP [C7]	AT4G38225.3	148
[R].ISCDLR.[F]	1xBiotin-HPDP [C3]	AT4G38240.2	6
[R].IDCFPCIK.[V]	1xBiotin-HPDP [C]	AT4G38350.2	-
[K].MDCEGCER.[KR]	1xBiotin-HPDP [C3]	AT4G38580.1	36
[K].CGEPGHMAR.[ED]	1xBiotin-HPDP [C1]	AT4G38680.1	134
[K].CGEPGHMAR.[ED]	1xBiotin-HPDP [C1]	AT4G38680.1	134
[K].GLVPLVGSNNESWCQGLDGLSSR.[T]	1xBiotin-HPDP [C14]	AT4G38970.1	163
[R].ALQNTCLK.[T]	1xBiotin-HPDP [C6]	AT4G38970.1	345
[R].GILAMDESNATCGK.[R]	1xBiotin-HPDP [C12]	AT4G38970.1	79
[R].GILAMDESNATCGK.[R]	1xBiotin-HPDP [C12]	AT4G38970.1	79
[K].ICEAFGANR.[Y]	1xBiotin-HPDP [C2]	AT4G39080.1	260
[R].ECELIHGR.[W]	1xBiotin-HPDP [C2]	AT5G01530.1	139
[R].FRECELIHGR.[W]	1xBiotin-HPDP [C4]	AT5G01530.1	139
[R].AAACMAR.[A]	1xBiotin-HPDP [C4]	AT5G02940.1	343
[R].SGCTYPEKPDFN.[-]	1xBiotin-HPDP [C3]	AT5G03300.1	336
[K].LACYLK.[K]	1xBiotin-HPDP [C3]	AT5G03940.1	198
[R].ELYICR.[K]	1xBiotin-HPDP [C5]	AT5G04140.2	282
[R].ICHTNNCPVGVASQR.[E]	1xBiotin-HPDP [C]	AT5G04140.2	-
[R].ITPNQNIVLCDIK.[T]	1xBiotin-HPDP [C10]	AT5G04590.1	468
[R].SLSQVLVNCLR.[Y]	1xBiotin-HPDP [C9]	AT5G04740.1	286
[K].EALECLVR.[L]	1xBiotin-HPDP [C5]	AT5G06120.1	276
[R].TLQALQYVQENPDEVCPAGWKPGEK.[S]	1xBiotin-HPDP [C16]	AT5G06290.1	248
[R].ASSDDADCNAEECAPEK.[E]	1xBiotin-HPDP [C]	AT5G07020.1	-
[R].ECLPLVLIIR.[N]	1xBiotin-HPDP [C2]	AT5G07090.1	41
[R].QLCDGLK.[H]	1xBiotin-HPDP [C3]	AT5G08160.1	170
[R].AFLETLDGSCR.[T]	1xBiotin-HPDP [C10]	AT5G08280.1	316
[R].LAISCER.[A]	1xBiotin-HPDP [C5]	AT5G08280.1	304
[K].FADACLR.[G]	1xBiotin-HPDP [C5]	AT5G09660.1	280
[K].TLCEGVAK.[C]	1xBiotin-HPDP [C3]	AT5G09660.1	143
[K].CDVDIR.[KR]	1xBiotin-HPDP [C1]	AT5G09810.1	287
[K].VESELSSVCSGILK.[L]	1xBiotin-HPDP [C9]	AT5G10450.4	103
[R].SKVESELSSVCSGILK.[L]	1xBiotin-HPDP [C11]	AT5G10450.4	103
[K].NECPHIVVGTPGR.[V]	1xBiotin-HPDP [C3]	AT5G11200.2	166
[R].VGALSIVCK.[S]	1xBiotin-HPDP [C8]	AT5G11520.1	311
[K].VTCEGFEGTIPK.[G]	1xBiotin-HPDP [C3]	AT5G11890.1	251
[K].SSVCDIAPR.[G]	1xBiotin-HPDP [C4]	AT5G12250.1	354
[K].TCTEEANPLAK.[V]	1xBiotin-HPDP [C2]	AT5G12410.1	182
[K].LALSALCFAVR.[T]	1xBiotin-HPDP [C7]	AT5G12470.1	358
[K].SLCVACGSNVGDGTEHR.[L]	1xBiotin-HPDP [C3]	AT5G12860.1	241
[K].GCFVYSDQTLK.[Q]	1xBiotin-HPDP [C2]	AT5G12960.1	788
[R].DACDQAK.[F]	1xBiotin-HPDP [C3]	AT5G13450.1	116
[K].SHLENCHLLAAINYK.[G]	1xBiotin-HPDP [C6]	AT5G13510.1	62
[K].CNMQIDPAK.[Y]	1xBiotin-HPDP [C1]	AT5G14040.1	104
[K].CNMQIDPAK.[Y]	1xBiotin-HPDP [C1]	AT5G14040.1	104
[R].GWVPTLLGYSAQGACK.[F]	1xBiotin-HPDP [C15]	AT5G14040.1	149
[K].FVSLCK.[I]	1xBiotin-HPDP [C5]	AT5G14250.1	109
[R].HIQGLPCR.[G]	1xBiotin-HPDP [C7]	AT5G14320.1	142
[R].VCPSHVLDFHPGDAFVVR.[N]	1xBiotin-HPDP [C2]	AT5G14740.1	168
[K].CVPPGTYGNK.[E]	1xBiotin-HPDP [C1]	AT5G14920.1	246
[R].ACVTCCYR.[C]	1xBiotin-HPDP [C]	AT5G14920.1	-
[R].CGQHSR.[K]	1xBiotin-HPDP [C1]	AT5G14920.1	224
[R].IDCVPLCGTR.[C]	1xBiotin-HPDP [C]	AT5G14920.1	-
[K].ACITFCNK.[C]	1xBiotin-HPDP [C]	AT5G15230.1	-
[K].CLCVPPGYYGNK.[Q]	1xBiotin-HPDP [C]	AT5G15230.1	-
[K].QVCSCYNNWK.[T]	1xBiotin-HPDP [C3]	AT5G15230.1	90
[R].TQCPSECDR.[R]	1xBiotin-HPDP [C]	AT5G15230.1	-
[R].TQCPSECDR.[R]	2xBiotin-HPDP [C3; C7]	AT5G15230.1	48; 52
[K].TDYEGCIADHPIR.[N]	1xBiotin-HPDP [C6]	AT5G15350.1	80
[K].VICDHLSLGVK.[T]	1xBiotin-HPDP [C3]	AT5G15650.1	257
[K].YNCHLMEK.[I]	1xBiotin-HPDP [C3]	AT5G16440.1	98
[K].LGDCPFCQK.[V]	1xBiotin-HPDP [C4]	AT5G16710.1	66
[R].DLLNLCEITK.[G]	1xBiotin-HPDP [C6]	AT5G17020.1	531
[K].LYPCPK.[I]	1xBiotin-HPDP [C4]	AT5G17630.1	166
[K].LNGCPIELFQPEILR.[F]	1xBiotin-HPDP [C4]	AT5G18380.1	37
[K].TAVAVTHCK.[R]	1xBiotin-HPDP [C8]	AT5G18380.1	25
[K].NCVCGR.[AD]	1xBiotin-HPDP [C]	AT5G18400.3	-
[R].CGTCPYK.[G]	1xBiotin-HPDP [C1]	AT5G18400.3	244
[K].DTFVLCK.[V]	1xBiotin-HPDP [C6]	AT5G19370.1	257
[K].GCGPTVVR.[A]	1xBiotin-HPDP [C2]	AT5G19760.1	170
[R].TVQFVDWCPTGFK.[C]	1xBiotin-HPDP [C8]	AT5G19770.1	347
[K].ELHGVFLQCLSSNSASSDVK.[I]	1xBiotin-HPDP [C9]	AT5G19820.1	192
[R].RPETAMEETCNVK.[G]	1xBiotin-HPDP [C10]	AT5G19990.1	19
[K].YEPTIGVEVHPLDFFTNCGK.[I]	1xBiotin-HPDP [C18]	AT5G20010.1	59
[R].FYCWDTAGQEK.[F]	1xBiotin-HPDP [C3]	AT5G20010.1	66
[R].VCENIPIVLCGNK.[V]	1xBiotin-HPDP [C2]	AT5G20010.1	115
[R].CDGSSPLGR.[L]	1xBiotin-HPDP [C1]	AT5G20350.1	263
[R].CVEQFDHHCPWVSNCVGK.[K]	1xBiotin-HPDP [C1]	AT5G20350.1	393
[R].NCSDFLVK.[G]	1xBiotin-HPDP [C2]	AT5G20350.1	524
[R].NPYDLGCR.[R]	1xBiotin-HPDP [C7]	AT5G20350.1	520
[R].RNCSDFLVK.[G]	1xBiotin-HPDP [C3]	AT5G20350.1	524
[K].GPQSPSGYSCK.[N]	1xBiotin-HPDP [C10]	AT5G20630.1	41
[K].IAMTTLCSK.[I]	1xBiotin-HPDP [C7]	AT5G20890.1	163
[R].VDEIITCAPR.[R]	1xBiotin-HPDP [C7]	AT5G20890.1	518
[R].CAVNTETGER.[V]	1xBiotin-HPDP [C1]	AT5G21326.1	29
[K].AALCLLR.[L]	1xBiotin-HPDP [C4]	AT5G22780.1	165
[R].NCALTTK.[Q]	1xBiotin-HPDP [C2]	AT5G23550.1	42
[K].VAPDKPLDCAVVSR.[L]	1xBiotin-HPDP [C9]	AT5G23580.1	293
[K].MAEECR.[D]	1xBiotin-HPDP [C5]	AT5G23890.1	933
[R].SDDFSSLCGPVIDDVK.[L]	1xBiotin-HPDP [C8]	AT5G25460.1	354
[R].TCAQDER.[L]	1xBiotin-HPDP [C2]	AT5G25460.1	118
[R].IDYLCSHLCFLSK.[V]	1xBiotin-HPDP [C5]	AT5G26000.1	445
[RK].CTPAQIR.[F]	1xBiotin-HPDP [C1]	AT5G26670.1	323
[K].EAIPYDSSTLCR.[S]	1xBiotin-HPDP [C11]	AT5G27450.3	81
[R].YAAGAVDCPGSPK.[S]	1xBiotin-HPDP [C8]	AT5G27540.1	11
[K].SVECAVLSSLR.[V]	1xBiotin-HPDP [C4]	AT5G27970.2	813
[K].LATEELCK.[H]	1xBiotin-HPDP [C7]	AT5G28840.1	185
[R].SDPSATLSSTTPCSDSTPLGR.[V]	1xBiotin-HPDP [C13]	AT5G35100.1	70
[K].LPLFGCTDSAQVLK.[E]	1xBiotin-HPDP [C6]	AT5G38430.1	132
[K].WIPCVEFELEHGFVYR.[E]	1xBiotin-HPDP [C4]	AT5G38430.1	96
[K].YAELKPVPCLSYSDAVK.[L]	1xBiotin-HPDP [C9]	AT5G38660.1	152
[R].ESCATPILTQVR.[N]	1xBiotin-HPDP [C3]	AT5G38660.1	165
[R].ETPAIDVCK.[G]	1xBiotin-HPDP [C8]	AT5G39320.1	350
[K].TYCPYCVR.[V]	1xBiotin-HPDP [C3]	AT5G40370.2	48
[K].VCEEIPIK.[T]	1xBiotin-HPDP [C2]	AT5G40450.1	176
[R].DIGPSLTEICSINQNQPEEQVK.[E]	1xBiotin-HPDP [C10]	AT5G40450.1	1107
[R].DIPQCETLK.[A]	1xBiotin-HPDP [C5]	AT5G40450.1	1322
[R].CHTILNCAR.[A]	1xBiotin-HPDP [C1]	AT5G40650.1	250
[K].LSALCCVSESGR.[S]	1xBiotin-HPDP [C]	AT5G41260.1	-
[R].SNSVCQNEK.[D]	1xBiotin-HPDP [C5]	AT5G42220.1	573
[K].SPQDAEPCCVCQEEYTEGEDMGTLECGHEFHSQCIK.[E]	2xBiotin-HPDP [C9; C11]	AT5G42940.1	638; 640
[K].VCASVNLADELK.[T]	1xBiotin-HPDP [C2]	AT5G42960.1	189
[KR].CGIAMEASYPIK.[KL]	1xBiotin-HPDP [C1]	AT5G43060.1	343
[KR].CGIAMEASYPIK.[KL]	1xBiotin-HPDP [C1]	AT5G43060.1	343
[R].LACFLTDR.[H]	1xBiotin-HPDP [C3]	AT5G43470.2	100
[R].FGISCLGSR.[L]	1xBiotin-HPDP [C5]	AT5G43600.1	192
[R].VDSSGDVCGATFK.[V]	1xBiotin-HPDP [C8]	AT5G43830.1	221
[R].CSGVSFAR.[Y]	1xBiotin-HPDP [C1]	AT5G44120.3	69
[R].CTDNLDDPSR.[A]	1xBiotin-HPDP [C1]	AT5G44120.3	293
[K].SSVCDIAPK.[G]	1xBiotin-HPDP [C4]	AT5G44340.1	354
[R].EILHIQGGQCGNQIGAK.[F]	1xBiotin-HPDP [C10]	AT5G44340.1	12
[R].GQCTFGPR.[L]	1xBiotin-HPDP [C3]	AT5G45040.1	143
[K].CTAAQLQTVQGYR.[D]	1xBiotin-HPDP [C1]	AT5G45280.2	296
[K].CVSDAGYFIHGK.[D]	1xBiotin-HPDP [C1]	AT5G45280.2	196
[K].YCIVAGK.[K]	1xBiotin-HPDP [C2]	AT5G46290.3	135
[K].DCLLSDPLR.[A]	1xBiotin-HPDP [C2]	AT5G47690.3	333
[K].VIEHCAPK.[V]	1xBiotin-HPDP [C5]	AT5G47690.3	219
[R].LQEGCSFR.[K]	1xBiotin-HPDP [C5]	AT5G47930.1	79
[K].VCASGMK.[A]	1xBiotin-HPDP [C2]	AT5G48230.2	97
[K].TCEVQAHK.[G]	1xBiotin-HPDP [C2]	AT5G48580.1	45
[K].SCVYEGK.[V]	1xBiotin-HPDP [C2]	AT5G49360.1	251
[R].DVCTPAHK.[H]	1xBiotin-HPDP [C3]	AT5G49360.1	384
[R].TLHQAGCAGVACK.[G]	1xBiotin-HPDP [C7]	AT5G49360.1	463
[K].FEELCSDLLDR.[V]	1xBiotin-HPDP [C5]	AT5G49910.1	380
[K].LDCPAIGK.[Q]	1xBiotin-HPDP [C3]	AT5G49910.1	179
[K].CITSAPGSK.[F]	1xBiotin-HPDP [C1]	AT5G50810.1	39
[K].NNPCLIGEPGVGK.[T]	1xBiotin-HPDP [C4]	AT5G50920.1	299
[K].CLISAPALK.[S]	1xBiotin-HPDP [C1]	AT5G50960.1	328
[K].SDSCAGCPNQEACATAPK.[G]	1xBiotin-HPDP [C4]	AT5G50960.1	28
[K].LPDNYFCPVCAAPK.[R]	1xBiotin-HPDP [C]	AT5G51010.1	-
[R].DCGYIYNDR.[T]	1xBiotin-HPDP [C2]	AT5G51010.1	69
[K].VLGCQSTEHK.[I]	1xBiotin-HPDP [C4]	AT5G51110.1	82
[R].CADFVVK.[E]	1xBiotin-HPDP [C1]	AT5G51970.2	66
[K].LGLECDNR.[S]	1xBiotin-HPDP [C5]	AT5G53460.1	2132
[K].NTCPVGIATQDPVLR.[E]	1xBiotin-HPDP [C3]	AT5G53460.1	1275
[K].EFLNECLSSEDHTIK.[E]	1xBiotin-HPDP [C6]	AT5G53480.1	845
[R].VVCEATLSPEVK.[I]	1xBiotin-HPDP [C3]	AT5G53480.1	225
[R].FCDYTNDQTNLK.[G]	1xBiotin-HPDP [C2]	AT5G53490.3	131
[R].LVLGCR.[-]	1xBiotin-HPDP [C5]	AT5G53490.3	249
[R].NSECALLDER.[S]	1xBiotin-HPDP [C4]	AT5G53620.2	547
[R].LCPFWQR.[R]	1xBiotin-HPDP [C2]	AT5G54110.1	21
[K].NCYESLPEDGK.[V]	1xBiotin-HPDP [C2]	AT5G54160.1	281
[K].IVVSSCGHDGPFGATGVK.[R]	1xBiotin-HPDP [C6]	AT5G54770.1	231
[R].DIHNICIYHK.[Q]	1xBiotin-HPDP [C6]	AT5G55530.1	67
[K].EKFEGLCK.[V]	1xBiotin-HPDP [C7]	AT5G56030.2	572
[K].AQGSCGR.[C]	1xBiotin-HPDP [C5]	AT5G56870.1	666
[K].CLSNCGEASQR.[W]	1xBiotin-HPDP [C]	AT5G56870.1	-
[R].CNYAGTFDAK.[K]	1xBiotin-HPDP [C1]	AT5G56870.1	669
[K].ICSGLIEEETEK.[I]	1xBiotin-HPDP [C2]	AT5G58310.1	125
[K].CAETSSK.[S]	1xBiotin-HPDP [C1]	AT5G60160.1	207
[K].AYPYTGKDETCK.[F]	1xBiotin-HPDP [C11]	AT5G60360.3	238
[R].VAECFDK.[I]	1xBiotin-HPDP [C4]	AT5G60600.1	180
[K].CEAAPGCGEWK.[R]	1xBiotin-HPDP [C1]	AT5G61790.1	307
[R].FQEGLECGGAYLK.[Y]	1xBiotin-HPDP [C7]	AT5G61790.1	108
[K].VCTDLVR.[G]	1xBiotin-HPDP [C2]	AT5G62300.2	41
[R].KAPCGEGTNTWDR.[F]	1xBiotin-HPDP [C4]	AT5G62300.2	75
[R].INVYYNEASCGR.[F]	1xBiotin-HPDP [C10]	AT5G62700.1	56
[K].SNHGCLSNVLCGR.[I]	1xBiotin-HPDP [C5]	AT5G62880.1	202
[K].CSQKPDK.[R]	1xBiotin-HPDP [C1]	AT5G63400.1	28
[K].EVLYCAK.[R]	1xBiotin-HPDP [C5]	AT5G63890.2	201
[K].CGSNVFWK.[W]	1xBiotin-HPDP [C1]	AT5G64040.1	163
[K].FPENFTGCQDLAK.[Q]	1xBiotin-HPDP [C8]	AT5G64040.1	135
[R].AFTVQFGSCK.[F]	1xBiotin-HPDP [C9]	AT5G64040.1	126
[R].TVSCADILTLAAR.[D]	1xBiotin-HPDP [C4]	AT5G64100.1	128
[R].CGTHGSSGSNPR.[R]	1xBiotin-HPDP [C1]	AT5G64260.1	156
[K].SSDEIFVCER.[V]	1xBiotin-HPDP [C8]	AT5G64816.2	50
[R].CQSECLK.[L]	1xBiotin-HPDP [C1]	AT5G64816.2	113
[K].EFHEETCR.[K]	1xBiotin-HPDP [C7]	AT5G65010.2	369
[R].ATVPGGPSIACSTAK.[A]	1xBiotin-HPDP [C11]	AT5G65010.2	524
[K].VETELSSICSGILR.[L]	1xBiotin-HPDP [C9]	AT5G65430.3	103
[K].TVSLCVK.[R]	1xBiotin-HPDP [C5]	AT5G66190.1	160
[RK].CLLNTK.[I]	1xBiotin-HPDP [C1]	AT5G66190.1	88
[K].GTGTANQCPTIDGGSETFSFKPGK.[Y]	1xBiotin-HPDP [C8]	AT5G66570.1	114
[K].AEQACFLPSTEDGVPVIGEIPGIK.[G]	1xBiotin-HPDP [C5]	AT5G67290.1	338
[K].IVMCDR.[G]	1xBiotin-HPDP [C4]	AT5G67360.1	403
[R].FCNWITSTENR.[L]	1xBiotin-HPDP [C2]	ATCG00020.1	18
[R].FLSEACDLVFDAASR.[G]	1xBiotin-HPDP [C6]	ATCG00160.1	58
[K].GLVHCSR.[Q]	1xBiotin-HPDP [C5]	ATCG00170.1	1330
[R].ALEEAICYR.[A]	1xBiotin-HPDP [C7]	ATCG00170.1	1261
[R].EMVQACLLPGATR.[S]	1xBiotin-HPDP [C6]	ATCG00330.1	90
[R].EMVQACLLPGATR.[S]	1xBiotin-HPDP [C6]	ATCG00330.1	90
[K].DFGYSFPCDGPGR.[G]	1xBiotin-HPDP [C8]	ATCG00340.1	559
[R].FPCDGPGR.[G]	1xBiotin-HPDP [C3]	ATCG00350.1	573
[K].GHYLNATAGTCEEMIK.[R]	1xBiotin-HPDP [C11]	ATCG00490.1	247
[K].GHYLNATAGTCEEMIK.[R]	1xBiotin-HPDP [C11]	ATCG00490.1	247
[K].WSPELAAACEVWK.[E]	1xBiotin-HPDP [C9]	ATCG00490.1	459
[K].YGRPLLGCTIKPK.[L]	1xBiotin-HPDP [C8]	ATCG00490.1	172
[R].AVYECLR.[G]	1xBiotin-HPDP [C5]	ATCG00490.1	192
[R].FLFCAEAIYK.[S]	1xBiotin-HPDP [C4]	ATCG00490.1	221
[R].VALEACVQAR.[N]	1xBiotin-HPDP [C6]	ATCG00490.1	427
[R].IVCANCHLANKPVDIEVPQTVLPDTVFEAVVK.[I]	1xBiotin-HPDP [C3]	ATCG00540.1	56
[R].SCLYTISNDIK.[K]	1xBiotin-HPDP [C2]	ATCG00660.1	107
[R].IIVICSNPR.[H]	1xBiotin-HPDP [C5]	ATCG00760.1	27
[K].ELNCVNR.[K]	1xBiotin-HPDP [C4]	ATCG00800.1	105
[K].LCLPQR.[N]	1xBiotin-HPDP [C2]	ATCG00860.1	1304
[R].ISCGNYLEDQK.[R]	1xBiotin-HPDP [C3]	ATCG00860.1	693
[K].IYDTCIGCTQCVR.[A]	1xBiotin-HPDP [C]	ATCG01060.1	-
[R].ACPTDVLEMIPWDGCK.[A]	1xBiotin-HPDP [C2]	ATCG01060.1	21
[R].CESACPTDFLSVR.[V]	1xBiotin-HPDP [C]	ATCG01060.1	-
[R].TEDCVGCK.[R]	1xBiotin-HPDP [C]	ATCG01060.1	-
[K].QNLTNSCTK.[L]	1xBiotin-HPDP [C7]	ATCG01130.1	1041
[K].VSNFCK.[L]	1xBiotin-HPDP [C5]	ATCG01130.1	1169
[K].VYCLLVR.[L]	1xBiotin-HPDP [C3]	ATCG01130.1	1567
[R].NAYICLIHYGDGEK.[R]	1xBiotin-HPDP [C5]	ATCG01310.1	90
[R].NNLICGQHHCGK.[G]	1xBiotin-HPDP [C]	ATCG01310.1	-
[R].ICFSGR.[L]	1xBiotin-HPDP [C2]	ATMG00090.1	488
[K].QFAYSCISK.[A]	1xBiotin-HPDP [C6]	ATMG00640.1	166
[K].TVQALLCR.[N]	1xBiotin-HPDP [C7]	ATMG00640.1	125
[R].AFQTSTFCNR.[L]	1xBiotin-HPDP [C8]	ATMG00665.1	552
