# Supplementary material for: FAT-switch-based quantitative S-nitrosoproteomics reveals a key role of GSNOR1 in regulating ER functions
Source: Nat Commun. 2023 Jun 5;14:3268. doi: 10.1038/s41467-023-39078-0 (PMC10241878; doi:10.1038/s41467-023-39078-0)
Supplement: Supplementary file 5 — Supplementary Dataset 2 [file 41467_2023_39078_MOESM5_ESM.xlsx]

## Sheet: TFIA labelling peptides
Supplementary Dataset 2: S-nitrosylation peptides identified by FAT-switch method
Annotated Sequence	Modifications	Modifications in Master Proteins
[R].VTTPCGNLVPPELIR.[Q]	1xTFIA [C5]	AT1G01180.1 1xTFIA [C75]
[K].ESLGLEICK.[N]	1xTFIA [C8]	AT1G01220.1 1xTFIA [C621]
[R].CYSQSDPIFDPR.[K]	1xTFIA [C1]	AT1G01300.1 1xTFIA [C176]
[R].LDSAGCNTR.[R]	1xTFIA [C6]	AT1G01300.1 1xTFIA [C210]
[R].VGFAPGGCA.[-]	1xTFIA [C8]	AT1G01300.1 1xTFIA [C484]
[R].ELTEPVIIPGCVPITGK.[D]	1xTFIA [C11]	AT1G01420.1 1xTFIA [C174]
[R].DCDLPR.[F]	1xTFIA [C2]	AT1G01430.1 1xTFIA [C149]
[K].IVDPAVDCIQK.[L]	1xTFIA [C8]	AT1G01960.1 1xTFIA [C104]
[K].LIETICK.[C]	1xTFIA [C6]	AT1G01960.1 1xTFIA [C137]
[K].LAHECK.[S]	1xTFIA [C5]	AT1G01960.1 1xTFIA [C37]
[K].CQIVTQK.[M]	1xTFIA [C1]	AT1G02080.1 1xTFIA [C1672]
[K].IDLLPEIVEAPCILSEVDAALK.[A]	1xTFIA [C12]	AT1G02080.1 1xTFIA [C2212]
[R].IIEICHELK.[I]	1xTFIA [C5]	AT1G02080.1 1xTFIA [C580]
[K].DLFAEECLK.[F]	1xTFIA [C7]	AT1G02080.1 1xTFIA [C632]
[K].IGSLVDCQSSNDPEGLR.[I]	1xTFIA [C7]	AT1G02140.1 1xTFIA [C114]
[R].TAWSQCTSIGR.[I]	1xTFIA [C6]	AT1G02305.1 1xTFIA [C119]
[K].INGFPCK.[ED]	1xTFIA [C6]	AT1G02335.1 1xTFIA [C47]
[R].FCQLSVPIPER.[V]	1xTFIA [C2]	AT1G02640.1 1xTFIA [C45]
[R].ALQDCR.[F]	1xTFIA [C5]	AT1G02810.1 1xTFIA [C96]
[K].AVDCLR.[I]	1xTFIA [C4]	AT1G02910.1 1xTFIA [C134]
[R].DCSVQR.[R]	1xTFIA [C2]	AT1G03090.2 1xTFIA [C265]
[K].FAVCLTSGK.[G]	1xTFIA [C4]	AT1G03220.1 1xTFIA [C203]
[R].VASVKPFGACFSTK.[N]	1xTFIA [C10]	AT1G03220.1 1xTFIA [C330]
[R].ELWVDCDK.[G]	1xTFIA [C6]	AT1G03220.1 1xTFIA [C72]
[R].CNSAVCSR.[A]	1xTFIA [C1]	AT1G03220.1 1xTFIA [C86]
[K].FAVCLTSGR.[G]	1xTFIA [C4]	AT1G03230.1 1xTFIA [C204]
[R].CLQQVDYEYK.[M]	1xTFIA [C1]	AT1G03430.1 1xTFIA [C119]
[K].LLDACINPK.[E]	1xTFIA [C5]	AT1G03475.1 1xTFIA [C379]
[R].AAQDSVCDAIEAIEGGPK.[F]	1xTFIA [C7]	AT1G03475.1 1xTFIA [C96]
[R].TEQPLDVLVCNAAVYQPTAK.[E]	1xTFIA [C10]	AT1G03630.1 1xTFIA [C173]
[R].IASDGCK.[E]	1xTFIA [C6]	AT1G03900.1 1xTFIA [C232]
[K].FDVVPQECVSHIK.[D]	1xTFIA [C8]	AT1G04040.1 1xTFIA [C77]
[K].TSECLR.[N]	1xTFIA [C4]	AT1G04120.1 1xTFIA [C490]
[K].LLVDPEDIDCLK.[R]	1xTFIA [C10]	AT1G04280.1 1xTFIA [C473]
[K].NISCLTR.[L]	1xTFIA [C4]	AT1G04410.1 1xTFIA [C155]
[K].LSSALSAASSACDHIR.[D]	1xTFIA [C12]	AT1G04410.1 1xTFIA [C252]
[R].HCPPPER.[R]	1xTFIA [C2]	AT1G04430.1 1xTFIA [C122]
[R].SFEFAHCSR.[C]	1xTFIA [C7]	AT1G04430.1 1xTFIA [C285]
[R].EPGTQPPLCR.[S]	1xTFIA [C9]	AT1G04430.1 1xTFIA [C376]
[RK].GCSAEDLLIEMDR.[I]	1xTFIA [C2]	AT1G04430.1 1xTFIA [C539]
[RK].SFPVCDDR.[H]	1xTFIA [C5]	AT1G04430.1 1xTFIA [C87]
[R].HSEIIPCLDR.[N]	1xTFIA [C7]	AT1G04430.1 1xTFIA [C97]
[K].ECADLWPR.[I]	1xTFIA [C2]	AT1G04480.1 1xTFIA [C125]
[R-].MSLGLPVAATVNCADNTGAK.[N]	1xTFIA [C13]	AT1G04480.1 1xTFIA [C28]
[R].LPSACVGDMVMATVK.[K]	1xTFIA [C5]	AT1G04480.1 1xTFIA [C56]
[R].LPSACVGDMVMATVK.[K]	1xTFIA [C5]	AT1G04480.1 1xTFIA [C56]
[K].CPVTGEPHTLDDIVPIK.[T]	1xTFIA [C1]	AT1G04510.1 1xTFIA [C38]
[K].CTVVEPSDGVALANYGR.[L]	1xTFIA [C1]	AT1G04530.1 1xTFIA [C162]
[K].CETGVWVGDR.[K]	1xTFIA [C1]	AT1G04640.2 1xTFIA [C134]
[R].CDPNWHK.[N]	1xTFIA [C1]	AT1G04680.1 1xTFIA [C89]
[K].CPLTPEEVGLILR.[A]	1xTFIA [C1]	AT1G04910.1 1xTFIA [C309]
[K].VSNYPPCPNPDLVK.[G]	1xTFIA [C7]	AT1G05010.1 1xTFIA [C165]
[R].GCDGSVLLK.[S]	1xTFIA [C2]	AT1G05250.1 1xTFIA [C73]
[K].LTSPCLK.[G]	1xTFIA [C5]	AT1G05300.1 1xTFIA [C114]
[K].SFCPSK.[E]	1xTFIA [C3]	AT1G05350.1 1xTFIA [C179]
[R].LCELEPGK.[V]	1xTFIA [C2]	AT1G05500.1 1xTFIA [C352]
[R].QCLIYDGPDANAR.[L]	1xTFIA [C2]	AT1G05510.1 1xTFIA [C77]
[R].IADCGHK.[I]	1xTFIA [C4]	AT1G06290.1 1xTFIA [C275]
[R].TQCQGGR.[A]	1xTFIA [C3]	AT1G06560.1 1xTFIA [C443]
[K].AYQSGGCGGFGK.[G]	1xTFIA [C7]	AT1G06570.1 1xTFIA [C444]
[K].YDKWETCYEK.[L]	1xTFIA [C7]	AT1G07080.1 1xTFIA [C141]
[K].VPGACTK.[Y]	1xTFIA [C5]	AT1G07080.1 1xTFIA [C216]
[K].DELFCIR.[F]	1xTFIA [C5]	AT1G07140.1 1xTFIA [C137]
[R].FASIENCK.[T]	1xTFIA [C7]	AT1G07140.1 1xTFIA [C146]
[R].VVPSLDQPCK.[F]	1xTFIA [C9]	AT1G07220.1 1xTFIA [C470]
[R].CTSGYR.[Y]	1xTFIA [C1]	AT1G07670.1 1xTFIA [C1043]
[K].LPSVETLGCTTVICSDK.[T]	1xTFIA [C9]	AT1G07670.1 1xTFIA [C376]
[R].QAIADCR.[T]	1xTFIA [C6]	AT1G07670.1 1xTFIA [C642]
[K].STAEAICR.[E]	1xTFIA [C7]	AT1G07670.1 1xTFIA [C664]
[K].GCDHLR.[D]	1xTFIA [C2]	AT1G07890.2 1xTFIA [C138]
[K].NCAPIMVR.[L]	1xTFIA [C2]	AT1G07890.2 1xTFIA [C32]
[K].QMICCCNK.[M]	1xTFIA [C]	AT1G07940.1 1xTFIA [C]
[K].QMICCCNK.[M]	1xTFIA [C]	AT1G07940.1 1xTFIA [C]
[K].YYCTVIDAPGHR.[D]	1xTFIA [C3]	AT1G07940.1 1xTFIA [C87]
[R].DCDLIGK.[F]	1xTFIA [C2]	AT1G07990.1 1xTFIA [C407]
[K].QVPLCDVDSVPTFVAQR.[G]	1xTFIA [C5]	AT1G08050.1 1xTFIA [C122]
[K].YAEAASLCPK.[L]	1xTFIA [C8]	AT1G08190.1 1xTFIA [C458]
[K].AYELCVK.[K]	1xTFIA [C5]	AT1G08190.1 1xTFIA [C704]
[R].HGCNDILK.[T]	1xTFIA [C3]	AT1G08190.1 1xTFIA [C817]
[K].IEQDIECGGAYIK.[L]	1xTFIA [C7]	AT1G08450.1 1xTFIA [C114]
[R].SGHHCAQPLHR.[Y]	1xTFIA [C5]	AT1G08490.1 1xTFIA [C418]
[R].CNEVFR.[M]	1xTFIA [C1]	AT1G08520.1 1xTFIA [C309]
[K].TCACLLK.[G]	1xTFIA [C4]	AT1G08550.2 1xTFIA [C122]
[R].DGSGQFGNCK.[V]	1xTFIA [C9]	AT1G08660.1 1xTFIA [C397]
[K].LDDLVCVR.[H]	1xTFIA [C6]	AT1G08660.1 1xTFIA [C465]
[R].VVIDCATTDPDGR.[K]	1xTFIA [C5]	AT1G09430.1 1xTFIA [C323]
[R].ALGEELGVPLEVYGPEATMTGICK.[R]	1xTFIA [C23]	AT1G09430.1 1xTFIA [C412]
[R].CAEEFK.[L]	1xTFIA [C1]	AT1G09590.1 1xTFIA [C101]
[K].VCLDLK.[I]	1xTFIA [C2]	AT1G09620.1 1xTFIA [C449]
[K].IAEECLSK.[M]	1xTFIA [C5]	AT1G09620.1 1xTFIA [C549]
[K].EGCVLTAGWPPSNEPDLVLK.[S]	1xTFIA [C3]	AT1G09620.1 1xTFIA [C880]
[R].ITDTILEHASQICAEK.[S]	1xTFIA [C13]	AT1G09740.1 1xTFIA [C98]
[R].IGIAPEPCN.[-]	1xTFIA [C8]	AT1G09750.1 1xTFIA [C448]
[K].LCDQALASGK.[I]	1xTFIA [C2]	AT1G09780.1 1xTFIA [C100]
[R].NTENSDGVCGINMLASYPIK.[T]	1xTFIA [C9]	AT1G09850.1 1xTFIA [C323]
[K].YFVQVLHNEHPIAVPGCDGK.[D]	1xTFIA [C17]	AT1G09870.1 1xTFIA [C427]
[K].DFCPLEDFK.[A]	1xTFIA [C3]	AT1G09870.1 1xTFIA [C433]
[K].HAFDNLCNADLNDLK.[Q]	1xTFIA [C7]	AT1G09870.1 1xTFIA [C455]
[K].STAESLCR.[K]	1xTFIA [C7]	AT1G10130.1 1xTFIA [C625]
[R].ETTYPCSIFEDR.[H]	1xTFIA [C6]	AT1G10130.1 1xTFIA [C874]
[K].QPSICVAELK.[H]	1xTFIA [C5]	AT1G10180.1 1xTFIA [C196]
[R].LCVDEVHR.[V]	1xTFIA [C2]	AT1G10290.1 1xTFIA [C428]
[K].AVVLCQVEK.[SA]	1xTFIA [C5]	AT1G10290.1 1xTFIA [C759]
[R].GEDLCLR.[I]	1xTFIA [C5]	AT1G10500.1 1xTFIA [C94]
[R].DEGASCLAR.[S]	1xTFIA [C6]	AT1G10510.1 1xTFIA [C526]
[R].VVIDCATANPDGK.[S]	1xTFIA [C5]	AT1G10670.3 1xTFIA [C343]
[K].SPCIPSECVGLR.[E]	1xTFIA [C]	AT1G10865.1 1xTFIA [C]
[R].ETYFNCK.[R]	1xTFIA [C6]	AT1G10865.1 1xTFIA [C54]
[K].IPDYVHISQDCK.[NH]	1xTFIA [C11]	AT1G10940.2 1xTFIA [C241]
[R].SVICPLELDEAK.[V]	1xTFIA [C4]	AT1G10950.1 1xTFIA [C103]
[R].NWSGAPNNPCR.[V]	1xTFIA [C10]	AT1G10950.1 1xTFIA [C428]
[R].AGSCSSCAGK.[V]	1xTFIA [C7]	AT1G10960.1 1xTFIA [C99]
[R].LGPSTALDSACSSGLTDLTR.[C]	1xTFIA [C11]	AT1G11050.1 1xTFIA [C147]
[R].VPLQCER.[Q]	1xTFIA [C5]	AT1G11300.1 1xTFIA [C345]
[K].VASTMHPCSAAEEAK.[K]	1xTFIA [C8]	AT1G11310.1 1xTFIA [C95]
[K].VASTMHPCSAAEEAK.[K]	1xTFIA [C8]	AT1G11310.1 1xTFIA [C95]
[K].APLQCER.[Q]	1xTFIA [C5]	AT1G11330.2 1xTFIA [C349]
[K].DFAVEGCR.[W]	1xTFIA [C7]	AT1G11545.1 1xTFIA [C239]
[R].CGFVQFSEK.[-S]	1xTFIA [C1]	AT1G11650.2 1xTFIA [C298]
[R].TVNASECVAR.[G]	1xTFIA [C7]	AT1G11660.1 1xTFIA [C369]
[K].TENDMLQCFIESK.[Y]	1xTFIA [C8]	AT1G11680.1 1xTFIA [C261]
[K].TENDMLQCFIESK.[Y]	1xTFIA [C8]	AT1G11680.1 1xTFIA [C261]
[R].VMIHQPQTGCGGHVEDVR.[R]	1xTFIA [C10]	AT1G11750.2 1xTFIA [C224]
[R].VMIHQPQTGCGGHVEDVR.[R]	1xTFIA [C10]	AT1G11750.2 1xTFIA [C224]
[KR].ASGSCDFK.[G]	1xTFIA [C5]	AT1G11820.2 1xTFIA [C445]
[K].DSIMDSTVNCR.[E]	1xTFIA [C10]	AT1G11860.1 1xTFIA [C75]
[R].LPSPMGESAVDCAQLSTMPTVSLTIGGK.[V]	1xTFIA [C12]	AT1G11910.1 1xTFIA [C425]
[R].NQGGFDMICSGR.[D]	1xTFIA [C9]	AT1G12000.1 1xTFIA [C166]
[R].VIGCPK.[T]	1xTFIA [C4]	AT1G12000.1 1xTFIA [C224]
[K].EVPTSFGFDTACK.[I]	1xTFIA [C12]	AT1G12000.1 1xTFIA [C247]
[R].DDSCVITK.[S]	1xTFIA [C4]	AT1G12050.1 1xTFIA [C317]
[K].DADCFLQPNLNK.[F]	1xTFIA [C4]	AT1G12050.1 1xTFIA [C66]
[R].DGFCDEK.[T]	1xTFIA [C4]	AT1G12250.1 1xTFIA [C270]
[K].TGLCDVK.[-]	1xTFIA [C4]	AT1G12250.1 1xTFIA [C277]
[K].SQEGSQFCR.[G]	1xTFIA [C8]	AT1G12920.1 1xTFIA [C402]
[R].AACELAAR.[V]	1xTFIA [C3]	AT1G13270.1 1xTFIA [C139]
[K].AVDSLCR.[I]	1xTFIA [C6]	AT1G13320.1 1xTFIA [C111]
[R].LLAVEGCAALGK.[L]	1xTFIA [C7]	AT1G13320.1 1xTFIA [C226]
[R].LLCDNEAEVR.[I]	1xTFIA [C3]	AT1G13320.1 1xTFIA [C290]
[R].ILNPEIAIQHILPCVK.[E]	1xTFIA [C14]	AT1G13320.1 1xTFIA [C323]
[R].AVSLLAPVMGSEITCSK.[L]	1xTFIA [C15]	AT1G13320.1 1xTFIA [C512]
[R].AVSLLAPVMGSEITCSK.[L]	1xTFIA [C15]	AT1G13320.1 1xTFIA [C512]
[K].SDLDIVSNASCTTNCLAPLAK.[V]	1xTFIA [C]	AT1G13440.1 1xTFIA [C]
[R].LCSAPVK.[F]	1xTFIA [C2]	AT1G13750.1 1xTFIA [C106]
[R].NSMCGAPAR.[T]	1xTFIA [C4]	AT1G13750.1 1xTFIA [C226]
[R].NSMCGAPAR.[T]	1xTFIA [C4]	AT1G13750.1 1xTFIA [C226]
[K].GCTPDLR.[E]	1xTFIA [C2]	AT1G14000.1 1xTFIA [C391]
[R].HCEDLR.[H]	1xTFIA [C2]	AT1G14070.1 1xTFIA [C491]
[R].CGPGTDAYK.[KR]	1xTFIA [C1]	AT1G14070.1 1xTFIA [C83]
[K].CAIGFAPGIECNEDVK.[G]	1xTFIA [C]	AT1G14210.1 1xTFIA [C]
[K].EFVECPYVPDK.[S]	1xTFIA [C5]	AT1G14210.1 1xTFIA [C211]
[K].GCCPPTK.[G]	1xTFIA [C2]	AT1G14210.1 1xTFIA [C46]
[K].ISDLVCQMEK.[K]	1xTFIA [C6]	AT1G14210.1 1xTFIA [C92]
[K].ISDLVCQMEK.[K]	1xTFIA [C6]	AT1G14210.1 1xTFIA [C92]
[K].MLSCAGADR.[L]	1xTFIA [C4]	AT1G14320.1 1xTFIA [C105]
[K].MLSCAGADR.[L]	1xTFIA [C4]	AT1G14320.1 1xTFIA [C105]
[K].ALGTCAR.[V]	1xTFIA [C5]	AT1G14320.1 1xTFIA [C126]
[K].AEFQAPCR.[T]	1xTFIA [C7]	AT1G14670.1 1xTFIA [C431]
[K].VTATCIR.[V]	1xTFIA [C5]	AT1G14810.1 1xTFIA [C274]
[K].GTDCLDVLEGR.[S]	1xTFIA [C4]	AT1G14830.1 1xTFIA [C223]
[K].VPGSADLQTVCK.[R]	1xTFIA [C11]	AT1G14850.1 1xTFIA [C930]
[R].AASAAVHDCVSNVGDAVDQMR.[G]	1xTFIA [C9]	AT1G14890.1 1xTFIA [C124]
[R].AASAAVHDCVSNVGDAVDQMR.[G]	1xTFIA [C9]	AT1G14890.1 1xTFIA [C124]
[K].TAICDR.[V]	1xTFIA [C4]	AT1G14890.1 1xTFIA [C194]
[K].ATNHVECPPK.[D]	1xTFIA [C7]	AT1G14910.1 1xTFIA [C45]
[R].VDCAIK.[M]	1xTFIA [C3]	AT1G15020.2 1xTFIA [C107]
[K].YLEESCKPK.[C]	1xTFIA [C6]	AT1G15120.2 1xTFIA [C84]
[K].ATGAVLCGQK.[Q]	1xTFIA [C7]	AT1G15140.1 1xTFIA [C268]
[K].SHTLCVR.[C]	1xTFIA [C5]	AT1G15250.1 1xTFIA [C19]
[R].IPGEEYCLR.[L]	1xTFIA [C7]	AT1G15290.1 1xTFIA [C771]
[K].VVGCSCLVVK.[D]	1xTFIA [C]	AT1G15930.2 1xTFIA [C]
[R].GLHECAK.[L]	1xTFIA [C5]	AT1G15930.2 1xTFIA [C51]
[R].VAQLVVLAEDCNQPDYVK.[L]	1xTFIA [C11]	AT1G15930.2 1xTFIA [C69]
[K].ALCADHEVR.[L]	1xTFIA [C3]	AT1G15930.2 1xTFIA [C82]
[K].FTAVGCNNK.[A]	1xTFIA [C6]	AT1G16260.2 1xTFIA [C140]
[R].YQCMVNR.[E]	1xTFIA [C3]	AT1G16560.2 1xTFIA [C84]
[K].LCEAVCPAQAITIEAEER.[E]	1xTFIA [C]	AT1G16700.1 1xTFIA [C]
[R].ICLDILK.[D]	1xTFIA [C2]	AT1G16890.3 1xTFIA [C98]
[K].NLNCLPR.[S]	1xTFIA [C4]	AT1G17050.1 1xTFIA [C395]
[K].FPPSCNR.[I]	1xTFIA [C5]	AT1G17100.1 1xTFIA [C42]
[R].IECPSYELVHSGNGYEIR.[R]	1xTFIA [C3]	AT1G17100.1 1xTFIA [C47]
[K].GEQVFSGSTCK.[Q]	1xTFIA [C10]	AT1G17260.1 1xTFIA [C210]
[K].GYYGECGK.[R]	1xTFIA [C6]	AT1G17290.1 1xTFIA [C366]
[K].LEGVTCNR.[A]	1xTFIA [C6]	AT1G17290.1 1xTFIA [C451]
[K].TAPDNFYCK.[R]	1xTFIA [C8]	AT1G17290.1 1xTFIA [C486]
[R].CTILPQEDK.[I]	1xTFIA [C1]	AT1G17290.1 1xTFIA [C514]
[K].CEYAVR.[G]	1xTFIA [C1]	AT1G17290.1 1xTFIA [C78]
[R].VTCEGIK.[V]	1xTFIA [C3]	AT1G17620.1 1xTFIA [C228]
[K].CDPLVGLGAK.[Y]	1xTFIA [C1]	AT1G17650.1 1xTFIA [C102]
[R].QSALCDSHTK.[L]	1xTFIA [C5]	AT1G17720.1 1xTFIA [C307]
[KR].LCDLYENDSIFDK.[F]	1xTFIA [C2]	AT1G17720.1 1xTFIA [C379]
[R].CINSDFDK.[V]	1xTFIA [C1]	AT1G17840.1 1xTFIA [C304]
[K].TETCPTSVIQDQFEVSQGLPVK.[F]	1xTFIA [C4]	AT1G17860.1 1xTFIA [C66]
[K].NILANADCK.[IL]	1xTFIA [C8]	AT1G18150.2 1xTFIA [C242]
[K].GGCGAGSGVK.[M]	1xTFIA [C3]	AT1G18270.2 1xTFIA [C488]
[K].DICSNLCAASK.[E]	1xTFIA [C7]	AT1G18270.2 1xTFIA [C720]
[K].GSTCIVNAASER.[D]	1xTFIA [C4]	AT1G18270.2 1xTFIA [C855]
[R].ENPSGICK.[S]	1xTFIA [C7]	AT1G18480.1 1xTFIA [C11]
[K].TADCLIR.[F]	1xTFIA [C4]	AT1G18700.4 1xTFIA [C254]
[K].AAVGAPDHLGDCPFSQR.[A]	1xTFIA [C12]	AT1G19570.1 1xTFIA [C20]
[R].STFDSCSVSGK.[R]	1xTFIA [C6]	AT1G19710.1 1xTFIA [C42]
[K].EQIGSSENVALVCPQGDIIGSLR.[S]	1xTFIA [C13]	AT1G19920.1 1xTFIA [C170]
[K].SSVCDIPPK.[G]	1xTFIA [C4]	AT1G20010.1 1xTFIA [C355]
[K].ICAAAAIANNNVETK.[T]	1xTFIA [C2]	AT1G20050.1 1xTFIA [C204]
[R].ITCDHAADSR.[W]	1xTFIA [C3]	AT1G20190.1 1xTFIA [C83]
[K].SALEDVISSCVSK.[G]	1xTFIA [C10]	AT1G20575.1 1xTFIA [C188]
[R].ETFCLVEGGAVEK.[L]	1xTFIA [C4]	AT1G20780.1 1xTFIA [C667]
[K].GSSTVEMCGK.[V]	1xTFIA [C8]	AT1G20830.1 1xTFIA [C195]
[R].NTGKPEGLCGINK.[M]	1xTFIA [C9]	AT1G20850.1 1xTFIA [C343]
[K].VNSQLISNACTDALSAEK.[Y]	1xTFIA [C10]	AT1G20950.1 1xTFIA [C249]
[K].AVSLCVEDQDYMGR.[I]	1xTFIA [C5]	AT1G20950.1 1xTFIA [C558]
[K].AVSLCVEDQDYMGR.[I]	1xTFIA [C5]	AT1G20950.1 1xTFIA [C558]
[K].CTDPHVK.[A]	1xTFIA [C1]	AT1G20960.2 1xTFIA [C1911]
[R].GCHLITPK.[I]	1xTFIA [C2]	AT1G21065.1 1xTFIA [C92]
[K].TCQLNQK.[L]	1xTFIA [C2]	AT1G21090.1 1xTFIA [C113]
[RK].AEPICR.[FY]	1xTFIA [C5]	AT1G21130.1 1xTFIA [C120]
[R].ILHDWTDEDCVK.[I]	1xTFIA [C10]	AT1G21130.1 1xTFIA [C285]
[R].DGGFDCK.[C]	1xTFIA [C6]	AT1G21240.1 1xTFIA [C319]
[K].CQSGYR.[L]	1xTFIA [C1]	AT1G21250.1 1xTFIA [C314]
[R].LDTTTMSCK.[R]	1xTFIA [C8]	AT1G21250.1 1xTFIA [C327]
[K].DSLNSCTR.[K]	1xTFIA [C6]	AT1G21270.1 1xTFIA [C318]
[R].IAAECTR.[L]	1xTFIA [C5]	AT1G21270.1 1xTFIA [C656]
[R].VCYDSQGK.[Q]	1xTFIA [C2]	AT1G21270.1 1xTFIA [C92]
[K].TTACLK.[G]	1xTFIA [C4]	AT1G21480.1 1xTFIA [C118]
[R].TDGVSCTR.[E]	1xTFIA [C6]	AT1G21640.2 1xTFIA [C649]
[R].FGPSCSIQDFK.[T]	1xTFIA [C5]	AT1G21670.1 1xTFIA [C672]
[R].CPGPQQFAPLLAPPDTVPR.[D]	1xTFIA [C1]	AT1G21880.2 1xTFIA [C325]
[K].VCNDILSVIDK.[H]	1xTFIA [C2]	AT1G22300.1 1xTFIA [C98]
[R].LGQAAMGEAFLLQGGDCAESFK.[E]	1xTFIA [C17]	AT1G22410.1 1xTFIA [C139]
[R].LGQAAMGEAFLLQGGDCAESFK.[E]	1xTFIA [C17]	AT1G22410.1 1xTFIA [C139]
[R].SLCPSEWVDR.[W]	1xTFIA [C3]	AT1G22450.1 1xTFIA [C169]
[K].ALLPGEGGVEPCSSR.[D]	1xTFIA [C12]	AT1G22550.1 1xTFIA [C312]
[K].LIEQTCSSIK.[N]	1xTFIA [C6]	AT1G22620.1 1xTFIA [C700]
[R].LANIVCK.[K]	1xTFIA [C6]	AT1G22780.1 1xTFIA [C45]
[K].SESSSACEAAAGLIR.[S]	1xTFIA [C7]	AT1G23180.1 1xTFIA [C164]
[K].SQQLTLLPCVDGVAR.[L]	1xTFIA [C9]	AT1G23180.1 1xTFIA [C423]
[K].CQYAVR.[G]	1xTFIA [C1]	AT1G23310.1 1xTFIA [C18]
[K].FCYNEK.[L]	1xTFIA [C2]	AT1G23310.1 1xTFIA [C239]
[R].LMTDGFNSCK.[N]	1xTFIA [C9]	AT1G23310.1 1xTFIA [C377]
[R].LMTDGFNSCK.[N]	1xTFIA [C9]	AT1G23310.1 1xTFIA [C377]
[K].VLCEAGK.[F]	1xTFIA [C3]	AT1G23900.1 1xTFIA [C431]
[K].TGCSHGK.[G]	1xTFIA [C3]	AT1G24180.1 1xTFIA [C147]
[K].TDASNSAILCTGFR.[A]	1xTFIA [C10]	AT1G24450.1 1xTFIA [C152]
[K].VTPECPKPGER.[F]	1xTFIA [C5]	AT1G24490.1 1xTFIA [C393]
[R].MCDLQPK.[R]	1xTFIA [C2]	AT1G24800.1 1xTFIA [C16]
[R].MCDLQPK.[R]	1xTFIA [C2]	AT1G24800.1 1xTFIA [C16]
[R].TSMCDLPPK.[L]	1xTFIA [C4]	AT1G24800.1 1xTFIA [C26]
[RM].CDLQPK.[R]	1xTFIA [C1]	AT1G24800.1 1xTFIA [C6]
[R].CGPDAAR.[A]	1xTFIA [C1]	AT1G25275.1 1xTFIA [C62]
[R].ICHEEGVR.[G]	1xTFIA [C2]	AT1G25380.1 1xTFIA [C168]
[K].YSGVIDCITK.[V]	1xTFIA [C7]	AT1G25380.1 1xTFIA [C264]
[K].DFTCGEHDFK.[F]	1xTFIA [C4]	AT1G25390.1 1xTFIA [C32]
[R].CSEVPDLLQIK.[N]	1xTFIA [C1]	AT1G25420.1 1xTFIA [C116]
[K].AVESLCK.[I]	1xTFIA [C6]	AT1G25490.1 1xTFIA [C111]
[K].LLEPQDCVAR.[I]	1xTFIA [C7]	AT1G25490.1 1xTFIA [C238]
[K].NSPGCLHPLTSR.[I]	1xTFIA [C5]	AT1G26170.1 1xTFIA [C624]
[K].AADGLGTCTYVK.[A]	1xTFIA [C8]	AT1G26550.1 1xTFIA [C40]
[R].HVLCEK.[Q]	1xTFIA [C4]	AT1G26550.1 1xTFIA [C50]
[K].LEDIVPSSHNCDVPHVNR.[VT]	1xTFIA [C11]	AT1G26630.1 1xTFIA [C80]
[K].KLEDIVPSSHNCDVPHVNR.[VT]	1xTFIA [C12]	AT1G26630.1 1xTFIA [C80]
[K].IHDENLEVVACQLR.[Q]	1xTFIA [C11]	AT1G26640.1 1xTFIA [C43]
[K].CISEDIK.[S]	1xTFIA [C1]	AT1G26690.1 1xTFIA [C36]
[K].TECGYQFTSK.[L]	1xTFIA [C3]	AT1G26830.1 1xTFIA [C453]
[R].HCAPENEK.[L]	1xTFIA [C2]	AT1G26850.2 1xTFIA [C120]
[K].LHCLIPAPK.[G]	1xTFIA [C3]	AT1G26850.2 1xTFIA [C129]
[R].AFDMAHCSR.[C]	1xTFIA [C7]	AT1G26850.2 1xTFIA [C277]
[K].AFEPCDGR.[Y]	1xTFIA [C5]	AT1G26850.2 1xTFIA [C89]
[R].YTDYTPCQDQR.[R]	1xTFIA [C7]	AT1G26850.2 1xTFIA [C99]
[K].DMPCDEIK.[E]	1xTFIA [C4]	AT1G27020.1 1xTFIA [C280]
[K].LGGSIPTQIVECK.[F]	1xTFIA [C12]	AT1G27190.1 1xTFIA [C144]
[K].LTGLPFQQCK.[H]	1xTFIA [C9]	AT1G27310.1 1xTFIA [C60]
[K].IVECACVIELPELK.[G]	1xTFIA [C4]	AT1G27450.3 1xTFIA [C256]
[K].SYCENALR.[I]	1xTFIA [C3]	AT1G27500.1 1xTFIA [C424]
[K].VQDGSCK.[M]	1xTFIA [C6]	AT1G27770.1 1xTFIA [C316]
[K].TFAEEFLCR.[K]	1xTFIA [C8]	AT1G27930.1 1xTFIA [C256]
[R].AADETLFLCSTASAK.[S]	1xTFIA [C9]	AT1G27930.1 1xTFIA [C42]
[K].VTLCLDFATGK.[A]	1xTFIA [C4]	AT1G27950.1 1xTFIA [C45]
[K].LTSLPFQQCK.[H]	1xTFIA [C9]	AT1G27970.2 1xTFIA [C63]
[R].SSCDSGGVTVNHHDFVPVGITNEK.[D]	1xTFIA [C3]	AT1G28120.1 1xTFIA [C250]
[K].EGLCYGK.[L]	1xTFIA [C4]	AT1G28140.1 1xTFIA [C194]
[K].NSFIGNPGLCGDIK.[G]	1xTFIA [C10]	AT1G28440.1 1xTFIA [C599]
[K].LDSCFK.[E]	1xTFIA [C4]	AT1G28440.1 1xTFIA [C926]
[K].ESLPSICGSPSDCR.[D]	1xTFIA [C7]	AT1G28580.1 1xTFIA [C158]
[K].CGSVGVK.[YS]	1xTFIA [C1]	AT1G28600.1 1xTFIA [C322]
[R].NGQLCQESLK.[S]	1xTFIA [C5]	AT1G29025.1 1xTFIA [C306]
[K].AALCQTK.[R]	1xTFIA [C4]	AT1G29070.1 1xTFIA [C104]
[K].IPGTTDLQITLCK.[E]	1xTFIA [C12]	AT1G29150.1 1xTFIA [C107]
[K].EQAITNLCDR.[L]	1xTFIA [C8]	AT1G29150.1 1xTFIA [C51]
[K].SCAGISLK.[T]	1xTFIA [C2]	AT1G29330.1 1xTFIA [C29]
[R].HCPEESPR.[C]	1xTFIA [C2]	AT1G29470.2 1xTFIA [C277]
[K].DSDDQNAAWNVPLEACIHK.[V]	1xTFIA [C16]	AT1G29470.2 1xTFIA [C547]
[R].CNLVGVMAEVDR.[I]	1xTFIA [C1]	AT1G29470.2 1xTFIA [C696]
[R].CNLVGVMAEVDR.[I]	1xTFIA [C1]	AT1G29470.2 1xTFIA [C696]
[R].VTNAGCCGIGR.[N]	1xTFIA [C6]	AT1G29670.1 1xTFIA [C298]
[R].NAGQITCLPGQRPCR.[D]	1xTFIA [C14]	AT1G29670.1 1xTFIA [C317]
[K].DIPTACLK.[I]	1xTFIA [C6]	AT1G29760.1 1xTFIA [C438]
[R].GCHPLPR.[R]	1xTFIA [C2]	AT1G29790.1 1xTFIA [C143]
[K].SFDCLITK.[F]	1xTFIA [C4]	AT1G29790.1 1xTFIA [C180]
[K].TGTCYR.[A]	1xTFIA [C4]	AT1G29880.1 1xTFIA [C207]
[KR].LCLGEAVAK.[G]	1xTFIA [C2]	AT1G29880.1 1xTFIA [C388]
[K].GEVEFYVCTLK.[K]	1xTFIA [C8]	AT1G29880.1 1xTFIA [C542]
[K].CTVFPLVQNQQFEEVAK.[V]	1xTFIA [C1]	AT1G29880.1 1xTFIA [C618]
[K].FQGCDVILGPEMR.[S]	1xTFIA [C4]	AT1G29900.1 1xTFIA [C1008]
[R].VAAASAAQSLHCQMVDK.[W]	1xTFIA [C12]	AT1G30360.1 1xTFIA [C330]
[R].ILIDECDIGR.[F]	1xTFIA [C6]	AT1G30400.2 1xTFIA [C1300]
[R].VCELEK.[E]	1xTFIA [C2]	AT1G30440.1 1xTFIA [C571]
[K].LSSPSCTGR.[L]	1xTFIA [C6]	AT1G30470.1 1xTFIA [C237]
[K].LSIPAENFPFCTIEPNEAR.[V]	1xTFIA [C11]	AT1G30580.1 1xTFIA [C57]
[R].DCLVHR.[A]	1xTFIA [C2]	AT1G30630.1 1xTFIA [C44]
[R].AELCDNLHVPVR.[I]	1xTFIA [C4]	AT1G30820.1 1xTFIA [C291]
[K].DYVSSNQCK.[S]	1xTFIA [C8]	AT1G30900.1 1xTFIA [C248]
[K].SQCINQGR.[Y]	1xTFIA [C3]	AT1G30900.1 1xTFIA [C252]
[K].LCSVDK.[A]	1xTFIA [C2]	AT1G31180.1 1xTFIA [C229]
[K].FGGTCVGNSER.[I]	1xTFIA [C5]	AT1G31230.1 1xTFIA [C93]
[K].YGLLCGSDGLPHLIVNGDQR.[H]	1xTFIA [C5]	AT1G31330.1 1xTFIA [C130]
[R].DTALCNTIGMVK.[D]	1xTFIA [C5]	AT1G31780.1 1xTFIA [C387]
[R].DTALCNTIGMVK.[D]	1xTFIA [C5]	AT1G31780.1 1xTFIA [C387]
[K].CGLSDK.[M]	1xTFIA [C1]	AT1G31780.1 1xTFIA [C572]
[R].QDTSPAMLSECLK.[A]	1xTFIA [C11]	AT1G31780.1 1xTFIA [C604]
[R].SEACVR.[V]	1xTFIA [C4]	AT1G31780.1 1xTFIA [C635]
[K].NECLIPPPDGYKPPIR.[W]	1xTFIA [C3]	AT1G31850.2 1xTFIA [C119]
[K].ILVCQK.[K]	1xTFIA [C4]	AT1G31850.2 1xTFIA [C591]
[R].LLTDDALLCSK.[I]	1xTFIA [C9]	AT1G31860.1 1xTFIA [C212]
[K].LTCSYPGIK.[F]	1xTFIA [C3]	AT1G32060.1 1xTFIA [C295]
[K].LPDLNCTTIESAMR.[I]	1xTFIA [C6]	AT1G32990.1 1xTFIA [C187]
[K].LPDLNCTTIESAMR.[I]	1xTFIA [C6]	AT1G32990.1 1xTFIA [C187]
[R].SCALINQK.[C]	1xTFIA [C2]	AT1G33140.1 1xTFIA [C161]
[K].LNLSHNHLCGK.[L]	1xTFIA [C9]	AT1G33600.1 1xTFIA [C449]
[R].LNLSQNHLCGELPTTK.[F]	1xTFIA [C9]	AT1G33610.1 1xTFIA [C449]
[K].CDLALK.[D]	1xTFIA [C1]	AT1G33800.1 1xTFIA [C187]
[R].ECPLDLK.[E]	1xTFIA [C2]	AT1G34220.1 1xTFIA [C98]
[R].LSSIPEGFVTNCER.[L]	1xTFIA [C12]	AT1G34420.1 1xTFIA [C130]
[R].CGSHGTGSGSGK.[K]	1xTFIA [C1]	AT1G35140.1 1xTFIA [C161]
[K].TAPLEAGSACTGVYGK.[G]	1xTFIA [C10]	AT1G35140.1 1xTFIA [C256]
[R].ACNLAK.[Q]	1xTFIA [C2]	AT1G35160.2 1xTFIA [C201]
[R].SCHLQSHLEK.[L]	1xTFIA [C2]	AT1G35470.2 1xTFIA [C426]
[K].LQDIINSPSLDAACR.[K]	1xTFIA [C14]	AT1G36320.1 1xTFIA [C263]
[R].TGETCLAPSR.[N]	1xTFIA [C5]	AT1G36990.1 1xTFIA [C336]
[R].VVDLLDGLCDR.[M]	1xTFIA [C9]	AT1G42480.1 1xTFIA [C82]
[K].WPGAEAVGSGDPLEDFCK.[T]	1xTFIA [C17]	AT1G42970.1 1xTFIA [C434]
[K].GCCVGPK.[K]	1xTFIA [C]	AT1G43170.3 1xTFIA [C]
[K].DDQTKPCK.[F]	1xTFIA [C7]	AT1G43170.3 1xTFIA [C41]
[R].VLPISVVGGDKDEEVVGSCLGK.[E]	1xTFIA [C19]	AT1G43690.1 1xTFIA [C100]
[R].AQEFVCGLAQR.[I]	1xTFIA [C6]	AT1G43800.1 1xTFIA [C353]
[K].ACSDEILR.[L]	1xTFIA [C2]	AT1G44350.1 1xTFIA [C72]
[R].ACPLDLGTVNEGR.[I]	1xTFIA [C2]	AT1G44446.1 1xTFIA [C267]
[R].LGVDECIVK.[W]	1xTFIA [C6]	AT1G44810.1 1xTFIA [C246]
[K].GECVEALAETLR.[K]	1xTFIA [C3]	AT1G44835.2 1xTFIA [C265]
[K].CASSSLR.[R]	1xTFIA [C1]	AT1G45150.1 1xTFIA [C226]
[K].GVDGTCDQIR.[K]	1xTFIA [C6]	AT1G47128.1 1xTFIA [C233]
[K].CGIAIEPSYPIK.[N]	1xTFIA [C1]	AT1G47128.1 1xTFIA [C342]
[R].CSGLGSEWGK.[V]	1xTFIA [C1]	AT1G47420.1 1xTFIA [C230]
[K].NCLGPLR.[K]	1xTFIA [C2]	AT1G47550.1 1xTFIA [C446]
[R].CISMHGITER.[Y]	1xTFIA [C1]	AT1G47550.1 1xTFIA [C614]
[R].FVDEACHQIER.[N]	1xTFIA [C6]	AT1G47550.1 1xTFIA [C659]
[K].FYHQASEAYEQACTR.[H]	1xTFIA [C13]	AT1G47550.1 1xTFIA [C766]
[R].SNSASTCPILTK.[F]	1xTFIA [C7]	AT1G47840.1 1xTFIA [C41]
[K].GCVLEQEPK.[Q]	1xTFIA [C2]	AT1G48050.1 1xTFIA [C612]
[R].LSCSSEVCTATER.[D]	1xTFIA [C3]	AT1G48440.1 1xTFIA [C69]
[K].FMCADVTSPDLK.[I]	1xTFIA [C3]	AT1G48600.2 1xTFIA [C105]
[R].ESCFHQSGDSK.[R]	1xTFIA [C3]	AT1G48600.2 1xTFIA [C160]
[K].VFQECQTR.[D]	1xTFIA [C5]	AT1G48600.2 1xTFIA [C189]
[R].DASGNSFELSMVGCK.[C]	1xTFIA [C14]	AT1G48600.2 1xTFIA [C206]
[K].CIGAYVK.[N]	1xTFIA [C1]	AT1G48600.2 1xTFIA [C208]
[K].DPQSCLPLAPEFYK.[V]	1xTFIA [C5]	AT1G48760.3 1xTFIA [C218]
[K].TTTCTK.[Y]	1xTFIA [C4]	AT1G48900.1 1xTFIA [C118]
[R].EHFSSCGEIK.[N]	1xTFIA [C6]	AT1G48920.1 1xTFIA [C428]
[K].SSLCSDIGR.[F]	1xTFIA [C4]	AT1G48970.1 1xTFIA [C438]
[R].SVYHSGAVACESPGAEIR.[A]	1xTFIA [C10]	AT1G49470.1 1xTFIA [C227]
[K].VIATCGGSEK.[A]	1xTFIA [C5]	AT1G49670.2 1xTFIA [C482]
[K].SWEGPDICNK.[Y]	1xTFIA [C8]	AT1G49750.1 1xTFIA [C152]
[K].CAIFPK.[T]	1xTFIA [C1]	AT1G49750.1 1xTFIA [C160]
[K].STCYAPK.[W]	1xTFIA [C3]	AT1G50030.1 1xTFIA [C1747]
[R].ACNTQK.[C]	1xTFIA [C2]	AT1G50200.1 1xTFIA [C124]
[K].ITDIIKEEEASFCK.[T]	1xTFIA [C13]	AT1G50200.1 1xTFIA [C436]
[K].AVVCAGVPEK.[S]	1xTFIA [C4]	AT1G50200.1 1xTFIA [C939]
[K].VFTNCR.[F-]	1xTFIA [C5]	AT1G50430.1 1xTFIA [C198]
[K].ACQNITQPLR.[F]	1xTFIA [C2]	AT1G50480.1 1xTFIA [C505]
[R].INVEQHCLAR.[ED]	1xTFIA [C7]	AT1G50600.1 1xTFIA [C513]
[R].EVVNLIACEGVER.[E]	1xTFIA [C8]	AT1G50600.1 1xTFIA [C524]
[R].GCATHPR.[S]	1xTFIA [C2]	AT1G51140.1 1xTFIA [C310]
[R].DVSDFLECK.[A]	1xTFIA [C8]	AT1G51420.1 1xTFIA [C277]
[K].VCNPECK.[A]	1xTFIA [C2]	AT1G51470.1 1xTFIA [C27]
[K].NCHETGAVGSK.[T]	1xTFIA [C2]	AT1G51630.1 1xTFIA [C275]
[K].KNCHETGAVGSK.[T]	1xTFIA [C3]	AT1G51630.1 1xTFIA [C275]
[K].ICDMNSDPSR.[T]	1xTFIA [C2]	AT1G51690.3 1xTFIA [C245]
[R].LQICLVK.[T]	1xTFIA [C4]	AT1G51800.1 1xTFIA [C158]
[K].SDSLQVCLAK.[T]	1xTFIA [C7]	AT1G51805.1 1xTFIA [C153]
[R].SNSLQVCLVK.[T]	1xTFIA [C7]	AT1G51820.1 1xTFIA [C153]
[K].TASIVDLSPGQCDGGR.[C]	1xTFIA [C12]	AT1G51820.1 1xTFIA [C317]
[K].IPEQCDGGACLLQVVK.[T]	1xTFIA [C]	AT1G51850.1 1xTFIA [C]
[K].LNVEGNPHLLCTADSCVK.[K]	1xTFIA [C11]	AT1G51850.1 1xTFIA [C468]
[R].SSWQGDPCAPELYR.[W]	1xTFIA [C8]	AT1G51890.1 1xTFIA [C386]
[K].CSSSNLAESISAENLLK.[F]	1xTFIA [C1]	AT1G52160.1 1xTFIA [C442]
[R].LCTTDKVEELK.[A]	1xTFIA [C2]	AT1G52190.1 1xTFIA [C320]
[R].LCTTDK.[V]	1xTFIA [C2]	AT1G52190.1 1xTFIA [C320]
[K].ELGTCDLYPQSLK.[H]	1xTFIA [C5]	AT1G52360.2 1xTFIA [C396]
[K].QCAGGK.[I]	1xTFIA [C2]	AT1G52400.1 1xTFIA [C270]
[R].DLCDGVGIAR.[L]	1xTFIA [C3]	AT1G52630.1 1xTFIA [C94]
[R].CSDPYK.[D]	1xTFIA [C1]	AT1G52760.1 1xTFIA [C132]
[K].VTIPVFTAHGTADGVTCPTSSK.[L]	1xTFIA [C17]	AT1G52760.1 1xTFIA [C272]
[K].GFCDLLQR.[V]	1xTFIA [C3]	AT1G52780.1 1xTFIA [C319]
[K].CHGTDEYCSK.[L]	1xTFIA [C1]	AT1G52780.1 1xTFIA [C339]
[R].GQVDGCNAR.[I]	1xTFIA [C6]	AT1G52780.1 1xTFIA [C445]
[K].EEACEQTYGFMPCTK.[T]	1xTFIA [C13]	AT1G53210.1 1xTFIA [C75]
[K].EEACEQTYGFMPCTK.[T]	1xTFIA [C13]	AT1G53210.1 1xTFIA [C75]
[K].NLCTAIAK.[Y]	1xTFIA [C3]	AT1G53240.1 1xTFIA [C130]
[K].NCKPLEK.[M]	1xTFIA [C2]	AT1G53280.1 1xTFIA [C133]
[K].ATCYPVFMEK.[L]	1xTFIA [C3]	AT1G53280.1 1xTFIA [C174]
[K].ATCYPVFMEK.[L]	1xTFIA [C3]	AT1G53280.1 1xTFIA [C174]
[K].LAACATAVESR.[V]	1xTFIA [C4]	AT1G53280.1 1xTFIA [C185]
[R].GGADVTVASVENQVGVDACHGIK.[M]	1xTFIA [C19]	AT1G53280.1 1xTFIA [C96]
[R].NCLTNTPPK.[T]	1xTFIA [C2]	AT1G53290.1 1xTFIA [C54]
[R].DVCLLAR.[M]	1xTFIA [C3]	AT1G53310.3 1xTFIA [C304]
[R].TSCLDR.[K]	1xTFIA [C3]	AT1G53440.1 1xTFIA [C56]
[R].GVTCSGSR.[V]	1xTFIA [C4]	AT1G53730.2 1xTFIA [C68]
[R].TDACFIR.[V]	1xTFIA [C4]	AT1G53750.1 1xTFIA [C229]
[K].FGEISCK.[A]	1xTFIA [C6]	AT1G53880.1 1xTFIA [C383]
[R].QSLRPDCIK.[M]	1xTFIA [C7]	AT1G54270.1 1xTFIA [C181]
[R].VDSPVNGLPCIEQNR.[A]	1xTFIA [C10]	AT1G54490.1 1xTFIA [C678]
[K].VCAVVR.[K]	1xTFIA [C2]	AT1G54580.1 1xTFIA [C63]
[R].LTNYQDILSECK.[I]	1xTFIA [C11]	AT1G54860.1 1xTFIA [C101]
[R].DGLILPVCIPNR.[I]	1xTFIA [C8]	AT1G54860.1 1xTFIA [C117]
[R].GSISSFQEQASCK.[V]	1xTFIA [C12]	AT1G55090.1 1xTFIA [C293]
[K].YDCSSADINPIGSISK.[M]	1xTFIA [C3]	AT1G55090.1 1xTFIA [C531]
[K].DCCAGFGQVIR.[K]	1xTFIA [C2]	AT1G55260.1 1xTFIA [C101]
[K].TLPASMFENVPSCSR.[N]	1xTFIA [C13]	AT1G55265.1 1xTFIA [C166]
[K].STDCLTK.[R]	1xTFIA [C4]	AT1G55340.1 1xTFIA [C46]
[R].FDTNCVVTTLK.[D]	1xTFIA [C5]	AT1G55450.2 1xTFIA [C283]
[R].CCLEHAASVAK.[T]	1xTFIA [C]	AT1G55490.1 1xTFIA [C]
[K].ANCLDSAAEEVAK.[L]	1xTFIA [C3]	AT1G55850.1 1xTFIA [C196]
[K].LNCTLR.[F]	1xTFIA [C3]	AT1G55860.1 1xTFIA [C1258]
[K].AVASTCQLESSGGR.[D]	1xTFIA [C6]	AT1G55860.1 1xTFIA [C1927]
[K].NTGSPTCK.[R]	1xTFIA [C7]	AT1G56070.1 1xTFIA [C267]
[K].QIIATCMNDQK.[D]	1xTFIA [C6]	AT1G56070.1 1xTFIA [C286]
[K].QIIATCMNDQK.[D]	1xTFIA [C6]	AT1G56070.1 1xTFIA [C286]
[R].NCDPNGPLMLYVSK.[M]	1xTFIA [C2]	AT1G56070.1 1xTFIA [C370]
[R].VAVQCK.[V]	1xTFIA [C5]	AT1G56070.1 1xTFIA [C495]
[K].CPSSTLQILGAEK.[A]	1xTFIA [C1]	AT1G56110.1 1xTFIA [C324]
[R].IDCFADGATTAFGEK.[L]	1xTFIA [C3]	AT1G56110.1 1xTFIA [C387]
[R].VLSGLNCLQK.[N]	1xTFIA [C7]	AT1G56140.1 1xTFIA [C409]
[R].LDCLQK.[D]	1xTFIA [C3]	AT1G56145.2 1xTFIA [C405]
[K].LDCGGGYMK.[L]	1xTFIA [C3]	AT1G56340.1 1xTFIA [C108]
[K].LDCGGGYMK.[L]	1xTFIA [C3]	AT1G56340.1 1xTFIA [C108]
[K].LETLKPCEDVDTLFK.[Q]	1xTFIA [C7]	AT1G56430.1 1xTFIA [C29]
[K].YTGDEICR.[E]	1xTFIA [C7]	AT1G56580.1 1xTFIA [C21]
[K].TYPCQSGK.[K]	1xTFIA [C4]	AT1G56680.1 1xTFIA [C168]
[K].MLICGSEGPFK.[V]	1xTFIA [C4]	AT1G57720.2 1xTFIA [C342]
[K].IRPLCEEDK.[S]	1xTFIA [C5]	AT1G58230.1 1xTFIA [C178]
[R].AIAELCGLNHIEEAAVLSTCNR.[M]	1xTFIA [C20]	AT1G58290.1 1xTFIA [C144]
[R].MCVIGAGK.[M]	1xTFIA [C2]	AT1G58290.1 1xTFIA [C282]
[K].SNCFHDK.[G]	1xTFIA [C3]	AT1G58360.1 1xTFIA [C155]
[R].DLSDGASLCK.[Y]	1xTFIA [C9]	AT1G58440.1 1xTFIA [C387]
[K].ADCYTGNR.[S]	1xTFIA [C3]	AT1G59870.1 1xTFIA [C149]
[R].CQGVGTR.[Y]	1xTFIA [C1]	AT1G59870.1 1xTFIA [C272]
[R].ISGYCEQTDIHSPQVTVR.[E]	1xTFIA [C5]	AT1G59870.1 1xTFIA [C957]
[R].QAGCSK.[G]	1xTFIA [C4]	AT1G59900.1 1xTFIA [C143]
[K].ECAAIR.[A]	1xTFIA [C2]	AT1G60070.2 1xTFIA [C34]
[K].CTELTPK.[L]	1xTFIA [C1]	AT1G60420.1 1xTFIA [C218]
[R].AACEASLK.[R]	1xTFIA [C3]	AT1G60710.1 1xTFIA [C112]
[R].DVEEEIIPTCR.[E]	1xTFIA [C10]	AT1G60710.1 1xTFIA [C198]
[K].VCAISEK.[K]	1xTFIA [C2]	AT1G60710.1 1xTFIA [C254]
[K].LSCQAK.[S]	1xTFIA [C3]	AT1G61380.1 1xTFIA [C332]
[R].IQSLCK.[R]	1xTFIA [C5]	AT1G61870.1 1xTFIA [C268]
[K].GGDFETALSLCK.[E]	1xTFIA [C11]	AT1G61870.1 1xTFIA [C350]
[R].ILEICR.[AS]	1xTFIA [C5]	AT1G61870.1 1xTFIA [C67]
[R].AASLTPDCR.[I]	1xTFIA [C8]	AT1G61870.1 1xTFIA [C76]
[K].LLLACEK.[I]	1xTFIA [C5]	AT1G61900.1 1xTFIA [C186]
[K].QTLITNLQALDCATSLGTK.[L]	1xTFIA [C12]	AT1G61900.1 1xTFIA [C311]
[K].SQPVCGK.[E]	1xTFIA [C5]	AT1G62010.1 1xTFIA [C202]
[K].DQALAWKPCADQR.[S]	1xTFIA [C9]	AT1G62330.1 1xTFIA [C209]
[K].VSNYPPCPKPEMIK.[G]	1xTFIA [C7]	AT1G62380.1 1xTFIA [C168]
[K].VSNYPPCPKPEMIK.[G]	1xTFIA [C7]	AT1G62380.1 1xTFIA [C168]
[K].LAESAADCILTK.[E]	1xTFIA [C8]	AT1G62390.1 1xTFIA [C358]
[R].SQVECK.[I]	1xTFIA [C5]	AT1G62390.1 1xTFIA [C698]
[K].QPTCPINALK.[L]	1xTFIA [C4]	AT1G62500.1 1xTFIA [C212]
[K].EVHVACR.[S]	1xTFIA [C6]	AT1G62600.1 1xTFIA [C240]
[K].FSCETNGGSTAR.[G]	1xTFIA [C3]	AT1G62660.1 1xTFIA [C494]
[K].LNTVFCTDTSR.[S]	1xTFIA [C6]	AT1G62660.1 1xTFIA [C542]
[K].NYENVCTLR.[V]	1xTFIA [C6]	AT1G63000.1 1xTFIA [C162]
[R].YISDCVPLR.[I]	1xTFIA [C5]	AT1G63010.5 1xTFIA [C373]
[R].DSCTPLK.[N]	1xTFIA [C3]	AT1G63690.1 1xTFIA [C96]
[R].LPGFHTCVGGGGER.[Q]	1xTFIA [C7]	AT1G63940.2 1xTFIA [C126]
[R].SAQHCVK.[S]	1xTFIA [C5]	AT1G63940.2 1xTFIA [C379]
[R].GNHECASINR.[IV]	1xTFIA [C5]	AT1G64040.1 1xTFIA [C124]
[K].VAAQVEDGPCVTYIGEGGSGNFVK.[M]	1xTFIA [C10]	AT1G64190.1 1xTFIA [C174]
[K].GGCIIR.[A]	1xTFIA [C3]	AT1G64190.1 1xTFIA [C377]
[K].VSGDFESICR.[N]	1xTFIA [C9]	AT1G64400.1 1xTFIA [C587]
[RK].ETAPCK.[E]	1xTFIA [C5]	AT1G64520.1 1xTFIA [C244]
[K].SALAVCDADPAAAIANIR.[H]	1xTFIA [C6]	AT1G64660.1 1xTFIA [C39]
[K].CGINYQPPSVVPGGDLAK.[V]	1xTFIA [C1]	AT1G64740.1 1xTFIA [C353]
[K].CIPAVSK.[C]	1xTFIA [C1]	AT1G64790.2 1xTFIA [C1145]
[K].CSLPQNVK.[I]	1xTFIA [C1]	AT1G64790.2 1xTFIA [C1152]
[K].ASQIVGNMCSLVTEPK.[D]	1xTFIA [C9]	AT1G64790.2 1xTFIA [C1672]
[R].TALCDSALEVR.[E]	1xTFIA [C4]	AT1G64790.2 1xTFIA [C2043]
[K].CLQDSTR.[T]	1xTFIA [C1]	AT1G64790.2 1xTFIA [C2389]
[K].IAACDIK.[A]	1xTFIA [C4]	AT1G64790.2 1xTFIA [C603]
[K].EGDILTCK.[I]	1xTFIA [C7]	AT1G65440.1 1xTFIA [C1157]
[K].HEQLCELSR.[A]	1xTFIA [C5]	AT1G65540.1 1xTFIA [C561]
[K].GGFCDDSR.[K]	1xTFIA [C4]	AT1G65580.1 1xTFIA [C402]
[K].NCQEPLDVSSDFTFK.[V]	1xTFIA [C2]	AT1G65590.1 1xTFIA [C292]
[K].IQSSSCK.[F]	1xTFIA [C6]	AT1G65690.1 1xTFIA [C246]
[K].GITSDEVVSPCLLK.[L]	1xTFIA [C11]	AT1G65900.1 1xTFIA [C133]
[K].SEGGYVWACK.[N]	1xTFIA [C9]	AT1G65930.1 1xTFIA [C269]
[K].LEAACVGTVESGK.[M]	1xTFIA [C5]	AT1G65930.1 1xTFIA [C363]
[K].CATITPDEGR.[V]	1xTFIA [C1]	AT1G65930.1 1xTFIA [C75]
[K].TATNDESVCTMFGSR.[Y]	1xTFIA [C9]	AT1G65960.2 1xTFIA [C14]
[K].TATNDESVCTMFGSR.[Y]	1xTFIA [C9]	AT1G65960.2 1xTFIA [C14]
[R].VAMTCEGCVGAVK.[R]	1xTFIA [C]	AT1G66240.1 1xTFIA [C]
[R].VAMTCEGCVGAVK.[R]	1xTFIA [C5]	AT1G66240.1 1xTFIA [C43]
[R].YVPGCEDR.[E]	1xTFIA [C5]	AT1G66270.1 1xTFIA [C230]
[K].YPESCR.[S]	1xTFIA [C5]	AT1G66940.1 1xTFIA [C165]
[R].CHVFNENLTPGVK.[C]	1xTFIA [C1]	AT1G66940.1 1xTFIA [C218]
[K].DPYSLSCSSGK.[S]	1xTFIA [C7]	AT1G66940.1 1xTFIA [C262]
[R].DCINGIQLVDSK.[R]	1xTFIA [C2]	AT1G67140.3 1xTFIA [C1729]
[R].DPSGFEESSCLK.[S]	1xTFIA [C10]	AT1G67140.3 1xTFIA [C692]
[K].NEPMCLPAK.[A]	1xTFIA [C5]	AT1G67330.1 1xTFIA [C171]
[K].VENAFANEFLCEK.[Y]	1xTFIA [C11]	AT1G67330.1 1xTFIA [C260]
[R].ATDNTLSLCSTAK.[N]	1xTFIA [C9]	AT1G67330.1 1xTFIA [C48]
[K].LDEALVCLK.[G]	1xTFIA [C7]	AT1G67680.1 1xTFIA [C117]
[K].SGIDVQCQVPLYVATK.[M]	1xTFIA [C7]	AT1G67730.1 1xTFIA [C233]
[K].GIGCGMK.[K]	1xTFIA [C4]	AT1G67830.1 1xTFIA [C318]
[KR].CVEPAHEK.[I]	1xTFIA [C1]	AT1G67850.1 1xTFIA [C325]
[K].TAADVCVLYDIEK.[Q]	1xTFIA [C6]	AT1G68000.1 1xTFIA [C216]
[R].VEICHLK.[K]	1xTFIA [C4]	AT1G68010.2 1xTFIA [C43]
[K].ICAETGVTPR.[K]	1xTFIA [C2]	AT1G68300.1 1xTFIA [C91]
[K].NHCDVAVNSYYQK.[K]	1xTFIA [C3]	AT1G69295.1 1xTFIA [C65]
[R].CLDLER.[F]	1xTFIA [C1]	AT1G69340.1 1xTFIA [C424]
[R].LADGCHLAR.[N]	1xTFIA [C5]	AT1G69520.1 1xTFIA [C188]
[R].KCPETSK.[N]	1xTFIA [C2]	AT1G69830.1 1xTFIA [C285]
[R].CSETGYR.[I]	1xTFIA [C1]	AT1G69980.1 1xTFIA [C84]
[K].DGQNCFR.[H]	1xTFIA [C5]	AT1G70230.1 1xTFIA [C109]
[K].SHCPLK.[Y]	1xTFIA [C3]	AT1G70310.1 1xTFIA [C311]
[R].LVLENCTNK.[Q]	1xTFIA [C6]	AT1G70320.1 1xTFIA [C102]
[K].NSSSSNFPGCGCSPDVAK.[S]	1xTFIA [C10]	AT1G70320.1 1xTFIA [C1950]
[K].AIDSVICNTSK.[W]	1xTFIA [C7]	AT1G70320.1 1xTFIA [C361]
[R].TLSPDSCK.[Q]	1xTFIA [C7]	AT1G70520.1 1xTFIA [C208]
[K].QCLENASASVVK.[G]	1xTFIA [C2]	AT1G70520.1 1xTFIA [C211]
[R].TVCAPK.[E]	1xTFIA [C3]	AT1G70530.1 1xTFIA [C144]
[R].SGCVECLSK.[A]	1xTFIA [C6]	AT1G70530.1 1xTFIA [C208]
[R].IGSCLVNEEGR.[V]	1xTFIA [C4]	AT1G70530.1 1xTFIA [C219]
[K].VVPCGELTASPSLLR.[Q]	1xTFIA [C4]	AT1G70710.1 1xTFIA [C365]
[K].NCNPQSR.[D]	1xTFIA [C2]	AT1G70770.1 1xTFIA [C340]
[R].GSGCLK.[G]	1xTFIA [C4]	AT1G70770.1 1xTFIA [C552]
[KR].LPNGCAIK.[R]	1xTFIA [C5]	AT1G70790.1 1xTFIA [C111]
[K].IHGCELHEGDWGK.[V]	1xTFIA [C4]	AT1G70890.1 1xTFIA [C46]
[K].IFSPDQCSGINR.[F]	1xTFIA [C7]	AT1G70940.1 1xTFIA [C39]
[R].SIQCLAEPR.[V]	1xTFIA [C4]	AT1G71090.1 1xTFIA [C264]
[R].TIDLCNNPMTK.[E]	1xTFIA [C5]	AT1G71220.2 1xTFIA [C1539]
[K].TRPCGAIGAR.[D]	1xTFIA [C4]	AT1G71220.2 1xTFIA [C241]
[R].SCLVESVDEELLK.[R]	1xTFIA [C2]	AT1G71220.2 1xTFIA [C881]
[R].IPCLDSYLDK.[V]	1xTFIA [C3]	AT1G71270.1 1xTFIA [C450]
[R].LTDCIK.[K]	1xTFIA [C4]	AT1G71270.1 1xTFIA [C676]
[K].VLPPLCAELR.[N]	1xTFIA [C6]	AT1G71410.1 1xTFIA [C394]
[R].CTAVDR.[S]	1xTFIA [C1]	AT1G71410.1 1xTFIA [C550]
[R].LTQDGCIVCPSTDSTFDLR.[T]	1xTFIA [C]	AT1G71500.1 1xTFIA [C]
[K].TSLIPSCSSPEDLK.[R]	1xTFIA [C7]	AT1G71697.1 1xTFIA [C13]
[K].CYEQIR.[K]	1xTFIA [C1]	AT1G71820.2 1xTFIA [C318]
[K].CLTASK.[G]	1xTFIA [C1]	AT1G71820.2 1xTFIA [C761]
[R].IVLNPCK.[D]	1xTFIA [C6]	AT1G71860.3 1xTFIA [C109]
[K].ACDIYCANLK.[ST]	1xTFIA [C6]	AT1G71880.1 1xTFIA [C220]
[R].GGCSFEEK.[V]	1xTFIA [C3]	AT1G71980.1 1xTFIA [C87]
[R].AVSLDTLPCR.[L]	1xTFIA [C9]	AT1G71990.1 1xTFIA [C385]
[R].LCEEISR.[R]	1xTFIA [C2]	AT1G71990.1 1xTFIA [C388]
[K].LQTACPVPFDEAK.[L]	1xTFIA [C5]	AT1G72280.1 1xTFIA [C337]
[K].EGALGNIPIIAFCDTDSPMR.[F]	1xTFIA [C13]	AT1G72370.1 1xTFIA [C152]
[K].NCNYQMER.[Y]	1xTFIA [C2]	AT1G72370.1 1xTFIA [C34]
[R].AVCCTSDLAK.[L]	1xTFIA [C4]	AT1G72480.1 1xTFIA [C111]
[K].SSDNQCAIK.[V]	1xTFIA [C6]	AT1G72550.1 1xTFIA [C349]
[R].QQCVPQIAR.[A]	1xTFIA [C3]	AT1G72560.3 1xTFIA [C187]
[K].SFPSAHIPQDLAEQYCQK.[L]	1xTFIA [C16]	AT1G72560.3 1xTFIA [C955]
[R].AETPAGYPCIRPIHVK.[A]	1xTFIA [C9]	AT1G72610.1 1xTFIA [C38]
[K].AQACVGGTSVR.[E]	1xTFIA [C4]	AT1G72730.1 1xTFIA [C143]
[K].TCQAYR.[I]	1xTFIA [C2]	AT1G73250.1 1xTFIA [C160]
[K].FVFCPR.[T]	1xTFIA [C4]	AT1G73260.1 1xTFIA [C165]
[R].TCDSGNPK.[C]	1xTFIA [C2]	AT1G73260.1 1xTFIA [C169]
[K].CSDVGIFIDELGVR.[R]	1xTFIA [C1]	AT1G73260.1 1xTFIA [C176]
[R].GGQPCPYDIVQESSEVDEGIPVK.[F]	1xTFIA [C5]	AT1G73260.1 1xTFIA [C66]
[K].TLSCLSK.[L]	1xTFIA [C4]	AT1G73430.2 1xTFIA [C517]
[K].TTCEEFIMSVTK.[L]	1xTFIA [C3]	AT1G73430.2 1xTFIA [C645]
[K].TTCEEFIMSVTK.[L]	1xTFIA [C3]	AT1G73430.2 1xTFIA [C645]
[R].DGTQVVACK.[S]	1xTFIA [C8]	AT1G73620.1 1xTFIA [C195]
[K].AYSYAYDDPTSIATCSK.[A]	1xTFIA [C15]	AT1G73620.1 1xTFIA [C249]
[K].TGAPCR.[S]	1xTFIA [C5]	AT1G74030.1 1xTFIA [C446]
[R].GEICNVNK.[A]	1xTFIA [C4]	AT1G74070.1 1xTFIA [C187]
[K].LCSFETLK.[N]	1xTFIA [C2]	AT1G74100.1 1xTFIA [C270]
[R].ACGLDEVTR.[L]	1xTFIA [C2]	AT1G74260.1 1xTFIA [C196]
[R].CTLIDSTAAAK.[C]	1xTFIA [C1]	AT1G74260.1 1xTFIA [C682]
[R].TLSACDLR.[D]	1xTFIA [C5]	AT1G74320.1 1xTFIA [C125]
[R].TLSACDLRDPEISGR.[I]	1xTFIA [C5]	AT1G74320.1 1xTFIA [C125]
[K].CDHVAVGTGTVTHK.[G]	1xTFIA [C1]	AT1G74470.1 1xTFIA [C271]
[K].CSGEGIYFAAK.[S]	1xTFIA [C1]	AT1G74470.1 1xTFIA [C341]
[R].SETDPCIAGR.[Y]	1xTFIA [C6]	AT1G74790.1 1xTFIA [C553]
[R].TTFSCASDSPMK.[C]	1xTFIA [C5]	AT1G74790.1 1xTFIA [C590]
[R].TTFSCASDSPMK.[C]	1xTFIA [C5]	AT1G74790.1 1xTFIA [C590]
[K].GCASVVK.[S]	1xTFIA [C2]	AT1G74790.1 1xTFIA [C73]
[K].LNSEGCGLGIR.[F]	1xTFIA [C6]	AT1G74850.1 1xTFIA [C664]
[R].EEVFGPVLCVK.[T]	1xTFIA [C9]	AT1G74920.1 1xTFIA [C400]
[K].VMDQNNVVACK.[S]	1xTFIA [C10]	AT1G75040.1 1xTFIA [C174]
[R].TCVGQNLAVNEAK.[T]	1xTFIA [C2]	AT1G75130.1 1xTFIA [C451]
[K].VAVGAPDVLGDCPFSQR.[V]	1xTFIA [C12]	AT1G75270.1 1xTFIA [C20]
[R].GASIPADATTGCLDGFK.[W]	1xTFIA [C12]	AT1G75680.1 1xTFIA [C456]
[K].IDCGSACVAR.[C]	1xTFIA [C7]	AT1G75750.1 1xTFIA [C44]
[R].CNCVPPGTYGNYDK.[C]	1xTFIA [C1]	AT1G75750.1 1xTFIA [C68]
[R].EILHVQGGQCGNQIGSK.[F]	1xTFIA [C10]	AT1G75780.1 1xTFIA [C12]
[K].SSVCDIPPTGIK.[M]	1xTFIA [C4]	AT1G75780.1 1xTFIA [C355]
[KR].KPDQCR.[A]	1xTFIA [C5]	AT1G75850.1 1xTFIA [C660]
[K].VIEYCK.[KR]	1xTFIA [C5]	AT1G75950.1 1xTFIA [C59]
[R].NSFVDGVYGTTCPIPPGK.[N]	1xTFIA [C12]	AT1G76160.1 1xTFIA [C103]
[K].NALLCGR.[A]	1xTFIA [C5]	AT1G76160.1 1xTFIA [C530]
[K].CLATHDK.[L]	1xTFIA [C1]	AT1G76400.1 1xTFIA [C491]
[R].TGDIQTCK.[A]	1xTFIA [C7]	AT1G76400.1 1xTFIA [C514]
[K].VNSQLISNICTDALSAEK.[Y]	1xTFIA [C10]	AT1G76550.1 1xTFIA [C249]
[R].TIVKPGCSQDVLK.[A]	1xTFIA [C7]	AT1G76550.1 1xTFIA [C584]
[R].VCQLVLQDPEAK.[R]	1xTFIA [C2]	AT1G76700.1 1xTFIA [C283]
[K].CQIIDGNR.[V]	1xTFIA [C1]	AT1G76790.1 1xTFIA [C96]
[R].VNTACFAESAPLESTPPLPK.[A]	1xTFIA [C5]	AT1G76850.1 1xTFIA [C1041]
[R].GMECIDPLK.[L]	1xTFIA [C4]	AT1G76850.1 1xTFIA [C187]
[K].CTYDHEAR.[V]	1xTFIA [C1]	AT1G76850.1 1xTFIA [C454]
[R].INPPSVSIDNTSCK.[E]	1xTFIA [C13]	AT1G76990.1 1xTFIA [C32]
[K].EFGVTECVNPK.[D]	1xTFIA [C7]	AT1G77120.1 1xTFIA [C243]
[K].LQLPVGSCELSVPLQAK.[D]	1xTFIA [C8]	AT1G77130.1 1xTFIA [C265]
[K].LSSDCYK.[T]	1xTFIA [C5]	AT1G77330.1 1xTFIA [C55]
[K].STIEPCSSK.[D]	1xTFIA [C6]	AT1G77630.1 1xTFIA [C31]
[R].CPGPQQLAPLIAPPDNVPK.[E]	1xTFIA [C1]	AT1G77630.1 1xTFIA [C322]
[R].DQMCDVLLVK.[S]	1xTFIA [C4]	AT1G78040.2 1xTFIA [C98]
[K].CIEEGR.[A]	1xTFIA [C1]	AT1G78060.1 1xTFIA [C247]
[R].VNGIPSCADPNLLTR.[T]	1xTFIA [C7]	AT1G78060.1 1xTFIA [C269]
[K].AGMDVNCGSYLQK.[H]	1xTFIA [C7]	AT1G78060.1 1xTFIA [C325]
[K].LPYGNISPNEVCSPAHQALALDAAR.[N]	1xTFIA [C12]	AT1G78060.1 1xTFIA [C382]
[K].NAVYHQGCDSVACSNAAIDQAVAIAK.[N]	1xTFIA [C13]	AT1G78060.1 1xTFIA [C467]
[R].KPCSEHK.[M]	1xTFIA [C3]	AT1G78150.3 1xTFIA [C98]
[R].CGIDWDQK.[D]	1xTFIA [C1]	AT1G78240.2 1xTFIA [C346]
[R].KPGVGPSVCTK.[G]	1xTFIA [C9]	AT1G78240.2 1xTFIA [C434]
[K].IETELSGICDGILK.[L]	1xTFIA [C9]	AT1G78300.1 1xTFIA [C100]
[K].EYDNVCTLR.[V]	1xTFIA [C6]	AT1G78570.1 1xTFIA [C534]
[K].LGTDCLVMQNHR.[F]	1xTFIA [C5]	AT1G78680.1 1xTFIA [C212]
[K].TTQFCSGGK.[G]	1xTFIA [C5]	AT1G78820.1 1xTFIA [C374]
[K].TTQFCSGVK.[G]	1xTFIA [C5]	AT1G78830.1 1xTFIA [C374]
[K].IVGVEHFTGPYVNDGQGPTSVNDCK.[A]	1xTFIA [C24]	AT1G78830.1 1xTFIA [C410]
[K].GLLGWDETCK.[S]	1xTFIA [C9]	AT1G78850.1 1xTFIA [C348]
[K].SPSLASCDPK.[T]	1xTFIA [C7]	AT1G78850.1 1xTFIA [C356]
[K].CLGGPER.[N]	1xTFIA [C1]	AT1G78900.1 1xTFIA [C397]
[R].NPAVIADLVGDNVGDCAAR.[G]	1xTFIA [C16]	AT1G78920.2 1xTFIA [C311]
[R].NSGQTCVCANR.[V]	1xTFIA [C]	AT1G79440.1 1xTFIA [C]
[R].EANCPVVADITHSLQQPAGK.[K]	1xTFIA [C4]	AT1G79500.5 1xTFIA [C156]
[R].VPTSNVSVVDLTCR.[L]	1xTFIA [C13]	AT1G79530.1 1xTFIA [C331]
[R].CQVNTEAR.[S]	1xTFIA [C1]	AT1G79690.1 1xTFIA [C186]
[R].VVCATSDK.[T]	1xTFIA [C3]	AT1G79850.1 1xTFIA [C59]
[K].VLSANPMAPLNIECLMAEK.[D]	1xTFIA [C14]	AT1G79920.1 1xTFIA [C287]
[K].VLSANPMAPLNIECLMAEK.[D]	1xTFIA [C14]	AT1G79920.1 1xTFIA [C287]
[K].VLSANPLAPLNIECLMDEK.[D]	1xTFIA [C14]	AT1G79930.1 1xTFIA [C287]
[K].VLSANPLAPLNIECLMDEK.[D]	1xTFIA [C14]	AT1G79930.1 1xTFIA [C287]
[R].TMNASECVSR.[G]	1xTFIA [C7]	AT1G79930.1 1xTFIA [C368]
[R].ETPAIVCFGDK.[Q]	1xTFIA [C7]	AT1G79930.1 1xTFIA [C40]
[K].TACSSK.[V]	1xTFIA [C3]	AT1G80170.1 1xTFIA [C80]
[R].FHNPGVEEHPACGPLIDAVAIK.[A]	1xTFIA [C12]	AT1G80240.1 1xTFIA [C174]
[K].YSLFDPCK.[E]	1xTFIA [C7]	AT1G80300.1 1xTFIA [C499]
[K].AAIDVVCNPLGK.[S]	1xTFIA [C7]	AT1G80300.1 1xTFIA [C523]
[R].GQYDVALCK.[I]	1xTFIA [C8]	AT1G80410.2 1xTFIA [C401]
[R].YINSECVK.[R]	1xTFIA [C6]	AT1G80410.2 1xTFIA [C454]
[R].TSSICR.[R]	1xTFIA [C5]	AT1G80460.1 1xTFIA [C118]
[K].IVSNSEVIGEICK.[G]	1xTFIA [C12]	AT1G80460.1 1xTFIA [C239]
[R].GVCIGITR.[F]	1xTFIA [C3]	AT1G80460.1 1xTFIA [C375]
[K].GLSPLAGSNEESWCQGLDGLASR.[S]	1xTFIA [C14]	AT2G01140.1 1xTFIA [C156]
[R].TVVSVPCGPSALAVK.[E]	1xTFIA [C7]	AT2G01140.1 1xTFIA [C187]
[R].GILAIDESNATCGK.[R]	1xTFIA [C12]	AT2G01140.1 1xTFIA [C72]
[R].CFPDGK.[EA]	1xTFIA [C1]	AT2G01180.1 1xTFIA [C157]
[K].ELYDALGGVVCHGK.[A]	1xTFIA [C11]	AT2G01180.1 1xTFIA [C173]
[R].VDCAMK.[T]	1xTFIA [C3]	AT2G01270.1 1xTFIA [C101]
[R].VDCAMK.[T]	1xTFIA [C3]	AT2G01270.1 1xTFIA [C101]
[K].LMADAASPACILETR.[K]	1xTFIA [C10]	AT2G01350.1 1xTFIA [C166]
[K].LMADAASPACILETR.[K]	1xTFIA [C10]	AT2G01350.1 1xTFIA [C166]
[R].NVGNSCK.[G]	1xTFIA [C6]	AT2G01950.1 1xTFIA [C567]
[K].DSEVYCK.[K]	1xTFIA [C6]	AT2G01970.1 1xTFIA [C102]
[RK].LCTVTQVEELK.[IA]	1xTFIA [C2]	AT2G02040.1 1xTFIA [C336]
[R].TCESQSHR.[F]	1xTFIA [C2]	AT2G02100.1 1xTFIA [C33]
[R].TCASQSQR.[F]	1xTFIA [C2]	AT2G02120.1 1xTFIA [C33]
[K].GPCVSTHNCANVCHNEGFGGGK.[C]	1xTFIA [C13]	AT2G02130.1 1xTFIA [C54]
[R].SSCAHR.[V]	1xTFIA [C3]	AT2G02390.3 1xTFIA [C19]
[K].VYQEACPK.[L]	1xTFIA [C6]	AT2G02560.1 1xTFIA [C373]
[R].VCGELVR.[V]	1xTFIA [C2]	AT2G02560.1 1xTFIA [C536]
[R].AELPSCLPVLVDR.[M]	1xTFIA [C6]	AT2G02560.1 1xTFIA [C604]
[K].NCSSTVK.[M]	1xTFIA [C2]	AT2G02560.1 1xTFIA [C810]
[R].NVVAECLGK.[M]	1xTFIA [C6]	AT2G02560.1 1xTFIA [C954]
[K].EHCSTFK.[G]	1xTFIA [C3]	AT2G02860.1 1xTFIA [C165]
[K].CELPDLK.[K]	1xTFIA [C1]	AT2G03030.1 1xTFIA [C191]
[R].CGPGTESYK.[K]	1xTFIA [C1]	AT2G03220.1 1xTFIA [C146]
[R].DIPCGTK.[G]	1xTFIA [C4]	AT2G03510.1 1xTFIA [C100]
[K].DALQADCTR.[Y]	1xTFIA [C7]	AT2G03510.1 1xTFIA [C180]
[K].AVEAFCEGK.[F]	1xTFIA [C6]	AT2G03760.1 1xTFIA [C196]
[R].EDLVCLPSK.[V]	1xTFIA [C5]	AT2G03820.1 1xTFIA [C260]
[K].EELIDCLGTIAQSGTSK.[F]	1xTFIA [C6]	AT2G04030.1 1xTFIA [C165]
[K].LGCIEDTGNHK.[R]	1xTFIA [C3]	AT2G04030.1 1xTFIA [C492]
[K].DLNAACK.[N]	1xTFIA [C6]	AT2G04030.1 1xTFIA [C691]
[K].DATFHCNR.[K]	1xTFIA [C6]	AT2G04160.1 1xTFIA [C189]
[R].ATNIGTGGECVGR.[Y]	1xTFIA [C10]	AT2G04570.1 1xTFIA [C236]
[R].ASLAISESPLGTCTR.[D]	1xTFIA [C13]	AT2G04690.1 1xTFIA [C120]
[R].DPMNPTCSK.[L]	1xTFIA [C7]	AT2G04690.1 1xTFIA [C129]
[R].DPMNPTCSK.[L]	1xTFIA [C7]	AT2G04690.1 1xTFIA [C129]
[K].DSYGAPLCPCR.[H]	1xTFIA [C]	AT2G04700.1 1xTFIA [C]
[R].AELCHGER.[L]	1xTFIA [C4]	AT2G04842.1 1xTFIA [C585]
[R].TSFPGVTLNDCK.[N]	1xTFIA [C11]	AT2G05320.1 1xTFIA [C177]
[R].QGGGGSYCR.[H]	1xTFIA [C8]	AT2G05380.1 1xTFIA [C87]
[KR].GYHGCSR.[C]	1xTFIA [C5]	AT2G05380.1 1xTFIA [C99]
[R].QGGGGSGGSYCR.[H]	1xTFIA [C11]	AT2G05520.1 1xTFIA [C116]
[R].GYNGCSR.[C]	1xTFIA [C5]	AT2G05520.1 1xTFIA [C128]
[R].NCDNFQVTK.[E]	1xTFIA [C2]	AT2G05710.1 1xTFIA [C146]
[K].ADWHSCLDSK.[V]	1xTFIA [C6]	AT2G05710.1 1xTFIA [C488]
[K].IVVCDR.[G]	1xTFIA [C4]	AT2G05920.1 1xTFIA [C397]
[K].GFHIDGCQASVEAK.[Y]	1xTFIA [C7]	AT2G06850.1 1xTFIA [C231]
[K].YCATQGR.[M]	1xTFIA [C2]	AT2G06850.1 1xTFIA [C240]
[R].FPVMPAECK.[R]	1xTFIA [C8]	AT2G06850.1 1xTFIA [C290]
[R].FPVMPAECK.[R]	1xTFIA [C8]	AT2G06850.1 1xTFIA [C290]
[K].HDACVQSK.[N]	1xTFIA [C4]	AT2G06925.1 1xTFIA [C85]
[K].STFSLCEVQK.[G]	1xTFIA [C6]	AT2G07715.1 1xTFIA [C221]
[K].ATCPIDTLK.[L]	1xTFIA [C3]	AT2G10940.1 1xTFIA [C208]
[K].NPPPGYTCSI.[-]	1xTFIA [C8]	AT2G10940.1 1xTFIA [C289]
[R].DHCPGLK.[R]	1xTFIA [C3]	AT2G12400.1 1xTFIA [C484]
[K].CLSDAGVR.[L]	1xTFIA [C1]	AT2G12550.1 1xTFIA [C208]
[R].TGPECLCEAFK.[N]	1xTFIA [C]	AT2G13820.1 1xTFIA [C]
[K].AASLPSVCK.[V]	1xTFIA [C8]	AT2G13820.1 1xTFIA [C95]
[K].DCAESVIK.[S]	1xTFIA [C2]	AT2G14720.1 1xTFIA [C324]
[R].GDCFFALK.[V]	1xTFIA [C3]	AT2G14740.1 1xTFIA [C103]
[K].CDMLMEFVK.[D]	1xTFIA [C1]	AT2G14740.1 1xTFIA [C207]
[K].SQCINK.[G]	1xTFIA [C3]	AT2G14740.1 1xTFIA [C255]
[R].YCAPDPEQDFSSGYDGK.[D]	1xTFIA [C2]	AT2G14740.1 1xTFIA [C262]
[R].QLCVYK.[V]	1xTFIA [C3]	AT2G14740.1 1xTFIA [C288]
[K].ECADSVIK.[S]	1xTFIA [C2]	AT2G14740.1 1xTFIA [C324]
[K].GDGYSHCEPSGPGR.[C]	1xTFIA [C7]	AT2G14740.1 1xTFIA [C465]
[R].DGHAFSACVDK.[D]	1xTFIA [C8]	AT2G14740.1 1xTFIA [C493]
[K].CECPPGFK.[G]	1xTFIA [C1]	AT2G14740.1 1xTFIA [C501]
[R].DHDTCISK.[T]	1xTFIA [C5]	AT2G14740.1 1xTFIA [C558]
[K].WHECSVEK.[V]	1xTFIA [C4]	AT2G14750.1 1xTFIA [C86]
[R].CGPGTK.[A]	1xTFIA [C1]	AT2G15390.2 1xTFIA [C115]
[K].APDPPCVR.[S]	1xTFIA [C6]	AT2G15390.2 1xTFIA [C486]
[R].EAQCPLVR.[T]	1xTFIA [C4]	AT2G15900.1 1xTFIA [C248]
[K].EGQHCLK.[L]	1xTFIA [C5]	AT2G15900.1 1xTFIA [C510]
[K].SQVICDSR.[L]	1xTFIA [C5]	AT2G16485.1 1xTFIA [C856]
[R].ALCTGER.[G]	1xTFIA [C3]	AT2G16600.1 1xTFIA [C41]
[R].DLLLNCCIDEAADVR.[Q]	1xTFIA [C]	AT2G16950.1 1xTFIA [C]
[K].SELLPCLGAADR.[N]	1xTFIA [C6]	AT2G16950.1 1xTFIA [C102]
[R].ENLSVANNACWAIGELAVK.[V]	1xTFIA [C10]	AT2G16950.1 1xTFIA [C734]
[R].GLCAVVK.[V]	1xTFIA [C3]	AT2G16950.1 1xTFIA [C824]
[K].ACSSSVR.[K]	1xTFIA [C2]	AT2G17120.1 1xTFIA [C221]
[K].LADGLFLESCQEVAK.[K]	1xTFIA [C10]	AT2G17130.1 1xTFIA [C216]
[R].VIAEGNCR.[T]	1xTFIA [C7]	AT2G17130.1 1xTFIA [C344]
[K].DPESHGGPPDGILLCR.[L]	1xTFIA [C15]	AT2G17340.1 1xTFIA [C104]
[R].GISACAVCDGAAPIFR.[N]	1xTFIA [C5]	AT2G17420.1 1xTFIA [C192]
[K].SCFDLPR.[E]	1xTFIA [C2]	AT2G17740.1 1xTFIA [C56]
[R].LDYADQVLGSCVK.[Q]	1xTFIA [C11]	AT2G17790.1 1xTFIA [C373]
[K].VCDAVEVAGR.[NH]	1xTFIA [C2]	AT2G17840.1 1xTFIA [C369]
[R].SIPEGAVVCNVEHHVGDR.[G]	1xTFIA [C9]	AT2G18020.1 1xTFIA [C114]
[K].IVPSGCR.[A]	1xTFIA [C6]	AT2G18020.1 1xTFIA [C162]
[R].VSDCSSAK.[R]	1xTFIA [C4]	AT2G18040.1 1xTFIA [C69]
[R].YGLGCLEK.[V]	1xTFIA [C5]	AT2G18730.1 1xTFIA [C139]
[K].VNCSQWEEIAVPK.[N]	1xTFIA [C3]	AT2G18730.1 1xTFIA [C357]
[K].SCPNVETIVR.[N]	1xTFIA [C2]	AT2G18980.1 1xTFIA [C34]
[R].GCDASILLASPSEK.[D]	1xTFIA [C2]	AT2G18980.1 1xTFIA [C72]
[K].IGCTPR.[MI]	1xTFIA [C3]	AT2G19050.1 1xTFIA [C218]
[K].IPEACASK.[C]	1xTFIA [C5]	AT2G19110.1 1xTFIA [C1130]
[R].SCYDVPTPR.[G]	1xTFIA [C2]	AT2G19190.1 1xTFIA [C93]
[R].ACLADTNVCPK.[L]	1xTFIA [C9]	AT2G19580.1 1xTFIA [C144]
[K].TMDEYVCQLHK.[F]	1xTFIA [C7]	AT2G19590.1 1xTFIA [C124]
[K].TMDEYVCQLHK.[F]	1xTFIA [C7]	AT2G19590.1 1xTFIA [C124]
[K].ACQASK.[F]	1xTFIA [C2]	AT2G19680.2 1xTFIA [C13]
[K].CSELSK.[Q]	1xTFIA [C1]	AT2G19680.2 1xTFIA [C47]
[K].NNNCFLVK.[Q]	1xTFIA [C4]	AT2G19730.3 1xTFIA [C18]
[R].CTVGSR.[L]	1xTFIA [C1]	AT2G20010.2 1xTFIA [C662]
[R].VEGLVAGGATDYSCFR.[G]	1xTFIA [C14]	AT2G20190.1 1xTFIA [C323]
[R].CCVADAMSEVR.[A]	1xTFIA [C1]	AT2G20190.1 1xTFIA [C457]
[R].QPCSSTLEIVSK.[T]	1xTFIA [C3]	AT2G20190.1 1xTFIA [C897]
[K].NEYNQNKPTDIVCK.[Y]	1xTFIA [C13]	AT2G20280.1 1xTFIA [C165]
[K].VYLCEK.[L]	1xTFIA [C4]	AT2G20420.1 1xTFIA [C133]
[K].SAGPLIIACK.[K]	1xTFIA [C9]	AT2G20420.1 1xTFIA [C160]
[K].CDVIASGIVNAAK.[E]	1xTFIA [C1]	AT2G20420.1 1xTFIA [C359]
[K].VQDLLAQCGEHLEK.[G]	1xTFIA [C8]	AT2G20580.1 1xTFIA [C621]
[K].DIPCVVCPK.[K]	1xTFIA [C]	AT2G20610.1 1xTFIA [C]
[K].HNVDLVCDR.[L]	1xTFIA [C7]	AT2G20610.1 1xTFIA [C351]
[R].TCIEAEDAVVDVLR.[S]	1xTFIA [C2]	AT2G20610.1 1xTFIA [C85]
[K].VGLCGSDTGR.[G]	1xTFIA [C4]	AT2G20630.2 1xTFIA [C15]
[K].LHTVCEEAK.[C]	1xTFIA [C5]	AT2G20860.1 1xTFIA [C103]
[K].ELIMEPCLK.[W]	1xTFIA [C7]	AT2G20990.3 1xTFIA [C145]
[K].ELIMEPCLK.[W]	1xTFIA [C7]	AT2G20990.3 1xTFIA [C145]
[KR].TCAGLSLK.[ST]	1xTFIA [C2]	AT2G21190.1 1xTFIA [C70]
[K].EIGTVCSVR.[Y]	1xTFIA [C6]	AT2G21440.1 1xTFIA [C263]
[K].TYPVCTITSTPTK.[F]	1xTFIA [C5]	AT2G21470.2 1xTFIA [C168]
[K].IETENPPKPQVPASSCR.[K]	1xTFIA [C16]	AT2G21640.1 1xTFIA [C30]
[K].LSYGLSSDHCDPVLVAQK.[V]	1xTFIA [C10]	AT2G21790.1 1xTFIA [C34]
[K].GVTTSQLDELAAETAAAMTCNHPDYASLAAR.[I]	1xTFIA [C20]	AT2G21790.1 1xTFIA [C69]
[K].HNCLELDAK.[I]	1xTFIA [C3]	AT2G21860.1 1xTFIA [C301]
[K].DRPACK.[L]	1xTFIA [C5]	AT2G22125.1 1xTFIA [C1484]
[R].SHQCEDTAAR.[L]	1xTFIA [C4]	AT2G22125.1 1xTFIA [C1756]
[R].QAWSACPAEVSR.[A]	1xTFIA [C6]	AT2G22125.1 1xTFIA [C1987]
[R].NLCNHSEDIR.[A]	1xTFIA [C3]	AT2G22125.1 1xTFIA [C563]
[R].DCVSSIAK.[R]	1xTFIA [C2]	AT2G22125.1 1xTFIA [C923]
[K].MIENLNETQLCAK.[F]	1xTFIA [C11]	AT2G22125.1 1xTFIA [C968]
[K].MIENLNETQLCAK.[F]	1xTFIA [C11]	AT2G22125.1 1xTFIA [C968]
[R].FYSETCPEAESIVR.[R]	1xTFIA [C6]	AT2G22420.1 1xTFIA [C32]
[K].GAVDCALK.[T]	1xTFIA [C5]	AT2G22500.1 1xTFIA [C266]
[R].CGIDEVYGLGPLNEYER.[M]	1xTFIA [C1]	AT2G22780.1 1xTFIA [C315]
[R].TVMVTGSQSAPCK.[N]	1xTFIA [C12]	AT2G22900.1 1xTFIA [C136]
[R].TTDGCSIK.[Q]	1xTFIA [C5]	AT2G23450.2 1xTFIA [C137]
[R].SCLVESK.[V]	1xTFIA [C2]	AT2G23810.1 1xTFIA [C138]
[K].LCFDCQSCK.[A]	1xTFIA [C8]	AT2G23810.1 1xTFIA [C219]
[K].CVGIDR.[K]	1xTFIA [C1]	AT2G23980.1 1xTFIA [C144]
[R].VLLNNCQEAFEGAGK.[L]	1xTFIA [C6]	AT2G24050.1 1xTFIA [C263]
[R].ESQMCAAVCR.[V]	1xTFIA [C5]	AT2G24170.1 1xTFIA [C100]
[K].LHDSECCTRPK.[L]	1xTFIA [C7]	AT2G24180.1 1xTFIA [C101]
[K].TGPGCSIELMK.[F]	1xTFIA [C5]	AT2G24200.2 1xTFIA [C305]
[K].TGPGCSIELMK.[F]	1xTFIA [C5]	AT2G24200.2 1xTFIA [C305]
[K].VQACTQEEVNAVMELAK.[S]	1xTFIA [C4]	AT2G24270.4 1xTFIA [C50]
[K].DASINCFK.[V]	1xTFIA [C6]	AT2G24280.1 1xTFIA [C231]
[R].DGESGEGVIVCTVK.[G]	1xTFIA [C11]	AT2G24580.1 1xTFIA [C193]
[R].SCSNVIK.[S]	1xTFIA [C2]	AT2G24820.1 1xTFIA [C470]
[R].CGLTSSNYSELSHLYEK.[Y]	1xTFIA [C1]	AT2G25080.1 1xTFIA [C111]
[K].QFACTR.[F]	1xTFIA [C4]	AT2G25080.1 1xTFIA [C159]
[R].DITNDHCPGLQR.[Y]	1xTFIA [C7]	AT2G25270.1 1xTFIA [C489]
[R].DTLSCVMAPDVPK.[A]	1xTFIA [C5]	AT2G25450.1 1xTFIA [C151]
[R].DTLSCVMAPDVPK.[A]	1xTFIA [C5]	AT2G25450.1 1xTFIA [C151]
[K].DPPIPECLR.[K]	1xTFIA [C7]	AT2G25510.2 1xTFIA [C65]
[K].SGCGSR.[T]	1xTFIA [C3]	AT2G25800.1 1xTFIA [C678]
[K].IELGHHSEAAKPDCIK.[A]	1xTFIA [C14]	AT2G25810.1 1xTFIA [C17]
[K].TYNIFTCNCHSFVANCLNR.[L]	3xTFIA [C7; C9; C16]	AT2G26070.1 3xTFIA [C159; C161; C168]
[K].VTCSDATAIFDVAAK.[K]	1xTFIA [C3]	AT2G26080.1 1xTFIA [C469]
[K].NPCDSLTPAK.[L]	1xTFIA [C3]	AT2G26200.1 1xTFIA [C272]
[R].GNELQVPDCTK.[Y]	1xTFIA [C9]	AT2G26300.1 1xTFIA [C163]
[K].ITCLEGLESASGPLKPK.[L]	1xTFIA [C3]	AT2G26440.1 1xTFIA [C153]
[K].CSQHGTDAHCTK.[E]	1xTFIA [C1]	AT2G26680.1 1xTFIA [C307]
[R].ESAFSCLEK.[V]	1xTFIA [C6]	AT2G26780.1 1xTFIA [C1607]
[K].IMECVK.[S]	1xTFIA [C4]	AT2G26780.1 1xTFIA [C1670]
[K].SCIQVATIDDILSAK.[A]	1xTFIA [C2]	AT2G26780.1 1xTFIA [C1674]
[K].DAVAEGGSVPGCR.[A]	1xTFIA [C12]	AT2G26890.1 1xTFIA [C443]
[K].DGDGCITTK.[E]	1xTFIA [C5]	AT2G27030.3 1xTFIA [C27]
[R].AEQLSTICGVK.[A]	1xTFIA [C8]	AT2G27130.1 1xTFIA [C110]
[R].MAQLCELTGVK.[L]	1xTFIA [C5]	AT2G27680.1 1xTFIA [C237]
[R].VISHPQGLAQCEHTLTK.[L]	1xTFIA [C11]	AT2G27820.1 1xTFIA [C229]
[K].YCSENNK.[R]	1xTFIA [C2]	AT2G27860.1 1xTFIA [C127]
[K].EDISPCIFGSIEK.[Q]	1xTFIA [C6]	AT2G27860.1 1xTFIA [C173]
[K].LADCVGLTLGPR.[G]	1xTFIA [C4]	AT2G28000.1 1xTFIA [C71]
[R].VFGEPCR.[G]	1xTFIA [C6]	AT2G28470.1 1xTFIA [C838]
[R].DTTCSDAYTVGLIK.[Y]	1xTFIA [C4]	AT2G28520.1 1xTFIA [C508]
[R].IHVCDISEAK.[L]	1xTFIA [C4]	AT2G29340.1 1xTFIA [C39]
[R].EILHIQGGQCGNQIGSK.[F]	1xTFIA [C10]	AT2G29550.1 1xTFIA [C12]
[K].NMMCAADPR.[H]	1xTFIA [C4]	AT2G29550.1 1xTFIA [C301]	AT4G20890.1 1xTFIA [C301]	AT5G62700.1 1xTFIA [C301]	AT1G75780.1 1xTFIA [C302]
[K].NMMCAADPR.[H]	1xTFIA [C4]	AT2G29550.1 1xTFIA [C301]	AT4G20890.1 1xTFIA [C301]	AT5G62700.1 1xTFIA [C301]	AT1G75780.1 1xTFIA [C302]
[K].NMMCAADPR.[H]	1xTFIA [C4]	AT2G29550.1 1xTFIA [C301]	AT4G20890.1 1xTFIA [C301]	AT5G62700.1 1xTFIA [C301]	AT1G75780.1 1xTFIA [C302]
[K].STVCDIPPTGLK.[M]	1xTFIA [C4]	AT2G29550.1 1xTFIA [C354]
[R].VNVYYNEASCGR.[YF]	1xTFIA [C10]	AT2G29550.1 1xTFIA [C56]
[K].CAGNDDIITIK.[A]	1xTFIA [C1]	AT2G29570.1 1xTFIA [C81]
[K].HTIDPSSPDFQPIPSFEECFPK.[S]	1xTFIA [C19]	AT2G29630.1 1xTFIA [C91]
[R].IATASSDCTIK.[I]	1xTFIA [C8]	AT2G30050.1 1xTFIA [C33]
[R].FASVENCK.[A]	1xTFIA [C7]	AT2G30060.1 1xTFIA [C148]
[R].IVECLEK.[E]	1xTFIA [C4]	AT2G30110.1 1xTFIA [C719]
[R].ACDLSEISR.[G]	1xTFIA [C2]	AT2G30140.1 1xTFIA [C424]
[K].SDCLAK.[A]	1xTFIA [C3]	AT2G30260.1 1xTFIA [C93]
[K].ICQDVK.[D]	1xTFIA [C2]	AT2G30490.1 1xTFIA [C242]
[K].CAIDHILEAEQK.[G]	1xTFIA [C1]	AT2G30490.1 1xTFIA [C277]
[R].CVDVVGAK.[A]	1xTFIA [C1]	AT2G30520.1 1xTFIA [C166]
[K].DFVEGCR.[A]	1xTFIA [C6]	AT2G30650.1 1xTFIA [C319]
[R].LTALETDLCK.[V]	1xTFIA [C9]	AT2G30660.1 1xTFIA [C199]
[K].DLVEGCR.[A]	1xTFIA [C6]	AT2G30660.1 1xTFIA [C319]
[R].QIAVDCPR.[T]	1xTFIA [C6]	AT2G30710.1 1xTFIA [C208]
[K].SLVAYHEVGHAVCGTLTPGHDAVQK.[V]	1xTFIA [C13]	AT2G30950.1 1xTFIA [C495]
[R].VGCLSVLCEDPK.[Q]	1xTFIA [C]	AT2G30970.1 1xTFIA [C]
[R].IAAVQTLSGTGACR.[L]	1xTFIA [C13]	AT2G30970.1 1xTFIA [C137]
[R].DDNGKPVVLECVR.[E]	1xTFIA [C11]	AT2G30970.1 1xTFIA [C79]
[R].CLDVNK.[R]	1xTFIA [C1]	AT2G31060.3 1xTFIA [C656]
[R].FANACGAITTTK.[K]	1xTFIA [C5]	AT2G31390.1 1xTFIA [C298]
[K].CGLTDANYK.[E]	1xTFIA [C1]	AT2G31570.1 1xTFIA [C41]
[K].EQGLEILAFPCNQFLGQEPGNNEEIQQTVCTR.[F]	1xTFIA [C30]	AT2G31570.1 1xTFIA [C89]
[K].GCEVIVSGK.[L]	1xTFIA [C2]	AT2G31610.1 1xTFIA [C134]
[R].GLCAIAQAESLR.[Y]	1xTFIA [C3]	AT2G31610.1 1xTFIA [C97]
[K].DGAMLAVGALCDK.[L]	1xTFIA [C11]	AT2G31660.1 1xTFIA [C448]
[R].SFVEACK.[D]	1xTFIA [C6]	AT2G31660.1 1xTFIA [C535]
[K].NWSPEDCGPAVR.[Q]	1xTFIA [C7]	AT2G31660.1 1xTFIA [C76]
[K].CDLESIR.[A]	1xTFIA [C1]	AT2G31680.1 1xTFIA [C127]
[K].LPSNYIEDICDK.[G]	1xTFIA [C10]	AT2G31750.1 1xTFIA [C323]
[K].NDGCNHMTCSAPCGHEFCWICLK.[A]	2xTFIA [C18; C21]	AT2G31770.1 2xTFIA [C314; C317]
[R].LLEPYGICEVAR.[T]	1xTFIA [C8]	AT2G31810.1 1xTFIA [C461]
[R].GGCGEVFK.[A]	1xTFIA [C3]	AT2G31880.1 1xTFIA [C358]
[R].SSASDVNPCGR.[R]	1xTFIA [C9]	AT2G31880.1 1xTFIA [C67]
[R].NAQLCVLAEDCNQPDYVK.[L]	1xTFIA [C5]	AT2G32060.1 1xTFIA [C63]
[K].ALCADHSIK.[L]	1xTFIA [C3]	AT2G32060.1 1xTFIA [C82]
[R].STCHGISAASGK.[LA]	1xTFIA [C3]	AT2G32830.1 1xTFIA [C442]
[R].QCSSGLQAVADVAAAIK.[A]	1xTFIA [C2]	AT2G33150.1 1xTFIA [C138]
[K].CELEDPLILIHEK.[K]	1xTFIA [C1]	AT2G33210.1 1xTFIA [C244]
[K].CPVTGEPLTIDDIVPIK.[T]	1xTFIA [C1]	AT2G33340.1 1xTFIA [C38]
[R].ICPFTGK.[K]	1xTFIA [C2]	AT2G33450.1 1xTFIA [C70]
[R].NLVAHQDWSMPQACADSYQK.[T]	1xTFIA [C14]	AT2G33470.1 1xTFIA [C126]
[R].NLVAHQDWSMPQACADSYQK.[T]	1xTFIA [C14]	AT2G33470.1 1xTFIA [C126]
[K].SDQGEMLTKPFLELCK.[T]	1xTFIA [C15]	AT2G33470.1 1xTFIA [C32]
[K].SDQGEMLTKPFLELCK.[T]	1xTFIA [C15]	AT2G33470.1 1xTFIA [C32]
[R].CIQGDVTK.[K]	1xTFIA [C1]	AT2G33630.1 1xTFIA [C61]
[K].QGNVGVGCAK.[A]	1xTFIA [C8]	AT2G33800.1 1xTFIA [C186]
[R].YNSPLDCAVQTVK.[N]	1xTFIA [C7]	AT2G33820.1 1xTFIA [C162]
[K].SATPECLISGLK.[C]	1xTFIA [C6]	AT2G34357.1 1xTFIA [C134]
[R].DLCVVK.[L]	1xTFIA [C3]	AT2G34357.1 1xTFIA [C335]
[K].CGTEAVK.[S]	1xTFIA [C1]	AT2G34357.1 1xTFIA [C990]
[R].AVETGGCPHAAIR.[E]	1xTFIA [C7]	AT2G34470.2 1xTFIA [C139]
[K].ADLLLCESGGDNLAANFSR.[E]	1xTFIA [C6]	AT2G34470.2 1xTFIA [C169]
[K].CISTER.[Q]	1xTFIA [C1]	AT2G34930.1 1xTFIA [C33]
[K].AAEGCISEILR.[V]	1xTFIA [C5]	AT2G35630.1 1xTFIA [C1035]
[K].SNTTCLLK.[V]	1xTFIA [C5]	AT2G35630.1 1xTFIA [C1228]
[K].IAPGDFSEICR.[T]	1xTFIA [C10]	AT2G35630.1 1xTFIA [C328]
[K].AGCLNLVDVIEDVK.[T]	1xTFIA [C3]	AT2G35630.1 1xTFIA [C399]
[K].CLGDNK.[K]	1xTFIA [C1]	AT2G35630.1 1xTFIA [C944]
[R].ITCEFGSSEHPSSK.[C]	1xTFIA [C3]	AT2G35780.1 1xTFIA [C244]
[K].GCSDIVGEK.[W]	1xTFIA [C2]	AT2G35780.1 1xTFIA [C338]
[K].ADGNFYFVDADHCPNK.[A]	1xTFIA [C13]	AT2G35790.1 1xTFIA [C215]
[R].IPCEVLK.[Q]	1xTFIA [C3]	AT2G35800.1 1xTFIA [C651]
[R].GTGATLCR.[E]	1xTFIA [C7]	AT2G35800.1 1xTFIA [C691]
[K].SAPCGGLPAEAGVIPR.[A]	1xTFIA [C4]	AT2G36200.2 1xTFIA [C120]
[K].LCGSPDGPSITGPR.[I]	1xTFIA [C2]	AT2G36290.1 1xTFIA [C45]
[K].LSDDDLLELGNCK.[G]	1xTFIA [C12]	AT2G36310.1 1xTFIA [C229]
[R].YAVICQENGLVPIVEPEILVDGSHDIQK.[C]	1xTFIA [C5]	AT2G36460.1 1xTFIA [C173]
[K].CAAVTER.[V]	1xTFIA [C1]	AT2G36460.1 1xTFIA [C197]
[R].VLAACYK.[A]	1xTFIA [C5]	AT2G36460.1 1xTFIA [C208]
[K].DPTQQTAIDNFMVHELDGTQNEWGWCK.[Q]	1xTFIA [C26]	AT2G36530.1 1xTFIA [C107]
[K].SCNALLLK.[V]	1xTFIA [C2]	AT2G36530.1 1xTFIA [C346]
[R].DHSLTPECWR.[-]	1xTFIA [C8]	AT2G36870.1 1xTFIA [C297]
[K].VACETCTK.[T]	1xTFIA [C]	AT2G36880.1 1xTFIA [C]
[R].LAEILEECPGQYYR.[Y]	1xTFIA [C8]	AT2G37020.2 1xTFIA [C159]
[K].SNGGGVDAMLCGGDIK.[T]	1xTFIA [C11]	AT2G37040.1 1xTFIA [C19]
[R].EQVYTYADDPCSATYPLIQK.[L]	1xTFIA [C11]	AT2G37040.1 1xTFIA [C592]
[K].ECPSTVSCADIVALSAR.[D]	1xTFIA [C]	AT2G37130.1 1xTFIA [C]
[R].CPSPTPDPNAVLYSR.[N]	1xTFIA [C1]	AT2G37130.1 1xTFIA [C231]
[R].NLFHDCVVK.[S]	1xTFIA [C6]	AT2G37130.1 1xTFIA [C72]
[K].SCDASLLLETAR.[G]	1xTFIA [C2]	AT2G37130.1 1xTFIA [C77]
[RK].EILGTCVSVGCTVDGK.[D]	1xTFIA [C6]	AT2G37190.1 1xTFIA [C137]
[K].TIAECLADELINAAK.[G]	1xTFIA [C5]	AT2G37270.2 1xTFIA [C175]
[K].AQCPIVER.[L]	1xTFIA [C3]	AT2G37270.2 1xTFIA [C69]
[R].DCTAGDWK.[N]	1xTFIA [C2]	AT2G37340.1 1xTFIA [C114]
[K].SVPELCGSVK.[V]	1xTFIA [C6]	AT2G38270.1 1xTFIA [C123]
[R].SAPQCGFSQR.[V]	1xTFIA [C5]	AT2G38270.1 1xTFIA [C219]
[K].VDTHVHHSACMNQK.[H]	1xTFIA [C10]	AT2G38280.2 1xTFIA [C397]
[K].SCSVIGGDGDNVGSLR.[Q]	1xTFIA [C2]	AT2G38310.1 1xTFIA [C87]
[RK].AQCQFVTPR.[L]	1xTFIA [C3]	AT2G38380.1 1xTFIA [C206]
[R].AAGLPSACK.[V]	1xTFIA [C8]	AT2G38530.1 1xTFIA [C100]
[K].ISASTNCNTVR.[-]	1xTFIA [C7]	AT2G38530.1 1xTFIA [C114]
[R].GAPLTQGCCNGVTNLK.[N]	1xTFIA [C9]	AT2G38530.1 1xTFIA [C54]
[R].CLQSAAK.[AG]	1xTFIA [C1]	AT2G38530.1 1xTFIA [C76]
[K].ACGVNIPYK.[I]	1xTFIA [C2]	AT2G38540.1 1xTFIA [C100]
[K].ISTSTNCK.[T]	1xTFIA [C7]	AT2G38540.1 1xTFIA [C114]
[R].QGSGSACR.[S]	1xTFIA [C7]	AT2G38700.1 1xTFIA [C165]
[R].GCIGTLEAR.[R]	1xTFIA [C2]	AT2G38710.2 1xTFIA [C55]
[K].CHDHFVR.[H]	1xTFIA [C1]	AT2G38750.1 1xTFIA [C61]
[K].LCDLKDEDLDSTYVAR.[R]	1xTFIA [C2]	AT2G38840.1 1xTFIA [C261]
[K].TFEQQCVGPSK.[Q]	1xTFIA [C6]	AT2G38840.1 1xTFIA [C451]
[K].CVDLVAR.[F]	1xTFIA [C1]	AT2G38860.2 1xTFIA [C104]
[KR].VCSLEK.[KI]	1xTFIA [C2]	AT2G38860.2 1xTFIA [C203]
[K].GCVTDGK.[V]	1xTFIA [C2]	AT2G38860.2 1xTFIA [C366]
[K].HTSEGSCQEEK.[I]	1xTFIA [C7]	AT2G38960.3 1xTFIA [C230]
[K].AACPVPFDEAK.[L]	1xTFIA [C3]	AT2G38960.3 1xTFIA [C336]
[R].NIAATWHPCSNHQEIAK.[Y]	1xTFIA [C9]	AT2G39200.1 1xTFIA [C93]
[K].IVEEGTHDCLAGK.[N]	1xTFIA [C9]	AT2G39480.1 1xTFIA [C1381]
[R].DTQCGFK.[M]	1xTFIA [C4]	AT2G39630.1 1xTFIA [C253]
[K].MCCLFINDLDAGAGR.[M]	1xTFIA [C]	AT2G39730.1 1xTFIA [C]
[K].MCCLFINDLDAGAGR.[M]	1xTFIA [C]	AT2G39730.1 1xTFIA [C]
[K].SFQCELVMAK.[M]	1xTFIA [C4]	AT2G39730.1 1xTFIA [C175]
[K].SFQCELVMAK.[M]	1xTFIA [C4]	AT2G39730.1 1xTFIA [C175]
[R].VPIICTGNDFSTLYAPLIR.[D]	1xTFIA [C5]	AT2G39730.1 1xTFIA [C282]
[R].EYIPCLDNTDVIK.[K]	1xTFIA [C5]	AT2G39750.1 1xTFIA [C190]
[K].ITCSQETEPLGTAGPLALAR.[D]	1xTFIA [C3]	AT2G39770.2 1xTFIA [C77]
[K].VTVESQCYHK.[S]	1xTFIA [C7]	AT2G39900.1 1xTFIA [C128]
[K].TNDCLR.[S]	1xTFIA [C4]	AT2G40090.1 1xTFIA [C464]
[R].FCEDFK.[T]	1xTFIA [C2]	AT2G40190.1 1xTFIA [C447]
[K].GAESVDYIPCLDNYAAIK.[Q]	1xTFIA [C10]	AT2G40280.1 1xTFIA [C94]
[K].AIAACTETIETHK.[G]	1xTFIA [C5]	AT2G40290.1 1xTFIA [C274]
[K].SGTCQYATQLR.[H]	1xTFIA [C4]	AT2G40316.1 1xTFIA [C176]
[K].SYQTLCEK.[Y]	1xTFIA [C6]	AT2G40490.1 1xTFIA [C87]
[R].CSNCGK.[C]	1xTFIA [C]	AT2G40510.1 1xTFIA [C]
[K].NHDSCVK.[R]	1xTFIA [C5]	AT2G40540.2 1xTFIA [C138]
[K].TPCHDLAWDVGAGSGQASR.[S]	1xTFIA [C3]	AT2G41380.1 1xTFIA [C33]
[K].ISGPCMR.[D]	1xTFIA [C5]	AT2G41475.1 1xTFIA [C107]
[K].CSSDTYK.[I]	1xTFIA [C1]	AT2G41475.1 1xTFIA [C96]
[K].CVPVESR.[H]	1xTFIA [C1]	AT2G41560.1 1xTFIA [C1005]
[K].VALTCLDNVPDTDGSIR.[A]	1xTFIA [C5]	AT2G41620.1 1xTFIA [C819]
[R].QAVTAAGSGCIAALSAER.[Y]	1xTFIA [C10]	AT2G41680.1 1xTFIA [C381]
[R].GCGQPK.[L]	1xTFIA [C2]	AT2G41790.1 1xTFIA [C965]
[R].TCGPLLDVVAIK.[E]	1xTFIA [C2]	AT2G41800.1 1xTFIA [C178]
[K].CGSVTVR.[M]	1xTFIA [C1]	AT2G41840.1 1xTFIA [C182]
[K].ATFDCLQK.[T]	1xTFIA [C5]	AT2G41840.1 1xTFIA [C237]
[R].EEICPSISLPLIK.[R]	1xTFIA [C4]	AT2G42320.2 1xTFIA [C539]
[K].NVGIPVCEGAVNTK.[C]	1xTFIA [C7]	AT2G42400.1 1xTFIA [C299]
[K].TSACPHHGGSLPPPK.[L]	1xTFIA [C4]	AT2G42490.1 1xTFIA [C11]
[K].GCDCLGSIK.[Y]	1xTFIA [C2]	AT2G42490.1 1xTFIA [C429]
[R].ACHLAK.[RQ]	1xTFIA [C2]	AT2G42590.3 1xTFIA [C195]
[K].SCEFLK.[A]	1xTFIA [C2]	AT2G42690.1 1xTFIA [C370]
[R].GLCLNPEDEFSVVK.[T]	1xTFIA [C3]	AT2G42800.1 1xTFIA [C396]
[K].TGVDVCGK.[N]	1xTFIA [C6]	AT2G42800.1 1xTFIA [C413]
[R].LDFGSAPNPSCK.[S]	1xTFIA [C11]	AT2G42800.1 1xTFIA [C98]
[K].ICTDAIVSELQK.[K]	1xTFIA [C2]	AT2G42910.1 1xTFIA [C15]
[R].GNCAFTEK.[A]	1xTFIA [C3]	AT2G43070.1 1xTFIA [C116]
[R].FPAAFVDPLDSCSHLSSR.[L]	1xTFIA [C12]	AT2G43070.1 1xTFIA [C97]
[R].EHAPVCLGAAGAK.[A]	1xTFIA [C6]	AT2G43090.1 1xTFIA [C152]
[K].ETVCNIFK.[A]	1xTFIA [C4]	AT2G43350.2 1xTFIA [C128]
[R].EVQQCTLLSIK.[T]	1xTFIA [C5]	AT2G43360.1 1xTFIA [C84]
[K].SDDTIIQSTADQLLGCGK.[V]	1xTFIA [C16]	AT2G43420.1 1xTFIA [C376]
[K].VGSGCPAK.[G]	1xTFIA [C5]	AT2G43610.1 1xTFIA [C108]
[K].YCSPSTAYPCTPGK.[D]	1xTFIA [C]	AT2G43620.1 1xTFIA [C]
[K].VGNGCPAK.[G]	1xTFIA [C5]	AT2G43620.1 1xTFIA [C110]
[K].INGGECNGR.[R]	1xTFIA [C6]	AT2G43620.1 1xTFIA [C251]
[R].TLGITPGANLSC.[-]	1xTFIA [C12]	AT2G43620.1 1xTFIA [C283]
[K].LAQICGTIAADEK.[R]	1xTFIA [C5]	AT2G43710.1 1xTFIA [C260]
[K].CGEIPIPK.[K]	1xTFIA [C1]	AT2G44060.1 1xTFIA [C183]
[K].VVCDPSYLTNK.[V]	1xTFIA [C3]	AT2G44100.1 1xTFIA [C283]
[K].SPTPDCCSGLK.[Q]	1xTFIA [C7]	AT2G44290.1 1xTFIA [C62]
[R].GLSIPECQK.[V]	1xTFIA [C7]	AT2G44350.2 1xTFIA [C109]
[R].GNPQPVNAAGVESGSDAPTSLMPGLCAK.[A]	1xTFIA [C26]	AT2G44640.1 1xTFIA [C253]
[R].IGCFEK.[S]	1xTFIA [C3]	AT2G44660.1 1xTFIA [C449]
[K].FEQCLVK.[G]	1xTFIA [C4]	AT2G44760.1 1xTFIA [C306]
[K].APAVKPTCPTDTLK.[L]	1xTFIA [C8]	AT2G45180.1 1xTFIA [C52]
[R].CAASAAPTTSVTQK.[L]	1xTFIA [C1]	AT2G45200.2 1xTFIA [C102]
[K].AAWEDCIK.[L]	1xTFIA [C6]	AT2G45220.1 1xTFIA [C100]
[K].LGATVEEGSDYCVITPPK.[K]	1xTFIA [C12]	AT2G45300.1 1xTFIA [C460]
[K].QTCATNAVASPSPLK.[K]	1xTFIA [C3]	AT2G45540.2 1xTFIA [C1449]
[R].IMSVAIQHPGNNEELCR.[T]	1xTFIA [C16]	AT2G45540.2 1xTFIA [C738]
[R].ELALQTSQVCK.[E]	1xTFIA [C10]	AT2G45810.1 1xTFIA [C242]
[R].SPETSPIVTGFEVPVDCSGR.[A]	1xTFIA [C17]	AT2G46100.1 1xTFIA [C96]
[K].DITSLCK.[A]	1xTFIA [C6]	AT2G46280.1 1xTFIA [C200]
[R].EGDLLFSCAK.[D]	1xTFIA [C8]	AT2G46280.1 1xTFIA [C28]
[R].AAICENINHYIEK.[N]	1xTFIA [C4]	AT2G46520.1 1xTFIA [C280]
[R].IACELLK.[G]	1xTFIA [C3]	AT2G46520.1 1xTFIA [C394]
[K].AESNVVHSYAASCIEK.[L]	1xTFIA [C13]	AT2G46520.1 1xTFIA [C529]
[R].LICETPALLDPSAAK.[L]	1xTFIA [C3]	AT2G46520.1 1xTFIA [C853]
[K].SVLCPDILLSK.[Y]	1xTFIA [C4]	AT2G46560.1 1xTFIA [C1061]
[K].LVCTDGTEGLFISTK.[F]	1xTFIA [C3]	AT2G46750.1 1xTFIA [C101]
[K].DAHCAPAK.[G]	1xTFIA [C4]	AT2G46750.1 1xTFIA [C561]
[K].ELSTACTK.[H]	1xTFIA [C6]	AT2G46930.1 1xTFIA [C263]
[R].SMCFEK.[VA]	1xTFIA [C3]	AT2G47000.1 1xTFIA [C799]
[R].TVASFCAEDK.[V]	1xTFIA [C6]	AT2G47000.1 1xTFIA [C918]
[K].SALCPK.[N]	1xTFIA [C4]	AT2G47010.1 1xTFIA [C160]
[K].GLLEPDCK.[C]	1xTFIA [C7]	AT2G47240.1 1xTFIA [C167]
[K].DGGDCEWVK.[G]	1xTFIA [C5]	AT2G47450.1 1xTFIA [C297]
[K].CVHPNDHVNR.[S]	1xTFIA [C1]	AT2G47510.2 1xTFIA [C155]
[R].VTCTLPR.[L]	1xTFIA [C3]	AT2G47510.2 1xTFIA [C245]
[R].CGLGELVLPENEPGSSIMPGK.[V]	1xTFIA [C1]	AT2G47510.2 1xTFIA [C332]
[R].CGLGELVLPENEPGSSIMPGK.[V]	1xTFIA [C1]	AT2G47510.2 1xTFIA [C332]
[R].EDYLECLHHSK.[E]	1xTFIA [C6]	AT2G47690.1 1xTFIA [C79]
[K].LISQDCK.[K]	1xTFIA [C6]	AT2G47730.1 1xTFIA [C139]
[K].TCPQLEGIVK.[K]	1xTFIA [C2]	AT3G01190.1 1xTFIA [C35]
[R].LQQLDVQCETK.[T]	1xTFIA [C8]	AT3G01290.1 1xTFIA [C58]
[R].VATASSDCTIK.[I]	1xTFIA [C8]	AT3G01340.2 1xTFIA [C33]
[K].DNPNIEDCVFR.[I]	1xTFIA [C8]	AT3G01480.1 1xTFIA [C256]
[R].VCPSHVLDFQPGDAFVVR.[N]	1xTFIA [C2]	AT3G01500.2 1xTFIA [C173]
[K].ICLPAK.[S]	1xTFIA [C2]	AT3G01500.2 1xTFIA [C257]
[K].DVICQEVK.[R]	1xTFIA [C4]	AT3G01520.1 1xTFIA [C117]
[K].DYPNPSISCK.[R]	1xTFIA [C9]	AT3G01520.1 1xTFIA [C27]
[K].HPELCDK.[V]	1xTFIA [C5]	AT3G01720.1 1xTFIA [C176]
[R].LLSCTDEALK.[N]	1xTFIA [C4]	AT3G01720.1 1xTFIA [C432]
[R].LLSCTDDQK.[K]	1xTFIA [C4]	AT3G01720.1 1xTFIA [C68]
[K].SAVEEIVASPASAVCK.[K]	1xTFIA [C15]	AT3G01780.1 1xTFIA [C57]
[R].FTCGDIGK.[F]	1xTFIA [C3]	AT3G02130.1 1xTFIA [C108]
[R].SEGQNCGNFLTDRPSTK.[V]	1xTFIA [C6]	AT3G02180.1 1xTFIA [C85]
[K].YIFTIDDDCFVAK.[D]	1xTFIA [C9]	AT3G02230.1 1xTFIA [C113]
[K].VICDHLGLGVK.[T]	1xTFIA [C3]	AT3G02230.1 1xTFIA [C257]
[K].EAVTVQQCYMELSK.[L]	1xTFIA [C8]	AT3G02230.1 1xTFIA [C315]
[K].EAVTVQQCYMELSK.[L]	1xTFIA [C8]	AT3G02230.1 1xTFIA [C315]
[K].ASCISFK.[D]	1xTFIA [C3]	AT3G02230.1 1xTFIA [C85]
[K].NSCSEIDPFWK.[E]	1xTFIA [C3]	AT3G02260.1 1xTFIA [C1009]
[R].SPSHGESLCGK.[S]	1xTFIA [C9]	AT3G02260.1 1xTFIA [C1491]
[K].SPFQQDCGDLNPFTR.[H]	1xTFIA [C7]	AT3G02260.1 1xTFIA [C239]
[R].ETLLQTTACR.[V]	1xTFIA [C9]	AT3G02260.1 1xTFIA [C2396]
[R].ACVSGLQTHAEENK.[G]	1xTFIA [C2]	AT3G02260.1 1xTFIA [C4123]
[R].GICAEALSLK.[E]	1xTFIA [C3]	AT3G02260.1 1xTFIA [C704]
[R].DSGPCVTYIGK.[G]	1xTFIA [C5]	AT3G02360.1 1xTFIA [C174]
[K].ALYDSLGDVICHGDK.[S]	1xTFIA [C11]	AT3G02600.1 1xTFIA [C198]
[K].LAQICGTIAADER.[R]	1xTFIA [C5]	AT3G02630.1 1xTFIA [C254]
[R].IAEDIPSCSLPIDR.[V]	1xTFIA [C8]	AT3G02660.1 1xTFIA [C434]
[K].LDCNPDNRPLAK.[E]	1xTFIA [C3]	AT3G02730.1 1xTFIA [C126]
[K].ICVENENLK.[N]	1xTFIA [C2]	AT3G02760.1 1xTFIA [C294]
[K].LAYTAHLEEDYCR.[F]	1xTFIA [C12]	AT3G02760.1 1xTFIA [C317]
[R].IFVSSPCD.[-]	1xTFIA [C7]	AT3G02910.1 1xTFIA [C186]
[R].CLPDGNLLQTK.[I]	1xTFIA [C1]	AT3G03100.1 1xTFIA [C33]
[K].TSETICENCMAILK.[L]	1xTFIA [C6]	AT3G03110.1 1xTFIA [C155]
[K].TSETICENCMAILK.[L]	1xTFIA [C6]	AT3G03110.1 1xTFIA [C155]
[R].DLLSLCEVVK.[G]	1xTFIA [C6]	AT3G03110.1 1xTFIA [C532]
[K].LFEFMHETHPGVQDMACDTFLK.[I]	1xTFIA [C17]	AT3G03110.1 1xTFIA [C589]
[K].SDFCNK.[F]	1xTFIA [C4]	AT3G03110.1 1xTFIA [C914]
[R].DAVGGACGYGDLVK.[S]	1xTFIA [C7]	AT3G03220.1 1xTFIA [C61]
[K].LNGGLGTTMGCTGPK.[S]	1xTFIA [C11]	AT3G03250.1 1xTFIA [C95]
[K].LCDAVENLK.[L]	1xTFIA [C2]	AT3G03270.2 1xTFIA [C112]
[R].SEFCQK.[G]	1xTFIA [C4]	AT3G03330.1 1xTFIA [C217]
[R].AGHLSGDCHFK.[R]	1xTFIA [C8]	AT3G03420.1 1xTFIA [C132]
[R].GHEQECIK.[R]	1xTFIA [C6]	AT3G03420.1 1xTFIA [C152]
[R].GNPYCSEVAAK.[D]	1xTFIA [C5]	AT3G03420.1 1xTFIA [C167]
[K].FYSESCPNAETIVENLVR.[Q]	1xTFIA [C6]	AT3G03670.1 1xTFIA [C32]
[K].NIEACK.[E]	1xTFIA [C5]	AT3G03960.1 1xTFIA [C36]
[K].LGIDLEEGACK.[D]	1xTFIA [C10]	AT3G03960.1 1xTFIA [C490]
[K].YASDAACTVLR.[V]	1xTFIA [C7]	AT3G03960.1 1xTFIA [C517]
[K].VSEDSNNPCIATGYAGTYK.[Y]	1xTFIA [C9]	AT3G04080.1 1xTFIA [C292]
[R].VESICSR.[L]	1xTFIA [C5]	AT3G04480.1 1xTFIA [C129]
[K].EFGCESK.[L]	1xTFIA [C4]	AT3G04790.1 1xTFIA [C204]
[R].TCYAQSSQIR.[Q]	1xTFIA [C2]	AT3G04840.1 1xTFIA [C154]
[RK].EASSCDLK.[DE]	1xTFIA [C5]	AT3G04840.1 1xTFIA [C179]
[K].IDETTASCVICCLAK.[N]	1xTFIA [C8]	AT3G04880.1 1xTFIA [C186]
[R].GCSTITR.[C]	1xTFIA [C2]	AT3G05490.1 1xTFIA [C111]
[R].NSVPCSR.[R]	1xTFIA [C5]	AT3G05490.1 1xTFIA [C88]
[K].AEQCAVSAWK.[K]	1xTFIA [C4]	AT3G05500.1 1xTFIA [C168]
[R].LAQVAVPTAAFCSEK.[Y]	1xTFIA [C12]	AT3G05500.1 1xTFIA [C196]
[R].LCLDGK.[S]	1xTFIA [C2]	AT3G05680.1 1xTFIA [C1373]
[R].DSLCTVLPK.[L]	1xTFIA [C4]	AT3G05680.1 1xTFIA [C302]
[K].EHYHHACK.[G]	1xTFIA [C7]	AT3G05727.1 1xTFIA [C60]
[K].GECEYHGR.[E]	1xTFIA [C3]	AT3G05727.1 1xTFIA [C64]
[R].YCDGASFSGDGQNQAAQLQFR.[G]	1xTFIA [C2]	AT3G05910.1 1xTFIA [C149]
[K].CLSDAGLFLDTADVSGGR.[T]	1xTFIA [C1]	AT3G05910.1 1xTFIA [C222]
[R].GADSGAVCLDGTLPGYHLHR.[G]	1xTFIA [C8]	AT3G05910.1 1xTFIA [C67]
[K].VDINCGK.[C]	1xTFIA [C5]	AT3G05920.1 1xTFIA [C14]
[K].ACEMFPK.[S]	1xTFIA [C2]	AT3G06483.1 1xTFIA [C7]
[K].LSEVLETCSNIK.[C]	1xTFIA [C8]	AT3G06530.2 1xTFIA [C690]
[K].IGDTAGTIDNIIQCK.[L]	1xTFIA [C14]	AT3G06650.1 1xTFIA [C162]
[K].CSFLQNNVTEK.[V]	1xTFIA [C1]	AT3G06670.2 1xTFIA [C532]
[K].SCIIADQSGSGK.[T]	1xTFIA [C2]	AT3G06980.1 1xTFIA [C414]
[K].CSTQEQR.[S]	1xTFIA [C1]	AT3G07050.1 1xTFIA [C203]
[R].STDLLALPAVDCDK.[A]	1xTFIA [C12]	AT3G07100.1 1xTFIA [C722]
[R].CEEICLSGGLVR.[Q]	1xTFIA [C]	AT3G07110.2 1xTFIA [C]
[R].EAVCTENLTPWLK.[L]	1xTFIA [C4]	AT3G07140.1 1xTFIA [C180]
[R].DLTNGQCTIK.[A]	1xTFIA [C7]	AT3G07140.1 1xTFIA [C400]
[K].ECPLLLQLPNVEISK.[T]	1xTFIA [C2]	AT3G07180.1 1xTFIA [C367]
[K].LSCVSENLK.[K]	1xTFIA [C3]	AT3G07190.1 1xTFIA [C159]
[R].DCVAVR.[G]	1xTFIA [C2]	AT3G07460.2 1xTFIA [C143]
[R].DCVPVR.[G]	1xTFIA [C2]	AT3G07470.1 1xTFIA [C144]
[R].EECFSHK.[A]	1xTFIA [C3]	AT3G07680.1 1xTFIA [C31]
[R].ICGSEK.[W]	1xTFIA [C2]	AT3G07690.1 1xTFIA [C242]
[K].FPSPGEACR.[G]	1xTFIA [C8]	AT3G07720.1 1xTFIA [C173]
[K].LGCIEDR.[E]	1xTFIA [C3]	AT3G07770.1 1xTFIA [C515]
[K].EFGQTCDWIK.[K]	1xTFIA [C6]	AT3G07770.1 1xTFIA [C636]
[R].LSSSPCVLVSGK.[F]	1xTFIA [C6]	AT3G07770.1 1xTFIA [C661]
[R].TCAQDEVLR.[V]	1xTFIA [C2]	AT3G08030.1 1xTFIA [C116]
[R].IAQLCEK.[A]	1xTFIA [C5]	AT3G08530.1 1xTFIA [C631]
[R].SLLPVEPLVEECEKR.[N]	1xTFIA [C12]	AT3G08530.1 1xTFIA [C863]
[R].SLLPVEPLVEECEK.[R]	1xTFIA [C12]	AT3G08530.1 1xTFIA [C863]
[K].SHQSSSDCSNLAR.[S]	1xTFIA [C8]	AT3G08550.1 1xTFIA [C101]
[K].GIGDCFGR.[T]	1xTFIA [C5]	AT3G08580.1 1xTFIA [C130]
[R].TFACSETVK.[F]	1xTFIA [C4]	AT3G08590.1 1xTFIA [C357]
[R].AFLADDCR.[L]	1xTFIA [C7]	AT3G08760.1 1xTFIA [C405]
[K].MVCETACSK.[E]	1xTFIA [C7]	AT3G08947.1 1xTFIA [C231]
[K].SVLECK.[E]	1xTFIA [C5]	AT3G08960.1 1xTFIA [C352]
[R].ENLQTCSTLHGDAFNSAISR.[M]	1xTFIA [C6]	AT3G08960.1 1xTFIA [C980]
[R].CSSYVNAK.[C]	1xTFIA [C1]	AT3G09260.1 1xTFIA [C222]
[R].HLLSMQEAVCIDK.[V]	1xTFIA [C10]	AT3G09260.1 1xTFIA [C456]
[R].HLLSMQEAVCIDK.[V]	1xTFIA [C10]	AT3G09260.1 1xTFIA [C456]
[R].CNNDNGDVAVDFFHR.[Y]	1xTFIA [C1]	AT3G09260.1 1xTFIA [C80]
[R].YCDGASFSGRPEAEFK.[N]	1xTFIA [C2]	AT3G09410.1 1xTFIA [C158]
[K].ELESICNPIIAK.[M]	1xTFIA [C6]	AT3G09440.1 1xTFIA [C609]
[R].NLPGVELCHVER.[L]	1xTFIA [C8]	AT3G09630.1 1xTFIA [C236]
[R].VDSICK.[K]	1xTFIA [C5]	AT3G09740.1 1xTFIA [C14]
[K].GIEECVR.[A]	1xTFIA [C5]	AT3G09820.1 1xTFIA [C318]
[R].DAICASIK.[D]	1xTFIA [C4]	AT3G10050.1 1xTFIA [C351]
[R].STVGDEVLCR.[F]	1xTFIA [C9]	AT3G10050.1 1xTFIA [C514]
[R].AQEVWNNCAVR.[A]	1xTFIA [C8]	AT3G10110.1 1xTFIA [C47]
[R].LIVNQLLPPSSSDCK.[F]	1xTFIA [C14]	AT3G10350.2 1xTFIA [C380]
[K].CVHDQNGNHVIQK.[C]	1xTFIA [C1]	AT3G10360.1 1xTFIA [C780]
[K].VAAAGAIICQK.[L]	1xTFIA [C9]	AT3G10380.1 1xTFIA [C359]
[K].LATDCLK.[V]	1xTFIA [C5]	AT3G10380.1 1xTFIA [C874]
[K].IVPLCELSIK.[L]	1xTFIA [C5]	AT3G10410.1 1xTFIA [C300]
[K].LDVELCK.[Y]	1xTFIA [C6]	AT3G10640.1 1xTFIA [C43]
[R].TLDECIASPAQLAK.[A]	1xTFIA [C5]	AT3G10650.1 1xTFIA [C226]
[R].MDVLCDSK.[G]	1xTFIA [C5]	AT3G10740.1 1xTFIA [C131]
[R].MDVLCDSK.[G]	1xTFIA [C5]	AT3G10740.1 1xTFIA [C131]
[K].YVAIGNEDCGK.[T]	1xTFIA [C9]	AT3G10740.1 1xTFIA [C390]
[R].LIQPDVSCK.[F]	1xTFIA [C8]	AT3G10960.1 1xTFIA [C111]
[K].FNPVNPGYAACVEEIR.[K]	1xTFIA [C11]	AT3G10960.1 1xTFIA [C123]
[R].IPCAVVSNLDR.[K]	1xTFIA [C3]	AT3G10970.1 1xTFIA [C226]
[K].CVVFEDDPR.[G]	1xTFIA [C1]	AT3G10970.1 1xTFIA [C281]
[K].VPPCPLDVSTSR.[R]	1xTFIA [C4]	AT3G10980.1 1xTFIA [C29]
[R].VAQLCEK.[A]	1xTFIA [C5]	AT3G11130.1 1xTFIA [C631]
[K].EYCEQLGVDACIK.[L]	1xTFIA [C11]	AT3G11130.1 1xTFIA [C712]
[K].VNPGNAPLVVGQLLDDECPEDFIK.[G]	1xTFIA [C18]	AT3G11130.1 1xTFIA [C838]
[R].SLLPVEPLVAECEK.[R]	1xTFIA [C12]	AT3G11130.1 1xTFIA [C863]
[R].TLQALQYIQENPDEVCPAGWKPGEK.[S]	1xTFIA [C16]	AT3G11630.1 1xTFIA [C241]
[K].CSGDSK.[F]	1xTFIA [C1]	AT3G11800.1 1xTFIA [C165]
[K].FVCLNK.[E]	1xTFIA [C3]	AT3G11800.1 1xTFIA [C173]
[K].EECAIKPQNCK.[N]	1xTFIA [C3]	AT3G11800.1 1xTFIA [C179]
[K].SVQYSPCDHR.[H]	1xTFIA [C7]	AT3G11800.1 1xTFIA [C69]
[R].SLPGCGPGSSSDR.[T]	1xTFIA [C5]	AT3G11820.1 1xTFIA [C125]
[K].CAATTLSSK.[L]	1xTFIA [C1]	AT3G11830.1 1xTFIA [C161]
[K].CVESGAK.[V]	1xTFIA [C1]	AT3G11830.1 1xTFIA [C284]
[K].AQLVSNINACTAVGDVVR.[T]	1xTFIA [C10]	AT3G11830.1 1xTFIA [C32]
[R].QLCDNAGFDATDVLNK.[L]	1xTFIA [C3]	AT3G11830.1 1xTFIA [C453]
[R].ALQMCR.[A]	1xTFIA [C5]	AT3G11930.3 1xTFIA [C127]
[R].VPCEKPPFSVGDLK.[K]	1xTFIA [C3]	AT3G12120.2 1xTFIA [C26]
[R].ADALECLLEK.[C]	1xTFIA [C6]	AT3G12200.2 1xTFIA [C529]
[R].EPLFLPCTPK.[G]	1xTFIA [C7]	AT3G12290.1 1xTFIA [C149]
[K].ACAEVGIK.[S]	1xTFIA [C2]	AT3G12290.1 1xTFIA [C64]
[R].NDAACPAR.[G]	1xTFIA [C5]	AT3G12500.1 1xTFIA [C107]
[K].QEQNPASDYCEPSATWPCASGK.[R]	1xTFIA [C18]	AT3G12500.1 1xTFIA [C189]
[K].CMEPVEK.[C]	1xTFIA [C1]	AT3G12580.1 1xTFIA [C319]
[R].ITDGALVVVDCIEGVCVQTETVLR.[Q]	1xTFIA [C]	AT3G12915.1 1xTFIA [C]
[K].TGSPTCK.[R]	1xTFIA [C6]	AT3G12915.1 1xTFIA [C245]
[K].TNDYLQCK.[L]	1xTFIA [C7]	AT3G13160.1 1xTFIA [C386]
[R].GEVFSAEAPLQCPLDK.[L]	1xTFIA [C12]	AT3G13300.1 1xTFIA [C340]
[R].CTTGLAER.[F]	1xTFIA [C1]	AT3G13450.1 1xTFIA [C73]
[K].ILECTNHLSTDPNCLENLQR.[A]	1xTFIA [C4]	AT3G13530.1 1xTFIA [C1095]
[K].SAGGTCDFDGTAITTTR.[D]	1xTFIA [C6]	AT3G13560.3 1xTFIA [C426]
[K].LCEPALVSGEPTR.[M]	1xTFIA [C2]	AT3G13750.1 1xTFIA [C349]
[R].NCGEASQR.[W]	1xTFIA [C2]	AT3G13750.1 1xTFIA [C692]
[K].AHLQCGPGQK.[I]	1xTFIA [C5]	AT3G13750.1 1xTFIA [C771]
[R].IENSVYTFQMLEDQPCK.[V]	1xTFIA [C16]	AT3G13772.1 1xTFIA [C104]
[R].IENSVYTFQMLEDQPCK.[V]	1xTFIA [C16]	AT3G13772.1 1xTFIA [C104]
[K].ADVIEPSWTDPQLICSK.[M]	1xTFIA [C15]	AT3G13790.1 1xTFIA [C442]
[KR].TLITPVQCK.[S]	1xTFIA [C8]	AT3G13870.1 1xTFIA [C645]
[K].VHACVGGTSVR.[E]	1xTFIA [C4]	AT3G13920.1 1xTFIA [C141]
[R].GIVPFCK.[G]	1xTFIA [C6]	AT3G13920.1 1xTFIA [C74]
[R].LCYPGK.[L]	1xTFIA [C2]	AT3G14067.1 1xTFIA [C389]
[K].TGNECYELLNDLAK.[Q]	1xTFIA [C5]	AT3G14210.1 1xTFIA [C229]
[KR].LCEYQR.[S]	1xTFIA [C2]	AT3G14210.1 1xTFIA [C314]
[K].TLISSAITNQETCLDGFSHDDADK.[Q]	1xTFIA [C13]	AT3G14310.1 1xTFIA [C178]
[R].SSCSSTR.[Y]	1xTFIA [C3]	AT3G14310.1 1xTFIA [C63]
[R].NEVCAK.[S]	1xTFIA [C4]	AT3G14600.1 1xTFIA [C38]
[R].TAFGSSCVEGQR.[I]	1xTFIA [C7]	AT3G14650.1 1xTFIA [C218]
[K].AGCSGDK.[R]	1xTFIA [C3]	AT3G14790.1 1xTFIA [C373]
[K].LDYCSNLK.[N]	1xTFIA [C4]	AT3G14790.1 1xTFIA [C44]
[R].EFDNVCTLR.[V]	1xTFIA [C6]	AT3G14790.1 1xTFIA [C529]
[R].HEFSCQR.[N]	1xTFIA [C5]	AT3G14850.2 1xTFIA [C64]
[K].VESVCK.[K]	1xTFIA [C5]	AT3G14920.1 1xTFIA [C587]
[K].NMCHTAPDVLR.[A]	1xTFIA [C3]	AT3G14930.1 1xTFIA [C223]
[K].LAATCATAVESR.[V]	1xTFIA [C5]	AT3G14990.1 1xTFIA [C139]
[R].FASCEK.[L]	1xTFIA [C4]	AT3G14990.1 1xTFIA [C292]
[K].AVSVNPLDCR.[I]	1xTFIA [C9]	AT3G15090.1 1xTFIA [C76]
[R].LTYGLDYEGNVCGSK.[H]	1xTFIA [C12]	AT3G15380.1 1xTFIA [C74]
[R].IDSEGVLCGASFK.[V]	1xTFIA [C8]	AT3G15450.1 1xTFIA [C223]
[K].VDACSK.[I]	1xTFIA [C4]	AT3G15450.1 1xTFIA [C232]
[R].LNNLCTLNR.[Q]	1xTFIA [C5]	AT3G15450.1 1xTFIA [C89]
[K].VEDPPSCEVIR.[K]	1xTFIA [C7]	AT3G15480.1 1xTFIA [C134]
[K].GVPESPQCGFSSLAVR.[V]	1xTFIA [C8]	AT3G15660.1 1xTFIA [C91]
[K].AYLYQEDKPLTVCK.[T]	1xTFIA [C13]	AT3G15810.1 1xTFIA [C36]
[K].LACLAK.[E]	1xTFIA [C3]	AT3G15980.2 1xTFIA [C718]
[R].GLECMSGSLDK.[T]	1xTFIA [C4]	AT3G16220.1 1xTFIA [C139]
[K].IGVTSLPPTGCLPAAR.[T]	1xTFIA [C11]	AT3G16370.1 1xTFIA [C223]
[R].CSHGIAQVGNK.[I]	1xTFIA [C1]	AT3G16400.2 1xTFIA [C167]
[K].AITEELCFR.[N]	1xTFIA [C7]	AT3G16520.3 1xTFIA [C233]
[R].VQEIIGECPVR.[E]	1xTFIA [C8]	AT3G16520.3 1xTFIA [C425]
[R].NTIPCSR.[R]	1xTFIA [C5]	AT3G16570.1 1xTFIA [C106]
[R].VVVTTPLSTCNANLPSVGNLVSR.[L]	1xTFIA [C10]	AT3G16660.1 1xTFIA [C141]
[K].FCSQAEK.[D]	1xTFIA [C2]	AT3G16810.1 1xTFIA [C143]
[R].IGVAVDFSDCSK.[K]	1xTFIA [C10]	AT3G17020.1 1xTFIA [C18]
[R].CHENQK.[W]	1xTFIA [C1]	AT3G17205.3 1xTFIA [C477]
[K].TTCIEK.[R]	1xTFIA [C3]	AT3G17240.1 1xTFIA [C71]
[K].LGCLTER.[I]	1xTFIA [C3]	AT3G17340.2 1xTFIA [C320]
[R].LLCSSEVCTTTER.[D]	1xTFIA [C3]	AT3G17780.1 1xTFIA [C69]
[K].TLCAELK.[D]	1xTFIA [C3]	AT3G17810.1 1xTFIA [C355]
[K].DEPPIPIPGFVGVGCK.[Q]	1xTFIA [C15]	AT3G17850.1 1xTFIA [C61]
[R].DAAGNSFELSMIGCK.[C]	1xTFIA [C14]	AT3G18000.1 1xTFIA [C206]
[R].DAAGNSFELSMIGCK.[C]	1xTFIA [C14]	AT3G18000.1 1xTFIA [C206]
[R].LETDCLSGSHNNADGFSPLLGCNK.[C]	1xTFIA [C22]	AT3G18050.1 1xTFIA [C213]
[R].SLHDALCVVR.[C]	1xTFIA [C7]	AT3G18190.1 1xTFIA [C407]
[R].EHCEYVSR.[N]	1xTFIA [C3]	AT3G18215.1 1xTFIA [C160]
[R].TAVLSCEK.[K]	1xTFIA [C6]	AT3G18290.1 1xTFIA [C581]
[K].VTNEGLEQGYCVVPSK.[Q]	1xTFIA [C11]	AT3G18600.1 1xTFIA [C314]
[R].YNGNNVDLGTACGK.[Y]	1xTFIA [C12]	AT3G18740.1 1xTFIA [C85]
[R].VSCLSIVDPGDSDIIK.[TS]	1xTFIA [C3]	AT3G18740.1 1xTFIA [C93]
[K].VGTNVEEAFQCIAK.[D]	1xTFIA [C11]	AT3G18820.1 1xTFIA [C171]
[R].SIICDESFR.[S]	1xTFIA [C4]	AT3G19080.1 1xTFIA [C312]
[K].IDSYGGCHR.[N]	1xTFIA [C7]	AT3G19280.1 1xTFIA [C246]
[R].VCDMIK.[R]	1xTFIA [C2]	AT3G19760.1 1xTFIA [C165]
[K].CGANLNK.[R]	1xTFIA [C1]	AT3G19810.1 1xTFIA [C283]
[K].DGLVCTAR.[K]	1xTFIA [C5]	AT3G19820.3 1xTFIA [C86]
[K].VPLINCAK.[T]	1xTFIA [C6]	AT3G20050.1 1xTFIA [C154]
[R].ALHDALCIVK.[R]	1xTFIA [C7]	AT3G20050.1 1xTFIA [C400]
[K].LSNNSICK.[M]	1xTFIA [C7]	AT3G20100.1 1xTFIA [C194]
[R].NPIPEPSVGPLHPECGK.[E]	1xTFIA [C15]	AT3G20320.1 1xTFIA [C219]
[K].EGLIVCDR.[Q]	1xTFIA [C6]	AT3G20320.1 1xTFIA [C227]
[K].EVECLTR.[S]	1xTFIA [C4]	AT3G20320.1 1xTFIA [C308]
[K].DGEPLNEPLCLHR.[Q]	1xTFIA [C10]	AT3G20550.1 1xTFIA [C212]
[R].VLLGNVDCTEEPALCK.[R]	1xTFIA [C15]	AT3G20560.1 1xTFIA [C213]
[K].GPVTGGCR.[V]	1xTFIA [C7]	AT3G20560.1 1xTFIA [C294]
[K].CGPPVR.[V]	1xTFIA [C1]	AT3G20580.1 1xTFIA [C390]
[K].ILCPSGK.[V]	1xTFIA [C3]	AT3G20630.1 1xTFIA [C453]
[R].DGSFSNCLR.[E]	1xTFIA [C7]	AT3G20800.1 1xTFIA [C281]
[K].YAQVCVTMPTAK.[I]	1xTFIA [C5]	AT3G21055.1 1xTFIA [C92]
[K].DSLSNCLSETNLLATVPGLK.[S]	1xTFIA [C6]	AT3G21110.1 1xTFIA [C93]
[K].NCHTTGVVGSK.[T]	1xTFIA [C2]	AT3G21190.1 1xTFIA [C274]
[R].CLQQVK.[Q]	1xTFIA [C1]	AT3G21510.1 1xTFIA [C115]
[R].SCLETAIPELR.[Q]	1xTFIA [C2]	AT3G22060.1 1xTFIA [C102]
[R].VVGGSCNFR.[Y]	1xTFIA [C6]	AT3G22060.1 1xTFIA [C239]
[K].CSDIEGSFTSK.[S]	1xTFIA [C1]	AT3G22060.1 1xTFIA [C39]
[K].TCPIDTLK.[L]	1xTFIA [C2]	AT3G22142.1 1xTFIA [C1397]
[R].ACNVQTPPVSR.[C]	1xTFIA [C2]	AT3G22600.1 1xTFIA [C95]
[R].VDSSGEVCGVTFK.[V]	1xTFIA [C8]	AT3G22850.1 1xTFIA [C220]
[K].TPEALQGQEGGSVCALK.[D]	1xTFIA [C14]	AT3G22850.1 1xTFIA [C25]
[R].IVQVCR.[A]	1xTFIA [C5]	AT3G22960.1 1xTFIA [C391]
[K].ISEEICNSAAK.[M]	1xTFIA [C6]	AT3G22960.1 1xTFIA [C490]
[K].DSTCPLK.[S]	1xTFIA [C4]	AT3G23510.1 1xTFIA [C477]
[R].LVVCDQHGSQAR.[F]	1xTFIA [C4]	AT3G23660.2 1xTFIA [C737]
[K].SFNPPPSDWSSTTDFCK.[W]	1xTFIA [C16]	AT3G23750.1 1xTFIA [C51]
[R].ADLSVACK.[A]	1xTFIA [C7]	AT3G23920.1 1xTFIA [C73]
[K].ECALLTDGR.[F]	1xTFIA [C2]	AT3G23940.1 1xTFIA [C514]
[K].QVANATNDVAGDGTTCATVLTR.[A]	1xTFIA [C16]	AT3G23990.1 1xTFIA [C121]
[R].AIFAEGCK.[S]	1xTFIA [C7]	AT3G23990.1 1xTFIA [C134]
[K].CELDDPLILIHEK.[K]	1xTFIA [C1]	AT3G23990.1 1xTFIA [C243]
[K].VDLSMLGTCK.[K]	1xTFIA [C9]	AT3G23990.1 1xTFIA [C350]
[K].VGICELPFHPISSEEIGGVGGTCVIR.[G]	1xTFIA [C23]	AT3G24170.3 1xTFIA [C73]
[R].LELTTPACPVK.[D]	1xTFIA [C8]	AT3G24430.1 1xTFIA [C128]
[K].IPASICQLPK.[L]	1xTFIA [C6]	AT3G24480.1 1xTFIA [C333]
[K].CNGATTVK.[L]	1xTFIA [C1]	AT3G24503.1 1xTFIA [C6]
[R].SALEQCGK.[T]	1xTFIA [C6]	AT3G24530.1 1xTFIA [C193]
[R].VIASNEGFCR.[R]	1xTFIA [C9]	AT3G24530.1 1xTFIA [C370]
[R].KPCANDIVIFK.[S]	1xTFIA [C3]	AT3G24590.1 1xTFIA [C166]
[R].VSGTVLEGGCAVDK.[Q]	1xTFIA [C10]	AT3G24590.1 1xTFIA [C286]
[R].IAELSCGTAPVEVR.[E]	1xTFIA [C6]	AT3G24880.1 1xTFIA [C563]
[K].SCAGVSLK.[T]	1xTFIA [C2]	AT3G25040.1 1xTFIA [C29]
[R].GDPIEFELGTGQVIPGWDQGLLGACVGEK.[R]	1xTFIA [C25]	AT3G25220.1 1xTFIA [C100]
[K].CDLQAHK.[G]	1xTFIA [C1]	AT3G25220.1 1xTFIA [C45]
[K].GGVLEQICEGK.[G]	1xTFIA [C8]	AT3G25530.1 1xTFIA [C85]
[K].AVESLCR.[V]	1xTFIA [C6]	AT3G25800.1 1xTFIA [C111]
[K].LEASGCTLTVLPGR.[K]	1xTFIA [C6]	AT3G25920.1 1xTFIA [C231]
[K].GKPVVLYFYPADETPGCTK.[Q]	1xTFIA [C17]	AT3G26060.2 1xTFIA [C112]
[K].QACAFR.[D]	1xTFIA [C3]	AT3G26060.2 1xTFIA [C117]
[K].DGIVLNCPHVK.[E]	1xTFIA [C7]	AT3G26370.1 1xTFIA [C118]
[R].CPLEPGEVAVILR.[A]	1xTFIA [C1]	AT3G26370.1 1xTFIA [C392]
[R].AIETIPCVAK.[K]	1xTFIA [C7]	AT3G27060.1 1xTFIA [C140]
[R].TGVIQECK.[R]	1xTFIA [C7]	AT3G27160.1 1xTFIA [C117]
[R].YGVDDFTFDSCR.[L]	1xTFIA [C11]	AT3G27180.1 1xTFIA [C91]
[R].CPDDWSLGQK.[L]	1xTFIA [C1]	AT3G27230.1 1xTFIA [C155]
[R].ACEPLPR.[R]	1xTFIA [C2]	AT3G27230.1 1xTFIA [C170]
[K].SFDCLK.[G]	1xTFIA [C4]	AT3G27230.1 1xTFIA [C216]
[K].CQNQGR.[N]	1xTFIA [C1]	AT3G27300.1 1xTFIA [C384]
[K].SNSNLPVCER.[V]	1xTFIA [C8]	AT3G27325.2 1xTFIA [C524]
[K].TTGCGIK.[T]	1xTFIA [C4]	AT3G27325.2 1xTFIA [C656]
[R].CQALER.[N]	1xTFIA [C1]	AT3G27325.2 1xTFIA [C868]
[R].LADCAIGFGK.[NH]	1xTFIA [C4]	AT3G27400.1 1xTFIA [C86]
[R].AYNSACGDHPELK.[S]	1xTFIA [C6]	AT3G28300.1 1xTFIA [C22]
[K].IPDSLQYCASLQK.[L]	1xTFIA [C8]	AT3G28450.1 1xTFIA [C101]
[K].DDSWTECAK.[Q]	1xTFIA [C7]	AT3G28480.2 1xTFIA [C218]
[R].GVDCIGVIQDGR.[I]	1xTFIA [C4]	AT3G28860.1 1xTFIA [C1215]
[K].CPVTGK.[R]	1xTFIA [C1]	AT3G28900.1 1xTFIA [C44]
[K].CVADLK.[S]	1xTFIA [C1]	AT3G29185.1 1xTFIA [C352]
[K].NYEGCVR.[C]	1xTFIA [C5]	AT3G29350.1 1xTFIA [C115]
[K].MPCDVFER.[F]	1xTFIA [C3]	AT3G29410.1 1xTFIA [C177]
[K].GNIPHCCK.[K]	1xTFIA [C7]	AT3G29810.1 1xTFIA [C109]
[K].APGPGYTCGPAK.[L]	1xTFIA [C8]	AT3G29810.1 1xTFIA [C182]
[R].NAFLNPDCR.[I]	1xTFIA [C8]	AT3G29970.1 1xTFIA [C37]
[K].DQDIPSNLPCVR.[D]	1xTFIA [C10]	AT3G32030.1 1xTFIA [C317]
[K].AAVETACPR.[T]	1xTFIA [C7]	AT3G32980.1 1xTFIA [C120]
[R].HQEACSQLQDSGR.[W]	1xTFIA [C5]	AT3G33530.3 1xTFIA [C1229]
[R].ENVTCFEENDFQILR.[V]	1xTFIA [C5]	AT3G42050.1 1xTFIA [C352]
[K].NAILCIQR.[L]	1xTFIA [C5]	AT3G42050.1 1xTFIA [C425]
[R].LLPDAAGTTCGQR.[L]	1xTFIA [C10]	AT3G43190.1 1xTFIA [C349]
[K].IFDAALDCLHK.[L]	1xTFIA [C8]	AT3G43300.2 1xTFIA [C129]
[R].LVCCEQMEIR.[G]	1xTFIA [C4]	AT3G43300.2 1xTFIA [C1704]
[R].LDSCLVIPPPPK.[F]	1xTFIA [C4]	AT3G43540.1 1xTFIA [C50]
[R].NALCSK.[C]	1xTFIA [C4]	AT3G44110.1 1xTFIA [C148]
[K].GNQNFVCLNK.[Q]	1xTFIA [C7]	AT3G44150.1 1xTFIA [C173]
[K].IGAAICWENR.[M]	1xTFIA [C6]	AT3G44310.3 1xTFIA [C186]
[R].IPTDIDLPAIDCDK.[A]	1xTFIA [C12]	AT3G44340.1 1xTFIA [C787]
[R].THACTEPYIIAANR.[Q]	1xTFIA [C4]	AT3G45140.1 1xTFIA [C561]
[K].DCAGTILCAAER.[A]	1xTFIA [C2]	AT3G45300.1 1xTFIA [C344]
[R].DSGACR.[K]	1xTFIA [C5]	AT3G45600.1 1xTFIA [C145]
[R].ANSTDCLR.[F]	1xTFIA [C6]	AT3G45600.1 1xTFIA [C38]
[R].VQLAPVCR.[H]	1xTFIA [C7]	AT3G45620.2 1xTFIA [C273]
[R].LCSVQQVEDFK.[A]	1xTFIA [C2]	AT3G45650.1 1xTFIA [C305]
[R].LCSVQEVEDFK.[A]	1xTFIA [C2]	AT3G45710.1 1xTFIA [C313]
[R].ETLAAGNNYCGR.[I]	1xTFIA [C10]	AT3G45780.2 1xTFIA [C261]
[R].YAIYDFDFVTAENCQK.[S]	1xTFIA [C14]	AT3G46010.2 1xTFIA [C91]
[R].YFPTGQTNCYTNIPVTK.[G]	1xTFIA [C9]	AT3G46280.1 1xTFIA [C79]
[R].CFVDCVDSFTR.[K]	1xTFIA [C]	AT3G46560.1 1xTFIA [C]
[R].NEFCLESK.[S]	1xTFIA [C4]	AT3G46830.1 1xTFIA [C38]
[R].FCSPELSDIITK.[W]	1xTFIA [C2]	AT3G46970.1 1xTFIA [C498]
[K].STLENCQVLQAK.[V]	1xTFIA [C6]	AT3G47490.1 1xTFIA [C175]
[K].GVAADLSHCNTPSQVR.[D]	1xTFIA [C9]	AT3G47520.1 1xTFIA [C129]
[R].DFTGPSELADCLK.[D]	1xTFIA [C11]	AT3G47520.1 1xTFIA [C147]
[K].VQCVGAEDLEK.[S]	1xTFIA [C3]	AT3G47860.1 1xTFIA [C201]
[K].LCTLQQVEEVK.[C]	1xTFIA [C2]	AT3G47960.1 1xTFIA [C357]
[R].ESLGHPLGVASEPVPPVCHR.[A]	1xTFIA [C18]	AT3G48110.1 1xTFIA [C367]
[R].GNNPCLAAR.[T]	1xTFIA [C5]	AT3G48110.1 1xTFIA [C937]
[R].NEGATVLCGGVRPEHLK.[K]	1xTFIA [C8]	AT3G48170.1 1xTFIA [C361]
[K].SVCSDIAGNNFK.[R]	1xTFIA [C3]	AT3G48200.1 1xTFIA [C209]
[K].VAVCSTSNEK.[A]	1xTFIA [C4]	AT3G48420.1 1xTFIA [C197]
[K].TPHVSVCGDVK.[L]	1xTFIA [C7]	AT3G48560.1 1xTFIA [C412]
[K].DGTDDPLLNVVQSESVDLSGLGCGK.[V]	1xTFIA [C23]	AT3G48690.1 1xTFIA [C254]
[K].SLCIEK.[L]	1xTFIA [C3]	AT3G48820.1 1xTFIA [C153]
[R].CAVIGNSGDLLK.[T]	1xTFIA [C1]	AT3G48820.1 1xTFIA [C175]
[R].VGAGSADPLASCSIVK.[K]	1xTFIA [C12]	AT3G48820.1 1xTFIA [C389]
[K].CNMQIDPLK.[Y]	1xTFIA [C1]	AT3G48850.1 1xTFIA [C93]
[K].CNMQIDPLK.[Y]	1xTFIA [C1]	AT3G48850.1 1xTFIA [C93]
[R].ILAGTCHSAK.[M]	1xTFIA [C6]	AT3G48930.1 1xTFIA [C76]
[K].GEVCIR.[G]	1xTFIA [C4]	AT3G48990.1 1xTFIA [C364]
[K].YGEEINCAVIPR.[E]	1xTFIA [C7]	AT3G48990.1 1xTFIA [C455]
[K].NQCQFILDR.[L]	1xTFIA [C3]	AT3G49120.1 1xTFIA [C207]
[R].GLCPLNGNR.[S]	1xTFIA [C3]	AT3G49120.1 1xTFIA [C239]
[K].VLHVGPDTCSVVSSLLK.[E]	1xTFIA [C9]	AT3G49720.1 1xTFIA [C102]
[K].VTGDYSCTAEVQR.[A]	1xTFIA [C7]	AT3G49720.1 1xTFIA [C72]
[K].ALDSNPSCR.[N]	1xTFIA [C8]	AT3G49960.1 1xTFIA [C119]
[K].TCPNVEQIVR.[N]	1xTFIA [C2]	AT3G49960.1 1xTFIA [C36]
[R].GGCQVFK.[R]	1xTFIA [C3]	AT3G50210.3 1xTFIA [C310]
[K].LVSSQTNETCK.[S]	1xTFIA [C10]	AT3G50270.1 1xTFIA [C351]
[K].HYSCMVNLVSK.[A]	1xTFIA [C4]	AT3G50420.1 1xTFIA [C644]
[K].SIDPLEDPSQLCSATLSR.[L]	1xTFIA [C12]	AT3G50590.1 1xTFIA [C1559]
[K].GTGTANQCPTIDGGSETFSFK.[A]	1xTFIA [C8]	AT3G50820.1 1xTFIA [C113]
[K].FCFEPTSFTVK.[A]	1xTFIA [C2]	AT3G50820.1 1xTFIA [C136]
[R].HPGEFECR.[E]	1xTFIA [C7]	AT3G51050.1 1xTFIA [C292]
[R].IECQSHR.[L]	1xTFIA [C3]	AT3G51260.1 1xTFIA [C92]
[K].LSHIATCDK.[I]	1xTFIA [C7]	AT3G51450.1 1xTFIA [C339]
[K].ITPECFK.[K]	1xTFIA [C5]	AT3G51550.1 1xTFIA [C778]
[R].TENSLVACTLSIDK.[G]	1xTFIA [C8]	AT3G51580.2 1xTFIA [C191]
[R].LPGACR.[V]	1xTFIA [C5]	AT3G51600.1 1xTFIA [C100]
[R].TNCNTVR.[-]	1xTFIA [C3]	AT3G51600.1 1xTFIA [C114]
[R].GCCSGVQR.[L]	1xTFIA [C3]	AT3G51600.1 1xTFIA [C54]
[R].CIQGAAR.[A]	1xTFIA [C1]	AT3G51600.1 1xTFIA [C76]
[R].MNLCGK.[V]	1xTFIA [C4]	AT3G51730.1 1xTFIA [C111]
[R].QDSCGVCHR.[T]	1xTFIA [C4]	AT3G51730.1 1xTFIA [C126]
[K].NDVCTLLR.[A]	1xTFIA [C4]	AT3G51730.1 1xTFIA [C192]
[R].ACPPEK.[S]	1xTFIA [C2]	AT3G51730.1 1xTFIA [C198]
[K].IVDICEK.[G]	1xTFIA [C5]	AT3G51800.2 1xTFIA [C51]
[K].HSVPVCSEAK.[D]	1xTFIA [C6]	AT3G52140.4 1xTFIA [C1034]
[K].LAAPVECK.[G]	1xTFIA [C7]	AT3G52140.4 1xTFIA [C656]
[K].DCGNHGGGK.[E]	1xTFIA [C2]	AT3G52470.1 1xTFIA [C5]
[K].IIGCQSPK.[C]	1xTFIA [C4]	AT3G52500.1 1xTFIA [C153]
[R].GCDPNTR.[N]	1xTFIA [C2]	AT3G52500.1 1xTFIA [C171]
[R].FSHCLVSR.[R]	1xTFIA [C4]	AT3G52500.1 1xTFIA [C250]
[K].EGTCVVSTTR.[Y-]	1xTFIA [C4]	AT3G52640.2 1xTFIA [C612]
[K].TCFNEAK.[QK]	1xTFIA [C2]	AT3G52710.1 1xTFIA [C113]
[R].CNYAGIYNEK.[K]	1xTFIA [C1]	AT3G52840.1 1xTFIA [C669]
[K].CDTQIEFLK.[N]	1xTFIA [C1]	AT3G52850.1 1xTFIA [C202]
[K].SQCINHGR.[Y]	1xTFIA [C3]	AT3G52850.1 1xTFIA [C250]
[R].QACVYR.[V]	1xTFIA [C3]	AT3G52850.1 1xTFIA [C283]
[K].ECADGIIK.[S]	1xTFIA [C2]	AT3G52850.1 1xTFIA [C319]
[R].LCECPTVQGVK.[F]	1xTFIA [C4]	AT3G52850.1 1xTFIA [C444]
[K].FVGDGYTHCK.[A]	1xTFIA [C9]	AT3G52850.1 1xTFIA [C460]
[R].GGFTYSACVDDHSK.[D]	1xTFIA [C8]	AT3G52850.1 1xTFIA [C488]
[R].EHDTCIGSGK.[V]	1xTFIA [C5]	AT3G52850.1 1xTFIA [C553]
[K].TILFAVPGAFTPTCSQK.[H]	1xTFIA [C14]	AT3G52960.1 1xTFIA [C121]
[R].SVEALSGCLK.[A]	1xTFIA [C8]	AT3G52990.1 1xTFIA [C49]
[R].VVVCQK.[V]	1xTFIA [C4]	AT3G52990.1 1xTFIA [C511]
[K].IDALCK.[I]	1xTFIA [C5]	AT3G53130.1 1xTFIA [C270]
[K].ETCHTLPQSATR.[A]	1xTFIA [C3]	AT3G53260.1 1xTFIA [C149]
[R].CGIYEDDPLK.[Y]	1xTFIA [C1]	AT3G53490.1 1xTFIA [C98]
[R].MCIDDGR.[V]	1xTFIA [C2]	AT3G53520.4 1xTFIA [C296]
[R].MCIDDGR.[V]	1xTFIA [C2]	AT3G53520.4 1xTFIA [C296]
[K].SGDCFADFLGR.[F]	1xTFIA [C4]	AT3G53780.2 1xTFIA [C96]
[K].CSATNR.[LM]	1xTFIA [C1]	AT3G53890.1 1xTFIA [C17]
[R].NEQTPCPVFR.[N]	1xTFIA [C6]	AT3G53900.2 1xTFIA [C103]
[K].TDIACLDMLDTGSR.[Q]	1xTFIA [C5]	AT3G53990.1 1xTFIA [C83]
[K].TDIACLDMLDTGSR.[Q]	1xTFIA [C5]	AT3G53990.1 1xTFIA [C83]
[K].GTIDCFVK.[T]	1xTFIA [C5]	AT3G54110.1 1xTFIA [C255]
[R].QCLFGGLR.[I]	1xTFIA [C2]	AT3G54110.1 1xTFIA [C86]
[R].LCSVTQVEELK.[S]	1xTFIA [C2]	AT3G54140.1 1xTFIA [C318]
[R].FILGNECCER.[L]	1xTFIA [C8]	AT3G54140.1 1xTFIA [C40]
[R].TLQCEAPQCK.[Q]	1xTFIA [C]	AT3G54400.1 1xTFIA [C]
[K].QAPNPSCTVSK.[S]	1xTFIA [C7]	AT3G54400.1 1xTFIA [C154]
[K].VGPEICLLK.[T]	1xTFIA [C6]	AT3G54470.1 1xTFIA [C269]
[R].ELSNCQNVYPK.[I]	1xTFIA [C5]	AT3G54610.1 1xTFIA [C400]
[K].ESELIHCR.[W]	1xTFIA [C7]	AT3G54890.1 1xTFIA [C91]
[K].QLGLYTDCEAK.[A]	1xTFIA [C8]	AT3G55120.1 1xTFIA [C138]
[R].CLLNNR.[G]	1xTFIA [C1]	AT3G55260.1 1xTFIA [C511]
[R].RPPLGPGSCYAQ.[-]	1xTFIA [C9]	AT3G55260.1 1xTFIA [C538]
[K].SDFCYR.[S]	1xTFIA [C4]	AT3G55270.1 1xTFIA [C196]
[K].LLNDPCPGSLDSR.[G]	1xTFIA [C6]	AT3G55270.1 1xTFIA [C325]
[R].CPAAPLTPR.[S]	1xTFIA [C1]	AT3G55270.1 1xTFIA [C58]
[K].SFSLDNNCSLVDSNK.[A]	1xTFIA [C8]	AT3G55270.1 1xTFIA [C729]
[K].LLECGEVSQQDIDR.[I]	1xTFIA [C4]	AT3G55410.1 1xTFIA [C535]
[K].VGATDVAICR.[V]	1xTFIA [C9]	AT3G55410.1 1xTFIA [C920]
[K].VIACVGETLEER.[E]	1xTFIA [C4]	AT3G55440.1 1xTFIA [C127]
[K].CNGTAEEVKK.[I]	1xTFIA [C1]	AT3G55440.1 1xTFIA [C13]
[R].IIYGGSVNGGNCK.[E]	1xTFIA [C12]	AT3G55440.1 1xTFIA [C218]
[K].LDYPAACNAMETLLVHK.[D]	1xTFIA [C7]	AT3G55610.1 1xTFIA [C543]
[K].LDYPAACNAMETLLVHK.[D]	1xTFIA [C7]	AT3G55610.1 1xTFIA [C543]
[R].THCVNR.[F]	1xTFIA [C3]	AT3G55830.1 1xTFIA [C305]
[K].SVSHYASCSR.[L]	1xTFIA [C8]	AT3G55830.1 1xTFIA [C97]
[K].GGITECLK.[V]	1xTFIA [C6]	AT3G55940.1 1xTFIA [C340]
[R].DCSLPK.[F]	1xTFIA [C2]	AT3G55990.1 1xTFIA [C191]
[K].AAEFFQNEEVTTSANQCNLK.[V]	1xTFIA [C17]	AT3G56190.1 1xTFIA [C154]
[K].LADCHLK.[AS]	1xTFIA [C4]	AT3G56190.1 1xTFIA [C62]
[K].VDTNEAASCLER.[A]	1xTFIA [C9]	AT3G56190.1 1xTFIA [C94]
[K].VGMSCQGCVGAVNR.[V]	1xTFIA [C8]	AT3G56240.1 1xTFIA [C16]
[K].APLLIGCDVR.[N]	1xTFIA [C7]	AT3G56310.1 1xTFIA [C311]
[K].IQANGENDCQQVWSGPLSGDR.[M]	1xTFIA [C9]	AT3G56310.1 1xTFIA [C352]
[K].VATICEK.[F]	1xTFIA [C5]	AT3G56640.1 1xTFIA [C751]
[K].CAEPWIEVK.[F]	1xTFIA [C1]	AT3G56650.1 1xTFIA [C132]
[K].ENPEFQCYPIFK.[Y]	1xTFIA [C7]	AT3G56940.1 1xTFIA [C242]
[R].TLCSNLER.[S]	1xTFIA [C3]	AT3G57290.1 1xTFIA [C161]
[R].CQIQEK.[I]	1xTFIA [C1]	AT3G57330.1 1xTFIA [C54]
[R].HCDTTR.[A]	1xTFIA [C2]	AT3G57630.1 1xTFIA [C179]
[K].DLPESDDAIAQWCR.[D]	1xTFIA [C13]	AT3G57650.1 1xTFIA [C270]
[K].EHALVVCNHR.[S]	1xTFIA [C7]	AT3G57650.1 1xTFIA [C89]
[R].DSSGICQLLEK.[K]	1xTFIA [C6]	AT3G57660.1 1xTFIA [C427]
[R].AEPIYITTCPR.[D]	1xTFIA [C9]	AT3G57790.1 1xTFIA [C342]
[R].GPCLIEGVSK.[T]	1xTFIA [C3]	AT3G57890.2 1xTFIA [C354]
[K].NTVECITGTISR.[T]	1xTFIA [C5]	AT3G58610.2 1xTFIA [C349]
[R].DFTGDVATSSCK.[S]	1xTFIA [C11]	AT3G58640.2 1xTFIA [C399]
[R].NCVATGEIFPLESEVR.[I]	1xTFIA [C2]	AT3G58990.1 1xTFIA [C177]
[R].VQMGECLK.[T]	1xTFIA [C6]	AT3G59020.2 1xTFIA [C111]
[R].VQMGECLK.[T]	1xTFIA [C6]	AT3G59020.2 1xTFIA [C111]
[K].ILECHLK.[L]	1xTFIA [C4]	AT3G59020.2 1xTFIA [C300]
[K].DGALLAVGTLCDK.[L]	1xTFIA [C11]	AT3G59020.2 1xTFIA [C444]
[R].SFIEACK.[D]	1xTFIA [C6]	AT3G59020.2 1xTFIA [C531]
[K].LEIMEPCCSVK.[D]	1xTFIA [C7]	AT3G59760.1 1xTFIA [C150]
[R].DPSVVCEAVK.[R]	1xTFIA [C6]	AT3G59760.1 1xTFIA [C99]
[K].IVCDPSYLPNK.[V]	1xTFIA [C3]	AT3G59920.1 1xTFIA [C283]
[K].FVNDCR.[Q]	1xTFIA [C5]	AT3G59970.3 1xTFIA [C208]
[R].ALIEFCDGAPPVK.[S]	1xTFIA [C6]	AT3G60340.1 1xTFIA [C112]
[K].DYLCSAGPMR.[R]	1xTFIA [C4]	AT3G60740.1 1xTFIA [C227]
[R].NLSQQCLNALAK.[VA]	1xTFIA [C6]	AT3G60750.1 1xTFIA [C440]
[K].TTPQDVDESICK.[F]	1xTFIA [C11]	AT3G60770.1 1xTFIA [C38]
[K].IIEPAIDCIQK.[L]	1xTFIA [C8]	AT3G60860.1 1xTFIA [C109]
[K].LIDSVCK.[C]	1xTFIA [C6]	AT3G60860.1 1xTFIA [C142]
[K].CHDLGDESIELPVLK.[T]	1xTFIA [C1]	AT3G60860.1 1xTFIA [C144]
[R].DACLVFR.[A]	1xTFIA [C3]	AT3G60860.1 1xTFIA [C350]
[K].LANECK.[A]	1xTFIA [C5]	AT3G60860.1 1xTFIA [C37]
[R].TCQDIPPQVIFK.[L]	1xTFIA [C2]	AT3G60880.2 1xTFIA [C201]
[K].RPESCSSSAK.[S]	1xTFIA [C5]	AT3G60910.1 1xTFIA [C195]
[K].LTEGCSFR.[RK]	1xTFIA [C5]	AT3G61110.1 1xTFIA [C79]
[K].MQLYDCK.[L]	1xTFIA [C6]	AT3G61130.1 1xTFIA [C292]
[K].VNGAVETCGESFHR.[F]	1xTFIA [C8]	AT3G61130.1 1xTFIA [C526]
[R].VNAVCPGFVK.[T]	1xTFIA [C5]	AT3G61220.2 1xTFIA [C254]
[K].VTEGCEAYVAAK.[Q]	1xTFIA [C5]	AT3G61440.1 1xTFIA [C72]
[K].QEHFQPTCSIK.[D]	1xTFIA [C8]	AT3G61440.1 1xTFIA [C87]
[K].WNVQAEIVHCR.[W]	1xTFIA [C10]	AT3G61470.1 1xTFIA [C98]
[K].VSPVVQELCK.[K]	1xTFIA [C9]	AT3G61580.1 1xTFIA [C399]
[K].VLTCSDFEHEIASK.[L]	1xTFIA [C4]	AT3G61600.1 1xTFIA [C363]
[K].TFATVPCGSR.[L]	1xTFIA [C7]	AT3G61820.1 1xTFIA [C190]
[R].QIPDVEHSGFSTCTGK.[S]	1xTFIA [C13]	AT3G61960.1 1xTFIA [C285]
[R].DVCSGGSDLR.[T]	1xTFIA [C3]	AT3G61990.1 1xTFIA [C35]
[R].ALCTGEK.[GK]	1xTFIA [C3]	AT3G62030.2 1xTFIA [C184]	AT5G13120.1 1xTFIA [C129]	AT2G29960.1 1xTFIA [C68]
[K].SPWECSNVR.[G]	1xTFIA [C5]	AT3G62110.1 1xTFIA [C417]
[R].TVASFCAEEK.[V]	1xTFIA [C6]	AT3G62150.1 1xTFIA [C928]
[K].VLGAVGGESCLIK.[N]	1xTFIA [C10]	AT3G62360.1 1xTFIA [C145]
[R].VNVHGSVTCK.[E]	1xTFIA [C9]	AT3G62360.1 1xTFIA [C537]
[K].DGCQASVSPFTGR.[L]	1xTFIA [C3]	AT3G62360.1 1xTFIA [C790]
[K].GCDSSLSILEFK.[N]	1xTFIA [C2]	AT3G62530.1 1xTFIA [C202]
[R].ESYVQNACSVTR.[Y]	1xTFIA [C8]	AT3G62820.1 1xTFIA [C38]
[R].YQDLCAK.[T]	1xTFIA [C5]	AT3G62820.1 1xTFIA [C47]
[K].MEVPYCIVK.[G]	1xTFIA [C6]	AT3G62870.1 1xTFIA [C172]
[K].TAAALCLTTVK.[N]	1xTFIA [C6]	AT3G62870.1 1xTFIA [C193]
[K].FSASLCK.[L]	1xTFIA [C6]	AT3G63460.1 1xTFIA [C738]
[R].INECYTGK.[K]	1xTFIA [C4]	AT3G63520.1 1xTFIA [C407]
[K].SLATACADGVIR.[V]	1xTFIA [C6]	AT4G00090.1 1xTFIA [C105]
[R].TCAPGLPENGFASAFDR.[A]	1xTFIA [C2]	AT4G00360.1 1xTFIA [C199]
[K].GDLVICPEGTTCR.[E]	1xTFIA [C]	AT4G00400.1 1xTFIA [C]
[R].IVPVAMNCK.[Q]	1xTFIA [C8]	AT4G00400.1 1xTFIA [C404]
[R].IVPVAMNCK.[Q]	1xTFIA [C8]	AT4G00400.1 1xTFIA [C404]
[R].VMTCVQQCDR.[F]	1xTFIA [C4]	AT4G00570.1 1xTFIA [C75]
[R].EPLFVPCTPK.[G]	1xTFIA [C7]	AT4G00620.1 1xTFIA [C209]
[R].HCPLPEETPLCLIPPPSGYK.[I]	1xTFIA [C11]	AT4G00740.1 1xTFIA [C124]
[K].LETCLTPLPEVTGSEIK.[E]	1xTFIA [C4]	AT4G00750.1 1xTFIA [C404]
[K].SNAHDSSTCVTSR.[L]	1xTFIA [C9]	AT4G00800.1 1xTFIA [C1101]
[K].GNGTNCAR.[I]	1xTFIA [C6]	AT4G01100.2 1xTFIA [C103]
[K].IVVNCGIGDAAQNDK.[G]	1xTFIA [C5]	AT4G01310.1 1xTFIA [C93]
[R].DLKPSNLLLNANCDLK.[IL]	1xTFIA [C13]	AT4G01370.1 1xTFIA [C181]
[K].CVSDNK.[L]	1xTFIA [C1]	AT4G01610.1 1xTFIA [C220]
[K].DWPCVSGK.[S]	1xTFIA [C4]	AT4G01700.1 1xTFIA [C142]
[K].DNNACPAK.[G]	1xTFIA [C5]	AT4G01700.1 1xTFIA [C59]
[R].VVICER.[G]	1xTFIA [C4]	AT4G01870.1 1xTFIA [C189]
[K].ILTLENTGNNAFPSCSPDGK.[S]	1xTFIA [C15]	AT4G01870.1 1xTFIA [C452]
[R].NNALLSQSAVGALQDCR.[Y]	1xTFIA [C16]	AT4G02330.1 1xTFIA [C100]
[R].NPRPPCIPK.[S]	1xTFIA [C6]	AT4G02340.1 1xTFIA [C186]
[K].IVGTLCGDLVK.[R]	1xTFIA [C6]	AT4G02350.1 1xTFIA [C663]
[K].VALAFEDNCASK.[I]	1xTFIA [C9]	AT4G02480.1 1xTFIA [C654]
[K].LDCPDLGTLCIK.[D]	1xTFIA [C10]	AT4G02480.1 1xTFIA [C871]
[R].VLLVTGSAPKPCENPVGDHYLLK.[S]	1xTFIA [C12]	AT4G02500.1 1xTFIA [C163]
[K].EHSGCR.[A]	1xTFIA [C5]	AT4G02570.2 1xTFIA [C271]
[K].QQCGGQFTSK.[M]	1xTFIA [C3]	AT4G02570.2 1xTFIA [C463]
[K].CGPEGGNK.[T]	1xTFIA [C1]	AT4G02580.1 1xTFIA [C231]
[K].EQCLALGTR.[L]	1xTFIA [C3]	AT4G02770.1 1xTFIA [C135]
[K].AIAEGCR.[D]	1xTFIA [C6]	AT4G03190.1 1xTFIA [C427]
[R].DCPFGDTALLEHAAK.[L]	1xTFIA [C2]	AT4G03190.1 1xTFIA [C487]
[K].FLCPCHGSQYNAQGR.[V]	1xTFIA [C5]	AT4G03280.1 1xTFIA [C177]
[K].ALQDCPK.[S]	1xTFIA [C5]	AT4G03430.1 1xTFIA [C892]
[K].DEFADLCQAIALR.[F]	1xTFIA [C7]	AT4G03560.1 1xTFIA [C392]
[K].ESCITVK.[K]	1xTFIA [C3]	AT4G04570.1 1xTFIA [C275]
[K].ECGLHK.[G]	1xTFIA [C2]	AT4G04610.1 1xTFIA [C322]
[R].NESLLLNPSCGTLK.[L]	1xTFIA [C10]	AT4G04670.1 1xTFIA [C310]
[K].EIGTGNTYACK.[S]	1xTFIA [C10]	AT4G04720.1 1xTFIA [C108]
[R].GLCAGDR.[S]	1xTFIA [C3]	AT4G04770.1 1xTFIA [C369]
[K].ITTLSCEER.[I]	1xTFIA [C6]	AT4G04960.1 1xTFIA [C446]
[K].TASLCVR.[R]	1xTFIA [C5]	AT4G05390.1 1xTFIA [C174]
[K].DCLLPLISK.[L]	1xTFIA [C2]	AT4G07390.1 1xTFIA [C25]
[R].NGDFPEKDCLLPLISK.[L]	1xTFIA [C9]	AT4G07390.1 1xTFIA [C25]
[K].SDYDYTTNTCR.[A]	1xTFIA [C10]	AT4G07820.1 1xTFIA [C111]
[K].LTTDSPLCR.[K]	1xTFIA [C8]	AT4G08320.2 1xTFIA [C11]
[K].SGCQTFDVNSLAETLK.[C]	1xTFIA [C3]	AT4G08320.2 1xTFIA [C166]
[K].NQCQFIMDR.[L]	1xTFIA [C3]	AT4G08770.1 1xTFIA [C199]
[K].NQCQFIMDR.[L]	1xTFIA [C3]	AT4G08770.1 1xTFIA [C199]
[R].TVSCADMLAIAAK.[E]	1xTFIA [C4]	AT4G08780.1 1xTFIA [C119]
[R].TVSCADMLAIAAK.[E]	1xTFIA [C4]	AT4G08780.1 1xTFIA [C119]
[R].GGDYCK.[G]	1xTFIA [C5]	AT4G08810.1 1xTFIA [C260]
[R].ELCLDR.[N]	1xTFIA [C3]	AT4G08850.1 1xTFIA [C244]
[K].IETELSDICDGILK.[L]	1xTFIA [C9]	AT4G09000.2 1xTFIA [C105]
[K].VKPLACE.[-]	1xTFIA [C6]	AT4G09160.1 1xTFIA [C667]
[K].GCFSER.[E]	1xTFIA [C2]	AT4G09570.1 1xTFIA [C120]
[K].VLGYNVDCK.[G]	1xTFIA [C8]	AT4G09620.1 1xTFIA [C197]
[K].GDCVAQCTR.[C]	1xTFIA [C7]	AT4G09620.1 1xTFIA [C205]
[K].DQLGLCR.[W]	1xTFIA [C6]	AT4G10270.1 1xTFIA [C27]
[K].NLICNGLVLAEDGK.[K]	1xTFIA [C4]	AT4G10320.1 1xTFIA [C621]
[K].GSEESVHYCSIPPR.[E]	1xTFIA [C9]	AT4G10320.1 1xTFIA [C830]
[R].SLVPCNDTLK.[Y]	1xTFIA [C5]	AT4G10320.1 1xTFIA [C908]
[K].YGANCGPEAVWFK.[T]	1xTFIA [C5]	AT4G10340.1 1xTFIA [C141]
[K].IVCENTLDAR.[L]	1xTFIA [C3]	AT4G11150.1 1xTFIA [C201]
[R].VDLENGDNILGYICGK.[I]	1xTFIA [C14]	AT4G11175.1 1xTFIA [C103]
[K].MGFYDQTCPYAEK.[I]	1xTFIA [C8]	AT4G11290.1 1xTFIA [C34]
[K].MGFYDQTCPYAEK.[I]	1xTFIA [C8]	AT4G11290.1 1xTFIA [C34]
[R].TMGCIR.[V]	1xTFIA [C4]	AT4G11380.2 1xTFIA [C136]
[K].ITEYLCDPLQK.[C]	1xTFIA [C6]	AT4G11380.2 1xTFIA [C147]
[K].TAAICVAK.[L]	1xTFIA [C5]	AT4G11380.2 1xTFIA [C168]
[R].LCEIIR.[N]	1xTFIA [C2]	AT4G11420.1 1xTFIA [C199]
[K].GVLSCASQEVK.[D]	1xTFIA [C5]	AT4G11420.1 1xTFIA [C389]
[K].YLDLCVDLK.[R]	1xTFIA [C5]	AT4G11420.1 1xTFIA [C57]
[R].IVCQQVNVSSLEEVIK.[H]	1xTFIA [C3]	AT4G11420.1 1xTFIA [C77]
[R].ILCTADINGQCPNVLR.[A]	1xTFIA [C11]	AT4G11650.1 1xTFIA [C151]
[R].VVFCPR.[S]	1xTFIA [C4]	AT4G11650.1 1xTFIA [C222]
[R].TNCNFDSSGR.[G]	1xTFIA [C3]	AT4G11650.1 1xTFIA [C72]
[R].ICAGIALAER.[M]	1xTFIA [C2]	AT4G12310.1 1xTFIA [C458]
[K].CSGFVK.[S]	1xTFIA [C1]	AT4G12340.1 1xTFIA [C147]
[K].SFQDCAR.[R]	1xTFIA [C5]	AT4G12340.1 1xTFIA [C157]
[R].VSWQDGVLGTNCPIPPK.[W]	1xTFIA [C12]	AT4G12420.2 1xTFIA [C100]
[K].TEFGHPDNVLYCGALSK.[L]	1xTFIA [C12]	AT4G12420.2 1xTFIA [C547]
[R].TPGSSGNSCPIDALK.[L]	1xTFIA [C9]	AT4G12470.1 1xTFIA [C78]
[R].TPGSSGNCPIDALR.[L]	1xTFIA [C8]	AT4G12490.1 1xTFIA [C99]
[K].LHMYDPVPSVNCPLELDK.[A]	1xTFIA [C12]	AT4G12650.1 1xTFIA [C238]
[K].LHMYDPVPSVNCPLELDK.[A]	1xTFIA [C12]	AT4G12650.1 1xTFIA [C238]
[K].TFQDTVDGGLTVFCPSDSAVGK.[F]	1xTFIA [C14]	AT4G12730.1 1xTFIA [C228]
[K].ATLCIHPDK.[V]	1xTFIA [C4]	AT4G12780.1 1xTFIA [C865]
[R].GGCVQGMK.[L]	1xTFIA [C3]	AT4G12880.1 1xTFIA [C115]
[R].GGCVQGMK.[L]	1xTFIA [C3]	AT4G12880.1 1xTFIA [C115]
[K].ISHQDCHR.[K]	1xTFIA [C6]	AT4G13270.1 1xTFIA [C212]
[R].VYIGSCTGGK.[T]	1xTFIA [C6]	AT4G13430.1 1xTFIA [C376]
[R].LNEPQVCVSTTNR.[N]	1xTFIA [C7]	AT4G13430.1 1xTFIA [C465]
[R].DNFCQQLDNSVVGIR.[Y]	1xTFIA [C4]	AT4G13730.1 1xTFIA [C322]
[R].ACIQDTK.[I]	1xTFIA [C2]	AT4G13770.1 1xTFIA [C375]
[R].TSTPEQTEVCQAIFNK.[L]	1xTFIA [C10]	AT4G13780.1 1xTFIA [C119]
[K].VCQNTPR.[I]	1xTFIA [C2]	AT4G13780.1 1xTFIA [C193]
[K].EDKPLCAVVIR.[T]	1xTFIA [C6]	AT4G13780.1 1xTFIA [C497]
[K].LCDLCSITLNK.[N]	1xTFIA [C2]	AT4G13930.1 1xTFIA [C364]
[K].FDNLYGCR.[H]	1xTFIA [C7]	AT4G13940.1 1xTFIA [C244]
[K].VAVICGYGDVGK.[G]	1xTFIA [C5]	AT4G13940.1 1xTFIA [C268]
[K].GCAAAMK.[T]	1xTFIA [C2]	AT4G13940.1 1xTFIA [C277]
[K].GCAAAMK.[T]	1xTFIA [C2]	AT4G13940.1 1xTFIA [C277]
[R].LQCQSCK.[H]	1xTFIA [C]	AT4G14320.1 1xTFIA [C]
[R].SFELSHCSR.[C]	1xTFIA [C7]	AT4G14360.2 1xTFIA [C277]
[K].DVTELIGNTPLVYLNNVAEGCVGR.[V]	1xTFIA [C21]	AT4G14880.2 1xTFIA [C28]
[K].LEMMEPCSSVK.[DE]	1xTFIA [C7]	AT4G14880.2 1xTFIA [C42]
[K].LEMMEPCSSVK.[DE]	1xTFIA [C7]	AT4G14880.2 1xTFIA [C42]
[K].LEMMEPCSSVK.[DE]	1xTFIA [C7]	AT4G14880.2 1xTFIA [C42]
[K].ATLCGR.[V]	1xTFIA [C4]	AT4G14950.1 1xTFIA [C138]
[K].CPTPLK.[R]	1xTFIA [C1]	AT4G15160.1 1xTFIA [C264]
[K].TTTCDHK.[V]	1xTFIA [C4]	AT4G15390.1 1xTFIA [C270]
[K].ICHIYDK.[F]	1xTFIA [C2]	AT4G15610.1 1xTFIA [C153]
[R].NTVPCSR.[R]	1xTFIA [C5]	AT4G15800.1 1xTFIA [C85]
[R].DDILPCR.[L]	1xTFIA [C6]	AT4G16060.1 1xTFIA [C228]
[K].ADFVVSDVVPVACR.[A]	1xTFIA [C13]	AT4G16130.1 1xTFIA [C181]
[R].HCASDK.[L]	1xTFIA [C2]	AT4G16130.1 1xTFIA [C427]
[K].TAIIEGDVVGGTCVNR.[G]	1xTFIA [C13]	AT4G16155.1 1xTFIA [C185]
[R].GCVPSK.[A]	1xTFIA [C2]	AT4G16155.1 1xTFIA [C190]
[R].DHTACK.[F]	1xTFIA [C5]	AT4G16190.1 1xTFIA [C245]
[K].LAESLDACKPNEADVCDVITGFGGK.[L]	1xTFIA [C8]	AT4G16390.1 1xTFIA [C122]
[K].LIGCVEK.[A]	1xTFIA [C4]	AT4G16390.1 1xTFIA [C515]
[R].LAASDFATLPEAHACTAGLK.[S]	1xTFIA [C15]	AT4G16760.1 1xTFIA [C376]
[K].VYQEHNICGIDK.[S]	1xTFIA [C8]	AT4G16990.2 1xTFIA [C774]
[K].CDLTSQK.[V]	1xTFIA [C1]	AT4G17530.1 1xTFIA [C123]
[K].SCLLLR.[F]	1xTFIA [C2]	AT4G17530.1 1xTFIA [C23]
[R].LCELPGSGSNSPK.[I]	1xTFIA [C2]	AT4G17740.1 1xTFIA [C309]
[R].HCPPDNEK.[L]	1xTFIA [C2]	AT4G18030.1 1xTFIA [C119]
[R].CLVPAPK.[G]	1xTFIA [C1]	AT4G18030.1 1xTFIA [C128]
[R].AFDMAQCSR.[C]	1xTFIA [C7]	AT4G18030.1 1xTFIA [C276]
[R].AFDMAQCSR.[C]	1xTFIA [C7]	AT4G18030.1 1xTFIA [C276]
[R].IEGIAESLCWEK.[K]	1xTFIA [C9]	AT4G18030.1 1xTFIA [C342]
[R].STPVDTCK.[R]	1xTFIA [C7]	AT4G18030.1 1xTFIA [C373]
[K].EIETCVTPFPK.[V]	1xTFIA [C5]	AT4G18030.1 1xTFIA [C389]
[K].DYTPCQEQDR.[A]	1xTFIA [C5]	AT4G18030.1 1xTFIA [C98]
[R].TYCAEIAHNVSTK.[K]	1xTFIA [C3]	AT4G18100.1 1xTFIA [C94]
[R].VCGTIDIEK.[A]	1xTFIA [C2]	AT4G18480.1 1xTFIA [C193]
[R].VCSELNVDGLR.[G]	1xTFIA [C2]	AT4G18480.1 1xTFIA [C354]
[K].LGIAQCDK.[H]	1xTFIA [C6]	AT4G18760.1 1xTFIA [C363]
[K].DPCNHRPTTK.[S]	1xTFIA [C3]	AT4G18760.1 1xTFIA [C68]
[K].STSSSVVTCDTSSPFR.[L]	1xTFIA [C9]	AT4G18760.1 1xTFIA [C84]
[K].SPDNLCYNK.[L]	1xTFIA [C6]	AT4G19120.1 1xTFIA [C349]
[K].SCPVVK.[T]	1xTFIA [C2]	AT4G19210.1 1xTFIA [C29]
[R].YCDGSSFTGNVEAVNPANK.[L]	1xTFIA [C2]	AT4G19410.2 1xTFIA [C121]
[K].CVSDAGYFIHGK.[D]	1xTFIA [C1]	AT4G19410.2 1xTFIA [C196]
[K].SLPVSCTSK.[M]	1xTFIA [C6]	AT4G19410.2 1xTFIA [C236]
[K].CSAAQLK.[T]	1xTFIA [C1]	AT4G19410.2 1xTFIA [C296]
[K].GAVCLDGSAPAYHFDK.[G]	1xTFIA [C4]	AT4G19410.2 1xTFIA [C39]
[K].NCHPSQIK.[V]	1xTFIA [C2]	AT4G19420.1 1xTFIA [C297]
[K].YSIDCAESVIK.[S]	1xTFIA [C5]	AT4G20110.1 1xTFIA [C322]
[K].GDGYTSCTPYGPAR.[C]	1xTFIA [C7]	AT4G20110.1 1xTFIA [C463]
[R].LYINDQDTCIER.[Y]	1xTFIA [C9]	AT4G20110.1 1xTFIA [C555]
[K].TDGCSAFGK.[T]	1xTFIA [C4]	AT4G20110.1 1xTFIA [C77]
[R].HYAHVDCPGHADYVK.[N]	1xTFIA [C7]	AT4G20360.1 1xTFIA [C149]
[K].SAPCIK.[S]	1xTFIA [C4]	AT4G20400.1 1xTFIA [C611]
[K].VDGCLGGK.[D]	1xTFIA [C4]	AT4G20400.1 1xTFIA [C717]
[R].SESHVSAAVTCSK.[T]	1xTFIA [C11]	AT4G20830.1 1xTFIA [C105]
[K].AASAPTCSK.[S]	1xTFIA [C7]	AT4G20850.1 1xTFIA [C1136]
[K].LCTCLK.[S]	1xTFIA [C4]	AT4G20850.1 1xTFIA [C1176]
[R].EGTACR.[Q]	1xTFIA [C5]	AT4G20850.1 1xTFIA [C658]
[R].VGCGGGGGGGAVGGGAENASVANFK.[L]	1xTFIA [C3]	AT4G20850.1 1xTFIA [C84]
[R].EQFQNCLSTK.[Q]	1xTFIA [C6]	AT4G20860.1 1xTFIA [C32]
[K].QSILCSR.[K]	1xTFIA [C5]	AT4G20860.1 1xTFIA [C99]
[K].SSVCDIAPTGLK.[M]	1xTFIA [C4]	AT4G20890.1 1xTFIA [C354]
[K].TCENVVK.[V]	1xTFIA [C2]	AT4G21150.3 1xTFIA [C76]
[R].GCPVNTHLFSGIEDGEK.[L]	1xTFIA [C2]	AT4G21210.1 1xTFIA [C149]
[R].DGSDGCVR.[K]	1xTFIA [C6]	AT4G21380.1 1xTFIA [C339]
[R].DDCVSCIQTAAR.[N]	1xTFIA [C6]	AT4G21410.1 1xTFIA [C100]
[K].QCPLTK.[Q]	1xTFIA [C2]	AT4G21410.1 1xTFIA [C112]
[K].SCHFHQK.[A]	1xTFIA [C2]	AT4G21600.1 1xTFIA [C223]
[K].DGHYTVCK.[L]	1xTFIA [C7]	AT4G21600.1 1xTFIA [C30]
[K].GPCNGK.[K]	1xTFIA [C3]	AT4G21620.1 1xTFIA [C88]
[K].NSWQDGVVGTTCPIPPGK.[N]	1xTFIA [C12]	AT4G22010.1 1xTFIA [C101]
[K].NALMCGR.[A]	1xTFIA [C5]	AT4G22010.1 1xTFIA [C530]
[K].NALMCGR.[A]	1xTFIA [C5]	AT4G22010.1 1xTFIA [C530]
[K].LHCSMLAEDAIK.[SA]	1xTFIA [C3]	AT4G22220.1 1xTFIA [C133]
[K].LHCSMLAEDAIK.[SA]	1xTFIA [C3]	AT4G22220.1 1xTFIA [C133]
[K].NDPNVGTGLVGAPACGDVMK.[L]	1xTFIA [C15]	AT4G22220.1 1xTFIA [C63]
[K].IICDDALR.[V]	1xTFIA [C3]	AT4G22360.1 1xTFIA [C245]
[R].AEPCCSIIR.[N]	1xTFIA [C]	AT4G22470.1 1xTFIA [C]
[R].NVSDLDAVTCFCK.[S]	1xTFIA [C]	AT4G22470.1 1xTFIA [C]
[R].AEPCCSIVR.[N]	1xTFIA [C4]	AT4G22470.1 1xTFIA [C326]
[R].NLSDAEAAACLCDLVR.[A]	1xTFIA [C]	AT4G22485.1 1xTFIA [C]
[R].TCSNVLR.[F]	1xTFIA [C2]	AT4G22485.1 1xTFIA [C588]
[R].GLSDADALACLCESVR.[A]	1xTFIA [C10]	AT4G22505.1 1xTFIA [C496]
[K].YSCDGTSK.[G]	1xTFIA [C3]	AT4G22666.1 1xTFIA [C107]
[K].CGVFDK.[Y]	1xTFIA [C1]	AT4G22666.1 1xTFIA [C99]
[K].QSISLEPGGQFELSGAPLETLHQTCAEVNSHLYQVK.[A]	1xTFIA [C25]	AT4G23100.1 1xTFIA [C186]
[K].LPCLPGELPSYNDWENHLTTIFPEVR.[L]	1xTFIA [C3]	AT4G23100.1 1xTFIA [C364]
[R].GDVSTEVCR.[R]	1xTFIA [C8]	AT4G23180.1 1xTFIA [C105]
[K].EATLYYDECVLR.[Y]	1xTFIA [C9]	AT4G23180.1 1xTFIA [C133]
[R].IINPSCTSR.[Y]	1xTFIA [C6]	AT4G23180.1 1xTFIA [C243]
[K].DCNLCLER.[S]	1xTFIA [C5]	AT4G23250.1 1xTFIA [C221]
[R].CTPDLR.[E]	1xTFIA [C1]	AT4G23270.1 1xTFIA [C196]
[K].AYSVEPTLCLSK.[L]	1xTFIA [C9]	AT4G23540.1 1xTFIA [C340]
[K].NSSSITSDELCPK.[L]	1xTFIA [C11]	AT4G23540.1 1xTFIA [C887]
[K].QQVACK.[S]	1xTFIA [C5]	AT4G23650.1 1xTFIA [C106]
[R].AAADLCR.[Q]	1xTFIA [C6]	AT4G23650.1 1xTFIA [C183]
[R].GAGCTINDLLDQDIDTK.[V]	1xTFIA [C4]	AT4G23660.3 1xTFIA [C180]
[R].ECVLSK.[K]	1xTFIA [C2]	AT4G23760.1 1xTFIA [C87]
[K].CSDVSGTSLK.[V]	1xTFIA [C1]	AT4G23820.1 1xTFIA [C413]
[K].NLVECGR.[V]	1xTFIA [C5]	AT4G24130.1 1xTFIA [C51]
[R].LADTPCVVVTSK.[F]	1xTFIA [C6]	AT4G24190.1 1xTFIA [C671]
[K].NEAFNCNNADIFK.[W]	1xTFIA [C6]	AT4G24220.1 1xTFIA [C275]
[K].IATEGSCR.[E]	1xTFIA [C7]	AT4G24230.6 1xTFIA [C271]
[K].LECPAINK.[Q]	1xTFIA [C3]	AT4G24280.1 1xTFIA [C179]
[K].NAVSCFYPAPEQETK.[K]	1xTFIA [C5]	AT4G24310.1 1xTFIA [C164]
[R].GETNTNVITICDR.[K]	1xTFIA [C11]	AT4G24510.1 1xTFIA [C287]
[R].CNDSGIR.[V]	1xTFIA [C1]	AT4G24510.1 1xTFIA [C97]
[R].VLSVLNEATCKDPVEPLTLEEIADR.[C]	1xTFIA [C10]	AT4G24620.1 1xTFIA [C548]
[R].VLSVLNEATCK.[D]	1xTFIA [C10]	AT4G24620.1 1xTFIA [C548]
[R].VLIAEGNCGSPR.[S]	1xTFIA [C8]	AT4G24620.1 1xTFIA [C593]
[K].ASTSSPVVGEMLDCISK.[L]	1xTFIA [C14]	AT4G24690.1 1xTFIA [C161]
[K].ISNLLEEYESSGLVSEACK.[C]	1xTFIA [C18]	AT4G24800.2 1xTFIA [C599]
[K].LVTLCDQAPATPFDAVR.[V]	1xTFIA [C5]	AT4G24810.2 1xTFIA [C104]
[K].AMVDVAAEVGADAVAHGCTGK.[G]	1xTFIA [C18]	AT4G24830.1 1xTFIA [C212]
[K].GCKDPIR.[C]	1xTFIA [C2]	AT4G25130.1 1xTFIA [C250]
[K].ANCIDSTVPAEAVFQTEVK.[K]	1xTFIA [C3]	AT4G25630.1 1xTFIA [C263]
[K].AEILACAK.[K]	1xTFIA [C6]	AT4G25730.1 1xTFIA [C633]
[R].GCEDALSK.[W]	1xTFIA [C2]	AT4G25870.1 1xTFIA [C58]
[K].IFETCTADQR.[L]	1xTFIA [C5]	AT4G25880.1 1xTFIA [C816]
[R].QLEAACPR.[T]	1xTFIA [C6]	AT4G26010.1 1xTFIA [C110]
[RK].TVSCADIVTIATR.[D]	1xTFIA [C4]	AT4G26010.1 1xTFIA [C116]
[K].CSSPNDPTTFLDQK.[T]	1xTFIA [C1]	AT4G26010.1 1xTFIA [C218]
[K].DAMVCGK.[G]	1xTFIA [C5]	AT4G26060.1 1xTFIA [C43]
[K].VIQLNTEESTCR.[A]	1xTFIA [C11]	AT4G26070.2 1xTFIA [C108]
[R].FSSCSR.[K]	1xTFIA [C4]	AT4G26130.1 1xTFIA [C36]
[R].CSYAGTFTEK.[K]	1xTFIA [C1]	AT4G26140.1 1xTFIA [C670]
[K].CNELSK.[Q]	1xTFIA [C1]	AT4G26210.2 1xTFIA [C47]
[RK].LCDLSR.[ST]	1xTFIA [C2]	AT4G26300.1 1xTFIA [C302]
[K].GDKPCENSVLR.[Q]	1xTFIA [C5]	AT4G26430.1 1xTFIA [C243]
[R].CASPPEIPKPVDYESAPATPAAATSTSVK.[S]	1xTFIA [C1]	AT4G26610.1 1xTFIA [C466]
[R].NLCLGR.[K]	1xTFIA [C3]	AT4G26690.1 1xTFIA [C665]
[K].DALGICFPDLTMR.[N]	1xTFIA [C6]	AT4G26690.1 1xTFIA [C91]
[R].ECGIDVK.[T]	1xTFIA [C2]	AT4G26870.1 1xTFIA [C476]
[R].NCDNYQVTK.[D]	1xTFIA [C2]	AT4G26970.1 1xTFIA [C151]
[R].QEEPVCVCPTLR.[Q]	1xTFIA [C8]	AT4G27150.1 1xTFIA [C115]
[R].LCLETER.[L]	1xTFIA [C2]	AT4G27320.1 1xTFIA [C156]
[R].VDSEGVLCGANFK.[V]	1xTFIA [C8]	AT4G27450.1 1xTFIA [C224]
[R].YGPFYFISGNEDNCK.[K]	1xTFIA [C14]	AT4G27520.1 1xTFIA [C118]
[K].ADYDACNTK.[N]	1xTFIA [C6]	AT4G27520.1 1xTFIA [C84]
[R].NAAFCVGELCK.[N]	1xTFIA [C5]	AT4G27640.1 1xTFIA [C888]
[R].NCENPLALGEDLISK.[K]	1xTFIA [C2]	AT4G27740.1 1xTFIA [C15]
[K].IATEGPCTAPQPSALK.[M]	1xTFIA [C7]	AT4G27780.1 1xTFIA [C147]
[K].IVENNQCSLK.[D]	1xTFIA [C7]	AT4G28080.1 1xTFIA [C404]
[K].HEGCQELR.[K]	1xTFIA [C4]	AT4G28080.1 1xTFIA [C837]
[R].CLGALQK.[L]	1xTFIA [C1]	AT4G28100.1 1xTFIA [C192]
[R].LDLSNELFGGVNEACGR.[N]	1xTFIA [C15]	AT4G28100.1 1xTFIA [C62]
[R].CVGVSVAR.[Y]	1xTFIA [C1]	AT4G28520.1 1xTFIA [C70]
[K].HIGGCTDTVK.[L]	1xTFIA [C5]	AT4G28730.1 1xTFIA [C148]
[K].FVATECEDFHLPEGR.[Q]	1xTFIA [C6]	AT4G29130.1 1xTFIA [C159]
[K].VIPSQCENYIK.[N]	1xTFIA [C6]	AT4G29270.1 1xTFIA [C66]
[K].TIENACQK.[V]	1xTFIA [C6]	AT4G29520.1 1xTFIA [C128]
[K].DLTDACSK.[K]	1xTFIA [C6]	AT4G29520.1 1xTFIA [C165]
[R].CSLGPAK.[V]	1xTFIA [C1]	AT4G29670.1 1xTFIA [C215]
[K].NSVLLCQQAGVK.[V]	1xTFIA [C6]	AT4G29900.1 1xTFIA [C699]
[K].YNPSDCQKPEVLNK.[K]	1xTFIA [C6]	AT4G30020.1 1xTFIA [C419]
[K].QMCPIGVDVR.[I]	1xTFIA [C3]	AT4G30170.1 1xTFIA [C232]
[K].QMCPIGVDVR.[I]	1xTFIA [C3]	AT4G30170.1 1xTFIA [C232]
[R].TGFYQNSCPNVETIVR.[N]	1xTFIA [C8]	AT4G30170.1 1xTFIA [C36]
[R].GCDASIMIASPSER.[D]	1xTFIA [C2]	AT4G30170.1 1xTFIA [C74]
[R].GCDASIMIASPSER.[D]	1xTFIA [C2]	AT4G30170.1 1xTFIA [C74]
[K].HPGQEVFSGSTCK.[Q]	1xTFIA [C12]	AT4G30190.1 1xTFIA [C202]
[K].NLVEVFCK.[G]	1xTFIA [C7]	AT4G30190.1 1xTFIA [C350]
[R].DSDCLPIQR.[N]	1xTFIA [C4]	AT4G30200.2 1xTFIA [C96]
[R].YACLLSSPK.[K]	1xTFIA [C3]	AT4G30210.1 1xTFIA [C412]
[K].ANCSEWEEIHVPK.[S]	1xTFIA [C3]	AT4G30340.1 1xTFIA [C361]
[R].LLCTAEANPQELLEK.[I]	1xTFIA [C3]	AT4G30490.1 1xTFIA [C424]
[K].CHQDEVLVLPETAK.[V]	1xTFIA [C1]	AT4G30530.1 1xTFIA [C154]
[K].LCDIVK.[K]	1xTFIA [C2]	AT4G30530.1 1xTFIA [C83]
[R].SQVDCLK.[R]	1xTFIA [C5]	AT4G30580.1 1xTFIA [C255]
[R].CMELLK.[K]	1xTFIA [C1]	AT4G30580.1 1xTFIA [C259]
[K].ADVLCNEAR.[S]	1xTFIA [C5]	AT4G30580.1 1xTFIA [C343]
[K].LCESVEASLEGK.[K]	1xTFIA [C2]	AT4G30600.1 1xTFIA [C373]
[K].SVSGDLISVVNDCK.[R]	1xTFIA [C13]	AT4G30720.1 1xTFIA [C192]
[R].SSVCAGSGIADFADSLR.[T]	1xTFIA [C4]	AT4G30790.1 1xTFIA [C913]
[K].IDVVPCVLK.[G]	1xTFIA [C6]	AT4G30825.1 1xTFIA [C474]
[R].NLETSCPTAK.[T]	1xTFIA [C6]	AT4G31130.1 1xTFIA [C135]
[R].DPSVGSCK.[F]	1xTFIA [C7]	AT4G31140.1 1xTFIA [C446]
[R].NAEDVTVCLGK.[M]	1xTFIA [C8]	AT4G31160.1 1xTFIA [C377]
[K].GQPACLAQSPQLHK.[Q]	1xTFIA [C5]	AT4G31180.2 1xTFIA [C302]
[R].AGECGIDVK.[T]	1xTFIA [C4]	AT4G31180.2 1xTFIA [C502]
[K].LPGCPSAGR.[V]	1xTFIA [C4]	AT4G31210.1 1xTFIA [C637]
[K].NLCGPR.[V]	1xTFIA [C3]	AT4G31390.1 1xTFIA [C348]
[R].CTDPQAIK.[D]	1xTFIA [C1]	AT4G31390.1 1xTFIA [C363]
[K].LCNDVFER.[L]	1xTFIA [C2]	AT4G31540.1 1xTFIA [C315]
[K].EPTFESLCR.[G]	1xTFIA [C8]	AT4G31790.1 1xTFIA [C181]
[K].LDQAGPVYFVSGTEGHCQK.[G]	1xTFIA [C17]	AT4G31840.1 1xTFIA [C117]
[K].AGEADAACALFK.[R]	1xTFIA [C8]	AT4G31850.1 1xTFIA [C946]
[R].LAEQVLSNCASK.[L]	1xTFIA [C9]	AT4G31880.1 1xTFIA [C221]
[K].DCFTVNDK.[A]	1xTFIA [C2]	AT4G31940.1 1xTFIA [C91]
[K].LDCGSMTIER.[F]	1xTFIA [C3]	AT4G32050.1 1xTFIA [C182]
[R].VIGSYLAETPVACK.[E]	1xTFIA [C13]	AT4G32050.1 1xTFIA [C422]
[R].GDVAVVECLIK.[L]	1xTFIA [C8]	AT4G32050.1 1xTFIA [C480]
[K].DFVDVQPVCAAR.[L]	1xTFIA [C9]	AT4G32070.1 1xTFIA [C193]
[R].ACVDLYHK.[G]	1xTFIA [C2]	AT4G32180.1 1xTFIA [C676]
[K].GLGPSCLK.[L]	1xTFIA [C6]	AT4G32400.1 1xTFIA [C364]
[R].NDDFSSLCGPVIDDVK.[L]	1xTFIA [C8]	AT4G32460.1 1xTFIA [C350]
[R].SEYDHSCLR.[S]	1xTFIA [C7]	AT4G32920.1 1xTFIA [C1038]
[R].GGVAETPCPYK.[C]	1xTFIA [C8]	AT4G32920.1 1xTFIA [C848]
[R].CGEVTPK.[E]	1xTFIA [C1]	AT4G32930.2 1xTFIA [C40]
[K].CSDAHAIADAASK.[S]	1xTFIA [C1]	AT4G33010.1 1xTFIA [C463]
[K].ELLGCSIADGSDK.[I]	1xTFIA [C5]	AT4G33090.1 1xTFIA [C521]
[K].CDGESLLQR.[S]	1xTFIA [C1]	AT4G33180.1 1xTFIA [C163]
[K].TLPGEICELPGLK.[Y]	1xTFIA [C7]	AT4G33300.1 1xTFIA [C725]
[R].CQEDILLNR.[T]	1xTFIA [C1]	AT4G33650.2 1xTFIA [C274]
[R].LLDPSLQCAR.[F]	1xTFIA [C8]	AT4G33650.2 1xTFIA [C462]
[R].GNDICTR.[R]	1xTFIA [C5]	AT4G33650.2 1xTFIA [C92]
[K].GDCAMK.[H]	1xTFIA [C3]	AT4G33720.1 1xTFIA [C70]
[R].KGDCAMK.[H]	1xTFIA [C4]	AT4G33720.1 1xTFIA [C70]
[R].KGDCAMK.[H]	1xTFIA [C4]	AT4G33720.1 1xTFIA [C70]
[K].TTTAQCALTR.[T]	1xTFIA [C6]	AT4G33760.1 1xTFIA [C642]
[K].DNPVIACLDR.[L]	1xTFIA [C7]	AT4G33945.1 1xTFIA [C65]
[R].TCTDGGK.[N]	1xTFIA [C2]	AT4G34150.1 1xTFIA [C49]
[K].CGGEIK.[A]	1xTFIA [C1]	AT4G34215.1 1xTFIA [C148]
[R].DLEQYCPK.[K]	1xTFIA [C6]	AT4G34230.1 1xTFIA [C114]
[R].DILCDEK.[L]	1xTFIA [C4]	AT4G34290.1 1xTFIA [C116]
[K].RDILCDEK.[L]	1xTFIA [C5]	AT4G34290.1 1xTFIA [C116]
[K].VQIVDTTCPWVTK.[V]	1xTFIA [C8]	AT4G34350.1 1xTFIA [C213]
[R].CSQVITK.[L]	1xTFIA [C1]	AT4G34450.1 1xTFIA [C46]
[R].IVDACEK.[L]	1xTFIA [C5]	AT4G34740.1 1xTFIA [C237]
[R].IVTGCDPK.[N]	1xTFIA [C5]	AT4G34860.1 1xTFIA [C457]
[R].GVCESGAR.[F]	1xTFIA [C3]	AT4G34980.1 1xTFIA [C157]
[K].DSNVCPK.[E]	1xTFIA [C5]	AT4G35000.1 1xTFIA [C123]
[K].IALDLCEGVK.[A]	1xTFIA [C6]	AT4G35000.1 1xTFIA [C79]
[K].YPTPPAVCSGK.[R]	1xTFIA [C8]	AT4G35090.1 1xTFIA [C413]
[K].QEEAPSTPQRPLSPLGEACSR.[M]	1xTFIA [C19]	AT4G35230.1 1xTFIA [C365]
[K].LDDLPAVALCR.[DE]	1xTFIA [C10]	AT4G35240.2 1xTFIA [C17]
[R].AWTTQEVITLCER.[L]	1xTFIA [C11]	AT4G35250.1 1xTFIA [C295]
[K].LADGLFLESCR.[E]	1xTFIA [C10]	AT4G35260.1 1xTFIA [C216]
[R].NFMGPSSEDSLPLSCK.[Y]	1xTFIA [C15]	AT4G35320.1 1xTFIA [C141]
[K].ELNYVECFPDGYK.[K]	1xTFIA [C7]	AT4G35760.1 1xTFIA [C316]
[K].ACADAAIEGFPTWIINDK.[V]	1xTFIA [C2]	AT4G35760.1 1xTFIA [C331]
[R].CGIAGDPER.[R]	1xTFIA [C1]	AT4G35790.1 1xTFIA [C187]
[K].ADWHSCLDNR.[V]	1xTFIA [C6]	AT4G35830.1 1xTFIA [C396]
[K].CDLAHK.[R]	1xTFIA [C1]	AT4G35860.1 1xTFIA [C121]
[R].ECTIVR.[T]	1xTFIA [C2]	AT4G35910.1 1xTFIA [C319]
[K].DCGIGGGGGGGER.[R]	1xTFIA [C2]	AT4G36020.1 1xTFIA [C115]
[R].IVENADAGSDLLIPCVR.[S]	1xTFIA [C15]	AT4G36030.1 1xTFIA [C522]
[K].LCVPLVEAQK.[N]	1xTFIA [C2]	AT4G36195.3 1xTFIA [C283]
[R].SHQINTEYHLDLCK.[S]	1xTFIA [C13]	AT4G36195.3 1xTFIA [C372]
[R].GCPQSPMVIGGDSK.[N]	1xTFIA [C2]	AT4G36195.3 1xTFIA [C442]
[R].AAFGSACEK.[G]	1xTFIA [C7]	AT4G36220.1 1xTFIA [C197]
[K].CPTIVDHHTISK.[N]	1xTFIA [C1]	AT4G36250.1 1xTFIA [C219]
[K].ESGCLSR.[I]	1xTFIA [C4]	AT4G36250.1 1xTFIA [C289]
[R].TATVAINCLDK.[W]	1xTFIA [C8]	AT4G36250.1 1xTFIA [C81]
[K].LLESCTSALEK.[Y]	1xTFIA [C5]	AT4G36480.2 1xTFIA [C132]
[K].DPSMVEPLGSCGR.[RQ]	1xTFIA [C11]	AT4G36890.1 1xTFIA [C415]
[R].TCHEAAGK.[R]	1xTFIA [C2]	AT4G36945.1 1xTFIA [C302]
[R].LQSQLLPCNLPPDVR.[N]	1xTFIA [C8]	AT4G37000.1 1xTFIA [C84]
[K].AEPLVVTCR.[T]	1xTFIA [C8]	AT4G37310.1 1xTFIA [C497]
[R].ACPGAELGK.[R]	1xTFIA [C2]	AT4G37320.1 1xTFIA [C434]
[K].ESSILDICNR.[A]	1xTFIA [C8]	AT4G37460.1 1xTFIA [C43]
[K].EALDAVPNCR.[N]	1xTFIA [C9]	AT4G37520.1 1xTFIA [C119]
[R].NFYAGSCPNVEQIVR.[N]	1xTFIA [C7]	AT4G37520.1 1xTFIA [C36]
[R].GDFYAGTCPNVEQIVR.[N]	1xTFIA [C8]	AT4G37530.1 1xTFIA [C36]
[R].NLCGVVK.[N]	1xTFIA [C3]	AT4G37640.1 1xTFIA [C28]
[KR].ESVELCR.[R]	1xTFIA [C6]	AT4G37640.1 1xTFIA [C669]
[K].DFDIEGCPVPGPADCPANSK.[N]	1xTFIA [C]	AT4G37800.1 1xTFIA [C]
[R].VNHMVYDYCTDK.[S]	1xTFIA [C9]	AT4G37800.1 1xTFIA [C276]
[R].VNHMVYDYCTDK.[S]	1xTFIA [C9]	AT4G37800.1 1xTFIA [C276]
[R].FPVPPPECSAGI.[-]	1xTFIA [C8]	AT4G37800.1 1xTFIA [C289]
[K].LDPSSGCGFASK.[K]	1xTFIA [C7]	AT4G37800.1 1xTFIA [C66]
[R].GSGVCHDDSGPTVNATTIDELHSLQK.[K]	1xTFIA [C5]	AT4G37870.1 1xTFIA [C38]
[K].QTCNPATDGPLFELSGTR.[M]	1xTFIA [C3]	AT4G37900.1 1xTFIA [C550]
[K].NNIDCSLR.[E]	1xTFIA [C5]	AT4G38160.3 1xTFIA [C307]
[R].GEVCSSSPDSLLYK.[L]	1xTFIA [C4]	AT4G38200.1 1xTFIA [C108]
[R].LAAVECLR.[G]	1xTFIA [C6]	AT4G38200.1 1xTFIA [C826]
[K].VIEPALDCSFK.[L]	1xTFIA [C8]	AT4G38200.1 1xTFIA [C93]
[K].LLPTVGCEADAATR.[Y]	1xTFIA [C7]	AT4G38225.3 1xTFIA [C148]
[R].DGDQLGGCAIR.[S]	1xTFIA [C8]	AT4G38225.3 1xTFIA [C247]
[K].VLNCPYASPSIQPDELFSAK.[I]	1xTFIA [C4]	AT4G38350.2 1xTFIA [C55]
[R].VPCDYGNK.[KN]	1xTFIA [C3]	AT4G38400.1 1xTFIA [C143]
[R].CLHSSK.[A]	1xTFIA [C1]	AT4G38400.1 1xTFIA [C25]
[K].NPTLCSSK.[G]	1xTFIA [C5]	AT4G38400.1 1xTFIA [C87]
[K].VAIDICK.[G]	1xTFIA [C6]	AT4G38470.1 1xTFIA [C396]
[R].CLGEAIK.[A]	1xTFIA [C1]	AT4G38540.1 1xTFIA [C317]
[K].ISQEHPTACLR.[A]	1xTFIA [C9]	AT4G38600.1 1xTFIA [C316]
[R].ETVSSCAK.[A]	1xTFIA [C6]	AT4G38600.1 1xTFIA [C731]
[R].LQAQTEAVNLLCGAK.[T]	1xTFIA [C12]	AT4G38630.1 1xTFIA [C37]
[R].TLCSQDR.[S]	1xTFIA [C3]	AT4G38670.1 1xTFIA [C79]
[K].CGEPGHMAR.[ED]	1xTFIA [C1]	AT4G38680.1 1xTFIA [C134]
[R].DCTSGGR.[-]	1xTFIA [C2]	AT4G38680.1 1xTFIA [C198]
[K].DASSIPDWACK.[S]	1xTFIA [C10]	AT4G38760.1 1xTFIA [C994]
[R].ALQNTCLK.[T]	1xTFIA [C6]	AT4G38970.1 1xTFIA [C345]
[R].GILAMDESNATCGK.[R]	1xTFIA [C12]	AT4G38970.1 1xTFIA [C79]
[R].GILAMDESNATCGK.[R]	1xTFIA [C12]	AT4G38970.1 1xTFIA [C79]
[R].DVSCSEATTIGLIK.[VT]	1xTFIA [C4]	AT4G39080.1 1xTFIA [C509]
[R].CGEMAR.[K]	1xTFIA [C1]	AT4G39080.1 1xTFIA [C70]
[R].AISTCTELK.[L]	1xTFIA [C5]	AT4G39400.1 1xTFIA [C268]
[K].TCIVGSTDR.[R]	1xTFIA [C2]	AT4G39420.2 1xTFIA [C449]
[R].NAGGVCIADEVQTGFGR.[T]	1xTFIA [C6]	AT4G39660.1 1xTFIA [C287]
[R].QEHCAEVGSHLIQR.[L]	1xTFIA [C4]	AT4G39660.1 1xTFIA [C376]
[K].IVTENDFCGK.[W]	1xTFIA [C8]	AT4G39740.1 1xTFIA [C135]
[K].NCSGYK.[L]	1xTFIA [C2]	AT4G39860.1 1xTFIA [C67]
[K].HTGDDESCSPR.[Q]	1xTFIA [C8]	AT4G39940.1 1xTFIA [C272]
[K].AFLLQGGDCAESFK.[E]	1xTFIA [C9]	AT4G39980.1 1xTFIA [C139]
[K].APCGLK.[T]	1xTFIA [C3]	AT4G39980.1 1xTFIA [C431]
[R].YHTHCDPR.[L]	1xTFIA [C5]	AT4G39980.1 1xTFIA [C494]
[R].ECELIHGR.[W]	1xTFIA [C2]	AT5G01530.1 1xTFIA [C139]
[R].FRECELIHGR.[W]	1xTFIA [C4]	AT5G01530.1 1xTFIA [C139]
[R].AAPDTCAEFLGSFVADK.[T]	1xTFIA [C6]	AT5G01920.1 1xTFIA [C217]
[K].LNCIECNYIICFSCATLPYK.[A]	3xTFIA [C6; C11; C14]	AT5G02330.1 3xTFIA [C524; C529; C532]
[K].CDITAERPK.[L]	1xTFIA [C1]	AT5G02790.1 1xTFIA [C194]
[K].GGPECDSLPFIGK.[R]	1xTFIA [C5]	AT5G02880.1 1xTFIA [C694]
[K].DGLNSCNEALNIDAELIEALHQR.[G]	1xTFIA [C6]	AT5G03160.1 1xTFIA [C306]
[R].LGDVISVHQCPDVK.[Y]	1xTFIA [C10]	AT5G03340.1 1xTFIA [C109]
[K].YTQGFSGADITEICQR.[AS]	1xTFIA [C14]	AT5G03340.1 1xTFIA [C694]
[R].HLISDQCTGDR.[N]	1xTFIA [C7]	AT5G03430.1 1xTFIA [C359]
[K].EQTCSNGGLSSFPVR.[T]	1xTFIA [C4]	AT5G03430.1 1xTFIA [C68]
[R].GPTCAR.[R]	1xTFIA [C4]	AT5G03455.1 1xTFIA [C96]
[K].ACLEIR.[D]	1xTFIA [C2]	AT5G03540.3 1xTFIA [C384]
[K].YIVCDNPK.[T]	1xTFIA [C4]	AT5G03610.1 1xTFIA [C322]
[K].TTVCAK.[L]	1xTFIA [C4]	AT5G03940.1 1xTFIA [C193]
[R].TSVSIPESGVNVCPLK.[F]	1xTFIA [C13]	AT5G04060.1 1xTFIA [C86]
[K].SSSSSSCSK.[F]	1xTFIA [C7]	AT5G04070.1 1xTFIA [C50]
[R].ICHTNNCPVGVASQR.[E]	1xTFIA [C]	AT5G04140.2 1xTFIA [C]
[K].TVGACLDR.[N]	1xTFIA [C5]	AT5G04140.2 1xTFIA [C479]
[R].KLDTETCAK.[V]	1xTFIA [C7]	AT5G04530.1 1xTFIA [C54]
[R].ITPNQNIVLCDIK.[T]	1xTFIA [C10]	AT5G04590.1 1xTFIA [C468]
[K].YHPECSEQLAMGETFGIK.[A]	1xTFIA [C5]	AT5G04740.1 1xTFIA [C186]
[K].YHPECSEQLAMGETFGIK.[A]	1xTFIA [C5]	AT5G04740.1 1xTFIA [C186]
[K].GACELK.[S]	1xTFIA [C3]	AT5G04830.2 1xTFIA [C13]
[R].LDAELCK.[Y]	1xTFIA [C6]	AT5G04850.2 1xTFIA [C43]
[K].VAACAK.[H]	1xTFIA [C4]	AT5G04885.1 1xTFIA [C229]
[K].FQEAFGGENIGACLR.[V]	1xTFIA [C13]	AT5G05600.1 1xTFIA [C223]
[R].NLACEWASDNIR.[TA]	1xTFIA [C4]	AT5G06060.1 1xTFIA [C177]
[K].LLGACEGEPTGK.[A]	1xTFIA [C5]	AT5G06140.1 1xTFIA [C237]
[K].QHCELSETTK.[L]	1xTFIA [C3]	AT5G06140.1 1xTFIA [C300]
[K].AACSDLEK.[I]	1xTFIA [C3]	AT5G06220.2 1xTFIA [C622]
[R].TLQALQYVQENPDEVCPAGWKPGEK.[S]	1xTFIA [C16]	AT5G06290.1 1xTFIA [C248]
[R].VVECLEK.[E]	1xTFIA [C4]	AT5G06460.1 1xTFIA [C716]
[K].IICNVDEK.[D]	1xTFIA [C3]	AT5G06600.1 1xTFIA [C532]
[K].DLCNQNDK.[N]	1xTFIA [C3]	AT5G06860.1 1xTFIA [C25]
[K].LCGHIPTGGK.[L]	1xTFIA [C2]	AT5G06860.1 1xTFIA [C298]
[K].CLCGAPLEICK.[-]	1xTFIA [C1]	AT5G06860.1 1xTFIA [C320]
[K].QVPNPTCGAR.[A]	1xTFIA [C7]	AT5G07030.1 1xTFIA [C181]
[R].LQTCVSEGGK.[A]	1xTFIA [C4]	AT5G07320.1 1xTFIA [C327]
[R].FQEGLECGGAYLK.[Y]	1xTFIA [C7]	AT5G07340.2 1xTFIA [C118]
[K].CGATNK.[V]	1xTFIA [C1]	AT5G07340.2 1xTFIA [C153]
[K].CEAAPGCGEWK.[R]	1xTFIA [C7]	AT5G07340.2 1xTFIA [C323]
[K].AAELQCK.[K]	1xTFIA [C6]	AT5G07350.2 1xTFIA [C354]
[R].TAADCAVILDAIK.[G]	1xTFIA [C5]	AT5G07360.1 1xTFIA [C417]
[K].GGIGCSPR.[D]	1xTFIA [C5]	AT5G07440.2 1xTFIA [C107]
[K].VECTIPK.[D]	1xTFIA [C3]	AT5G07440.2 1xTFIA [C39]
[K].SCKDPIR.[C]	1xTFIA [C2]	AT5G07460.1 1xTFIA [C210]
[K].GCNDPIR.[C]	1xTFIA [C2]	AT5G07470.1 1xTFIA [C194]
[R].VYAHCSK.[G]	1xTFIA [C5]	AT5G07830.1 1xTFIA [C412]
[R].LAISCER.[A]	1xTFIA [C5]	AT5G08280.1 1xTFIA [C304]
[R].AFLETLDGSCR.[T]	1xTFIA [C10]	AT5G08280.1 1xTFIA [C316]
[K].DEEGNCIFR.[G]	1xTFIA [C6]	AT5G08280.1 1xTFIA [C332]
[R].VICQGITGK.[N]	1xTFIA [C3]	AT5G08300.1 1xTFIA [C62]
[K].HESCGQCTPCR.[E]	1xTFIA [C]	AT5G08530.1 1xTFIA [C]
[R].ICTAGR.[F]	1xTFIA [C2]	AT5G08590.1 1xTFIA [C90]
[K].VPIQACIGSK.[V]	1xTFIA [C6]	AT5G08650.1 1xTFIA [C613]
[K].CDPLSK.[S]	1xTFIA [C1]	AT5G08660.1 1xTFIA [C585]
[K].VPCPELER.[S]	1xTFIA [C3]	AT5G09400.1 1xTFIA [C211]
[K].DVTVEGLCMNR.[C]	1xTFIA [C8]	AT5G09440.1 1xTFIA [C141]
[K].DVTVEGLCMNR.[C]	1xTFIA [C8]	AT5G09440.1 1xTFIA [C141]
[R].CGTHGSK.[S]	1xTFIA [C1]	AT5G09440.1 1xTFIA [C145]
[K].TTEFDASACLR.[I]	1xTFIA [C9]	AT5G09450.1 1xTFIA [C373]
[K].LSAVCSGGGDGGEISFK.[Y]	1xTFIA [C5]	AT5G09620.1 1xTFIA [C88]
[K].TLCEGVAK.[C]	1xTFIA [C3]	AT5G09660.4 1xTFIA [C143]
[K].CDVDIR.[KR]	1xTFIA [C1]	AT5G09810.1 1xTFIA [C287]
[K].SCHQIHK.[E]	1xTFIA [C2]	AT5G09900.1 1xTFIA [C426]
[RK].NCLIGGDDFK.[S]	1xTFIA [C2]	AT5G10170.1 1xTFIA [C300]
[K].SEAACQWGSK.[L]	1xTFIA [C5]	AT5G10240.1 1xTFIA [C256]
[R].ATVPGGPSVACSTAK.[A]	1xTFIA [C11]	AT5G10240.1 1xTFIA [C523]
[K].FNVANPTTGCQK.[K]	1xTFIA [C10]	AT5G10360.1 1xTFIA [C12]
[K].IMGGCDK.[Q]	1xTFIA [C5]	AT5G10360.1 1xTFIA [C56]
[K].IMGGCDK.[Q]	1xTFIA [C5]	AT5G10360.1 1xTFIA [C56]
[K].VESELSSVCSGILK.[L]	1xTFIA [C9]	AT5G10450.4 1xTFIA [C103]
[truncated: 561 more rows]
