# Supplementary material for: FAT-switch-based quantitative S-nitrosoproteomics reveals a key role of GSNOR1 in regulating ER functions
Source: Nat Commun. 2023 Jun 5;14:3268. doi: 10.1038/s41467-023-39078-0 (PMC10241878; doi:10.1038/s41467-023-39078-0)
Supplement: Supplementary file 6 — Supplementary Dataset 3 [file 41467_2023_39078_MOESM6_ESM.xlsx]

## Sheet: quantified SNO peptides
Supplementary Dataset 3a: Quantified SNO pepdies by FAT-switch method
Annotated Sequence	Modifications in Master Proteins	Protein Groups	Master Protein Accessions	Positions in Master Proteins	# Missed Cleavages	Abundances (Normalized): F1: 126	Abundances (Normalized): F1: 128	Abundances (Normalized): F1: 130	Abundances (Normalized): F1: 127	Abundances (Normalized): F1: 129	Abundances (Normalized): F1: 131	ratio(127/126)	ratio(129/128)	ratio(131/130)	p value (t-test)	avrage	±SD
[K].LGFDLGPEMEVANGACK.[W]	AT1G01220.1 1xTFIA [C115]	1	AT1G01220.1	AT1G01220.1 [100-116]	0	50698.1	51433.7	39393.4	56666	56403.2	56672.9	1.11771	1.09662	1.43864	0.0733033	1.21766	0.191667
[R].LDSAGCNTR.[R]	AT1G01300.1 1xTFIA [C210]	1	AT1G01300.1	AT1G01300.1 [205-213]	0	2.38395e+06	2.39241e+06	2.06271e+06	2.40237e+06	2.2889e+06	2130492	1.00773	0.956733	1.03286	0.967741	0.999106	0.0387888
[R].APDFSLFDTCFDLSNMNEVK.[V]	AT1G01300.1 1xTFIA [C404]	1	AT1G01300.1	AT1G01300.1 [395-414]	0	69284.4	61462.9	66992.7	72923.2	76647.4	74167.5	1.05252	1.24705	1.1071	0.0278769	1.13556	0.10034
[K].LVHIEGCR.[K]	AT1G01320.2 1xTFIA [C228]	1	AT1G01320.2	AT1G01320.2 [222-229]	0	117814	159215	220165	131745	108040	109214	1.11824	0.678582	0.496058	0.182995	0.764293	0.319824
[K].IPGCVPITGK.[D]	AT1G01390.1 1xTFIA [C174]	1	AT1G01390.1	AT1G01390.1 [171-180]	0	59095.6	42862.8	50498.6	44704.9	42159.6	40703.1	0.756484	0.983592	0.806025	0.16114	0.848701	0.119417
[R].ELTEPVIIPGCVPITGK.[D]	AT1G01420.1 1xTFIA [C174]	1	AT1G01420.1	AT1G01420.1 [164-180]	0	59430.1	51984.4	66861.8	67319.4	73598.6	74556.1	1.13275	1.41578	1.11508	0.0631323	1.2212	0.168743
[R].SFPPISECK.[S]	AT1G01610.1 1xTFIA [C16]	1	AT1G01610.1	AT1G01610.1 [9-17]	0	417370	418406	418271	467281	474336	471783	1.11959	1.13368	1.12794	1.41753e-05	1.12707	0.00708531
[R].IVPVAMNCK.[Q]	AT1G01610.1 1xTFIA [C405]	1	AT1G01610.1	AT1G01610.1 [398-406]	0	204184	184769	223981	157336	154962	166636	0.770559	0.838681	0.743972	0.0197069	0.784404	0.048849
[R].YAVYDYDFTTPENCQK.[S]	AT1G01750.1 1xTFIA [C80]	1	AT1G01750.1	AT1G01750.1 [67-82]	0	8579.11	9428.22	12418.7	12728.5	18543	22558	1.48367	1.96675	1.81645	0.0645703	1.75562	0.24722
[K].IVDPAVDCIQK.[L]	AT1G01960.1 1xTFIA [C104]	1	AT1G01960.1	AT1G01960.1 [97-107]	0	84143.2	59495.8	100953	136859	130352	144258	1.6265	2.19095	1.42897	0.0118466	1.74881	0.395439
[K].LAHECK.[S]	AT1G01960.1 1xTFIA [C37]	1	AT1G01960.1	AT1G01960.1 [33-38]	0	719220	750933	747797	859163	936624	1.02403e+06	1.19458	1.24728	1.3694	0.0145966	1.27042	0.089677
[R].QIICFSPEK.[G]	AT1G01970.1 1xTFIA [C107]	1	AT1G01970.1	AT1G01970.1 [104-112]	0	22689.1	13969.1	27519	39726.4	45897.6	50150.7	1.7509	3.28565	1.8224	0.00874437	2.28632	0.866183
[K].EILQNTYENCK.[V]	AT1G02080.1 1xTFIA [C1080]	1	AT1G02080.1	AT1G02080.1 [1071-1081]	0	102494	92741.9	113148	182588	199169	201313	1.78144	2.14756	1.7792	0.000393076	1.90273	0.212028
[K].IDLLPEIVEAPCILSEVDAALK.[A]	AT1G02080.1 1xTFIA [C2212]	1	AT1G02080.1	AT1G02080.1 [2201-2222]	0	103442	115134	97778.4	171282	172580	168388	1.65583	1.49895	1.72213	0.000241688	1.62564	0.114614
[K].IIPFAEISCVK.[R]	AT1G02120.1 1xTFIA [C131]	1	AT1G02120.1	AT1G02120.1 [123-133]	0	37218.5	47148.1	33720.9	37318	40873.1	44323.3	1.00267	0.866909	1.31442	0.759496	1.06133	0.229448
[K].AVDCLR.[I]	AT1G02910.1 1xTFIA [C134]	1	AT1G02910.1	AT1G02910.1 [131-136]	0	426519	459198	302895	421063	401693	343144	0.987207	0.874771	1.13288	0.893415	0.998286	0.129411
[K].FAVCLTSGK.[G]	AT1G03220.1 1xTFIA [C203]	1	AT1G03220.1	AT1G03220.1 [200-208]	0	118834	119522	128044	68742	75784.7	78589.1	0.578473	0.634063	0.613766	0.000330292	0.608767	0.0281302
[R].ELWVDCDK.[G]	AT1G03220.1 1xTFIA [C72]	1	AT1G03220.1	AT1G03220.1 [67-74]	0	1.42669e+06	1.24462e+06	2.06603e+06	1.31215e+06	1.40698e+06	1.59924e+06	0.919717	1.13045	0.774065	0.623516	0.941409	0.179178
[R].ICGSGDVFTDGR.[G]	AT1G03310.1 1xTFIA [C616]	1	AT1G03310.1	AT1G03310.1 [615-626]	0	37390.1	37848.2	31347.4	59909.1	56585.6	61001	1.60227	1.49507	1.94597	0.00067683	1.6811	0.235559
[K].LLDACINPK.[E]	AT1G03475.1 1xTFIA [C379]	1	AT1G03475.1	AT1G03475.1 [375-383]	0	106562	104949	118701	101651	104694	115326	0.953915	0.997575	0.971571	0.660004	0.974354	0.0219624
[R].TEQPLDVLVCNAAVYQPTAK.[E]	AT1G03630.1 1xTFIA [C173]	1	AT1G03630.1	AT1G03630.1 [164-183]	0	59507.6	71065.5	40060.5	81452.3	72001.4	60866.8	1.36877	1.01317	1.51937	0.249834	1.30044	0.259926
[R].VIPGCAETFMESPVFGEGQGQGQSQGFR.[D]	AT1G03880.1 1xTFIA [C106]	1	AT1G03880.1	AT1G03880.1 [102-129]	0	105711	97147.2	106363	135178	139531	129883	1.27875	1.43629	1.22114	0.00145524	1.31206	0.111375
[R].EAPFPNACHFSQINSLAPAQATK.[F]	AT1G03890.1 1xTFIA [C36]	1	AT1G03890.1	AT1G03890.1 [29-51]	0	27600.8	23244.1	22475.2	133639	109584	54831	4.84186	4.71447	2.43963	0.0327422	3.99865	1.35166
[K].IDPNCTDIVTR.[D]	AT1G03960.1 1xTFIA [C184]	1	AT1G03960.1	AT1G03960.1 [180-190]	0	70351.2	78113	53108.5	85011.3	77409.4	73756.3	1.20838	0.990992	1.38879	0.227476	1.19605	0.199183
[K].LQLTAPVCTSK.[G]	AT1G04170.1 1xTFIA [C427]	1	AT1G04170.1	AT1G04170.1 [420-430]	0	38245.4	24406.4	37358.6	40556.6	40427.3	41132.8	1.06043	1.65642	1.10103	0.175187	1.27263	0.332998
[R].DVSNVGCK.[S]	AT1G04280.1 1xTFIA [C17]	1	AT1G04280.1	AT1G04280.1 [11-18]	0	1.09676e+06	957489	1.37716e+06	750138	778632	847984	0.683958	0.813202	0.615747	0.0501861	0.704302	0.100287
[K].HAAPNCK.[V]	AT1G04410.1 1xTFIA [C125]	1	AT1G04410.1	AT1G04410.1 [120-126]	0	318809	379492	363308	367707	318715	414787	1.15338	0.839847	1.1417	0.710761	1.04497	0.177741
[K].ECADLWPR.[I]	AT1G04480.1 1xTFIA [C125]	1	AT1G04480.1	AT1G04480.1 [124-131]	0	720830	797071	585593	921862	876626	801116	1.27889	1.09981	1.36804	0.0807949	1.24891	0.136606
[R-].MSLGLPVAATVNCADNTGAK.[N]	AT1G04480.1 1xTFIA [C28]	1	AT1G04480.1	AT1G04480.1 [16-35]	0	137037	139332	127882	153925	137796	140047	1.12324	0.988974	1.09512	0.209375	1.06911	0.0708104
[R].LPSACVGDMVMATVK.[K]	AT1G04480.1 1xTFIA [C56]	1	AT1G04480.1	AT1G04480.1 [52-66]	0	300522	342450	302149	371393	348818	356591	1.23583	1.0186	1.18018	0.0449013	1.14487	0.112838
[K].VSNYPPCPNPDLVK.[G]	AT1G05010.1 1xTFIA [C165]	1	AT1G05010.1	AT1G05010.1 [159-172]	0	782451	778826	778417	808125	859530	887462	1.03281	1.10362	1.14009	0.0367205	1.09217	0.0545454
[R].GCDGSVLLK.[S]	AT1G05250.1 1xTFIA [C73]	1	AT1G05250.1	AT1G05250.1 [72-80]	0	752515	622280	664159	1.42682e+06	1.38079e+06	1.2144e+06	1.89607	2.21892	1.82848	0.000917921	1.98116	0.208667
[R].QCLIYDGPDANAR.[L]	AT1G05510.1 1xTFIA [C77]	1	AT1G05510.1	AT1G05510.1 [76-88]	0	78526	70619.3	61643.3	107623	81580.7	86352.4	1.37054	1.15522	1.40084	0.0826454	1.30887	0.133922
[K].LSDIQCTPESQLK.[F]	AT1G05890.2 1xTFIA [C445]	1	AT1G05890.2	AT1G05890.2 [440-452]	0	144889	151073	163017	199120	207826	205135	1.3743	1.37566	1.25837	0.000989069	1.33611	0.067329
[K].WETCYEK.[L]	AT1G07080.1 1xTFIA [C141]	1	AT1G07080.1	AT1G07080.1 [138-144]	0	147719	120966	159426	208261	225007	248555	1.40984	1.86009	1.55907	0.00658817	1.60967	0.22935
[K].VPGACTK.[Y]	AT1G07080.1 1xTFIA [C216]	1	AT1G07080.1	AT1G07080.1 [212-218]	0	1.80867e+06	1.46649e+06	1.88823e+06	2.06923e+06	2.15458e+06	2.16828e+06	1.14406	1.46921	1.14831	0.0369785	1.25386	0.186508
[R].DFADGELKDELFCIR.[F]	AT1G07140.1 1xTFIA [C137]	1	AT1G07140.1	AT1G07140.1 [125-139]	1	257024	233309	312832	466798	506520	616765	1.81617	2.17102	1.97155	0.00662324	1.98625	0.177884
[R].FASIENCK.[T]	AT1G07140.1 1xTFIA [C146]	1	AT1G07140.1	AT1G07140.1 [140-147]	0	964175	934892	908303	1.40962e+06	1.43208e+06	1.44324e+06	1.462	1.53181	1.58894	1.29442e-05	1.52758	0.0635759
[R].GGLVTCDEIAR.[A]	AT1G07250.1 1xTFIA [C423]	1	AT1G07250.1	AT1G07250.1 [418-428]	0	265882	310696	181863	251724	240291	201612	0.946753	0.773395	1.1086	0.623572	0.942914	0.167633
[K].IAAICNDANVEK.[S]	AT1G07670.1 1xTFIA [C447]	1	AT1G07670.1	AT1G07670.1 [443-454]	0	63320.2	44525	59910	72524.7	73784.1	68369.1	1.14536	1.65714	1.1412	0.0598418	1.31457	0.296684
[R].QAIADCR.[T]	AT1G07670.1 1xTFIA [C642]	1	AT1G07670.1	AT1G07670.1 [637-643]	0	504971	547138	368882	622463	581911	535717	1.23267	1.06355	1.45227	0.147509	1.2495	0.194904
[K].GCDHLR.[D]	AT1G07890.2 1xTFIA [C138]	1	AT1G07890.2	AT1G07890.2 [137-142]	0	2.69379e+06	3.66299e+06	1.62661e+06	2.26477e+06	1.93759e+06	1.52156e+06	0.840738	0.528963	0.935413	0.295376	0.768372	0.212669
[K].YYCTVIDAPGHR.[D]	AT1G07940.1 1xTFIA [C87]	1	AT1G07940.1	AT1G07940.1 [85-96]	0	48757.8	59506.9	46670.2	59765	59348.2	58782.2	1.22575	0.997333	1.25952	0.127334	1.16087	0.14263
[K].CAVVGNSGDLLK.[T]	AT1G08660.1 1xTFIA [C181]	1	AT1G08660.1	AT1G08660.1 [181-192]	0	124568	116870	110754	147230	149463	144611	1.18192	1.27888	1.3057	0.0021766	1.2555	0.0651194
[R].DGSGQFGNCK.[V]	AT1G08660.1 1xTFIA [C397]	1	AT1G08660.1	AT1G08660.1 [389-398]	0	214780	175642	254040	364251	413371	459001	1.69592	2.35348	1.80681	0.00512564	1.95207	0.352027
[K].LDDLVCVR.[H]	AT1G08660.1 1xTFIA [C465]	1	AT1G08660.1	AT1G08660.1 [460-467]	0	157458	157269	131733	215975	215289	215895	1.37164	1.36892	1.63888	0.00143789	1.45981	0.15508
[K].FCLEEISSQNQVK.[A]	AT1G09150.1 1xTFIA [C6]	1	AT1G09150.1	AT1G09150.1 [5-17]	0	35751.1	41851.7	32622.5	60472.9	66091.8	51731.3	1.6915	1.57919	1.58575	0.0103677	1.61881	0.0630316
[K].AEMYTGDEICR.[E]	AT1G09310.1 1xTFIA [C21]	1	AT1G09310.1	AT1G09310.1 [12-22]	0	38530.4	46841	29859.5	44951.2	42284.3	41125.2	1.16664	0.90272	1.37729	0.433486	1.14888	0.237783
[K].GTINVLNTCK.[Q]	AT1G09490.1 1xTFIA [C114]	1	AT1G09490.1	AT1G09490.1 [106-115]	0	113654	114842	87121.7	97721.1	97741.8	97790.2	0.859811	0.851097	1.12246	0.456301	0.944455	0.154215
[K].IAEECLSK.[M]	AT1G09620.1 1xTFIA [C549]	1	AT1G09620.1	AT1G09620.1 [545-552]	0	120247	144627	89483.6	108263	101228	86866.5	0.900335	0.699921	0.970753	0.322686	0.857003	0.140519
[R].ITDTILEHASQICAEK.[S]	AT1G09740.1 1xTFIA [C98]	1	AT1G09740.1	AT1G09740.1 [86-101]	0	56229.2	65538.3	33357.4	47461.5	42471.6	33049	0.844071	0.648043	0.990756	0.363306	0.827623	0.171948
[R].IGIAPEPCN.[-]	AT1G09750.1 1xTFIA [C448]	1	AT1G09750.1	AT1G09750.1 [441-449]	0	150583	161618	129784	93789.5	87342.4	83534.1	0.622842	0.540426	0.643641	0.00381054	0.602303	0.054587
[K].LCDQALASGK.[I]	AT1G09780.1 1xTFIA [C100]	1	AT1G09780.1	AT1G09780.1 [99-108]	0	349583	398976	272343	366604	353338	314100	1.04869	0.885613	1.15333	0.918238	1.02921	0.134915
[K].DFCPLEDFK.[A]	AT1G09870.1 1xTFIA [C433]	1	AT1G09870.1	AT1G09870.1 [431-439]	0	167735	177483	183628	249473	265076	271147	1.48731	1.49353	1.47661	0.000419938	1.48582	0.00855932
[K].HAFDNLCNADLNDLK.[Q]	AT1G09870.1 1xTFIA [C455]	1	AT1G09870.1	AT1G09870.1 [449-463]	0	50868.4	60407.5	51307.1	61985.6	58869.2	72085.7	1.21855	0.974534	1.40498	0.116007	1.19936	0.215866
[K].DVTQNLIEGSNVPSECTPIHLNLVAR.[H]	AT1G09870.1 1xTFIA [C55]	1	AT1G09870.1	AT1G09870.1 [40-65]	0	18908	18707.7	14899.3	24096.3	24988	22807.4	1.2744	1.33571	1.53077	0.0111982	1.38029	0.133875
[K].QPSICVAELK.[H]	AT1G10180.1 1xTFIA [C196]	1	AT1G10180.1	AT1G10180.1 [192-201]	0	59404.3	55932.3	69142.3	77684.7	81914.9	90408.2	1.30773	1.46454	1.30757	0.015958	1.35994	0.0905802
[K].CTHGGCTISPSNYIAHEGK.[L]	AT1G10200.1 1xTFIA [C137]	1	AT1G10200.1	AT1G10200.1 [137-155]	0	151322	153362	143699	221276	176505	196161	1.46229	1.1509	1.36508	0.0217343	1.32609	0.159314
[K].AFIDCSK.[G]	AT1G10370.1 1xTFIA [C145]	1	AT1G10370.1	AT1G10370.1 [141-147]	0	111696	93747.2	95280.6	207601	210058	201096	1.85863	2.24068	2.11056	7.47829e-05	2.06996	0.194238
[R].GEDLCLR.[I]	AT1G10500.1 1xTFIA [C94]	1	AT1G10500.1	AT1G10500.1 [90-96]	0	1.20181e+06	1.31955e+06	977519	1.38811e+06	1.28988e+06	1.15533e+06	1.15502	0.977515	1.1819	0.408653	1.10481	0.111058
[R].VVIDCATANPDGK.[S]	AT1G10670.3 1xTFIA [C343]	1	AT1G10670.3	AT1G10670.3 [339-351]	0	939514	723620	1.11213e+06	1.19252e+06	1.3214e+06	1.43273e+06	1.26929	1.8261	1.28828	0.0417167	1.46122	0.316136
[R].ALGDDIGVPIEVYGPEATMTGICK.[E]	AT1G10670.3 1xTFIA [C432]	1	AT1G10670.3	AT1G10670.3 [410-433]	0	32194.3	39823.8	40380.2	47590.1	51516.4	53252	1.47822	1.29361	1.31877	0.0130574	1.36353	0.100114
[K].SPCIPSECVGLR.[E]	AT1G10865.1 1xTFIA [C44]	1	AT1G10865.1	AT1G10865.1 [37-48]	0	122698	157674	90016.7	109929	98666.3	100211	0.895933	0.625761	1.11325	0.359502	0.878314	0.24422
[K].ICDFGYSK.[SV]	AT1G10940.2 1xTFIA [C150]	1	AT1G10940.2	AT1G10940.2 [149-156]	0	49835.5	39313.8	53474.3	66428.6	76342.3	73945.4	1.33296	1.94187	1.38282	0.00891866	1.55255	0.338084
[R].SVICPLELDEAK.[V]	AT1G10950.1 1xTFIA [C103]	1	AT1G10950.1	AT1G10950.1 [100-111]	0	1.31682e+06	1.09316e+06	1.78715e+06	1.80144e+06	2.14488e+06	2.47671e+06	1.36802	1.96209	1.38585	0.0584269	1.57199	0.337956
[R].NWSGAPNNPCR.[V]	AT1G10950.1 1xTFIA [C428]	1	AT1G10950.1	AT1G10950.1 [419-429]	0	272814	281470	246683	327033	314642	313177	1.19874	1.11785	1.26955	0.0106375	1.19538	0.075906
[R].AGSCSSCAGK.[V]	AT1G10960.1 1xTFIA [C99]	1	AT1G10960.1	AT1G10960.1 [93-102]	0	529441	448986	572438	627940	660668	647673	1.18604	1.47147	1.13143	0.0264352	1.26298	0.182608
[K].APLQCER.[Q]	AT1G11330.2 1xTFIA [C349]	1	AT1G11330.2	AT1G11330.2 [345-351]	0	588053	609332	395645	832274	761593	659928	1.41531	1.24988	1.66798	0.0594093	1.44439	0.21056
[R].CGFVQFSEK.[-S]	AT1G11650.2 1xTFIA [C298]	1	AT1G11650.2	AT1G11650.2 [298-306]	0	98117.5	105463	71140.8	118747	107954	91687.9	1.21025	1.02363	1.28882	0.327683	1.17423	0.136217
[R].GCVYGCADDAGR.[F]	AT1G11720.2 1xTFIA [C739]	1	AT1G11720.2	AT1G11720.2 [738-749]	0	277748	343715	199643	226270	203113	159801	0.814661	0.590935	0.800432	0.167925	0.735343	0.125263
[R].VMIHQPQTGCGGHVEDVR.[R]	AT1G11750.2 1xTFIA [C224]	1	AT1G11750.2	AT1G11750.2 [215-232]	0	933396	988602	885095	954346	928077	875826	1.02244	0.938777	0.989527	0.68864	0.983583	0.0421495
[K].GVASDSGTPLTCLK.[I]	AT1G11800.1 1xTFIA [C172]	1	AT1G11800.1	AT1G11800.1 [161-174]	0	191551	200651	154166	281404	263313	232381	1.46908	1.3123	1.50734	0.0189136	1.42957	0.103351
[KR].ASGSCDFK.[G]	AT1G11820.2 1xTFIA [C445]	1	AT1G11820.2	AT1G11820.2 [441-448]	0	792064	662635	1.07046e+06	794149	876831	925076	1.00263	1.32325	0.86419	0.860608	1.06336	0.235477
[R].LPSPMGESAVDCAQLSTMPTVSLTIGGK.[V]	AT1G11910.1 1xTFIA [C425]	1	AT1G11910.1	AT1G11910.1 [414-441]	0	74917.2	81504.4	55143.1	83368.7	91250.8	67528.2	1.11281	1.11958	1.2246	0.388799	1.15233	0.0626773
[K].AVDSLCR.[I]	AT1G13320.1 1xTFIA [C111]	1	AT1G13320.1	AT1G13320.1 [106-112]	0	284012	313503	189259	223670	203758	165031	0.787536	0.649941	0.871987	0.1914	0.769821	0.112078
[R].LLCDNEAEVR.[I]	AT1G13320.1 1xTFIA [C290]	1	AT1G13320.1	AT1G13320.1 [288-297]	0	132494	143805	117183	24709.8	25992.1	27490.4	0.186498	0.180746	0.234595	0.000171663	0.200613	0.0295693
[K].EFVECPYVPDK.[S]	AT1G14210.1 1xTFIA [C211]	1	AT1G14210.1	AT1G14210.1 [207-217]	0	480450	434856	651541	536581	580681	645563	1.11683	1.33534	0.990825	0.422348	1.14766	0.174315
[K].ISDLVCQMEK.[K]	AT1G14210.1 1xTFIA [C92]	1	AT1G14210.1	AT1G14210.1 [87-96]	0	775052	787647	774426	680688	691895	702964	0.878248	0.878433	0.907722	0.000353666	0.888135	0.0169639
[K].AEFQAPCR.[T]	AT1G14670.1 1xTFIA [C431]	1	AT1G14670.1	AT1G14670.1 [425-432]	0	7.97271e+06	8.77878e+06	6.02434e+06	4.91169e+06	4.4713e+06	3.89365e+06	0.616063	0.509331	0.646319	0.0219027	0.590571	0.071964
[K].GTDCLDVLEGR.[S]	AT1G14830.1 1xTFIA [C223]	1	AT1G14830.1	AT1G14830.1 [220-230]	0	52833.6	54376.8	40026.2	57971.4	44754.5	46298.6	1.09725	0.823044	1.15671	0.92772	1.02567	0.177977
[R].AASAAVHDCVSNVGDAVDQMR.[G]	AT1G14890.1 1xTFIA [C124]	1	AT1G14890.1	AT1G14890.1 [116-136]	0	239985	260548	212798	201286	186270	186647	0.838746	0.714914	0.877112	0.0342538	0.810258	0.0847688
[K].LPTKPSLCTADELHYVSVPNTDWR.[L]	AT1G15060.1 1xTFIA [C64]	1	AT1G15060.1	AT1G15060.1 [57-80]	0	18187.9	22019.4	16512.8	25804.6	23645.1	22602.4	1.41878	1.07383	1.36878	0.0532997	1.28713	0.186407
[K].YLEESCKPK.[C]	AT1G15120.2 1xTFIA [C84]	1	AT1G15120.2	AT1G15120.2 [79-87]	0	2.9648e+06	2.2826e+06	5.29515e+06	3.86567e+06	4.71077e+06	5.89408e+06	1.30386	2.06378	1.11311	0.294114	1.49358	0.50293
[K].SHTLCVR.[C]	AT1G15250.1 1xTFIA [C19]	1	AT1G15250.1	AT1G15250.1 [15-21]	0	474960	547594	355218	586509	521241	441080	1.23486	0.951875	1.24172	0.461645	1.14282	0.165396
[R].IPGEEYCLR.[L]	AT1G15290.1 1xTFIA [C771]	1	AT1G15290.1	AT1G15290.1 [765-773]	0	422092	434018	356998	357597	332425	304160	0.847202	0.765925	0.851994	0.062481	0.821707	0.0483676
[K].YSLFDPCK.[E]	AT1G15500.1 1xTFIA [C496]	1	AT1G15500.1	AT1G15500.1 [490-497]	0	57810.5	49687.2	55960.9	135730	153957	170617	2.34784	3.09853	3.04887	0.000673739	2.83175	0.419812
[K].AAIDVVCNPLGK.[S]	AT1G15500.1 1xTFIA [C520]	1	AT1G15500.1	AT1G15500.1 [514-525]	0	1.01702e+06	1.22956e+06	697027	1.38555e+06	1.27186e+06	1.0227e+06	1.36237	1.03441	1.46723	0.262148	1.288	0.225793
[R].QFNTIPGLMEGTAKPDYATCVK.[I]	AT1G15690.1 1xTFIA [C634]	1	AT1G15690.1	AT1G15690.1 [615-636]	0	382480	326549	506298	638107	717168	796913	1.66834	2.19621	1.574	0.0112362	1.81285	0.335331
[R].GLHECAK.[L]	AT1G15930.2 1xTFIA [C51]	1	AT1G15930.2	AT1G15930.2 [47-53]	0	376558	478637	183260	307057	256724	183042	0.815431	0.536364	0.998809	0.358574	0.783534	0.232867
[R].VAQLVVLAEDCNQPDYVK.[L]	AT1G15930.2 1xTFIA [C69]	1	AT1G15930.2	AT1G15930.2 [59-76]	0	798158	778610	732083	936036	969201	943504	1.17275	1.24478	1.28879	0.00122072	1.23544	0.0585855
[K].ALCADHEVR.[L]	AT1G15930.2 1xTFIA [C82]	1	AT1G15930.2	AT1G15930.2 [80-88]	0	1.56241e+06	1.70631e+06	1.2141e+06	1.65668e+06	1.546e+06	1.3539e+06	1.06034	0.906053	1.11514	0.892496	1.02718	0.108418
[K].LCEAVCPAQAITIEAEER.[E]	AT1G16700.1 1xTFIA [C129]	1	AT1G16700.1	AT1G16700.1 [128-145]	0	76587.1	78680.3	76125.1	84294.6	78433.6	78228.1	1.10064	0.996865	1.02762	0.210298	1.04171	0.0533012
[K].QASSLFDCDVK.[L]	AT1G17050.1 1xTFIA [C254]	1	AT1G17050.1	AT1G17050.1 [247-257]	0	87704.2	78560.4	63023.5	72729.9	66457.9	60259.4	0.829263	0.845946	0.956141	0.284368	0.877117	0.0689434
[R].IECPSYELVHSGNGYEIR.[R]	AT1G17100.1 1xTFIA [C47]	1	AT1G17100.1	AT1G17100.1 [45-62]	0	271661	241469	238254	317147	292434	268817	1.16744	1.21106	1.12828	0.0733296	1.16893	0.0414107
[K].GANQAACGAK.[L]	AT1G17160.1 1xTFIA [C114]	1	AT1G17160.1	AT1G17160.1 [108-117]	0	200104	227487	179847	175330	162348	146986	0.876195	0.713658	0.817284	0.0633335	0.802379	0.0822873
[R].GDVVVCGEAFGK.[V]	AT1G17220.1 1xTFIA [C713]	1	AT1G17220.1	AT1G17220.1 [708-719]	0	113441	92237.3	86489.2	291922	282242	257990	2.57334	3.05996	2.98292	0.000157767	2.87207	0.261561
[K].LEGVTCNR.[A]	AT1G17290.1 1xTFIA [C451]	1	AT1G17290.1	AT1G17290.1 [446-453]	0	1.24162e+06	1.24845e+06	976178	1.63746e+06	1.57773e+06	1.43745e+06	1.3188	1.26375	1.47253	0.0212072	1.35169	0.108208
[K].TETCPTSVIQDQFEVSQGLPVK.[F]	AT1G17860.1 1xTFIA [C66]	1	AT1G17860.1	AT1G17860.1 [63-84]	0	111725	104832	118699	64781.5	60797.3	57390.3	0.579828	0.579952	0.483496	0.000363373	0.547759	0.0556529
[K].DICSNLCAASK.[E]	AT1G18270.3 1xTFIA [C719]	1	AT1G18270.3	AT1G18270.3 [713-723]	0	177504	158361	193726	143530	155280	157250	0.808602	0.980544	0.81171	0.0914437	0.866952	0.0983856
[K].ADVSLCK.[T]	AT1G18280.1 1xTFIA [C113]	1	AT1G18280.1	AT1G18280.1 [108-114]	0	119317	120969	130978	144256	139038	145403	1.20902	1.14937	1.11013	0.00981876	1.15617	0.0497927
[R].ENPSGICK.[S]	AT1G18480.1 1xTFIA [C11]	1	AT1G18480.1	AT1G18480.1 [5-12]	0	802447	808920	762536	1.23728e+06	1.23549e+06	1.24903e+06	1.54188	1.52734	1.63799	7.62132e-06	1.56907	0.0601294
[K].EHVACSIGTGPVDSAYK.[A]	AT1G18500.1 1xTFIA [C520]	1	AT1G18500.1	AT1G18500.1 [516-532]	0	61824.6	65146.3	52299.1	88083.4	90781.8	81800	1.42473	1.39351	1.56408	0.00440218	1.46077	0.0908182
[K].GCSSSSNEK.[I]	AT1G18620.2 1xTFIA [C864]	1	AT1G18620.2	AT1G18620.2 [863-871]	0	151297	165543	155523	146361	147914	143479	0.967372	0.89351	0.922559	0.0594003	0.927814	0.0372108
[K].GGESIAENCQILQTR.[V]	AT1G18680.1 1xTFIA [C107]	1	AT1G18680.1	AT1G18680.1 [99-113]	0	45056.4	47292.2	58003.7	41084.2	43878.3	38636.9	0.911841	0.927811	0.666112	0.105183	0.835254	0.146699
[K].AAVGAPDHLGDCPFSQR.[A]	AT1G19570.1 1xTFIA [C20]	1	AT1G19570.1	AT1G19570.1 [9-25]	0	761277	834376	541095	2.51401e+06	2.03591e+06	1.9687e+06	3.30236	2.44004	3.63836	0.00163331	3.12692	0.618123
[K].GSTAQCVCLVDDSGNR.[T]	AT1G19600.1 1xTFIA [C131]	1	AT1G19600.1	AT1G19600.1 [126-141]	0	60025.9	77130.9	39776.2	104658	95086.1	73879.3	1.74356	1.23279	1.85738	0.084484	1.61124	0.332653
[K].GLSLEECCK.[V]	AT1G19600.1 1xTFIA [C312]	1	AT1G19600.1	AT1G19600.1 [306-314]	0	117898	113113	109839	224351	216536	201208	1.90292	1.91434	1.83185	0.000152365	1.88304	0.0446967
[K].EQIGSSENVALVCPQGDIIGSLR.[S]	AT1G19920.1 1xTFIA [C170]	1	AT1G19920.1	AT1G19920.1 [158-180]	0	65518	65397.1	52075.6	92565.6	86504.6	80896.2	1.41283	1.32276	1.55344	0.0101085	1.42967	0.116258
[K].SSVCDIPPK.[G]	AT1G20010.1 1xTFIA [C355]	1	AT1G20010.1	AT1G20010.1 [352-360]	0	915735	893606	940523	1.03195e+06	1.06386e+06	1.07211e+06	1.12691	1.19052	1.13991	0.00158441	1.15245	0.0336068
[R].ITCDHAADSR.[W]	AT1G20190.1 1xTFIA [C83]	1	AT1G20190.1	AT1G20190.1 [81-90]	0	615174	673736	514738	536925	502614	493524	0.872802	0.74601	0.958788	0.13506	0.8592	0.107039
[K].DFNSISCLK.[E]	AT1G20410.1 1xTFIA [C412]	1	AT1G20410.1	AT1G20410.1 [406-414]	0	102778	86460.7	86648.6	158556	163304	144644	1.54271	1.88876	1.66932	0.00122629	1.70026	0.175091
[K].SALEDVISSCVSK.[G]	AT1G20575.1 1xTFIA [C188]	1	AT1G20575.1	AT1G20575.1 [179-191]	0	142662	132575	158849	127006	132228	136651	0.890254	0.997377	0.860256	0.192962	0.915962	0.072085
[K].GSSTVEMCGK.[V]	AT1G20830.1 1xTFIA [C195]	1	AT1G20830.1	AT1G20830.1 [188-197]	0	631005	629444	547587	896922	872917	752890	1.42142	1.38681	1.37492	0.0104337	1.39438	0.0241556
[K].VNSQLISNACTDALSAEK.[Y]	AT1G20950.1 1xTFIA [C249]	1	AT1G20950.1	AT1G20950.1 [240-257]	0	254987	304225	188187	192029	185932	160440	0.753092	0.611166	0.852554	0.117306	0.738937	0.121315
[K].AVSLCVEDQDYMGR.[I]	AT1G20950.1 1xTFIA [C558]	1	AT1G20950.1	AT1G20950.1 [554-567]	0	414297	414381	308230	379102	363019	316001	0.915049	0.876053	1.02521	0.548442	0.938771	0.0773566
[R].GCHLITPK.[I]	AT1G21065.1 1xTFIA [C92]	1	AT1G21065.1	AT1G21065.1 [91-98]	0	56880.4	58418.1	52623.6	72282.8	69351	66425.8	1.27079	1.18715	1.26228	0.00523855	1.24007	0.0460297
[R].VCEQVLQDPTAK.[R]	AT1G21080.3 1xTFIA [C282]	1	AT1G21080.3	AT1G21080.3 [281-292]	0	50505.3	55468.3	47610.8	79372.2	80975.8	81264.3	1.57156	1.45986	1.70684	0.000244054	1.57942	0.123681
[K].TCQLNQK.[L]	AT1G21090.1 1xTFIA [C113]	1	AT1G21090.1	AT1G21090.1 [112-118]	0	151911	131052	171329	150784	152483	162335	0.992576	1.16353	0.947507	0.772274	1.03454	0.113962
[R].AEFEALAAASGFTHCK.[F]	AT1G21100.1 1xTFIA [C357]	1	AT1G21100.1	AT1G21100.1 [343-358]	0	46730.1	55483.5	44985.7	58400.4	58508.1	54557.3	1.24974	1.05451	1.21277	0.0818198	1.17234	0.103702
[R].VGYHSCR.[G]	AT1G21670.1 1xTFIA [C369]	1	AT1G21670.1	AT1G21670.1 [364-370]	0	293974	353401	304983	318993	315467	322985	1.08511	0.89266	1.05902	0.930946	1.01226	0.104397
[R].FGPSCSIQDFK.[T]	AT1G21670.1 1xTFIA [C672]	1	AT1G21670.1	AT1G21670.1 [668-678]	0	396525	397635	380475	584512	598020	628927	1.47409	1.50394	1.653	0.000118816	1.54368	0.095849
[K].GWALSDPESIDQCK.[R]	AT1G22200.1 1xTFIA [C186]	1	AT1G22200.1	AT1G22200.1 [174-187]	0	74493.5	73574.6	75258.2	172118	167924	164857	2.31051	2.28236	2.19055	1.67752e-06	2.26114	0.0627346
[K].VCNDILSVIDK.[H]	AT1G22300.1 1xTFIA [C98]	1	AT1G22300.1	AT1G22300.1 [97-107]	0	208899	197190	189883	271282	287884	288913	1.29862	1.45993	1.52153	0.000454768	1.42669	0.11511
[R].LGQAAMGEAFLLQGGDCAESFK.[E]	AT1G22410.1 1xTFIA [C139]	1	AT1G22410.1	AT1G22410.1 [123-144]	0	39743	42993.8	35649.7	47890.9	47080.6	51246.9	1.20501	1.09506	1.43751	0.0200552	1.24586	0.174843
[R].SLCPSEWVDR.[W]	AT1G22450.1 1xTFIA [C169]	1	AT1G22450.1	AT1G22450.1 [167-176]	0	291407	286322	247848	359690	352130	313023	1.23432	1.22984	1.26296	0.0291453	1.24238	0.0179715
[K].ALLPGEGGVEPCSSR.[D]	AT1G22550.1 1xTFIA [C312]	1	AT1G22550.1	AT1G22550.1 [301-315]	0	88478.5	121607	74168.6	17127.5	17348.1	19999.9	0.193578	0.142657	0.269654	0.00554239	0.201963	0.0639123
[R].LCSETDQRPGGNTGSTGVAPDAAEIQLK.[S]	AT1G22620.1 1xTFIA [C709]	1	AT1G22620.1	AT1G22620.1 [708-735]	0	68388.1	69210.5	51893.9	61806.1	65464.2	65569.5	0.903754	0.945872	1.26353	0.856193	1.03772	0.196689
[K].AASEGWLCASSLK.[S]	AT1G22730.1 1xTFIA [C366]	1	AT1G22730.1	AT1G22730.1 [359-371]	0	47732.9	65636.3	60289	68759.4	75835.6	76186.2	1.4405	1.15539	1.26368	0.0544576	1.28653	0.143922
[R].GVTVNDSGVPEVKPGCVADGLQFQTPTK.[K]	AT1G22870.1 1xTFIA [C635]	1	AT1G22870.1	AT1G22870.1 [620-647]	0	23783.5	22531.6	13615.2	25139.2	21314.7	15843.1	1.057	0.945991	1.16363	0.859701	1.05554	0.108827
[K].SESSSACEAAAGLIR.[S]	AT1G23180.1 1xTFIA [C164]	1	AT1G23180.1	AT1G23180.1 [158-172]	0	36870.3	46463.9	31162.8	37191.5	35587.2	36537.1	1.00871	0.765911	1.17246	0.719985	0.98236	0.204552
[R].LMTDGFNSCK.[N]	AT1G23310.1 1xTFIA [C377]	1	AT1G23310.1	AT1G23310.1 [369-378]	0	342453	366173	377672	270377	267372	270201	0.789531	0.73018	0.715438	0.000877478	0.745049	0.0392207
[K].VTPECPKPGER.[F]	AT1G24490.1 1xTFIA [C393]	1	AT1G24490.1	AT1G24490.1 [389-399]	0	1.01735e+06	899523	1.52693e+06	250476	258104	284867	0.246204	0.286934	0.186562	0.0101681	0.2399	0.0504824
[K].QIEDAHIAILTCPFEPPKPK.[T]	AT1G24510.1 1xTFIA [C249]	1	AT1G24510.1	AT1G24510.1 [238-257]	0	33223	35183.8	36402	66331.4	71635.2	82809.9	1.99655	2.03603	2.27487	0.00144435	2.10249	0.150593
[K].ECIVNGIR.[E]	AT1G25260.1 1xTFIA [C25]	1	AT1G25260.1	AT1G25260.1 [24-31]	0	87018.1	77393.3	68889.8	187158	167527	162852	2.15079	2.16461	2.36395	0.000481315	2.22645	0.119277
[R].ICHEEGVR.[G]	AT1G25380.1 1xTFIA [C168]	1	AT1G25380.1	AT1G25380.1 [167-174]	0	192724	232299	155807	189308	190797	178263	0.982279	0.821342	1.14413	0.755369	0.982583	0.161393
[R].CSEVPDLLQIK.[N]	AT1G25420.1 1xTFIA [C116]	1	AT1G25420.1	AT1G25420.1 [116-126]	0	171725	186176	136667	204166	190648	169434	1.18891	1.02402	1.23976	0.262815	1.1509	0.112781
[R].VPILESEKECPR.[E]	AT1G25420.1 1xTFIA [C98]	1	AT1G25420.1	AT1G25420.1 [89-100]	1	296155	266803	322053	428105	442075	490264	1.44555	1.65693	1.52231	0.00302444	1.5416	0.107005
[K].AVESLCK.[I]	AT1G25490.1 1xTFIA [C111]	1	AT1G25490.1	AT1G25490.1 [106-112]	0	58719.6	59680.3	62666.3	66155.2	67269.2	63280.1	1.12663	1.12716	1.00979	0.0361566	1.08786	0.0676079
[K].LLEPQDCVAR.[I]	AT1G25490.1 1xTFIA [C238]	1	AT1G25490.1	AT1G25490.1 [232-241]	0	1.09893e+06	1.14812e+06	945799	1.08869e+06	1.09627e+06	1.028e+06	0.99068	0.954838	1.08691	0.922411	1.01081	0.0682977
[R].QCLVDLSEDPDVDVR.[Y]	AT1G25490.1 1xTFIA [C557]	1	AT1G25490.1	AT1G25490.1 [556-570]	0	27585.1	30997.4	30482.7	45503.2	42888.8	46558.1	1.64956	1.38363	1.52736	0.000551892	1.52018	0.133109
[K].AADGLGTCTYVK.[A]	AT1G26550.1 1xTFIA [C40]	1	AT1G26550.1	AT1G26550.1 [33-44]	0	440384	453986	341106	636703	599944	549358	1.44579	1.3215	1.61052	0.0136684	1.45927	0.144978
[R].HVLCEK.[Q]	AT1G26550.1 1xTFIA [C50]	1	AT1G26550.1	AT1G26550.1 [47-52]	0	693206	872193	761199	1.02545e+06	841937	1.04172e+06	1.47929	0.965311	1.36853	0.0784732	1.27104	0.2705
[K].IAAEYSECPSGK.[K]	AT1G26550.1 1xTFIA [C89]	1	AT1G26550.1	AT1G26550.1 [82-93]	0	677218	614503	771427	1.10179e+06	1.20332e+06	1.34572e+06	1.62694	1.9582	1.74446	0.00326808	1.77653	0.167943
[K].KLEDIVPSSHNCDVPHVNR.[VT]	AT1G26630.1 1xTFIA [C80]	1	AT1G26630.1	AT1G26630.1 [69-87]	1	594002	709862	488295	681440	640358	557701	1.1472	0.902089	1.14214	0.712636	1.06381	0.140077
[K].QVVGFAPGIECNK.[D]	AT1G26820.1 1xTFIA [C178]	1	AT1G26820.1	AT1G26820.1 [168-180]	0	53073.2	46995.2	67234.1	76050.8	81461.5	95639	1.43294	1.7334	1.42248	0.0268083	1.52961	0.176569
[R].HCAPENEK.[L]	AT1G26850.2 1xTFIA [C120]	1	AT1G26850.2	AT1G26850.2 [119-126]	0	138782	119313	98116.1	152628	165047	134309	1.09977	1.38332	1.36887	0.0964367	1.28399	0.1597
[K].AFEPCDGR.[Y]	AT1G26850.2 1xTFIA [C89]	1	AT1G26850.2	AT1G26850.2 [85-92]	0	44539.9	38217.3	35380	63665.8	62851.8	55432.5	1.42941	1.64459	1.56677	0.00484427	1.54692	0.108954
[R].YTDYTPCQDQR.[R]	AT1G26850.2 1xTFIA [C99]	1	AT1G26850.2	AT1G26850.2 [93-103]	0	241002	242183	210826	302402	283136	287698	1.25477	1.1691	1.36462	0.00715148	1.26283	0.0980097
[K].MLSCAGADR.[L]	AT1G26910.1 1xTFIA [C105]	1	AT1G26910.1	AT1G26910.1 [102-110]	0	967012	1.06274e+06	796655	1.04767e+06	996000	897008	1.08341	0.937199	1.12597	0.692282	1.04886	0.0990135
[K].LGGSIPTQIVECK.[F]	AT1G27190.1 1xTFIA [C144]	1	AT1G27190.1	AT1G27190.1 [133-145]	0	328149	393061	297007	283263	269269	263654	0.863216	0.685057	0.887704	0.0801499	0.811992	0.110609
[K].TFAEEFLCR.[K]	AT1G27930.1 1xTFIA [C256]	1	AT1G27930.1	AT1G27930.1 [249-257]	0	165404	183219	140615	224210	232177	220217	1.35553	1.26721	1.56611	0.00826351	1.39628	0.153558
[R].AADETLFLCSTASAK.[S]	AT1G27930.1 1xTFIA [C42]	1	AT1G27930.1	AT1G27930.1 [34-48]	0	107252	116928	120704	154626	174127	169753	1.44171	1.48918	1.40636	0.00199915	1.44575	0.0415565
[K].VTLCLDFATGK.[A]	AT1G27950.1 1xTFIA [C45]	1	AT1G27950.1	AT1G27950.1 [42-52]	0	536873	530874	527977	690558	707580	698214	1.28626	1.33286	1.32243	7.42157e-06	1.31385	0.0244555
[K].LTSLPFQQCK.[H]	AT1G27970.2 1xTFIA [C63]	1	AT1G27970.2	AT1G27970.2 [55-64]	0	87688	77804.7	78639.1	139036	139781	143719	1.58557	1.79656	1.82757	6.89495e-05	1.73657	0.131682
[K].AAPVCYDGFEPSGR.[M]	AT1G28350.1 1xTFIA [C57]	1	AT1G28350.1	AT1G28350.1 [53-66]	0	37343.9	31409.9	37213.3	41235.9	51192.1	46225.6	1.10422	1.62981	1.24218	0.0350596	1.3254	0.272497
[K].TVEGNPCLEYVK.[Y]	AT1G28350.1 1xTFIA [C661]	1	AT1G28350.1	AT1G28350.1 [655-666]	0	86134.8	81570.2	85711.5	80358.4	84032	97253.4	0.932938	1.03018	1.13466	0.634181	1.03259	0.100883
[K].GLCGSENEAK.[K]	AT1G28440.1 1xTFIA [C606]	1	AT1G28440.1	AT1G28440.1 [604-613]	0	383869	383250	451794	318400	325967	332781	0.829451	0.850533	0.736576	0.0252277	0.80552	0.0606308
[R].DCSVVLHK.[L]	AT1G28530.1 1xTFIA [C258]	1	AT1G28530.1	AT1G28530.1 [257-264]	0	329328	336767	277570	306337	289475	294443	0.930191	0.85957	1.06079	0.408001	0.950183	0.102089
[K].QLPCDVPGNYANLPNEK.[K]	AT1G28530.1 1xTFIA [C383]	1	AT1G28530.1	AT1G28530.1 [380-396]	0	112819	95445.6	129406	117047	120104	123398	1.03747	1.25835	0.953576	0.487154	1.08313	0.157432
[K].ESLPSICGSPSDCR.[D]	AT1G28580.1 1xTFIA [C158]	1	AT1G28580.1	AT1G28580.1 [152-165]	0	39079.5	58106	40232.2	62172.9	45874.1	51461.1	1.59093	0.789491	1.2791	0.398467	1.21984	0.403994
[K].SLPNLCGSPSDCR.[D]	AT1G28600.1 1xTFIA [C151]	1	AT1G28600.1	AT1G28600.1 [146-158]	0	96651	133750	88588.1	107718	103222	100508	1.1145	0.771752	1.13455	0.866824	1.00693	0.203921
[K].AALCQTK.[R]	AT1G29070.1 1xTFIA [C104]	1	AT1G29070.1	AT1G29070.1 [101-107]	0	3.25657e+06	2.59946e+06	3.26845e+06	4.73995e+06	4.96497e+06	4.55984e+06	1.4555	1.91	1.39511	0.00237916	1.58687	0.281466
[K].EQAITNLCDR.[L]	AT1G29150.1 1xTFIA [C51]	1	AT1G29150.1	AT1G29150.1 [44-53]	0	87684	79038.5	80039.9	107330	110166	102478	1.22406	1.39382	1.28034	0.0023077	1.29941	0.0864757
[R].CLVSLPEGYK.[R]	AT1G29470.2 1xTFIA [C284]	1	AT1G29470.2	AT1G29470.2 [284-293]	0	143095	161820	125149	164661	162481	134606	1.15071	1.00408	1.07556	0.50236	1.07678	0.0733207
[R].SQNEPPLCK.[D]	AT1G29470.2 1xTFIA [C530]	1	AT1G29470.2	AT1G29470.2 [523-531]	0	306915	300540	310175	453470	457070	486292	1.47751	1.52083	1.5678	0.000120373	1.52204	0.0451556
[K].NVACGNSVTEITPVVDSVKPVVSISK.[T]	AT1G29530.1 1xTFIA [C113]	1	AT1G29530.1	AT1G29530.1 [110-135]	0	30437.8	29627.7	27013	24748.5	27102.9	23212.6	0.813084	0.914783	0.859313	0.0591864	0.862393	0.0509192
[R].VTNAGCCGIGR.[N]	AT1G29670.1 1xTFIA [C298]	1	AT1G29670.1	AT1G29670.1 [293-303]	0	261231	262915	233941	124370	124033	142463	0.476093	0.471761	0.60897	0.000396786	0.518941	0.0779974
[R].GCHPLPR.[R]	AT1G29790.1 1xTFIA [C143]	1	AT1G29790.1	AT1G29790.1 [142-148]	0	686623	894231	430365	626120	508370	404834	0.911884	0.5685	0.940675	0.349509	0.807019	0.207065
[K].SFDCLITK.[F]	AT1G29790.1 1xTFIA [C180]	1	AT1G29790.1	AT1G29790.1 [177-184]	0	62735.5	55018.9	76027.2	91139.4	90016.5	97677.1	1.45276	1.6361	1.28477	0.0125852	1.45787	0.175724
[K].LEIVEGADHCYTK.[H]	AT1G29840.1 1xTFIA [C239]	1	AT1G29840.1	AT1G29840.1 [230-242]	0	629391	587243	765068	818850	866101	946931	1.30102	1.47486	1.23771	0.0295404	1.33786	0.122794
[KR].LCLGEAVAK.[G]	AT1G29880.1 1xTFIA [C388]	1	AT1G29880.1	AT1G29880.1 [387-395]	0	108555	112450	109817	192831	202608	194175	1.77634	1.80176	1.76817	1.22383e-05	1.78209	0.0175155
[K].GEVEFYVCTLK.[K]	AT1G29880.1 1xTFIA [C542]	1	AT1G29880.1	AT1G29880.1 [535-545]	0	453536	453775	405734	628700	595139	540593	1.38622	1.31153	1.33238	0.00761874	1.34338	0.0385383
[K].ASPDCIANLEK.[R]	AT1G30440.1 1xTFIA [C327]	1	AT1G30440.1	AT1G30440.1 [323-333]	0	109149	124061	66064.9	116163	108221	84326.1	1.06426	0.872321	1.27641	0.881768	1.071	0.20213
[K].LSSPSCTGR.[L]	AT1G30470.1 1xTFIA [C237]	1	AT1G30470.1	AT1G30470.1 [232-240]	0	294472	315075	287736	363667	357462	372646	1.23498	1.13453	1.2951	0.00216901	1.22153	0.0811239
[R].DCLVHR.[A]	AT1G30630.1 1xTFIA [C44]	1	AT1G30630.1	AT1G30630.1 [43-48]	0	169940	245711	156923	154398	150538	151838	0.908543	0.612664	0.967591	0.235987	0.829599	0.190177
[R].GELVSCK.[Y]	AT1G30680.1 1xTFIA [C251]	1	AT1G30680.1	AT1G30680.1 [246-252]	0	248520	256821	187729	524338	516184	440566	2.10984	2.0099	2.34682	0.00158552	2.15552	0.173045
[R].ICPDFEK.[I]	AT1G30870.1 1xTFIA [C60]	1	AT1G30870.1	AT1G30870.1 [59-65]	0	225842	207386	272165	229094	241709	262386	1.0144	1.1655	0.964069	0.689703	1.04799	0.104835
[K].DYVSSNQCK.[S]	AT1G30900.1 1xTFIA [C248]	1	AT1G30900.1	AT1G30900.1 [241-249]	0	111262	99347.7	135864	123667	133569	136009	1.1115	1.34446	1.00107	0.243039	1.15234	0.175303
[K].YGLLCGSDGLPHLIVNGDQR.[H]	AT1G31330.1 1xTFIA [C130]	1	AT1G31330.1	AT1G31330.1 [126-145]	0	185238	205863	156785	147060	147912	153085	0.793897	0.718499	0.976402	0.0812578	0.829599	0.132607
[R].DTALCNTIGMVK.[D]	AT1G31780.1 1xTFIA [C387]	1	AT1G31780.1	AT1G31780.1 [383-394]	0	280969	284097	220676	313676	291788	263557	1.1164	1.02707	1.19432	0.332935	1.1126	0.0836887
[R].QDTSPAMLSECLK.[A]	AT1G31780.1 1xTFIA [C604]	1	AT1G31780.1	AT1G31780.1 [594-606]	0	53042.8	70074.9	58222.7	82623.4	91885.1	103570	1.55768	1.31124	1.77886	0.0149665	1.54926	0.233924
[R].HCPPVYEK.[N]	AT1G31850.2 1xTFIA [C110]	1	AT1G31850.2	AT1G31850.2 [109-116]	0	84927	95920.6	85365.7	90834.1	84389.8	81348.6	1.06955	0.879789	0.952942	0.519274	0.967428	0.0957085
[K].NECLIPPPDGYKPPIR.[W]	AT1G31850.2 1xTFIA [C119]	1	AT1G31850.2	AT1G31850.2 [117-132]	0	38534.1	36255.5	51961.5	63815.6	72106.3	78742.9	1.65608	1.98884	1.51541	0.0109311	1.72011	0.243123
[K].LTCSYPGIK.[F]	AT1G32060.1 1xTFIA [C295]	1	AT1G32060.1	AT1G32060.1 [293-301]	0	1.22582e+06	1.10691e+06	1.26776e+06	834037	836618	799569	0.680393	0.755815	0.630694	0.00161551	0.688967	0.0629999
[K].LPDLNCTTIESAMR.[I]	AT1G32990.1 1xTFIA [C187]	1	AT1G32990.1	AT1G32990.1 [182-195]	0	167665	155579	117054	178807	178526	182207	1.06646	1.1475	1.5566	0.0967454	1.25685	0.262736
[K].CDLALK.[D]	AT1G33800.1 1xTFIA [C187]	1	AT1G33800.1	AT1G33800.1 [187-192]	0	136348	123709	90464.6	140297	127907	115942	1.02896	1.03394	1.28163	0.50663	1.11484	0.144464
[K].EAISSVCFAAPR.[C]	AT1G34220.1 1xTFIA [C110]	1	AT1G34220.1	AT1G34220.1 [104-115]	0	58275.1	55874.7	48398.5	86360.5	83284.3	76421.2	1.48195	1.49056	1.579	0.00264092	1.51717	0.0537211
[R].CGSHGTGSGSGK.[K]	AT1G35140.1 1xTFIA [C161]	1	AT1G35140.1	AT1G35140.1 [161-172]	0	235222	317839	215863	201938	193096	181729	0.8585	0.607526	0.841871	0.114335	0.769299	0.140346
[K].TAPLEAGSACTGVYGK.[G]	AT1G35140.1 1xTFIA [C256]	1	AT1G35140.1	AT1G35140.1 [247-262]	0	64142.8	67870.4	75517.5	76977.3	68096.2	80993.2	1.20009	1.00333	1.07251	0.290111	1.09198	0.0998175
[R].IVTGCDPK.[N]	AT1G35580.2 1xTFIA [C436]	1	AT1G35580.2	AT1G35580.2 [432-439]	0	162651	162387	197770	187121	215782	223789	1.15044	1.32881	1.13156	0.0991521	1.20361	0.108843
[K].GWGVTNPDLIDQCK.[R]	AT1G36050.1 1xTFIA [C186]	1	AT1G36050.1	AT1G36050.1 [174-187]	0	217512	241057	199695	339397	341472	331222	1.56036	1.41656	1.65864	0.000677889	1.54519	0.121753
[K].LQDIINSPSLDAACR.[K]	AT1G36320.1 1xTFIA [C263]	1	AT1G36320.1	AT1G36320.1 [250-264]	0	134104	133657	118022	192440	195270	184240	1.435	1.46098	1.56107	0.000573179	1.48568	0.0665641
[K].GGALNVCFEGSEDLPGGAGTAGSK.[Y]	AT1G37130.1 1xTFIA [C245]	1	AT1G37130.1	AT1G37130.1 [239-262]	0	34840	25745.9	35410.3	49442.6	52172.4	50371	1.41913	2.02643	1.4225	0.00446406	1.62269	0.349658
[K].GILDVCDAPLVSVDFR.[C]	AT1G42970.1 1xTFIA [C360]	1	AT1G42970.1	AT1G42970.1 [355-370]	0	157127	178743	105111	92862.1	93823.6	78351.1	0.590999	0.524908	0.745412	0.0590326	0.62044	0.113162
[K].WPGAEAVGSGDPLEDFCK.[T]	AT1G42970.1 1xTFIA [C434]	1	AT1G42970.1	AT1G42970.1 [418-435]	0	240867	226663	242355	298654	301243	313597	1.23991	1.32904	1.29396	0.000566853	1.28764	0.0448974
[K].VACIGAWHPAR.[V]	AT1G43170.3 1xTFIA [C254]	1	AT1G43170.3	AT1G43170.3 [252-262]	0	192436	232882	143747	201356	199505	206447	1.04635	0.856681	1.43618	0.647769	1.11307	0.295456
[K].GCCVGPK.[K]	AT1G43170.3 1xTFIA [C331]	1	AT1G43170.3	AT1G43170.3 [330-336]	0	585469	497572	493190	683117	691807	630000	1.16679	1.39037	1.2774	0.0161364	1.27818	0.111793
[K].DDQTKPCK.[F]	AT1G43170.3 1xTFIA [C41]	1	AT1G43170.3	AT1G43170.3 [35-42]	0	502844	320075	857631	1.09246e+06	1.29227e+06	1.70685e+06	2.17256	4.0374	1.9902	0.0286356	2.73339	1.13298
[KR].ICGTIAADEK.[R]	AT1G43800.1 1xTFIA [C247]	1	AT1G43800.1	AT1G43800.1 [246-255]	0	108095	114086	64371.1	142053	116628	96814.9	1.31415	1.02228	1.50401	0.323344	1.28015	0.242659
[R].AQEFVCGLAQR.[I]	AT1G43800.1 1xTFIA [C353]	1	AT1G43800.1	AT1G43800.1 [348-358]	0	311278	310294	248707	389243	376907	366014	1.25047	1.21468	1.47167	0.0159629	1.31227	0.139198
[R].ACPLDLGTVNEGR.[I]	AT1G44446.1 1xTFIA [C267]	1	AT1G44446.1	AT1G44446.1 [266-278]	0	167745	166721	124307	178448	157762	148335	1.0638	0.946269	1.1933	0.636998	1.06779	0.123561
[K].GECVEALAETLR.[K]	AT1G44835.2 1xTFIA [C265]	1	AT1G44835.2	AT1G44835.2 [263-274]	0	635057	754957	373444	684043	602283	474272	1.07714	0.797772	1.27	0.994419	1.0483	0.237429
[R].EHQPCIIFMDEIDAIGGR.[R]	AT1G45000.1 1xTFIA [C234]	1	AT1G45000.1	AT1G45000.1 [230-247]	0	71229.9	58113.4	51137.4	50687.9	60642.7	59759.1	0.71161	1.04352	1.1686	0.664389	0.974577	0.236167
[K].CGIAIEPSYPIK.[N]	AT1G47128.1 1xTFIA [C342]	1	AT1G47128.1	AT1G47128.1 [342-353]	0	1.22608e+06	1.32073e+06	906710	960826	969721	870164	0.783657	0.734229	0.959694	0.167483	0.82586	0.118509
[R].HLAEICR.[DES]	AT1G47240.1 1xTFIA [C135]	1	AT1G47240.1	AT1G47240.1 [130-136]	0	103073	230078	120113	98223.9	91220.4	114253	0.952955	0.396476	0.951216	0.284527	0.766882	0.320783
[K].EYGGDVGFSYCAPR.[I]	AT1G47540.2 1xTFIA [C46]	1	AT1G47540.2	AT1G47540.2 [36-49]	0	59858.9	38321.1	37838.4	368968	356105	320567	6.16397	9.29267	8.472	4.79015e-05	7.97621	1.6222
[R].FVDEACHQIER.[N]	AT1G47550.1 1xTFIA [C659]	1	AT1G47550.1	AT1G47550.1 [654-664]	0	192333	223491	152441	213045	180514	175536	1.10769	0.807704	1.1515	0.991234	1.0223	0.18713
[R].SNSASTCPILTK.[F]	AT1G47840.1 1xTFIA [C41]	1	AT1G47840.1	AT1G47840.1 [35-46]	0	82087.5	86247	70432	91356.9	84130.6	77419	1.11292	0.97546	1.0992	0.490315	1.06253	0.0757137
[R].GALGGTCLNVGCIPSK.[VA]	AT1G48030.2 1xTFIA [C82]	1	AT1G48030.2	AT1G48030.2 [76-91]	0	31100.1	26113.8	22278.6	71768.7	64450.3	55573.6	2.30767	2.46806	2.49448	0.00217047	2.4234	0.101093
[K].LLGLSCDDVQSHK.[D]	AT1G48130.1 1xTFIA [C72]	1	AT1G48130.1	AT1G48130.1 [67-79]	0	134065	123938	139920	355071	344619	323185	2.6485	2.78057	2.30979	3.78206e-05	2.57962	0.242832
[R].LSCSSEVCTATER.[D]	AT1G48440.1 1xTFIA [C69]	1	AT1G48440.1	AT1G48440.1 [67-79]	0	309612	333005	265828	317160	303723	295010	1.02438	0.912067	1.10978	0.910382	1.01541	0.0991613
[K].FMCADVTSPDLK.[I]	AT1G48600.2 1xTFIA [C105]	1	AT1G48600.2	AT1G48600.2 [103-114]	0	130636	143739	88313.7	96330.7	84036.8	69383.7	0.737396	0.584648	0.78565	0.110881	0.702565	0.10493
[R].ESCFHQSGDSK.[R]	AT1G48600.2 1xTFIA [C160]	1	AT1G48600.2	AT1G48600.2 [158-168]	0	595985	591255	672555	877320	910350	966559	1.47205	1.53969	1.43715	0.00129471	1.48296	0.0521364
[K].VFQECQTR.[D]	AT1G48600.2 1xTFIA [C189]	1	AT1G48600.2	AT1G48600.2 [185-192]	0	140297	154021	121210	177751	178199	166210	1.26696	1.15698	1.37125	0.0259646	1.26506	0.107149
[R].DASGNSFELSMVGCK.[C]	AT1G48600.2 1xTFIA [C206]	1	AT1G48600.2	AT1G48600.2 [193-207]	0	275877	308928	199931	351250	312105	276966	1.27321	1.01029	1.38531	0.251768	1.22293	0.1925
[K].CIGAYVK.[N]	AT1G48600.2 1xTFIA [C208]	1	AT1G48600.2	AT1G48600.2 [208-214]	0	74479.5	88093	54461	65304.9	66963.1	61483.5	0.876818	0.760141	1.12894	0.476958	0.921968	0.188501
[R].AVVEGCGGVFPASIDSK.[S]	AT1G48860.1 1xTFIA [C156]	1	AT1G48860.1	AT1G48860.1 [151-167]	0	18555.4	16698.5	9449.42	22634.5	19478.3	12677.7	1.21983	1.16647	1.34164	0.452396	1.24265	0.0897838
[K].ALNECLNEITR.[A]	AT1G48900.1 1xTFIA [C31]	1	AT1G48900.1	AT1G48900.1 [27-37]	0	56015.3	64719.2	49617	68804	62996.5	52648.3	1.22831	0.973382	1.06109	0.506042	1.08759	0.129512
[K].GFGNSVEQCPK.[S]	AT1G49040.1 1xTFIA [C353]	1	AT1G49040.1	AT1G49040.1 [345-355]	0	194424	200834	174832	245239	256094	238071	1.26136	1.27516	1.36171	0.00389359	1.29941	0.0543955
[K].IDSYGGCHR.[N]	AT1G49710.1 1xTFIA [C257]	1	AT1G49710.1	AT1G49710.1 [251-259]	0	202953	253156	195604	247789	228482	241584	1.22092	0.902532	1.23506	0.309512	1.11951	0.188037
[K].SWEGPDICNK.[Y]	AT1G49750.1 1xTFIA [C152]	1	AT1G49750.1	AT1G49750.1 [145-154]	0	675791	597423	947893	669768	709735	796707	0.991087	1.18799	0.840503	0.900697	1.00653	0.17426
[K].TPSECAK.[F]	AT1G49750.1 1xTFIA [C435]	1	AT1G49750.1	AT1G49750.1 [431-437]	0	809580	636081	1.02572e+06	710328	736443	845418	0.877403	1.15778	0.824219	0.644928	0.953134	0.179213
[K].AVVCAGVPEK.[S]	AT1G50200.1 1xTFIA [C939]	1	AT1G50200.1	AT1G50200.1 [936-945]	0	452220	480373	326525	546895	506852	433983	1.20935	1.05512	1.32909	0.257085	1.19786	0.137348
[K].LCEDIVSK.[G]	AT1G50240.2 1xTFIA [C1229]	1	AT1G50240.2	AT1G50240.2 [1228-1235]	0	58858.8	41612.5	67151.1	67700.3	71934.2	79551.7	1.15021	1.72867	1.18467	0.106603	1.35452	0.324483
[K].GCLLVGPPGTGK.[T]	AT1G50250.1 1xTFIA [C298]	1	AT1G50250.1	AT1G50250.1 [297-308]	0	134144	156141	106123	109727	93974.3	90576.3	0.817977	0.601856	0.8535	0.0949422	0.757778	0.136195
[K].APCIVFIDEIDAVGR.[Q]	AT1G50250.1 1xTFIA [C356]	1	AT1G50250.1	AT1G50250.1 [354-368]	0	123601	143317	79970.3	104792	94535.6	82380.6	0.84783	0.659625	1.03014	0.334243	0.845865	0.185266
[K].EAAAQLEAVNQLCNHFEAYR.[D]	AT1G50500.2 1xTFIA [C166]	1	AT1G50500.2	AT1G50500.2 [154-173]	0	45618.2	43087.8	41277.7	53871.7	56222	45408.7	1.18093	1.30483	1.10008	0.0728492	1.19528	0.103125
[K].LLEFIETCENLGTVSK.[G]	AT1G50575.1 1xTFIA [C253]	1	AT1G50575.1	AT1G50575.1 [246-261]	0	50996.2	52923.2	50755.2	76769	84212.3	91496.4	1.50539	1.59121	1.8027	0.00163237	1.6331	0.153018
[R].INVEQHCLAR.[ED]	AT1G50600.1 1xTFIA [C513]	1	AT1G50600.1	AT1G50600.1 [507-516]	0	443470	459576	308265	389008	359906	329151	0.877191	0.783127	1.06775	0.432931	0.909357	0.145015
[R].EVVNLIACEGVER.[E]	AT1G50600.1 1xTFIA [C524]	1	AT1G50600.1	AT1G50600.1 [517-529]	0	95292.4	106470	85165.9	100632	103909	97437	1.05603	0.975952	1.14409	0.478856	1.05869	0.0840983
[R].GCATHPR.[S]	AT1G51140.1 1xTFIA [C310]	1	AT1G51140.1	AT1G51140.1 [309-315]	0	379660	417519	270310	284149	265011	232280	0.74843	0.634727	0.859313	0.110506	0.74749	0.112296
[R].VLCEAGVLEK.[L]	AT1G51350.1 1xTFIA [C188]	1	AT1G51350.1	AT1G51350.1 [186-195]	0	67975.5	62851.3	65506.5	100254	102978	97463.6	1.47485	1.63843	1.48785	8.90558e-05	1.53371	0.0909247
[R].EACLESLATVLK.[N]	AT1G51350.1 1xTFIA [C210]	1	AT1G51350.1	AT1G51350.1 [208-219]	0	51449.9	49141.2	35944	60841.9	63463.1	73821.8	1.18255	1.29144	2.0538	0.0303249	1.50926	0.474717
[RK].GTTDAYCVAK.[Y]	AT1G51570.1 1xTFIA [C392]	1	AT1G51570.1	AT1G51570.1 [386-395]	0	480917	478617	380366	518581	488458	449158	1.07832	1.02056	1.18086	0.373828	1.09325	0.0811849
[K].KNCHETGAVGSK.[T]	AT1G51630.1 1xTFIA [C275]	1	AT1G51630.1	AT1G51630.1 [273-284]	1	547982	495222	521431	602130	612847	625457	1.09881	1.23752	1.1995	0.00526013	1.17861	0.071674
[K].ICDMNSDPSR.[T]	AT1G51690.3 1xTFIA [C245]	1	AT1G51690.3	AT1G51690.3 [244-253]	0	112997	113446	116407	112993	110090	104460	0.999957	0.97042	0.897368	0.134299	0.955915	0.0528103
[K].SDSLQVCLAK.[T]	AT1G51805.1 1xTFIA [C153]	1	AT1G51805.1	AT1G51805.1 [147-156]	0	92569.5	69136.3	84829.4	79527.8	80938.1	91506.5	0.859114	1.1707	1.07871	0.828986	1.03618	0.16009
[K].TASIVDLSPGQCDGGR.[C]	AT1G51820.1 1xTFIA [C317]	1	AT1G51820.1	AT1G51820.1 [306-321]	0	39329.2	52955.9	36970	52079	53207.9	48456.6	1.32418	1.00476	1.3107	0.190478	1.21321	0.180652
[K].CSSSNLAESISAENLLK.[F]	AT1G52160.1 1xTFIA [C442]	1	AT1G52160.1	AT1G52160.1 [442-458]	0	72329.2	88338.9	67633.1	92651.7	92480.8	79891	1.28097	1.04689	1.18124	0.180676	1.1697	0.117469
[K].LQMAEECMK.[Y]	AT1G52360.2 1xTFIA [C734]	1	AT1G52360.2	AT1G52360.2 [728-736]	0	87652.7	78630.6	113644	98084.7	107193	113803	1.11901	1.36325	1.0014	0.317685	1.16122	0.184583
[K].VTIPVFTAHGTADGVTCPTSSK.[L]	AT1G52760.1 1xTFIA [C272]	1	AT1G52760.1	AT1G52760.1 [256-277]	0	315157	306496	275767	471057	491382	444689	1.49467	1.60323	1.61255	0.000708861	1.57015	0.0655318
[K].ACDPYPYK.[N]	AT1G52780.1 1xTFIA [C292]	1	AT1G52780.1	AT1G52780.1 [291-298]	0	73088.9	64706	71099.3	91462.1	94759.6	98958	1.25138	1.46446	1.39183	0.00158258	1.36922	0.108325
[K].NLCTAIAK.[Y]	AT1G53240.1 1xTFIA [C130]	1	AT1G53240.1	AT1G53240.1 [128-135]	0	87226.4	119696	71649.4	88583.8	78083.6	75372.3	1.01556	0.652349	1.05196	0.45444	0.906624	0.220959
[K].ATCYPVFMEK.[L]	AT1G53280.1 1xTFIA [C174]	1	AT1G53280.1	AT1G53280.1 [172-181]	0	63630	69293.3	51775.9	103751	104249	108042	1.63054	1.50446	2.08673	0.00120231	1.74058	0.306334
[K].LAACATAVESR.[V]	AT1G53280.1 1xTFIA [C185]	1	AT1G53280.1	AT1G53280.1 [182-192]	0	108353	109115	93890.6	165090	152755	138481	1.52363	1.39994	1.47492	0.00615475	1.46616	0.0623067
[R].GGADVTVASVENQVGVDACHGIK.[M]	AT1G53280.1 1xTFIA [C96]	1	AT1G53280.1	AT1G53280.1 [78-100]	0	147495	130359	156011	229292	230527	247776	1.55458	1.76841	1.58819	0.000688758	1.63706	0.114987
[K].LDYCSDLK.[N]	AT1G53500.1 1xTFIA [C46]	1	AT1G53500.1	AT1G53500.1 [43-50]	0	101598	76070	128940	206010	233630	254915	2.0277	3.07124	1.97701	0.00341875	2.35865	0.617645
[R].YCLNSAALK.[L]	AT1G53670.1 1xTFIA [C186]	1	AT1G53670.1	AT1G53670.1 [185-193]	0	119716	136617	85873.9	108643	99559.9	86474.4	0.9075	0.728752	1.00699	0.384679	0.881081	0.140989
[K].GVLCYGPPGTGK.[T]	AT1G53750.1 1xTFIA [C207]	1	AT1G53750.1	AT1G53750.1 [204-215]	0	403772	440266	367750	327009	323094	308018	0.809884	0.733861	0.837575	0.0176443	0.793773	0.0537014
[R].TDACFIR.[V]	AT1G53750.1 1xTFIA [C229]	1	AT1G53750.1	AT1G53750.1 [226-232]	0	388777	409273	330127	358085	335264	314384	0.921056	0.819171	0.952312	0.209369	0.897513	0.069623
[K].ACIVFFDEVDAIGGAR.[F]	AT1G53750.1 1xTFIA [C263]	1	AT1G53750.1	AT1G53750.1 [262-277]	0	99096.4	96406.6	85764	93950.3	83464.6	79690.9	0.94807	0.865756	0.929188	0.243724	0.914338	0.0431197
[R].LCPNSTGADIR.[S]	AT1G53750.1 1xTFIA [C370]	1	AT1G53750.1	AT1G53750.1 [369-379]	0	47439.4	59377.9	44716.7	51920.5	53394.4	49333.6	1.09446	0.899229	1.10325	0.834487	1.03231	0.115337
[K].INDLCGIK.[E]	AT1G53750.1 1xTFIA [C56]	1	AT1G53750.1	AT1G53750.1 [52-59]	0	51894	58439.7	69001.2	107027	117924	139352	2.06241	2.01788	2.01956	0.00453649	2.03328	0.0252382
[R].FPESCISSISK.[L]	AT1G53840.1 1xTFIA [C86]	1	AT1G53840.1	AT1G53840.1 [82-92]	0	64989.6	53787	70956	86066.3	96645.9	100284	1.32431	1.79683	1.41333	0.00921928	1.51149	0.251086
[K].FGEISCK.[A]	AT1G53880.1 1xTFIA [C383]	1	AT1G53880.1	AT1G53880.1 [378-384]	0	301202	279333	376954	440310	494767	521806	1.46185	1.77125	1.38427	0.0119412	1.53912	0.204735
[K].GDAPTVSCLGVR.[M]	AT1G54040.2 1xTFIA [C76]	1	AT1G54040.2	AT1G54040.2 [69-80]	0	262046	253727	199270	758461	661644	556292	2.89438	2.6077	2.79165	0.00241046	2.76458	0.145245
[R].QSLRPDCIK.[M]	AT1G54270.1 1xTFIA [C181]	1	AT1G54270.1	AT1G54270.1 [175-183]	0	1.27583e+06	1.1853e+06	1.3821e+06	2.40262e+06	2.52247e+06	2.72566e+06	1.88318	2.12812	1.97212	0.000323464	1.99447	0.123992
[R].VDSPVNGLPCIEQNR.[A]	AT1G54490.1 1xTFIA [C678]	1	AT1G54490.1	AT1G54490.1 [669-683]	0	42355.8	47010.5	37242.3	80507.9	75647.5	75340.5	1.90075	1.60916	2.02298	0.000438709	1.8443	0.212607
[K].VCAVVR.[K]	AT1G54630.1 1xTFIA [C63]	1	AT1G54630.1	AT1G54630.1 [62-67]	0	169845	166447	129640	195843	181442	167634	1.15307	1.09009	1.29307	0.158963	1.17874	0.103893
[R].LTNYQDILSECK.[I]	AT1G54860.1 1xTFIA [C101]	1	AT1G54860.1	AT1G54860.1 [91-102]	0	831504	842045	643980	1.82421e+06	1.71618e+06	1.4888e+06	2.19387	2.03811	2.31188	0.00155804	2.18129	0.137315
[R].DGLILPVCIPNR.[I]	AT1G54860.1 1xTFIA [C117]	1	AT1G54860.1	AT1G54860.1 [110-121]	0	38290.8	34286.8	40251.4	47812.4	51664.9	58493.5	1.24866	1.50684	1.45321	0.0136927	1.4029	0.136242
[K].LYTSPVETCK.[N]	AT1G54970.1 1xTFIA [C289]	1	AT1G54970.1	AT1G54970.1 [281-290]	0	99906.2	72951.5	120300	129604	142998	162040	1.29725	1.96018	1.34696	0.047068	1.5348	0.369227
[R].GSISSFQEQASCK.[V]	AT1G55090.1 1xTFIA [C293]	1	AT1G55090.1	AT1G55090.1 [282-294]	0	132228	139164	113111	200295	208520	188491	1.51477	1.49838	1.66642	0.00187424	1.55986	0.0926512
[K].YDCSSADINPIGSISK.[M]	AT1G55090.1 1xTFIA [C531]	1	AT1G55090.1	AT1G55090.1 [529-544]	0	376509	384916	336624	517994	492459	461801	1.37578	1.27939	1.37186	0.00480406	1.34235	0.0545524
[R].CEAQYALLQK.[L]	AT1G55140.1 1xTFIA [C140]	1	AT1G55140.1	AT1G55140.1 [140-149]	0	107279	120312	84029.7	120272	113054	95969.4	1.12112	0.939676	1.14209	0.669848	1.06763	0.111304
[R].FDTNCVVTTLK.[D]	AT1G55450.2 1xTFIA [C283]	1	AT1G55450.2	AT1G55450.2 [279-289]	0	644768	639584	587154	629966	652588	622475	0.977043	1.02033	1.06016	0.614776	1.01918	0.0415683
[K].MSVEFDNCK.[L]	AT1G55490.1 1xTFIA [C272]	1	AT1G55490.1	AT1G55490.1 [265-273]	0	201364	252194	108044	158944	144450	94662.9	0.789335	0.572775	0.876154	0.305957	0.746088	0.156245
[R].DVICGR.[K]	AT1G55850.1 1xTFIA [C390]	1	AT1G55850.1	AT1G55850.1 [387-392]	0	115100	131588	103850	204104	191127	184395	1.77328	1.45246	1.7756	0.00153016	1.66711	0.185897
[K].AIDSVVCITSK.[W]	AT1G55860.1 1xTFIA [C610]	1	AT1G55860.1	AT1G55860.1 [604-614]	0	63345.3	52906.3	53460.1	54695.7	58122.9	53969.5	0.863452	1.0986	1.00953	0.801351	0.990528	0.118721
[R].ITDGALVVVDCIEGVCVQTETVLR.[Q]	AT1G56070.1 1xTFIA [C136]	1	AT1G56070.1	AT1G56070.1 [121-144]	0	42669.4	49716.6	30921.1	43273.9	42093	41792.2	1.01417	0.846659	1.35157	0.826892	1.0708	0.257178
[K].NTGSPTCK.[R]	AT1G56070.1 1xTFIA [C267]	1	AT1G56070.1	AT1G56070.1 [261-268]	0	1.50388e+06	1.12145e+06	1.80581e+06	2.39063e+06	2.50267e+06	2.84391e+06	1.58964	2.23163	1.57486	0.0101512	1.79871	0.37499
[K].QIIATCMNDQK.[D]	AT1G56070.1 1xTFIA [C286]	1	AT1G56070.1	AT1G56070.1 [281-291]	0	1.13632e+06	1.09355e+06	1.16961e+06	910325	911901	948416	0.801115	0.833888	0.810882	0.00115602	0.815295	0.0168259
[R].NCDPNGPLMLYVSK.[M]	AT1G56070.1 1xTFIA [C370]	1	AT1G56070.1	AT1G56070.1 [369-382]	0	154350	176219	140024	159569	160078	144721	1.03381	0.908401	1.03354	0.867457	0.991918	0.0723281
[R].VAVQCK.[V]	AT1G56070.1 1xTFIA [C495]	1	AT1G56070.1	AT1G56070.1 [491-496]	0	2.49383e+06	2.38622e+06	2.08701e+06	2.81859e+06	2.58268e+06	2.39935e+06	1.13023	1.08233	1.14966	0.181239	1.12074	0.0346534
[R].IDCFADGATTAFGEK.[L]	AT1G56110.1 1xTFIA [C387]	1	AT1G56110.1	AT1G56110.1 [385-399]	0	216156	235515	188870	249911	263881	276468	1.15616	1.12044	1.4638	0.0326251	1.2468	0.188774
[R].LDCLQK.[D]	AT1G56145.2 1xTFIA [C405]	1	AT1G56145.2	AT1G56145.2 [403-408]	0	105171	107667	111575	166902	177440	200682	1.58696	1.64805	1.79863	0.00192718	1.67788	0.10894
[K].ADDCIGPEVETLVASLPEGGVLLLENVR.[F]	AT1G56190.1 1xTFIA [C170]	1	AT1G56190.1	AT1G56190.1 [167-194]	0	20791	20811.8	13607.2	15109.6	14373.4	15039.1	0.726737	0.690634	1.10523	0.213335	0.840869	0.229658
[K].LDCGGGYMK.[L]	AT1G56340.1 1xTFIA [C108]	1	AT1G56340.1	AT1G56340.1 [106-114]	0	3.17007e+06	3.37943e+06	2.50127e+06	4.42418e+06	4.2828e+06	3.74846e+06	1.39561	1.26731	1.49862	0.0276806	1.38718	0.115884
[K].QLVSTCIPPNPNIDVTK.[M]	AT1G56430.1 1xTFIA [C43]	1	AT1G56430.1	AT1G56430.1 [38-54]	0	69029.7	67144.7	80001.7	97998	97443	108556	1.41965	1.45124	1.35692	0.00560616	1.40927	0.0480076
[R].CPDELGWKPQNLPIVPSDGPISTVR.[K]	AT1G56700.1 1xTFIA [C114]	1	AT1G56700.1	AT1G56700.1 [114-138]	0	86450.4	110085	63466.8	84653.4	80364	68794.8	0.979213	0.730015	1.08395	0.573672	0.931059	0.181814
[R].AIAELCGLNHIEEAAVLSTCNR.[M]	AT1G58290.1 1xTFIA [C144]	1	AT1G58290.1	AT1G58290.1 [125-146]	0	96703.3	101166	79905.3	100438	90746.7	93688.4	1.03862	0.897007	1.17249	0.755019	1.03604	0.137761
[R].MCVIGAGK.[M]	AT1G58290.1 1xTFIA [C282]	1	AT1G58290.1	AT1G58290.1 [281-288]	0	103315	99195.3	107584	94528.7	96827.6	103311	0.914957	0.976131	0.960286	0.223705	0.950458	0.0317491
[R].NVGSCVGEVETAR.[V]	AT1G58290.1 1xTFIA [C389]	1	AT1G58290.1	AT1G58290.1 [385-397]	0	198586	200462	191041	292886	280977	279330	1.47486	1.40165	1.46214	6.97628e-05	1.44622	0.0391158
[R].DLSDGASLCK.[Y]	AT1G58440.1 1xTFIA [C387]	1	AT1G58440.1	AT1G58440.1 [379-388]	0	145670	113505	136386	197631	179120	182860	1.3567	1.57807	1.34075	0.00790169	1.42517	0.132656
[K].LQEGVPTCIETLSR.[A]	AT1G59820.1 1xTFIA [C693]	1	AT1G59820.1	AT1G59820.1 [686-699]	0	20807.8	26582.6	14546.2	22882.9	18697.9	21527.4	1.09973	0.703389	1.47993	0.920761	1.09435	0.388301
[K].ADCYTGNR.[S]	AT1G59870.1 1xTFIA [C149]	1	AT1G59870.1	AT1G59870.1 [147-154]	0	898811	962229	687678	777102	703681	644459	0.864589	0.731303	0.937152	0.197491	0.844348	0.104406
[R].ATILECVK.[D]	AT1G60070.2 1xTFIA [C357]	1	AT1G60070.2	AT1G60070.2 [352-359]	0	92814.5	91319.5	101781	86075	87632.3	85702.8	0.927387	0.959623	0.84203	0.0563077	0.90968	0.0607633
[R].VNSIDIECK.[D]	AT1G61190.1 1xTFIA [C84]	1	AT1G61190.1	AT1G61190.1 [77-85]	0	42921.9	45340.2	40103.7	63229.5	68800.4	78262.5	1.47313	1.51743	1.9515	0.00417067	1.64735	0.264332
[R].LCSLQEEVK.[R]	AT1G61350.1 1xTFIA [C431]	1	AT1G61350.1	AT1G61350.1 [430-438]	0	48443.4	47976.3	62709.9	62188.7	66321.5	75767.3	1.28374	1.38238	1.20822	0.0748709	1.29145	0.0873363
[K].GGDFETALSLCK.[E]	AT1G61870.1 1xTFIA [C350]	1	AT1G61870.1	AT1G61870.1 [340-351]	0	309264	356918	278012	237887	230365	221609	0.769203	0.645428	0.797119	0.0223552	0.73725	0.0807361
[R].AASLTPDCR.[I]	AT1G61870.1 1xTFIA [C76]	1	AT1G61870.1	AT1G61870.1 [69-77]	0	2.46955e+06	2.95996e+06	1.92212e+06	149458	124513	143992	0.0605201	0.0420657	0.0749133	0.00152458	0.0591663	0.0164656
[K].QTLITNLQALDCATSLGTK.[L]	AT1G61900.1 1xTFIA [C311]	1	AT1G61900.1	AT1G61900.1 [300-318]	0	41905.6	28009.2	45118.1	49386.2	47587	53124	1.17851	1.69898	1.17744	0.100653	1.35164	0.300802
[K].VSNYPPCPKPEMIK.[G]	AT1G62380.1 1xTFIA [C168]	1	AT1G62380.1	AT1G62380.1 [162-175]	0	93580.5	77959.8	134895	117700	124184	152942	1.25774	1.59292	1.13378	0.217383	1.32815	0.237527
[K].LAESAADCILTK.[E]	AT1G62390.1 1xTFIA [C358]	1	AT1G62390.1	AT1G62390.1 [351-362]	0	48321.9	46744.1	32428.6	61845.6	59680.4	39314.9	1.27987	1.27675	1.21235	0.274151	1.25632	0.0381105
[K].QPTCPINALK.[L]	AT1G62500.1 1xTFIA [C212]	1	AT1G62500.1	AT1G62500.1 [209-218]	0	84878.7	99045.8	104689	51006.4	47755.3	51357.3	0.600933	0.482154	0.49057	0.00153805	0.524552	0.0662814
[K].EVHVACR.[S]	AT1G62600.1 1xTFIA [C240]	1	AT1G62600.1	AT1G62600.1 [235-241]	0	257097	304491	206777	198903	178175	180856	0.773648	0.585158	0.874646	0.0725531	0.744484	0.146931
[K].FSCETNGGSTAR.[G]	AT1G62660.1 1xTFIA [C494]	1	AT1G62660.1	AT1G62660.1 [492-503]	0	235152	255229	223988	176686	168560	184519	0.751368	0.660427	0.82379	0.00385445	0.745195	0.0818566
[K].LNTVFCTDTSR.[S]	AT1G62660.1 1xTFIA [C542]	1	AT1G62660.1	AT1G62660.1 [537-547]	0	196574	192150	152193	92049.7	94501.6	85810.3	0.46827	0.491813	0.563824	0.00336401	0.507969	0.0497837
[K].NYENVCTLR.[V]	AT1G63000.1 1xTFIA [C162]	1	AT1G63000.1	AT1G63000.1 [157-165]	0	410630	417876	368868	607041	579773	575315	1.47832	1.38743	1.55968	0.000494005	1.47514	0.0861686
[K].GLEILAFPCNQFGDEEPGTNDQITDFVCTR.[F]	AT1G63460.1 1xTFIA [C89]	1	AT1G63460.1	AT1G63460.1 [62-91]	0	11996.7	12555.3	11895	15967.7	13346	11955.9	1.33101	1.06297	1.00512	0.24941	1.13303	0.173873
[R].IITVIGCEGENER.[G]	AT1G63680.1 1xTFIA [C624]	1	AT1G63680.1	AT1G63680.1 [618-630]	0	19875.4	25823.4	22061.8	25909.6	28318	24373.8	1.3036	1.0966	1.1048	0.157642	1.16833	0.117219
[R].LPGFHTCVGGGGER.[Q]	AT1G63940.2 1xTFIA [C126]	1	AT1G63940.2	AT1G63940.2 [120-133]	0	276338	346385	270582	244790	251404	264197	0.885835	0.725794	0.9764	0.151325	0.862676	0.126897
[R].SAQHCVK.[S]	AT1G63940.2 1xTFIA [C379]	1	AT1G63940.2	AT1G63940.2 [375-381]	0	507234	500693	557773	703044	646215	722858	1.38603	1.29064	1.29597	0.00444953	1.32422	0.0536033
[R].GNHECASINR.[IV]	AT1G64040.1 1xTFIA [C124]	1	AT1G64040.1	AT1G64040.1 [120-129]	0	442625	430768	302361	791023	729930	589982	1.78712	1.69449	1.95125	0.0139021	1.81095	0.130032
[RK].ETAPCK.[E]	AT1G64520.1 1xTFIA [C244]	1	AT1G64520.1	AT1G64520.1 [240-245]	0	1.11509e+06	811922	1.26403e+06	2.81176e+06	3.00326e+06	3064754	2.52156	3.69896	2.42459	0.000245434	2.8817	0.709422
[K].DYNTCSDLLSQLK.[V]	AT1G64520.1 1xTFIA [C27]	1	AT1G64520.1	AT1G64520.1 [23-35]	0	80858.1	80560.9	97922.7	200089	232351	252679	2.47457	2.88417	2.5804	0.000969665	2.64638	0.212624
[K].CGINYQPPSVVPGGDLAK.[V]	AT1G64740.1 1xTFIA [C353]	1	AT1G64740.1	AT1G64740.1 [353-370]	0	134265	157257	115753	140452	135463	124771	1.04608	0.861409	1.07791	0.872732	0.995134	0.116897
[R].LACLNAVK.[C]	AT1G64790.2 1xTFIA [C1139]	1	AT1G64790.2	AT1G64790.2 [1137-1144]	0	110334	102714	112736	116803	114935	118721	1.05863	1.11898	1.05309	0.0626222	1.0769	0.0365479
[K].CSLPQNVK.[I]	AT1G64790.2 1xTFIA [C1152]	1	AT1G64790.2	AT1G64790.2 [1152-1159]	0	256527	292568	212193	267699	259278	219501	1.04355	0.886215	1.03444	0.866689	0.988069	0.0883261
[R].TALCDSALEVR.[E]	AT1G64790.2 1xTFIA [C2043]	1	AT1G64790.2	AT1G64790.2 [2040-2050]	0	577507	583187	497949	664786	651623	640644	1.15113	1.11735	1.28657	0.0248029	1.18501	0.089554
[K].GGYVVIPGLCLPK.[S]	AT1G64790.2 1xTFIA [C2290]	1	AT1G64790.2	AT1G64790.2 [2281-2293]	0	69138.1	60726.1	61558.1	80775.5	83803.6	81537.9	1.16832	1.38003	1.32457	0.00297318	1.29097	0.109778
[K].QVQAICDR.[V]	AT1G64850.1 1xTFIA [C22]	1	AT1G64850.1	AT1G64850.1 [17-24]	0	481193	495565	422958	377694	377135	352975	0.784912	0.76102	0.834539	0.0146724	0.79349	0.0375026
[K].EGDILTCK.[I]	AT1G65440.1 1xTFIA [C1157]	1	AT1G65440.1	AT1G65440.1 [1151-1158]	0	72425.4	45389.8	73234.2	118408	120010	140645	1.63489	2.64398	1.92048	0.00571461	2.06645	0.520139
[K].DITSLQCIGK.[T]	AT1G65440.1 1xTFIA [C1291]	1	AT1G65440.1	AT1G65440.1 [1285-1294]	0	106788	114128	119537	186866	187986	195279	1.74987	1.64715	1.63362	7.24431e-05	1.67688	0.0635731
[K].GGFCDDSR.[K]	AT1G65580.1 1xTFIA [C402]	1	AT1G65580.1	AT1G65580.1 [399-406]	0	180192	198511	114589	180679	169588	135731	1.0027	0.854298	1.18451	0.93687	1.01384	0.165387
[K].NCQEPLDVSSDFTFK.[V]	AT1G65590.1 1xTFIA [C292]	1	AT1G65590.1	AT1G65590.1 [291-305]	0	113189	97003.4	147859	145119	147054	174140	1.2821	1.51597	1.17774	0.110877	1.32527	0.173195
[R].EQLLQQANTCVDK.[S]	AT1G65650.1 1xTFIA [C249]	1	AT1G65650.1	AT1G65650.1 [240-252]	0	22009.6	31159.8	34428	46790.2	45417.2	51174	2.1259	1.45756	1.48641	0.0105521	1.68995	0.377815
[K].GITSDEVVSPCLLK.[L]	AT1G65900.1 1xTFIA [C133]	1	AT1G65900.1	AT1G65900.1 [123-136]	0	139343	151174	138267	244626	256339	243141	1.75556	1.69565	1.75849	5.73797e-05	1.73657	0.0354659
[K].LCEAGEVVK.[L]	AT1G65900.1 1xTFIA [C138]	1	AT1G65900.1	AT1G65900.1 [137-145]	0	72779.3	68180.1	73224.4	153310	155928	165333	2.1065	2.28701	2.2579	2.64403e-05	2.21714	0.0969108
[R].EPIICK.[N]	AT1G65930.1 1xTFIA [C116]	1	AT1G65930.1	AT1G65930.1 [112-117]	0	1.79026e+06	1.58268e+06	2.09328e+06	1.74713e+06	1.78791e+06	1.76715e+06	0.975908	1.12968	0.844199	0.731768	0.983262	0.142882
[K].SEGGYVWACK.[N]	AT1G65930.1 1xTFIA [C269]	1	AT1G65930.1	AT1G65930.1 [261-270]	0	722750	745116	531913	847466	803665	691608	1.17256	1.07858	1.30023	0.235901	1.18379	0.111252
[K].LEAACVGTVESGK.[M]	AT1G65930.1 1xTFIA [C363]	1	AT1G65930.1	AT1G65930.1 [359-371]	0	266649	268347	256602	265450	257506	269510	0.995503	0.9596	1.0503	0.957384	1.0018	0.0456786
[K].TATNDESVCTMFGSR.[Y]	AT1G65960.2 1xTFIA [C14]	1	AT1G65960.2	AT1G65960.2 [6-20]	0	172777	199078	161606	179309	184195	172110	1.03781	0.92524	1.065	0.953828	1.00935	0.0740974
[R].IPDFTLPTSCDSNR.[L]	AT1G66180.1 1xTFIA [C144]	1	AT1G66180.1	AT1G66180.1 [135-148]	0	122128	122165	103589	128142	121417	118809	1.04925	0.993882	1.14693	0.370921	1.06335	0.077494
[R].VAMTCEGCVGAVK.[R]	AT1G66240.1 1xTFIA [C46]	1	AT1G66240.1	AT1G66240.1 [39-51]	0	163566	145564	185475	269272	283826	295489	1.64625	1.94984	1.59314	0.00102961	1.72975	0.192446
[R].YVPGCEDR.[E]	AT1G66270.1 1xTFIA [C230]	1	AT1G66270.1	AT1G66270.1 [226-233]	0	383335	399356	291734	373505	340058	314760	0.974355	0.851516	1.07893	0.703647	0.968267	0.11383
[K].LLLVTEGPEGCR.[Y]	AT1G66430.1 1xTFIA [C296]	1	AT1G66430.1	AT1G66430.1 [286-297]	0	33138.7	44463	19628.3	26556.6	26381.5	20928.3	0.801378	0.593335	1.06623	0.3527	0.820315	0.237017
[K].DPYSLSCSSGK.[S]	AT1G66940.1 1xTFIA [C262]	1	AT1G66940.1	AT1G66940.1 [256-266]	0	180202	205844	137012	148819	147001	151505	0.825847	0.71414	1.10578	0.278048	0.881924	0.201754
[K].AENDLNLDNLCK.[L]	AT1G67120.1 1xTFIA [C4452]	1	AT1G67120.1	AT1G67120.1 [4442-4453]	0	25777.5	24616.4	30449.2	54578.9	54903.9	60062.1	2.11731	2.23038	1.97253	0.000300115	2.10674	0.129247
[R].DCINGIQLVDSK.[R]	AT1G67140.3 1xTFIA [C1729]	1	AT1G67140.3	AT1G67140.3 [1728-1739]	0	46017.6	28115.9	60356	59393.4	65084.4	72754.8	1.29067	2.31486	1.20543	0.107078	1.60365	0.617397
[K].VENAFANEFLCEK.[Y]	AT1G67330.1 1xTFIA [C260]	1	AT1G67330.1	AT1G67330.1 [250-262]	0	158794	129498	220290	203546	240844	273879	1.28183	1.85983	1.24326	0.10594	1.46164	0.345383
[R].ATDNTLSLCSTAK.[N]	AT1G67330.1 1xTFIA [C48]	1	AT1G67330.1	AT1G67330.1 [40-52]	0	594114	537617	708798	599793	637085	635888	1.00956	1.18502	0.897136	0.845862	1.03057	0.145086
[K].LDEALVCLK.[G]	AT1G67680.1 1xTFIA [C117]	1	AT1G67680.1	AT1G67680.1 [111-119]	0	52819.1	46786.2	54812.7	67016.5	68617.1	71043.6	1.26879	1.46661	1.29612	0.00289762	1.34384	0.107196
[K].SGIDVQCQVPLYVATK.[M]	AT1G67730.1 1xTFIA [C233]	1	AT1G67730.1	AT1G67730.1 [227-242]	0	39144.7	46193.3	36787.9	34892.9	31059.1	30947.1	0.891383	0.672372	0.841229	0.0538274	0.801661	0.114741
[K].GIGCGMK.[K]	AT1G67830.1 1xTFIA [C318]	1	AT1G67830.1	AT1G67830.1 [315-321]	0	100998	104452	82184.7	130189	124215	118937	1.28902	1.1892	1.44719	0.0201711	1.30847	0.130091
[R].LLPSAANANTAGTESICTR.[L]	AT1G67930.1 1xTFIA [C663]	1	AT1G67930.1	AT1G67930.1 [647-665]	0	82003.4	92225.2	63383	95126.5	88731.1	75542.3	1.16003	0.962114	1.19184	0.516692	1.10466	0.124469
[K].TAADVCVLYDIEK.[Q]	AT1G68000.1 1xTFIA [C216]	1	AT1G68000.1	AT1G68000.1 [211-223]	0	218612	231147	191238	215879	213695	234736	0.987499	0.924497	1.22746	0.596869	1.04648	0.15986
[K].EAILVNCSR.[G]	AT1G68010.1 1xTFIA [C271]	1	AT1G68010.1	AT1G68010.1 [265-273]	0	162282	185549	150320	118463	117712	110636	0.72998	0.634399	0.736001	0.00902584	0.700127	0.0570012
[R].VEICHLK.[K]	AT1G68010.1 1xTFIA [C43]	1	AT1G68010.1	AT1G68010.1 [40-46]	0	150339	131859	189526	100966	111077	126119	0.671591	0.842396	0.665445	0.0738863	0.726478	0.100435
[K].CIAEDIK.[S]	AT1G69460.1 1xTFIA [C36]	1	AT1G69460.1	AT1G69460.1 [36-42]	0	246108	254900	219715	317032	298632	270525	1.28818	1.17156	1.23125	0.0324865	1.23033	0.0583126
[K].TECGYQFTSK.[L]	AT1G69670.1 1xTFIA [C453]	1	AT1G69670.1	AT1G69670.1 [451-460]	0	329166	337886	267598	405757	391498	366288	1.23268	1.15867	1.3688	0.0377236	1.25338	0.106583
[K].SHCPLK.[Y]	AT1G70310.1 1xTFIA [C311]	1	AT1G70310.1	AT1G70310.1 [309-314]	0	365139	406740	396747	564681	571522	599289	1.54648	1.40513	1.51051	0.000324523	1.48737	0.0734617
[R].LVLENCTNK.[Q]	AT1G70320.1 1xTFIA [C102]	1	AT1G70320.1	AT1G70320.1 [97-105]	0	237568	213704	242520	200478	210918	201791	0.843875	0.986963	0.832057	0.0471729	0.887632	0.0862262
[K].AIDSVICNTSK.[W]	AT1G70320.1 1xTFIA [C361]	1	AT1G70320.1	AT1G70320.1 [355-365]	0	545411	617094	350965	444009	390765	338667	0.814083	0.633235	0.964959	0.25382	0.804092	0.166088
[R].TLSPDSCK.[Q]	AT1G70520.1 1xTFIA [C208]	1	AT1G70520.1	AT1G70520.1 [202-209]	0	404743	347510	559148	545692	616304	694997	1.34825	1.77348	1.24296	0.0762464	1.4549	0.280882
[R].LGSDCQQVSR.[V]	AT1G70610.1 1xTFIA [C243]	1	AT1G70610.1	AT1G70610.1 [239-248]	0	330520	299469	260672	322539	318603	289468	0.975853	1.06389	1.11047	0.589568	1.05007	0.0683626
[K].VVPCGELTASPSLLR.[Q]	AT1G70710.1 1xTFIA [C365]	1	AT1G70710.1	AT1G70710.1 [362-376]	0	65073.2	45775	58380.2	58581.7	60219.3	58478.7	0.900244	1.31555	1.00169	0.661489	1.07249	0.216518
[R].GSGCLK.[G]	AT1G70770.1 1xTFIA [C552]	1	AT1G70770.1	AT1G70770.1 [549-554]	0	1.23019e+06	1.07137e+06	1.09869e+06	1.37881e+06	1.3566e+06	1.19622e+06	1.12081	1.26623	1.08877	0.0790628	1.1586	0.0945738
[R].TIDLCNNPMTK.[E]	AT1G71220.2 1xTFIA [C1539]	1	AT1G71220.2	AT1G71220.2 [1535-1545]	0	124551	125745	112549	150156	147192	141738	1.20559	1.17056	1.25935	0.00649011	1.21183	0.0447204
[R].SCLVESVDEELLK.[R]	AT1G71220.2 1xTFIA [C881]	1	AT1G71220.2	AT1G71220.2 [880-892]	0	95486.2	96590.4	85740.2	147073	150765	167222	1.54026	1.56087	1.95033	0.000917683	1.68382	0.231037
[R].IPCLDSYLDK.[V]	AT1G71270.1 1xTFIA [C450]	1	AT1G71270.1	AT1G71270.1 [448-457]	0	113130	100230	129253	155831	155147	167732	1.37746	1.54791	1.2977	0.00828676	1.40769	0.127818
[K].TSLIPSCSSPEDLK.[R]	AT1G71697.1 1xTFIA [C13]	1	AT1G71697.1	AT1G71697.1 [7-20]	0	49825	59365.3	52521.4	60756.9	52773.4	52656.6	1.21941	0.88896	1.00257	0.721892	1.03698	0.167888
[K].ACDIYCANLK.[ST]	AT1G71880.1 1xTFIA [C220]	1	AT1G71880.1	AT1G71880.1 [215-224]	0	57404.1	64452.8	48979.7	53610.9	69123.2	56222	0.93392	1.07246	1.14786	0.700957	1.05142	0.108513
[R].AVSLDTLPCR.[L]	AT1G71990.1 1xTFIA [C385]	1	AT1G71990.1	AT1G71990.1 [377-386]	0	87431.2	107717	73162.8	137484	132198	109177	1.57248	1.22727	1.49224	0.0499481	1.43066	0.180654
[K].LQTACPVPFDEAK.[L]	AT1G72280.1 1xTFIA [C337]	1	AT1G72280.1	AT1G72280.1 [333-345]	0	54861.4	57995.2	56238.7	70503.1	74511.9	68891.1	1.28511	1.2848	1.22498	0.00141829	1.26496	0.034629
[R].SVELFPCQVPDITLGDPLILSGR.[Y]	AT1G72500.1 1xTFIA [C528]	1	AT1G72500.1	AT1G72500.1 [522-544]	0	24266.1	26973	21873.3	22602	25273.1	28368	0.931422	0.936976	1.29693	0.663326	1.05511	0.209439
[K].SSDNQCAIK.[V]	AT1G72550.1 1xTFIA [C349]	1	AT1G72550.1	AT1G72550.1 [344-352]	0	334150	336909	292455	506459	519363	526595	1.51566	1.54155	1.8006	0.000226089	1.61927	0.157568
[R].AETPAGYPCIRPIHVK.[A]	AT1G72610.1 1xTFIA [C38]	1	AT1G72610.1	AT1G72610.1 [30-45]	0	511072	585535	383911	390025	355359	313354	0.76315	0.606897	0.816214	0.0890892	0.728754	0.108816
[R].QALTNFAQLSGDCSGDDDSK.[L]	AT1G72930.1 1xTFIA [C150]	1	AT1G72930.1	AT1G72930.1 [138-157]	0	12590.2	12940.2	15333	19672.5	15940.6	14891	1.56253	1.23187	0.971176	0.129598	1.25519	0.296366
[K].LGWDCTKPDGTPR.[K]	AT1G73250.1 1xTFIA [C278]	1	AT1G73250.1	AT1G73250.1 [274-286]	0	141982	106481	150595	226842	236519	270288	1.59768	2.22123	1.7948	0.00409368	1.87124	0.318728
[R].ESCFHQSGDNK.[R]	AT1G73600.2 1xTFIA [C173]	1	AT1G73600.2	AT1G73600.2 [171-181]	0	199028	156334	218619	480171	459281	520951	2.41258	2.93782	2.38292	0.000332119	2.57778	0.312163
[R].DGTQVVACK.[S]	AT1G73620.1 1xTFIA [C195]	1	AT1G73620.1	AT1G73620.1 [188-196]	0	626802	529855	764876	1.02811e+06	1.04867e+06	1.16987e+06	1.64024	1.97916	1.52949	0.00556318	1.7163	0.234282
[K].AYSYAYDDPTSIATCSK.[A]	AT1G73620.1 1xTFIA [C249]	1	AT1G73620.1	AT1G73620.1 [235-251]	0	490697	458287	549947	747087	723626	731268	1.5225	1.57898	1.32971	0.00107108	1.47706	0.130701
[K].VGCLEEAR.[R]	AT1G73710.1 1xTFIA [C670]	1	AT1G73710.1	AT1G73710.1 [668-675]	0	66333	60613.1	48773.5	82016.3	83203.4	81008.5	1.23643	1.3727	1.66091	0.0107264	1.42335	0.216725
[R].GEICNVNK.[A]	AT1G74070.1 1xTFIA [C187]	1	AT1G74070.1	AT1G74070.1 [184-191]	0	1.76049e+06	1.89937e+06	1.69822e+06	1.2293e+06	1.23002e+06	1.13866e+06	0.698272	0.647593	0.670502	0.000923841	0.672122	0.0253781
[R].ACGLDEVTR.[L]	AT1G74260.1 1xTFIA [C196]	1	AT1G74260.1	AT1G74260.1 [195-203]	0	108023	121453	83204.8	113231	104869	100796	1.04821	0.863455	1.21142	0.869015	1.04103	0.174092
[R].CTLIDSTAAAK.[C]	AT1G74260.1 1xTFIA [C682]	1	AT1G74260.1	AT1G74260.1 [682-692]	0	168984	195790	117504	164975	151354	125933	0.976277	0.77304	1.07173	0.630646	0.940349	0.152552
[K].CDHVAVGTGTVTHK.[G]	AT1G74470.1 1xTFIA [C271]	1	AT1G74470.1	AT1G74470.1 [271-284]	0	1.6756e+06	1.66299e+06	1.19907e+06	2.92538e+06	2.62868e+06	2.28649e+06	1.74587	1.58069	1.90689	0.0104498	1.74448	0.163102
[K].CSGEGIYFAAK.[S]	AT1G74470.1 1xTFIA [C341]	1	AT1G74470.1	AT1G74470.1 [341-351]	0	183518	192649	123464	191052	176109	153420	1.04105	0.914148	1.24263	0.788108	1.06594	0.165651
[R].MCAEAIVEGSQNGK.[K]	AT1G74470.1 1xTFIA [C356]	1	AT1G74470.1	AT1G74470.1 [355-368]	0	198726	181744	215222	287797	303296	343231	1.44821	1.66881	1.59477	0.00412967	1.5706	0.11227
[R].TTFSCASDSPMK.[C]	AT1G74790.1 1xTFIA [C590]	1	AT1G74790.1	AT1G74790.1 [586-597]	0	871279	959307	682501	741022	726556	630601	0.850499	0.757376	0.923956	0.193951	0.843944	0.0834832
[K].GCASVVK.[S]	AT1G74790.1 1xTFIA [C73]	1	AT1G74790.1	AT1G74790.1 [72-78]	0	1.97998e+06	1.99023e+06	1.64798e+06	2.07179e+06	1.93623e+06	1.6795e+06	1.04637	0.972871	1.01913	0.892686	1.01279	0.0371568
[K].VAVGAPDVLGDCPFSQR.[V]	AT1G75270.1 1xTFIA [C20]	1	AT1G75270.1	AT1G75270.1 [9-25]	0	233292	231997	230252	586610	591377	547971	2.51449	2.54907	2.37988	1.53413e-05	2.48115	0.0893872
[R].GASIPADATTGCLDGFK.[W]	AT1G75680.1 1xTFIA [C456]	1	AT1G75680.1	AT1G75680.1 [445-461]	0	346254	504532	183995	254026	221731	162068	0.733641	0.439479	0.880829	0.241701	0.68465	0.224716
[R].EILHVQGGQCGNQIGSK.[F]	AT1G75780.1 1xTFIA [C12]	1	AT1G75780.1	AT1G75780.1 [3-19]	0	501359	477066	486971	716006	713479	690639	1.42813	1.49556	1.41823	3.43143e-05	1.44731	0.0420768
[K].SSVCDIPPTGIK.[M]	AT1G75780.1 1xTFIA [C355]	1	AT1G75780.1	AT1G75780.1 [352-363]	0	29977.4	36851.4	23928.3	38950.6	37549.8	27573.4	1.29933	1.01895	1.15233	0.439264	1.15687	0.140244
[R].NSFVDGVYGTTCPIPPGK.[N]	AT1G76160.1 1xTFIA [C103]	1	AT1G76160.1	AT1G76160.1 [92-109]	0	598045	659329	467470	654835	603159	539078	1.09496	0.914807	1.15318	0.732739	1.05432	0.124277
[K].NALLCGR.[A]	AT1G76160.1 1xTFIA [C530]	1	AT1G76160.1	AT1G76160.1 [526-532]	0	312080	331719	269261	210609	195497	197219	0.674854	0.589347	0.732445	0.00561591	0.665549	0.0720018
[K].CLATHDK.[L]	AT1G76400.1 1xTFIA [C491]	1	AT1G76400.1	AT1G76400.1 [491-497]	0	342026	395050	280805	331368	294333	296538	0.96884	0.745052	1.05603	0.415341	0.923306	0.16041
[K].AVSLCVEDQDYMGK.[I]	AT1G76550.1 1xTFIA [C556]	1	AT1G76550.1	AT1G76550.1 [552-565]	0	50131.4	56401.4	38420.3	45486.6	40136.9	36170.1	0.907348	0.71163	0.941431	0.262234	0.85347	0.124014
[R].GMECIDPLK.[L]	AT1G76850.1 1xTFIA [C187]	1	AT1G76850.1	AT1G76850.1 [184-192]	0	182151	168927	126580	164484	159936	147458	0.903008	0.946775	1.16494	0.917704	1.00491	0.140308
[K].ECTLVK.[V]	AT1G76990.1 1xTFIA [C35]	1	AT1G76990.1	AT1G76990.1 [34-39]	0	118444	106896	118061	148525	161637	160048	1.25397	1.5121	1.35564	0.00165564	1.3739	0.130032
[R].SVCASAPNIPIIADADTGGGNALNIQR.[T]	AT1G77060.1 1xTFIA [C110]	1	AT1G77060.1	AT1G77060.1 [108-134]	0	21876.1	15305.3	18085.3	18082	20373.4	20029.3	0.826563	1.33114	1.10749	0.625754	1.0884	0.252829
[K].LSSDCYK.[T]	AT1G77330.1 1xTFIA [C55]	1	AT1G77330.1	AT1G77330.1 [51-57]	0	176679	202488	139593	252718	221624	173092	1.43038	1.0945	1.23998	0.219579	1.25495	0.168441
[R].LVEVDCYR.[G]	AT1G77750.1 1xTFIA [C114]	1	AT1G77750.1	AT1G77750.1 [109-116]	0	166165	165560	213041	169518	167862	165514	1.02018	1.01391	0.776911	0.426123	0.936998	0.138675
[R].DQMCDVLLVK.[S]	AT1G78040.2 1xTFIA [C98]	1	AT1G78040.2	AT1G78040.2 [95-104]	0	94083.8	123352	65884.4	89986.3	89544.2	68574.5	0.956449	0.725927	1.04083	0.550568	0.907735	0.163005
[R].VNGIPSCADPNLLTR.[T]	AT1G78060.1 1xTFIA [C269]	1	AT1G78060.1	AT1G78060.1 [263-277]	0	58474.3	47453.6	46677.6	56398.1	50193.2	54506.4	0.964495	1.05773	1.16772	0.539903	1.06332	0.101729
[K].AGMDVNCGSYLQK.[H]	AT1G78060.1 1xTFIA [C325]	1	AT1G78060.1	AT1G78060.1 [319-331]	0	168110	158718	205501	217598	228966	225466	1.29438	1.44259	1.09715	0.0337801	1.27804	0.173301
[K].LPYGNISPNEVCSPAHQALALDAAR.[N]	AT1G78060.1 1xTFIA [C382]	1	AT1G78060.1	AT1G78060.1 [371-395]	0	75028.3	80990.2	68242.3	93834.5	91769.4	86382.9	1.25065	1.13309	1.26583	0.0208501	1.21652	0.0726504
[K].TLLGNYAGPPCK.[T]	AT1G78060.1 1xTFIA [C440]	1	AT1G78060.1	AT1G78060.1 [430-441]	0	85190.1	102115	72121.4	83398.7	77573	59006.9	0.978972	0.75966	0.81816	0.31216	0.852264	0.113564
[R].KPCSEHK.[M]	AT1G78150.3 1xTFIA [C98]	1	AT1G78150.3	AT1G78150.3 [96-102]	0	852224	929880	537411	782217	845518	426326	0.917853	0.909277	0.793295	0.643852	0.873475	0.0695704
[K].QECLELPPVK.[Y]	AT1G78240.2 1xTFIA [C188]	1	AT1G78240.2	AT1G78240.2 [186-195]	0	101872	97839.9	108656	125001	124865	129529	1.22704	1.27622	1.1921	0.00251358	1.23179	0.0422589
[K].EYDNVCTLR.[V]	AT1G78570.1 1xTFIA [C534]	1	AT1G78570.1	AT1G78570.1 [529-537]	0	419632	440053	335301	705565	683932	627035	1.68139	1.5542	1.87007	0.00231671	1.70189	0.158928
[K].TTQFCSGGK.[G]	AT1G78820.1 1xTFIA [C374]	1	AT1G78820.1	AT1G78820.1 [370-378]	0	3.2739e+06	3.30808e+06	2.6571e+06	4.82808e+06	4.53055e+06	4.08025e+06	1.47472	1.36954	1.53561	0.00991392	1.45996	0.0840101
[K].TTQFCSGVK.[G]	AT1G78830.1 1xTFIA [C374]	1	AT1G78830.1	AT1G78830.1 [370-378]	0	1.20514e+06	1.30965e+06	1.46743e+06	305154	308834	286897	0.253211	0.235813	0.19551	0.000178345	0.228178	0.0295987
[K].GQCNACPSDK.[G]	AT1G78850.1 1xTFIA [C332]	1	AT1G78850.1	AT1G78850.1 [330-339]	0	301331	275835	306465	250483	259092	239379	0.831257	0.939304	0.781099	0.0153486	0.850553	0.0808483
[K].GLLGWDETCK.[S]	AT1G78850.1 1xTFIA [C348]	1	AT1G78850.1	AT1G78850.1 [340-349]	0	1.40629e+06	1.48426e+06	1.28163e+06	1.36087e+06	1.32626e+06	1.23433e+06	0.967705	0.893549	0.963093	0.298808	0.941449	0.0415465
[K].SPSLASCDPK.[T]	AT1G78850.1 1xTFIA [C356]	1	AT1G78850.1	AT1G78850.1 [350-359]	0	4.98959e+06	5.61649e+06	4.348e+06	4.29378e+06	4.22099e+06	3.82438e+06	0.860548	0.751536	0.879571	0.0914896	0.830552	0.0690874
[R].NSGQTCVCANR.[V]	AT1G79440.1 1xTFIA [C331]	1	AT1G79440.1	AT1G79440.1 [326-336]	0	128939	127426	159096	202139	196142	230240	1.56771	1.53926	1.44717	0.00850429	1.51805	0.0630065
[R].VPTSNVSVVDLTCR.[L]	AT1G79530.1 1xTFIA [C331]	1	AT1G79530.1	AT1G79530.1 [319-332]	0	103388	125969	77473.7	119188	112906	86506.1	1.15283	0.8963	1.11659	0.830952	1.05524	0.138832
[R].VVCATSDK.[T]	AT1G79850.1 1xTFIA [C59]	1	AT1G79850.1	AT1G79850.1 [57-64]	0	817715	730948	1.12685e+06	1.23593e+06	1.42312e+06	1.59088e+06	1.51144	1.94695	1.41179	0.0293015	1.62339	0.284605
[K].VLSANPMAPLNIECLMAEK.[D]	AT1G79920.1 1xTFIA [C287]	1	AT1G79920.1	AT1G79920.1 [274-292]	0	55898	54425.5	44738	61207	61037.3	58336.2	1.09498	1.12148	1.30395	0.078638	1.17347	0.113775
[K].VLSANPLAPLNIECLMDEK.[D]	AT1G79930.1 1xTFIA [C287]	1	AT1G79930.1	AT1G79930.1 [274-292]	0	46760.6	38970.4	44871.9	52828.5	51021.9	45553.1	1.12976	1.30925	1.01518	0.12242	1.1514	0.148222
[K].SCETPLEVISSELIATDLIPSSLVK.[T]	AT1G80200.1 1xTFIA [C69]	1	AT1G80200.1	AT1G80200.1 [68-92]	0	6832.76	11711.5	11128.9	16679.6	15304.4	19014.2	2.44112	1.30679	1.70854	0.0194601	1.81882	0.575153
[K].GEACMQK.[I]	AT1G80270.1 1xTFIA [C218]	1	AT1G80270.1	AT1G80270.1 [215-221]	0	1.35039e+06	1.20847e+06	1.33037e+06	2.35882e+06	2.33291e+06	2.1071e+06	1.74677	1.93046	1.58385	0.000446803	1.75369	0.173412
[R].MAESGCR.[I]	AT1G80270.1 1xTFIA [C466]	1	AT1G80270.1	AT1G80270.1 [461-467]	0	431423	434646	360738	867421	857247	794672	2.0106	1.97229	2.20291	0.000202236	2.06193	0.123581
[R].GQYDVALCK.[I]	AT1G80410.2 1xTFIA [C401]	1	AT1G80410.2	AT1G80410.2 [394-402]	0	1.75751e+06	1.75418e+06	1.63865e+06	2.14787e+06	2.06287e+06	1.80269e+06	1.22211	1.17597	1.10011	0.0604812	1.16606	0.0616015
[K].IVSNSEVIGEICK.[G]	AT1G80460.1 1xTFIA [C239]	1	AT1G80460.1	AT1G80460.1 [228-240]	0	111390	128572	98538.9	156510	150511	154080	1.40507	1.17063	1.56365	0.00998585	1.37978	0.197724
[K].GLSPLAGSNEESWCQGLDGLASR.[S]	AT2G01140.1 1xTFIA [C156]	1	AT2G01140.1	AT2G01140.1 [143-165]	0	33972.4	34638.2	33013.3	46222.3	45219.1	40289.2	1.36059	1.30547	1.22039	0.00608379	1.29548	0.0706282
[R].GILAIDESNATCGK.[R]	AT2G01140.1 1xTFIA [C72]	1	AT2G01140.1	AT2G01140.1 [61-74]	0	344366	316455	281974	430985	430142	403548	1.25153	1.35925	1.43115	0.00600582	1.34731	0.0904035
[K].LMADAASPACILETR.[K]	AT2G01350.1 1xTFIA [C166]	1	AT2G01350.1	AT2G01350.1 [157-171]	0	61606.8	57041	46269.1	73324.2	59124.6	62356.4	1.1902	1.03653	1.34769	0.18649	1.19147	0.155584
[R].GGSIITCDTK.[L]	AT2G01470.1 1xTFIA [C270]	1	AT2G01470.1	AT2G01470.1 [264-273]	0	273195	242218	301515	354610	342228	311391	1.29801	1.41289	1.03275	0.0407963	1.24789	0.194962
[R].SLSDFYEACK.[G]	AT2G01600.1 1xTFIA [C278]	1	AT2G01600.1	AT2G01600.1 [270-279]	0	40626.4	42168.6	57033.9	87380.3	87725.7	95845.6	2.15082	2.08036	1.6805	0.00179122	1.97056	0.253656
[K].WQSVQCDGSNR.[V]	AT2G01820.1 1xTFIA [C61]	1	AT2G01820.1	AT2G01820.1 [56-66]	0	181510	182776	168585	144889	152499	143600	0.798243	0.834349	0.851793	0.00450497	0.828128	0.0273114
[RK].LCTVTQVEELK.[IA]	AT2G02040.1 1xTFIA [C336]	1	AT2G02040.1	AT2G02040.1 [335-345]	0	254690	266306	242599	321205	312503	316786	1.26116	1.17347	1.3058	0.00102941	1.24681	0.0673203
[R].TCESQSHR.[F]	AT2G02100.1 1xTFIA [C33]	1	AT2G02100.1	AT2G02100.1 [32-39]	0	711201	760618	669881	548051	573971	548124	0.770599	0.754611	0.818241	0.00470313	0.78115	0.0331009
[R].TCASQSQR.[F]	AT2G02120.1 1xTFIA [C33]	1	AT2G02120.1	AT2G02120.1 [32-39]	0	189218	181106	161681	927437	943694	925599	4.90142	5.21073	5.72486	1.83819e-07	5.279	0.415946
[R].LPENLPDCK.[R]	AT2G02220.1 1xTFIA [C339]	1	AT2G02220.1	AT2G02220.1 [332-340]	0	188655	184808	181676	227796	214887	215323	1.20747	1.16276	1.1852	0.00185969	1.18514	0.0223584
[K].VYQEACPK.[L]	AT2G02560.1 1xTFIA [C373]	1	AT2G02560.1	AT2G02560.1 [368-375]	0	1.94824e+06	1.7126e+06	1.98635e+06	3.01194e+06	3.08361e+06	3.24349e+06	1.54598	1.80055	1.63289	0.000358371	1.65981	0.129402
[R].VCGELVR.[V]	AT2G02560.1 1xTFIA [C536]	1	AT2G02560.1	AT2G02560.1 [535-541]	0	196166	233654	164553	268281	267257	236865	1.36763	1.14382	1.43945	0.0575454	1.31696	0.154189
[R].AELPSCLPVLVDR.[M]	AT2G02560.1 1xTFIA [C604]	1	AT2G02560.1	AT2G02560.1 [599-611]	0	531321	520627	438050	683004	648396	594870	1.28548	1.24541	1.35799	0.0204206	1.2963	0.0570643
[K].SCSENISLAVR.[N]	AT2G02560.1 1xTFIA [C718]	1	AT2G02560.1	AT2G02560.1 [717-727]	0	259521	267170	221832	367219	367686	359920	1.41499	1.37623	1.62249	0.00125789	1.47124	0.132417
[R].NVVAECLGK.[M]	AT2G02560.1 1xTFIA [C954]	1	AT2G02560.1	AT2G02560.1 [949-957]	0	57641.8	49599.1	64169.1	130313	90585.2	123255	2.26074	1.82635	1.92078	0.0112546	2.00262	0.228468
[K].VDSGSYNNCK.[T]	AT2G02850.1 1xTFIA [C85]	1	AT2G02850.1	AT2G02850.1 [77-86]	0	300670	252169	400246	504799	538063	610245	1.67891	2.13374	1.52468	0.0120917	1.77911	0.316653
[R].DIPCGTK.[G]	AT2G03510.1 1xTFIA [C100]	1	AT2G03510.1	AT2G03510.1 [97-103]	0	808249	871655	689679	1.05373e+06	981015	952663	1.30372	1.12546	1.38131	0.0282262	1.27017	0.131185
[K].AVEAFCEGK.[F]	AT2G03760.1 1xTFIA [C196]	1	AT2G03760.1	AT2G03760.1 [191-199]	0	177665	139875	199760	194174	194424	206671	1.09292	1.38998	1.0346	0.221512	1.1725	0.190589
[R].EDLVCLPSK.[V]	AT2G03820.1 1xTFIA [C260]	1	AT2G03820.1	AT2G03820.1 [256-264]	0	160490	151881	142338	408859	397120	393195	2.54756	2.61468	2.76241	3.87561e-06	2.64155	0.109915
[K].EELIDCLGTIAQSGTSK.[F]	AT2G04030.1 1xTFIA [C165]	1	AT2G04030.1	AT2G04030.1 [160-176]	0	414041	326489	351445	737936	745828	711293	1.78228	2.28439	2.02391	0.0001958	2.03019	0.251116
[K].LGCIEDTGNHK.[R]	AT2G04030.1 1xTFIA [C492]	1	AT2G04030.1	AT2G04030.1 [490-500]	0	725242	762909	674996	720194	711398	687967	0.993039	0.932482	1.01922	0.621791	0.981579	0.0444887
[K].QEFNLLCDWIK.[Q]	AT2G04030.1 1xTFIA [C613]	1	AT2G04030.1	AT2G04030.1 [607-617]	0	301753	225589	302771	726277	769473	835583	2.40686	3.41095	2.75978	0.000253465	2.8592	0.509373
[K].DLNAACK.[N]	AT2G04030.1 1xTFIA [C691]	1	AT2G04030.1	AT2G04030.1 [686-692]	0	5.42541e+06	4.41959e+06	5.94693e+06	9.42411e+06	9.87217e+06	1.01097e+07	1.73703	2.23373	1.69998	0.00076322	1.89025	0.298041
[K].GICQNQK.[D]	AT2G04160.1 1xTFIA [C179]	1	AT2G04160.1	AT2G04160.1 [177-183]	0	519150	464079	503893	757574	728474	688017	1.45926	1.56972	1.3654	0.000917755	1.46479	0.102271
[K].DATFHCNR.[K]	AT2G04160.1 1xTFIA [C189]	1	AT2G04160.1	AT2G04160.1 [184-191]	0	219158	225677	194889	293050	287807	290869	1.33716	1.2753	1.49249	0.00123409	1.36832	0.111895
[R].ATNIGTGGECVGR.[Y]	AT2G04570.1 1xTFIA [C236]	1	AT2G04570.1	AT2G04570.1 [227-239]	0	486638	540654	412380	477758	466618	416132	0.981752	0.863063	1.0091	0.561572	0.951304	0.0776331
[R].ASLAISESPLGTCTR.[D]	AT2G04690.1 1xTFIA [C120]	1	AT2G04690.1	AT2G04690.1 [108-122]	0	140193	151780	102587	120033	109691	93138.2	0.856201	0.722693	0.907894	0.227646	0.828929	0.095565
[R].SGTYFCVDK.[G]	AT2G04700.1 1xTFIA [C60]	1	AT2G04700.1	AT2G04700.1 [55-63]	0	74424.5	75785.9	72958	85902.8	88175.2	91628.4	1.15423	1.16348	1.25591	0.00157045	1.1912	0.0562243
[K].DSYGAPLCPCR.[H]	AT2G04700.1 1xTFIA [C87]	1	AT2G04700.1	AT2G04700.1 [78-88]	0	291002	295777	263738	337622	312136	327451	1.16021	1.05531	1.24158	0.0273258	1.15236	0.093382
[R].QGGGGSYCR.[H]	AT2G05380.1 1xTFIA [C87]	1	AT2G05380.1	AT2G05380.1 [80-88]	0	871190	885755	772077	1.44493e+06	1.42646e+06	1.34658e+06	1.65857	1.61045	1.7441	0.000272829	1.67104	0.0676892
[KR].GYHGCSR.[C]	AT2G05380.1 1xTFIA [C99]	1	AT2G05380.1	AT2G05380.1 [95-101]	0	1.33607e+06	1.6905e+06	843785	1.54889e+06	1.37725e+06	1.15753e+06	1.15929	0.814701	1.37183	0.80554	1.11527	0.281161
[R].QGGGGSGGSYCR.[H]	AT2G05520.1 1xTFIA [C116]	1	AT2G05520.1	AT2G05520.1 [106-117]	0	2.32899e+06	2.5467e+06	2.13292e+06	670570	601344	627910	0.287923	0.236127	0.29439	0.000148846	0.272813	0.0319355
[R].GYNGCSR.[C]	AT2G05520.1 1xTFIA [C128]	1	AT2G05520.1	AT2G05520.1 [124-130]	0	7.77518e+06	1.0206e+07	4.51074e+06	1.35208e+06	1.12174e+06	922676	0.173897	0.109909	0.204551	0.0183507	0.162786	0.0482893
[K].ADWHSCLDSK.[V]	AT2G05710.1 1xTFIA [C488]	1	AT2G05710.1	AT2G05710.1 [483-492]	0	555323	573647	393796	728901	681276	541743	1.31257	1.18762	1.37569	0.148724	1.29196	0.0957138
[K].DSVCVVTQK.[K]	AT2G05840.1 1xTFIA [C49]	1	AT2G05840.1	AT2G05840.1 [46-54]	0	123414	114469	122019	244225	244867	272930	1.97891	2.13916	2.23678	0.000169693	2.11828	0.130201
[K].IVVCDR.[G]	AT2G05920.1 1xTFIA [C397]	1	AT2G05920.1	AT2G05920.1 [394-399]	0	259515	287203	213618	256860	236526	224696	0.98977	0.823552	1.05186	0.580059	0.955061	0.118045
[K].GFHIDGCQASVEAK.[Y]	AT2G06850.1 1xTFIA [C231]	1	AT2G06850.1	AT2G06850.1 [225-238]	0	4.31053e+06	5.44383e+06	3.05562e+06	2.44663e+06	2.2423e+06	1.95768e+06	0.567593	0.411898	0.64068	0.0433428	0.540057	0.11685
[K].YCATQGR.[M]	AT2G06850.1 1xTFIA [C240]	1	AT2G06850.1	AT2G06850.1 [239-245]	0	3.05455e+06	3.21508e+06	2.72119e+06	1.61792e+06	1.54271e+06	1.59859e+06	0.529676	0.479835	0.587461	0.000662618	0.532324	0.0538617
[R].FPVMPAECK.[R]	AT2G06850.1 1xTFIA [C290]	1	AT2G06850.1	AT2G06850.1 [283-291]	0	1.1823e+06	1.13917e+06	1.14197e+06	940056	949332	967385	0.795106	0.833356	0.847121	0.000230094	0.825194	0.0269508
[R].ACVHEVAVPNDYTPTK.[E]	AT2G06990.1 1xTFIA [C43]	1	AT2G06990.1	AT2G06990.1 [42-57]	0	289550	242014	340636	421511	430463	479067	1.45574	1.77867	1.40639	0.0104283	1.54693	0.2022
[K].STFSLCEVQK.[G]	AT2G07715.1 1xTFIA [C221]	1	AT2G07715.1	AT2G07715.1 [216-225]	0	79172.7	95233.2	52486.5	116737	107290	89883.5	1.47447	1.12661	1.71251	0.120462	1.43786	0.29466
[K].ATCPIDTLK.[L]	AT2G10940.1 1xTFIA [C208]	1	AT2G10940.1	AT2G10940.1 [206-214]	0	8.39195e+06	8.14755e+06	9.2129e+06	4.09271e+06	4.11263e+06	4.15475e+06	0.487694	0.504769	0.45097	0.000158323	0.481144	0.0274907
[K].VTCGSEPDADLGPVISK.[Q]	AT2G14170.1 1xTFIA [C421]	1	AT2G14170.1	AT2G14170.1 [419-435]	0	16110.5	13902.2	16677.8	23272.6	21607.2	23524.9	1.44456	1.55422	1.41056	0.0022288	1.46978	0.0750816
[K].DCAESVIK.[S]	AT2G14720.1 1xTFIA [C324]	1	AT2G14720.1	AT2G14720.1 [323-330]	0	505695	529840	407629	489909	467291	444339	0.968783	0.881947	1.09006	0.743824	0.980262	0.104528
[K].ECADSVIK.[S]	AT2G14740.1 1xTFIA [C324]	1	AT2G14740.1	AT2G14740.1 [323-330]	0	192643	163660	226976	235246	250603	289301	1.22115	1.53125	1.27459	0.0584729	1.34233	0.165776
[K].REILCDEK.[L]	AT2G14880.1 1xTFIA [C113]	1	AT2G14880.1	AT2G14880.1 [109-116]	1	466522	420385	645740	793545	883646	1.00409e+06	1.70098	2.10199	1.55494	0.0140684	1.78597	0.283256
[K].SELLPCLGAADR.[N]	AT2G16950.2 1xTFIA [C102]	1	AT2G16950.2	AT2G16950.2 [97-108]	0	32717.3	30543.6	26829.2	54956.6	54643.3	57218.2	1.67974	1.78903	2.13268	0.0001765	1.86715	0.236362
[R].ENLSVANNACWAIGELAVK.[V]	AT2G16950.2 1xTFIA [C730]	1	AT2G16950.2	AT2G16950.2 [721-739]	0	65269.6	56106.6	87991.7	113357	118335	119500	1.73675	2.10911	1.35808	0.00808903	1.73465	0.375519
[R].GLCAVVK.[V]	AT2G16950.2 1xTFIA [C820]	1	AT2G16950.2	AT2G16950.2 [818-824]	0	328838	399936	325711	274757	292118	264863	0.835541	0.730413	0.813184	0.0436672	0.793046	0.0553815
[K].ACSSSVR.[K]	AT2G17120.1 1xTFIA [C221]	1	AT2G17120.1	AT2G17120.1 [220-226]	0	973883	1.08662e+06	748665	657024	633323	552651	0.674644	0.582838	0.738182	0.0365961	0.665221	0.0780997
[R].VIAEGNCR.[T]	AT2G17130.1 1xTFIA [C344]	1	AT2G17130.1	AT2G17130.1 [338-345]	0	649520	733784	520234	686862	682540	593285	1.05749	0.930164	1.14042	0.789808	1.04269	0.105906
[R].QTADVGAVICNIK.[S]	AT2G17930.1 1xTFIA [C2315]	1	AT2G17930.1	AT2G17930.1 [2306-2318]	0	22089.5	19471.8	28379.7	21042.9	23914.4	23959.1	0.952617	1.22815	0.844233	0.909238	1.00833	0.197932
[R].SIPEGAVVCNVEHHVGDR.[G]	AT2G18020.1 1xTFIA [C114]	1	AT2G18020.1	AT2G18020.1 [106-123]	0	313105	341742	287237	346927	352951	329684	1.10802	1.0328	1.14778	0.165562	1.0962	0.058393
[R].VSDCSSAK.[R]	AT2G18040.1 1xTFIA [C69]	1	AT2G18040.1	AT2G18040.1 [66-73]	0	2.44239e+06	2.19499e+06	2.90603e+06	2.38127e+06	2.46677e+06	2.64571e+06	0.974977	1.12382	0.910423	0.94427	1.00307	0.109435
[K].ANLEPLCPSSDGQR.[N]	AT2G18410.1 1xTFIA [C212]	1	AT2G18410.1	AT2G18410.1 [206-219]	0	302331	374828	230064	280072	265326	247040	0.926374	0.707861	1.07379	0.422542	0.902675	0.184111
[K].VNCSQWEEIAVPK.[N]	AT2G18730.1 1xTFIA [C357]	1	AT2G18730.1	AT2G18730.1 [355-367]	0	207273	257902	173038	253901	231966	198062	1.22496	0.899435	1.14461	0.632938	1.08967	0.169574
[R].GISEIQVCER.[N]	AT2G18900.1 1xTFIA [C417]	1	AT2G18900.1	AT2G18900.1 [410-419]	0	52841.6	57801.9	36253.3	68159.4	69127.7	57897	1.28988	1.19594	1.59701	0.0965366	1.36094	0.209766
[K].HPGQEVFSGSTCK.[Q]	AT2G18960.1 1xTFIA [C202]	1	AT2G18960.1	AT2G18960.1 [191-203]	0	370144	420584	317163	499579	479735	440344	1.34969	1.14064	1.38838	0.0396725	1.2929	0.133277
[K].NLVEVFCK.[G]	AT2G18960.1 1xTFIA [C350]	1	AT2G18960.1	AT2G18960.1 [344-351]	0	56855.4	64929.4	66608.5	78660.1	86490.3	97125.9	1.38351	1.33207	1.45816	0.0159811	1.39125	0.0634022
[K].VLSCIDK.[Y]	AT2G18960.1 1xTFIA [C446]	1	AT2G18960.1	AT2G18960.1 [443-449]	0	155047	139554	204686	241418	258880	290717	1.55706	1.85505	1.4203	0.0162744	1.6108	0.222299
[K].SCPNVETIVR.[N]	AT2G18980.1 1xTFIA [C34]	1	AT2G18980.1	AT2G18980.1 [33-42]	0	254624	303472	221631	217961	195154	194539	0.856013	0.64307	0.877761	0.0833823	0.792282	0.129677
[R].GCDASILLASPSEK.[D]	AT2G18980.1 1xTFIA [C72]	1	AT2G18980.1	AT2G18980.1 [71-84]	0	79434.9	68398.7	72866.4	76752.5	78658.1	74358.2	0.966231	1.14999	1.02047	0.42891	1.04557	0.0944164
[K].ACQASK.[F]	AT2G19680.2 1xTFIA [C13]	1	AT2G19680.2	AT2G19680.2 [12-17]	0	1.59029e+06	1.33348e+06	1.8509e+06	1.82468e+06	1.86625e+06	1.81247e+06	1.14739	1.39953	0.979238	0.181252	1.17539	0.211543
[K].AVCLENHGSDR.[G]	AT2G20010.2 1xTFIA [C897]	1	AT2G20010.2	AT2G20010.2 [895-905]	0	263284	241501	218541	295621	262987	254046	1.12282	1.08897	1.16247	0.174727	1.12475	0.0367868
[R].VEGLVAGGATDYSCFR.[G]	AT2G20190.1 1xTFIA [C323]	1	AT2G20190.1	AT2G20190.1 [310-325]	0	14054.5	15685.4	12537.4	12133.3	13014.7	13960.1	0.863305	0.829737	1.11348	0.371678	0.935507	0.15504
[R].QPCSSTLEIVSK.[T]	AT2G20190.1 1xTFIA [C897]	1	AT2G20190.1	AT2G20190.1 [895-906]	0	173833	175532	163487	194470	197433	198404	1.11872	1.12476	1.21358	0.00281945	1.15235	0.0531081
[K].VYLCEK.[L]	AT2G20420.1 1xTFIA [C133]	1	AT2G20420.1	AT2G20420.1 [130-135]	0	236757	229927	270788	314504	310764	308055	1.32838	1.35158	1.13762	0.00693144	1.27253	0.117405
[K].SAGPLIIACK.[K]	AT2G20420.1 1xTFIA [C160]	1	AT2G20420.1	AT2G20420.1 [152-161]	0	33987.2	36291.8	29627.1	29733.1	29319.6	33013.3	0.874833	0.807886	1.11429	0.315036	0.932338	0.161095
[K].VQDLLAQCGEHLEK.[G]	AT2G20580.1 1xTFIA [C621]	1	AT2G20580.1	AT2G20580.1 [614-627]	0	149827	137798	141527	224182	226737	210367	1.49627	1.64543	1.48641	0.000237694	1.5427	0.0891002
[K].HNVDLVCDR.[L]	AT2G20610.1 1xTFIA [C351]	1	AT2G20610.1	AT2G20610.1 [345-353]	0	182602	243012	173678	285250	240211	252069	1.56213	0.988472	1.45136	0.0811528	1.33399	0.304309
[K].VGLCGSDTGR.[G]	AT2G20630.2 1xTFIA [C15]	1	AT2G20630.2	AT2G20630.2 [12-21]	0	121920	161658	112513	131644	129105	120118	1.07976	0.798634	1.06759	0.759216	0.981994	0.158911
[K].LHTVCEEAK.[C]	AT2G20860.1 1xTFIA [C103]	1	AT2G20860.1	AT2G20860.1 [99-107]	0	246637	259293	158855	222410	197603	165032	0.901772	0.762084	1.03888	0.497748	0.900912	0.1384
[K].ELIMEPCLK.[W]	AT2G20990.3 1xTFIA [C145]	1	AT2G20990.3	AT2G20990.3 [139-147]	0	563712	572953	639338	517552	535059	554347	0.918114	0.933861	0.867064	0.0968325	0.906346	0.034919
[R].ECSQGGGGYSGGGGGGR.[Y]	AT2G21060.1 1xTFIA [C151]	1	AT2G21060.1	AT2G21060.1 [150-166]	0	145801	194462	94802.6	122192	111452	104450	0.838073	0.573133	1.10176	0.330838	0.837656	0.264314
[K].TIASPGHGIMAMDESNATCGK.[R]	AT2G21330.1 1xTFIA [C80]	1	AT2G21330.1	AT2G21330.1 [62-82]	0	108425	95432.8	121580	78889.3	83818.3	93222.6	0.727592	0.878297	0.766763	0.0551353	0.790884	0.0781945
[K].TYPVCTITSTPTK.[F]	AT2G21470.2 1xTFIA [C168]	1	AT2G21470.2	AT2G21470.2 [164-176]	0	314246	307534	304611	377697	399063	379590	1.20192	1.29762	1.24615	0.000490314	1.24856	0.0478984
[K].IETENPPKPQVPASSCR.[K]	AT2G21640.1 1xTFIA [C30]	1	AT2G21640.1	AT2G21640.1 [15-31]	0	348449	272405	302803	743297	784024	872203	2.13316	2.87816	2.88043	0.000364155	2.63058	0.430785
[K].LSYGLSSDHCDPVLVAQK.[V]	AT2G21790.1 1xTFIA [C34]	1	AT2G21790.1	AT2G21790.1 [25-42]	0	184688	213435	159256	263230	273296	260471	1.42527	1.28047	1.63554	0.00774748	1.44709	0.178542
[K].GVTTSQLDELAAETAAAMTCNHPDYASLAAR.[I]	AT2G21790.1 1xTFIA [C69]	1	AT2G21790.1	AT2G21790.1 [50-80]	0	34802.4	41152.5	27885.1	39110.7	38866.9	39598.8	1.1238	0.944461	1.42007	0.298696	1.16277	0.240187
[R].ICLETDGR.[D]	AT2G22120.2 1xTFIA [C38]	1	AT2G22120.2	AT2G22120.2 [37-44]	0	82974.7	80742.3	78854.5	102913	106625	100293	1.24029	1.32056	1.27187	0.000512432	1.27757	0.0404389
[R].ALAVADVEMNAVDVLCR.[I]	AT2G22125.1 1xTFIA [C1373]	1	AT2G22125.1	AT2G22125.1 [1358-1374]	0	21394	20358.4	16764	25432.7	26676	22373.3	1.18878	1.31032	1.33461	0.0486225	1.2779	0.0781337
[K].DRPACK.[L]	AT2G22125.1 1xTFIA [C1484]	1	AT2G22125.1	AT2G22125.1 [1480-1485]	0	51985.6	56674.3	68509.6	64440.3	65036.2	72752.7	1.23958	1.14754	1.06194	0.209935	1.14969	0.0888427
[R].NLCNHSEDIR.[A]	AT2G22125.1 1xTFIA [C563]	1	AT2G22125.1	AT2G22125.1 [561-570]	0	310334	319651	240562	326912	322448	320605	1.05342	1.00875	1.33274	0.256025	1.13164	0.175584
[R].DCVSSIAK.[R]	AT2G22125.1 1xTFIA [C923]	1	AT2G22125.1	AT2G22125.1 [922-929]	0	700948	766717	630527	775733	767151	712014	1.10669	1.00057	1.12924	0.301791	1.07883	0.0687106
[K].MIENLNETQLCAK.[F]	AT2G22125.1 1xTFIA [C968]	1	AT2G22125.1	AT2G22125.1 [958-970]	0	226355	431258	239571	576900	379382	385020	2.54865	0.87971	1.60712	0.185609	1.67849	0.836755
[R].DDTNILYTCK.[I]	AT2G22360.1 1xTFIA [C350]	1	AT2G22360.1	AT2G22360.1 [342-351]	0	25916.5	29767.1	33391.2	36332.2	38118.2	42814.6	1.4019	1.28055	1.28221	0.031577	1.32155	0.0695859
[R].EIEFCPGTDYVK.[R]	AT2G22490.2 1xTFIA [C78]	1	AT2G22490.2	AT2G22490.2 [74-85]	0	21325.7	25039	19272.7	32463.9	33326.9	33882	1.52229	1.331	1.75803	0.00283948	1.53711	0.213902
[K].GAVDCALK.[T]	AT2G22500.1 1xTFIA [C266]	1	AT2G22500.1	AT2G22500.1 [262-269]	0	1.45335e+06	1.85423e+06	875362	1.32845e+06	1.14626e+06	948238	0.91406	0.618183	1.08325	0.452332	0.871832	0.235393
[R].VLDNSGVLSSVDGNCK.[L]	AT2G22660.2 1xTFIA [C123]	1	AT2G22660.2	AT2G22660.2 [109-124]	0	147405	130846	169515	295678	317032	329998	2.00589	2.42294	1.94671	0.00039028	2.12518	0.259563
[K].ADVVACFPHLK.[K]	AT2G23090.1 1xTFIA [C72]	1	AT2G23090.1	AT2G23090.1 [67-77]	0	120390	122340	112103	220364	198970	212454	1.83041	1.62637	1.89517	0.000189851	1.78399	0.140286
[R].SCLVESK.[V]	AT2G23810.1 1xTFIA [C138]	1	AT2G23810.1	AT2G23810.1 [137-143]	0	131742	108654	176021	113755	128056	152248	0.863466	1.17856	0.864941	0.759484	0.968989	0.181495
[R].SEACQSLLDELNNAR.[Q]	AT2G23890.1 1xTFIA [C464]	1	AT2G23890.1	AT2G23890.1 [461-475]	0	102605	104033	86436	154094	156431	153489	1.50182	1.50367	1.77576	0.000567942	1.59375	0.157626
[R].VLLNNCQEAFEGAGK.[L]	AT2G24050.1 1xTFIA [C263]	1	AT2G24050.1	AT2G24050.1 [258-272]	0	62918.6	79765.9	53302.5	99122.8	91875.8	83480.1	1.57541	1.15182	1.56616	0.0432073	1.43113	0.241935
[R].LVDEALQCVEELK.[S]	AT2G24050.1 1xTFIA [C606]	1	AT2G24050.1	AT2G24050.1 [599-611]	0	28366.7	36611	28568.8	56846.8	44970.6	46067.3	2.004	1.22833	1.6125	0.0177568	1.61495	0.387837
[R].ESQMCAAVCR.[V]	AT2G24170.1 1xTFIA [C100]	1	AT2G24170.1	AT2G24170.1 [96-105]	0	175500	178241	150090	191856	175500	172191	1.0932	0.984625	1.14725	0.33331	1.07502	0.0828208
[K].TGPGCSIELMK.[F]	AT2G24200.2 1xTFIA [C305]	1	AT2G24200.2	AT2G24200.2 [301-311]	0	291203	239112	287118	406385	428082	486427	1.39554	1.7903	1.69417	0.00452644	1.62667	0.205854
[K].DASINCFK.[V]	AT2G24280.1 1xTFIA [C231]	1	AT2G24280.1	AT2G24280.1 [226-233]	0	127863	119944	154503	185891	184964	193063	1.45384	1.54208	1.24957	0.00746021	1.41517	0.150041
[R].CGLTSSNYSELSHLYEK.[Y]	AT2G25080.1 1xTFIA [C111]	1	AT2G25080.1	AT2G25080.1 [111-127]	0	211450	251518	169659	118696	112044	106687	0.561341	0.445469	0.62883	0.0146179	0.545213	0.092738
[K].QFACTR.[F]	AT2G25080.1 1xTFIA [C159]	1	AT2G25080.1	AT2G25080.1 [156-161]	0	280715	280208	215735	125952	125776	132215	0.448684	0.448866	0.612858	0.00379335	0.503469	0.0947336
[R].VLAVDDDQTCLK.[I]	AT2G25180.1 1xTFIA [C28]	1	AT2G25180.1	AT2G25180.1 [19-30]	0	31439.4	15926	32562.7	35061.6	39704.7	41981.6	1.11521	2.49308	1.28925	0.0993458	1.63251	0.750333
[R].DTLSCVMAPDVPK.[A]	AT2G25450.1 1xTFIA [C151]	1	AT2G25450.1	AT2G25450.1 [147-159]	0	137707	180663	104117	127647	115908	101013	0.926948	0.641569	0.970189	0.330233	0.846235	0.17856
[R].SLVVANAGDCR.[A]	AT2G25620.1 1xTFIA [C211]	1	AT2G25620.1	AT2G25620.1 [202-212]	0	155171	161270	159469	183954	192480	191629	1.18549	1.19353	1.20167	0.000706805	1.19357	0.00808903
[R].CTTGSK.[F]	AT2G25800.1 1xTFIA [C694]	1	AT2G25800.1	AT2G25800.1 [694-699]	0	949847	891166	762853	614860	587479	504060	0.647325	0.659224	0.660756	0.00974235	0.655768	0.00735241
[K].VTCSDATAIFDVAAK.[K]	AT2G26080.1 1xTFIA [C469]	1	AT2G26080.1	AT2G26080.1 [467-481]	0	44724.4	39454.4	34189.3	39743.3	45887.2	37812.3	0.888629	1.16304	1.10597	0.686515	1.05255	0.144797
[R].GSLQDCK.[D]	AT2G26440.1 1xTFIA [C108]	1	AT2G26440.1	AT2G26440.1 [103-109]	0	989177	782216	930451	1.82899e+06	1.84035e+06	1.74429e+06	1.849	2.35274	1.87467	0.000191957	2.02547	0.283711
[K].AAAEVSCLK.[L]	AT2G26570.1 1xTFIA [C485]	1	AT2G26570.1	AT2G26570.1 [479-487]	0	30981.2	41723.9	42286	41922.4	43605.4	41772.1	1.35316	1.04509	0.987847	0.332499	1.1287	0.196481
[R].ESAFSCLEK.[V]	AT2G26780.1 1xTFIA [C1607]	1	AT2G26780.1	AT2G26780.1 [1602-1610]	0	797104	806354	755050	914965	912914	910420	1.14786	1.13215	1.20577	0.00132937	1.16193	0.0387756
[K].IMECVK.[S]	AT2G26780.1 1xTFIA [C1670]	1	AT2G26780.1	AT2G26780.1 [1667-1672]	0	104762	80967.9	109410	118619	129890	144709	1.13227	1.60422	1.32262	0.0479661	1.35304	0.237441
[K].LNLSEMTCK.[E]	AT2G27020.1 1xTFIA [C186]	1	AT2G27020.1	AT2G27020.1 [179-187]	0	43053.3	47866.6	44219.6	63596.8	66618.2	65041.4	1.47716	1.39175	1.47087	0.000291006	1.4466	0.047604
[R].ATECFDPSIVGSQGSR.[N]	AT2G27060.1 1xTFIA [C965]	1	AT2G27060.1	AT2G27060.1 [962-977]	0	25673.9	32911.8	27883.1	31266.4	30121.1	30532.2	1.21783	0.915208	1.095	0.449074	1.07601	0.1522
[R].AEQLSTICGVK.[A]	AT2G27130.1 1xTFIA [C110]	1	AT2G27130.1	AT2G27130.1 [103-113]	0	192591	160357	193513	255985	269580	263222	1.32917	1.68112	1.36023	0.00222656	1.45684	0.194856
[K].TEGFSGSDVSVCVK.[D]	AT2G27600.1 1xTFIA [C342]	1	AT2G27600.1	AT2G27600.1 [331-344]	0	67067.1	65954.6	69856.7	72938	78272.2	83708.9	1.08754	1.18676	1.19829	0.0323404	1.15753	0.0608887
[R].VISHPQGLAQCEHTLTK.[L]	AT2G27820.1 1xTFIA [C229]	1	AT2G27820.1	AT2G27820.1 [219-235]	0	77663.4	82643.1	78220.8	121154	124100	127158	1.55999	1.50164	1.62563	4.46886e-05	1.56242	0.0620317
[K].LADCVGLTLGPR.[G]	AT2G28000.1 1xTFIA [C71]	1	AT2G28000.1	AT2G28000.1 [68-79]	0	126583	119276	114811	137351	143507	144710	1.08507	1.20315	1.26042	0.00628888	1.18288	0.0894136
[R].QGEATLGVICK.[D]	AT2G28490.1 1xTFIA [C154]	1	AT2G28490.1	AT2G28490.1 [145-155]	0	295133	213591	185592	1.29805e+06	1.28792e+06	1.30167e+06	4.39817	6.02985	7.01362	5.58333e-06	5.81388	1.32103
[R].DTTCSDAYTVGLIK.[Y]	AT2G28520.1 1xTFIA [C508]	1	AT2G28520.1	AT2G28520.1 [505-518]	0	64964.7	63247.6	58731.3	79592.7	89346.6	81663.9	1.22517	1.41265	1.39047	0.00374173	1.34276	0.102441
[K].LIADNCASK.[E]	AT2G29650.1 1xTFIA [C303]	1	AT2G29650.1	AT2G29650.1 [298-306]	0	162447	130711	183915	217401	235567	240720	1.33829	1.80219	1.30886	0.0131735	1.48311	0.276721
[K].LASGGCDNTVK.[V]	AT2G30050.1 1xTFIA [C184]	1	AT2G30050.1	AT2G30050.1 [179-189]	0	126025	112904	128482	239592	245295	270000	1.90115	2.1726	2.10147	0.000251851	2.0584	0.140755
[R].FASVENCK.[A]	AT2G30060.1 1xTFIA [C148]	1	AT2G30060.1	AT2G30060.1 [142-149]	0	198433	185750	233393	305287	314606	369608	1.53849	1.6937	1.58363	0.00729493	1.60527	0.079838
[K].SIPLSVSPDCTVK.[D]	AT2G30105.1 1xTFIA [C25]	1	AT2G30105.1	AT2G30105.1 [16-28]	0	75270.4	69795.7	51425.2	120257	116623	102864	1.59767	1.67092	2.00027	0.00593818	1.75628	0.214446
[R].IVECLEK.[E]	AT2G30110.1 1xTFIA [C719]	1	AT2G30110.1	AT2G30110.1 [716-722]	0	208937	185329	264795	229399	266381	298564	1.09793	1.43735	1.12753	0.218153	1.22094	0.187999
[K].SDCLAK.[A]	AT2G30260.1 1xTFIA [C93]	1	AT2G30260.1	AT2G30260.1 [91-96]	0	553939	467315	673457	596602	674188	754751	1.07702	1.44268	1.12071	0.216441	1.21347	0.199703
[K].ICQDVK.[D]	AT2G30490.1 1xTFIA [C242]	1	AT2G30490.1	AT2G30490.1 [241-246]	0	312057	228843	422754	566911	608091	711565	1.81669	2.65725	1.68317	0.0121757	2.05237	0.528078
[R].QIAVDCPR.[T]	AT2G30710.1 1xTFIA [C208]	1	AT2G30710.1	AT2G30710.1 [203-210]	0	625899	660213	477249	664448	652253	600263	1.06159	0.987943	1.25776	0.438012	1.10243	0.139467
[K].ENAPCIVFVDEIDAVGR.[Q]	AT2G30950.1 1xTFIA [C321]	1	AT2G30950.1	AT2G30950.1 [317-333]	0	30627.5	35759.3	23694	36951.3	35549	31396.3	1.20648	0.99412	1.32508	0.300211	1.17522	0.167676
[K].SLVAYHEVGHAVCGTLTPGHDAVQK.[V]	AT2G30950.1 1xTFIA [C495]	1	AT2G30950.1	AT2G30950.1 [483-507]	0	125460	127890	131691	178031	188869	204373	1.41902	1.47681	1.55191	0.00138768	1.48258	0.0666337
[R].IAAVQTLSGTGACR.[L]	AT2G30970.1 1xTFIA [C137]	1	AT2G30970.1	AT2G30970.1 [125-138]	0	44311.4	41921.6	36536.5	57891.6	58163.7	47175.3	1.30647	1.38744	1.29118	0.0346468	1.32836	0.0517264
[K].SPAPPCGGLPPPSPSGR.[C]	AT2G31370.1 1xTFIA [C11]	1	AT2G31370.1	AT2G31370.1 [6-22]	0	45298.4	45362.2	43753.8	57181.2	56135.2	51413.1	1.26232	1.23749	1.17506	0.00546786	1.22495	0.0449631
[K].QCTPESQLK.[F]	AT2G31510.1 1xTFIA [C408]	1	AT2G31510.1	AT2G31510.1 [407-415]	0	139545	122151	162016	175709	181447	209002	1.25916	1.48543	1.29001	0.0371827	1.34487	0.122708
[K].CGLTDANYK.[E]	AT2G31570.1 1xTFIA [C41]	1	AT2G31570.1	AT2G31570.1 [41-49]	0	979552	1.04319e+06	752839	1.25138e+06	1.14615e+06	1.00874e+06	1.2775	1.0987	1.33992	0.135522	1.2387	0.125202
[K].GCEVIVSGK.[L]	AT2G31610.1 1xTFIA [C134]	1	AT2G31610.1	AT2G31610.1 [133-141]	0	2.23259e+06	2.42841e+06	1.60577e+06	2.73353e+06	2.487e+06	2.08415e+06	1.22438	1.02413	1.29791	0.329727	1.18214	0.141695
[R].GLCAIAQAESLR.[Y]	AT2G31610.1 1xTFIA [C97]	1	AT2G31610.1	AT2G31610.1 [95-106]	0	540053	598804	346554	549662	507218	424173	1.01779	0.847053	1.22398	0.987134	1.02961	0.188739
[K].NWSPEDCGPAVR.[Q]	AT2G31660.1 1xTFIA [C76]	1	AT2G31660.1	AT2G31660.1 [70-81]	0	44974.1	55115.8	42724.8	64493.7	63092	62778.7	1.43402	1.14472	1.46937	0.0146179	1.34937	0.178114
[K].ALCADHSIK.[L]	AT2G32060.1 1xTFIA [C82]	1	AT2G32060.1	AT2G32060.1 [80-88]	0	1.58874e+06	1.73018e+06	1.19219e+06	1.56997e+06	1.45404e+06	1.25868e+06	0.988182	0.840395	1.05577	0.701548	0.96145	0.110149
[K].GNLPTCGTDNK.[Y]	AT2G32070.1 1xTFIA [C91]	1	AT2G32070.1	AT2G32070.1 [86-96]	0	113711	109322	103781	163276	176270	177247	1.43588	1.6124	1.7079	0.000289844	1.58539	0.138002
[R].GSCDGFSIGK.[C]	AT2G32810.1 1xTFIA [C822]	1	AT2G32810.1	AT2G32810.1 [820-829]	0	203028	204262	209210	66694.7	64760.3	62778.7	0.3285	0.317044	0.300075	3.58334e-07	0.315207	0.0143013
[K].GNFTSIAAQCLQK.[L]	AT2G33120.2 1xTFIA [C35]	1	AT2G33120.2	AT2G33120.2 [26-38]	0	60457.5	67246	64379.9	51885.1	50522.6	59262.3	0.858209	0.75131	0.920509	0.0390232	0.843343	0.0855738
[R].AIFTEGCK.[S]	AT2G33210.1 1xTFIA [C135]	1	AT2G33210.1	AT2G33210.1 [129-136]	0	136640	175847	84802.9	104084	94068.9	69154.6	0.761736	0.534948	0.815475	0.201001	0.704053	0.148894
[R].ICPFTGK.[K]	AT2G33450.1 1xTFIA [C70]	1	AT2G33450.1	AT2G33450.1 [69-75]	0	175990	193372	140681	160765	155756	133092	0.913491	0.805473	0.946054	0.318289	0.888339	0.0735886
[R].NLVAHQDWSMPQACADSYQK.[T]	AT2G33470.1 1xTFIA [C126]	1	AT2G33470.1	AT2G33470.1 [113-132]	0	267512	296209	241484	332343	327238	337824	1.24235	1.10475	1.39895	0.0164006	1.24868	0.147203
[K].SDQGEMLTKPFLELCK.[T]	AT2G33470.1 1xTFIA [C32]	1	AT2G33470.1	AT2G33470.1 [18-33]	0	36236.5	39826.1	29226.3	40115.8	33814.5	27081.5	1.10705	0.849053	0.926616	0.784858	0.960908	0.132375
[K].ACIEANVK.[R]	AT2G33590.1 1xTFIA [C115]	1	AT2G33590.1	AT2G33590.1 [114-121]	0	112679	111804	115565	162126	177470	167847	1.43884	1.58734	1.4524	0.000269278	1.49286	0.0821011
[K].QGNVGVGCAK.[A]	AT2G33800.1 1xTFIA [C186]	1	AT2G33800.1	AT2G33800.1 [179-188]	0	946239	774878	1.06892e+06	1.17358e+06	1.29084e+06	1.37703e+06	1.24026	1.66586	1.28824	0.027768	1.39812	0.23311
[R].YNSPLDCAVQTVK.[N]	AT2G33820.1 1xTFIA [C162]	1	AT2G33820.1	AT2G33820.1 [156-168]	0	20220.6	20614.3	27177.1	30909.5	30040.6	32420.2	1.52862	1.45727	1.19292	0.0231569	1.39294	0.176852
[K].AAPICYDGFEPSGR.[M]	AT2G33840.1 1xTFIA [C71]	1	AT2G33840.1	AT2G33840.1 [67-80]	0	87375.4	98253.6	85698.9	120767	112828	104765	1.38216	1.14834	1.22247	0.0211671	1.25099	0.119492
[R].DLCVVK.[L]	AT2G34357.1 1xTFIA [C335]	1	AT2G34357.1	AT2G34357.1 [333-338]	0	115554	100632	127164	267839	278442	296013	2.31787	2.76692	2.3278	0.000121688	2.47086	0.256441
[R].AVETGGCPHAAIR.[E]	AT2G34470.2 1xTFIA [C139]	1	AT2G34470.2	AT2G34470.2 [133-145]	0	382992	410557	337270	481767	456818	437649	1.25791	1.11268	1.29762	0.0303374	1.22274	0.097359
[K].ADLLLCESGGDNLAANFSR.[E]	AT2G34470.2 1xTFIA [C169]	1	AT2G34470.2	AT2G34470.2 [164-182]	0	58001.5	49409.4	52833	56810.5	55070.1	55416.9	0.979467	1.11457	1.04891	0.409237	1.04765	0.0675598
[K].DVTNFINCDDAR.[L]	AT2G35030.1 1xTFIA [C495]	1	AT2G35030.1	AT2G35030.1 [488-499]	0	29052.4	34738	29146.5	31589.8	33810	33455.5	1.08734	0.973286	1.14784	0.380189	1.06949	0.0886345
[K].AAEGCISEILR.[V]	AT2G35630.1 1xTFIA [C1035]	1	AT2G35630.1	AT2G35630.1 [1031-1041]	0	108918	114510	68403.8	109276	94012.2	92560	1.00328	0.820992	1.35314	0.935248	1.05914	0.270435
[K].DADGLVSCLANK.[V]	AT2G35630.1 1xTFIA [C1516]	1	AT2G35630.1	AT2G35630.1 [1509-1520]	0	336057	349092	290587	405396	389496	354823	1.20633	1.11574	1.22106	0.066645	1.18104	0.0570287
[K].IAPGDFSEICR.[T]	AT2G35630.1 1xTFIA [C328]	1	AT2G35630.1	AT2G35630.1 [319-329]	0	156514	152436	140188	177428	167310	155245	1.13362	1.09757	1.1074	0.103744	1.11286	0.018634
[K].AGCLNLVDVIEDVK.[T]	AT2G35630.1 1xTFIA [C399]	1	AT2G35630.1	AT2G35630.1 [397-410]	0	147030	167142	115026	156361	133338	112100	1.06346	0.797751	0.974557	0.669171	0.945257	0.135258
[K].EVCDAIALK.[C]	AT2G35630.1 1xTFIA [C96]	1	AT2G35630.1	AT2G35630.1 [94-102]	0	187250	168486	236207	308049	291052	332626	1.64513	1.72746	1.4082	0.00854909	1.59359	0.16575
[R].ITCEFGSSEHPSSK.[C]	AT2G35780.1 1xTFIA [C244]	1	AT2G35780.1	AT2G35780.1 [242-255]	0	1.63406e+06	1.63364e+06	1.76977e+06	2.02414e+06	2.02767e+06	2.12761e+06	1.23871	1.2412	1.2022	0.00254529	1.22737	0.0218357
[R].AYDPCTEK.[Y]	AT2G35780.1 1xTFIA [C306]	1	AT2G35780.1	AT2G35780.1 [302-309]	0	703888	642268	820614	950975	1.02856e+06	1.03866e+06	1.35103	1.60146	1.26571	0.00867513	1.40607	0.174506
[K].GCSDIVGEK.[W]	AT2G35780.1 1xTFIA [C338]	1	AT2G35780.1	AT2G35780.1 [337-345]	0	3.81154e+06	3.92147e+06	3.25439e+06	4.06257e+06	3.96294e+06	3.65014e+06	1.06586	1.01057	1.12161	0.395015	1.06601	0.0555154
[K].ADGNFYFVDADHCPNK.[A]	AT2G35790.1 1xTFIA [C215]	1	AT2G35790.1	AT2G35790.1 [203-218]	0	50668.8	52487.9	54805.5	84450.9	85027.5	100615	1.66672	1.61995	1.83585	0.00233121	1.70751	0.113582
[K].LCGSPDGPSITGPR.[I]	AT2G36290.1 1xTFIA [C45]	1	AT2G36290.1	AT2G36290.1 [44-57]	0	68331.3	70544	58016.2	120377	112797	109617	1.76167	1.59896	1.88943	0.000629853	1.75002	0.145581
[R].DHSLTPECWR.[-]	AT2G36870.1 1xTFIA [C297]	1	AT2G36870.1	AT2G36870.1 [290-299]	0	260983	308351	215998	248189	214830	211842	0.950979	0.696705	0.980758	0.27437	0.876147	0.156113
[K].SCDASLLLETAR.[G]	AT2G37130.1 1xTFIA [C77]	1	AT2G37130.1	AT2G37130.1 [76-87]	0	49384.8	60724.6	42680.7	31212.2	33805.7	32486.8	0.632022	0.556705	0.761159	0.0257053	0.649962	0.103401
[K].TIAECLADELINAAK.[G]	AT2G37270.2 1xTFIA [C175]	1	AT2G37270.2	AT2G37270.2 [171-185]	0	456240	465569	252507	439913	415366	304897	0.964215	0.892168	1.20748	0.956375	1.02129	0.165221
[K].AQCPIVER.[L]	AT2G37270.2 1xTFIA [C69]	1	AT2G37270.2	AT2G37270.2 [67-74]	0	6.12569e+06	6.95243e+06	4.30408e+06	4.26659e+06	3.8113e+06	3.15658e+06	0.696508	0.548197	0.733393	0.0725899	0.659366	0.0980255
[K].SVPELCGSVK.[V]	AT2G38270.1 1xTFIA [C123]	1	AT2G38270.1	AT2G38270.1 [118-127]	0	94552.8	81085.2	117910	156311	163145	174765	1.65316	2.01202	1.48219	0.00512311	1.71579	0.27041
[R].SAPQCGFSQR.[V]	AT2G38270.1 1xTFIA [C219]	1	AT2G38270.1	AT2G38270.1 [215-224]	0	889918	998970	773253	1.10641e+06	1.05144e+06	973005	1.24328	1.05252	1.25833	0.108309	1.18471	0.114725
[K].SCSVIGGDGDNVGSLR.[Q]	AT2G38310.1 1xTFIA [C87]	1	AT2G38310.1	AT2G38310.1 [86-101]	0	32757.7	26979.7	28854.7	38805.6	38733.3	38583.4	1.18463	1.43565	1.33716	0.0057371	1.31914	0.126477
[RK].AQCQFVTPR.[L]	AT2G38380.1 1xTFIA [C206]	1	AT2G38380.1	AT2G38380.1 [204-212]	0	109479	118519	82308	98390.8	136460	78647.4	0.898716	1.15137	0.955525	0.960439	1.00187	0.132551
[R].AAGLPSACK.[V]	AT2G38530.1 1xTFIA [C100]	1	AT2G38530.1	AT2G38530.1 [93-101]	0	2.29997e+06	2.50005e+06	1.97181e+06	1.66209e+06	1.60529e+06	1.43906e+06	0.722659	0.642106	0.729817	0.0148443	0.698194	0.0487054
[K].ISASTNCNTVR.[-]	AT2G38530.1 1xTFIA [C114]	1	AT2G38530.1	AT2G38530.1 [108-118]	0	228612	289119	237477	211456	187699	216412	0.924959	0.649211	0.911299	0.0892981	0.828489	0.15541
[K].ISTSTNCK.[T]	AT2G38540.1 1xTFIA [C114]	1	AT2G38540.1	AT2G38540.1 [108-115]	0	893094	726347	1.138e+06	633021	711407	779981	0.708795	0.979432	0.685396	0.171581	0.791208	0.163426
[K].SFPVDCNNVDK.[K]	AT2G38650.1 1xTFIA [C255]	1	AT2G38650.1	AT2G38650.1 [250-260]	0	47047.1	55921	47909	67647.3	64250.4	52120.4	1.43786	1.14895	1.0879	0.114733	1.22491	0.186936
[R].GCIGTLEAR.[R]	AT2G38710.2 1xTFIA [C55]	1	AT2G38710.2	AT2G38710.2 [54-62]	0	309450	329357	213591	650389	611041	551182	2.10176	1.85525	2.58054	0.00222798	2.17918	0.368793
[KR].VCSLEK.[KI]	AT2G38860.2 1xTFIA [C203]	1	AT2G38860.2	AT2G38860.2 [202-207]	0	674265	703597	568577	753937	728754	674625	1.11816	1.03576	1.18651	0.210724	1.11348	0.0754885
[K].AACPVPFDEAK.[L]	AT2G38960.3 1xTFIA [C336]	1	AT2G38960.3	AT2G38960.3 [334-344]	0	650525	680499	546180	903056	872502	820635	1.38819	1.28215	1.5025	0.00713763	1.39095	0.1102
[R].DTQCGFK.[M]	AT2G39630.1 1xTFIA [C253]	1	AT2G39630.1	AT2G39630.1 [250-256]	0	826648	641633	1.13728e+06	1.11808e+06	1.1999e+06	1.34578e+06	1.35255	1.87007	1.18333	0.0910532	1.46865	0.357788
[R].GLDASAACGQLR.[N]	AT2G39670.2 1xTFIA [C401]	1	AT2G39670.2	AT2G39670.2 [394-405]	0	134784	143240	97412.4	156608	157810	130823	1.16191	1.10172	1.34298	0.233747	1.2022	0.125576
[K].SFQCELVMAK.[M]	AT2G39730.1 1xTFIA [C175]	1	AT2G39730.1	AT2G39730.1 [172-181]	0	8.02415e+06	8.66188e+06	7.46234e+06	2.8475e+06	2.88641e+06	2.77645e+06	0.354866	0.333231	0.372062	0.000115729	0.353386	0.0194573
[R].DVLQSVECLR.[G]	AT2G39740.1 1xTFIA [C44]	1	AT2G39740.1	AT2G39740.1 [37-46]	0	48841.8	52723.7	37927.6	61583.4	69425.4	54644.2	1.26088	1.31678	1.44075	0.0666898	1.33947	0.0920585
[R].EYIPCLDNTDVIK.[K]	AT2G39750.1 1xTFIA [C190]	1	AT2G39750.1	AT2G39750.1 [186-198]	0	305444	318027	320934	396312	429460	457174	1.29749	1.35039	1.42451	0.00345754	1.35746	0.063805
[K].LGTIEHMCQVVK.[Q]	AT2G39970.1 1xTFIA [C52]	1	AT2G39970.1	AT2G39970.1 [45-56]	0	12645.4	14193.6	10264.8	13991.1	14957.9	16816.6	1.10642	1.05385	1.63827	0.110285	1.26618	0.323311
[K].GAESVDYIPCLDNYAAIK.[Q]	AT2G40280.1 1xTFIA [C94]	1	AT2G40280.1	AT2G40280.1 [85-102]	0	153828	131524	131868	183602	184077	174041	1.19355	1.39957	1.31981	0.00677936	1.30431	0.10388
[K].SYQTLCEK.[Y]	AT2G40490.1 1xTFIA [C87]	1	AT2G40490.1	AT2G40490.1 [82-89]	0	3.17489e+06	2.65951e+06	4.09107e+06	4.84212e+06	5.05503e+06	5.47119e+06	1.52513	1.90073	1.33735	0.0166071	1.58774	0.286863
[K].GAVDPCTTAFR.[N]	AT2G40760.1 1xTFIA [C272]	1	AT2G40760.1	AT2G40760.1 [267-277]	0	163024	198664	100464	236964	215332	177583	1.45355	1.0839	1.76762	0.170832	1.43503	0.342236
[K].GAMMELGEGVCK.[L]	AT2G41120.1 1xTFIA [C144]	1	AT2G41120.1	AT2G41120.1 [134-145]	0	60013.9	50222.9	48188.7	40409.9	39311.3	35309	0.673341	0.782738	0.732724	0.0218186	0.729601	0.0547652
[R].IDCPGK.[N]	AT2G41150.2 1xTFIA [C79]	1	AT2G41150.2	AT2G41150.2 [77-82]	0	171874	147139	224430	226850	245867	282760	1.31986	1.67098	1.2599	0.0655883	1.41691	0.222062
[K].VALTCLDNVPDTDGSIR.[A]	AT2G41620.1 1xTFIA [C819]	1	AT2G41620.1	AT2G41620.1 [815-831]	0	33398.6	39220.8	27560.5	37668.6	37834.7	32114.3	1.12785	0.964661	1.16523	0.555186	1.08591	0.106658
[K].EICVIANGATK.[K]	AT2G41630.1 1xTFIA [C172]	1	AT2G41630.1	AT2G41630.1 [170-180]	0	186446	136376	197192	352617	391051	399262	1.89126	2.86745	2.02473	0.00092341	2.26115	0.529296
[R].QAVTAAGSGCIAALSAER.[Y]	AT2G41680.1 1xTFIA [C381]	1	AT2G41680.1	AT2G41680.1 [372-389]	0	78614.4	83180.9	61400.1	59844.1	55960.5	51581.5	0.761236	0.672756	0.840088	0.0576093	0.758027	0.083712
[R].TCGPLLDVVAIK.[E]	AT2G41800.1 1xTFIA [C178]	1	AT2G41800.1	AT2G41800.1 [177-188]	0	74389.4	69128.9	73024.1	85430	81403.2	97098.8	1.14842	1.17756	1.32968	0.0334519	1.21855	0.0973386
[K].ATFDCLQK.[T]	AT2G41840.1 1xTFIA [C237]	1	AT2G41840.1	AT2G41840.1 [233-240]	0	751169	685741	717023	913575	906225	849205	1.2162	1.32153	1.18435	0.00347446	1.24069	0.0717936
[R].ACHLAK.[RQ]	AT2G42590.3 1xTFIA [C195]	1	AT2G42590.3	AT2G42590.3 [194-199]	0	1.36894e+06	1.32277e+06	1.3342e+06	1.68078e+06	1.69289e+06	1.624e+06	1.2278	1.27981	1.21721	0.000216857	1.24161	0.0335032
[R].ECGITDPLR.[V]	AT2G42600.2 1xTFIA [C546]	1	AT2G42600.2	AT2G42600.2 [545-553]	0	124907	113960	113256	203589	206556	210072	1.62993	1.81252	1.85484	2.91612e-05	1.76576	0.119523
[K].ICTDAIVSELQK.[K]	AT2G42910.1 1xTFIA [C15]	1	AT2G42910.1	AT2G42910.1 [14-25]	0	677275	658724	712097	1.16033e+06	1.20088e+06	1.2181e+06	1.71324	1.82305	1.71058	2.52389e-05	1.74896	0.064178
[R].GNCAFTEK.[A]	AT2G43070.1 1xTFIA [C116]	1	AT2G43070.1	AT2G43070.1 [114-121]	0	473840	582686	286698	426264	368778	304796	0.899594	0.632893	1.06312	0.433536	0.865203	0.217167
[R].FPAAFVDPLDSCSHLSSR.[L]	AT2G43070.1 1xTFIA [C97]	1	AT2G43070.1	AT2G43070.1 [86-103]	0	45193	47275.8	46312.3	61718	63589	64883.9	1.36565	1.34506	1.40101	9.85896e-05	1.37058	0.0282952
[R].EHAPVCLGAAGAK.[A]	AT2G43090.1 1xTFIA [C152]	1	AT2G43090.1	AT2G43090.1 [147-159]	0	2.45606e+06	2.47231e+06	2.37614e+06	2.68167e+06	2.68219e+06	2.59327e+06	1.09186	1.08489	1.09138	0.00656028	1.08938	0.0038901
[K].ETVCNIFK.[A]	AT2G43350.2 1xTFIA [C128]	1	AT2G43350.2	AT2G43350.2 [125-132]	0	58974.7	42156.8	54894.6	64561.7	64220	62762.3	1.09474	1.52336	1.14332	0.0807971	1.25381	0.234702
[R].EVQQCTLLSIK.[T]	AT2G43360.1 1xTFIA [C84]	1	AT2G43360.1	AT2G43360.1 [80-90]	0	90444.6	125072	63204.7	90978.5	75717.8	58414.9	1.0059	0.605392	0.924218	0.426793	0.845171	0.211633
[K].VGSGCPAK.[G]	AT2G43610.1 1xTFIA [C108]	1	AT2G43610.1	AT2G43610.1 [104-111]	0	1.56883e+06	1.38917e+06	1.92809e+06	1.08515e+06	1.15939e+06	1.20723e+06	0.691693	0.834591	0.626128	0.0421892	0.717471	0.106595
[K].INGGECNGR.[R]	AT2G43620.1 1xTFIA [C251]	1	AT2G43620.1	AT2G43620.1 [246-254]	0	274961	283216	242333	174343	162556	172959	0.634064	0.573963	0.713726	0.00174389	0.640584	0.0701092
[K].LAQICGTIAADEK.[R]	AT2G43710.1 1xTFIA [C260]	1	AT2G43710.1	AT2G43710.1 [256-268]	0	34687.6	46514.2	34010.4	53971.1	62118.3	52373.9	1.55592	1.33547	1.53994	0.0246907	1.47711	0.122925
[K].AQDYLCGLAPR.[I]	AT2G43710.1 1xTFIA [C366]	1	AT2G43710.1	AT2G43710.1 [361-371]	0	73083.2	69650.4	50239.7	113595	107619	89909.6	1.55432	1.54513	1.78961	0.0173078	1.62969	0.138576
[R].QVMNGVCTALYTDEELR.[L]	AT2G43950.1 1xTFIA [C212]	1	AT2G43950.1	AT2G43950.1 [206-222]	0	27815.9	20667.5	23014.4	27942.2	26724.8	25309.6	1.00454	1.29308	1.09973	0.275064	1.13245	0.147028
[R].IIVAENLPEDHCYQNLMK.[I]	AT2G43970.1 1xTFIA [C297]	1	AT2G43970.1	AT2G43970.1 [286-303]	0	56987.5	47800.1	52965.9	147709	164142	181342	2.59196	3.43392	3.42374	0.000373852	3.14988	0.483195
[K].CGEIPIPK.[K]	AT2G44060.1 1xTFIA [C183]	1	AT2G44060.1	AT2G44060.1 [183-190]	0	168724	183971	162001	212236	188688	189266	1.25789	1.02564	1.1683	0.0676945	1.15061	0.117131
[R].GLSIPECQK.[V]	AT2G44350.2 1xTFIA [C109]	1	AT2G44350.2	AT2G44350.2 [103-111]	0	475297	515627	384227	592579	544090	469245	1.24675	1.0552	1.22127	0.219523	1.17441	0.10402
[R].GNPQPVNAAGVESGSDAPTSLMPGLCAK.[A]	AT2G44640.1 1xTFIA [C253]	1	AT2G44640.1	AT2G44640.1 [228-255]	0	74718.4	75093.4	75111.4	91831.5	79995.4	81715.4	1.22904	1.06528	1.08792	0.0611864	1.12741	0.0887331
[K].FEQCLVK.[G]	AT2G44760.1 1xTFIA [C306]	1	AT2G44760.1	AT2G44760.1 [303-309]	0	75160	65068	87339.6	131415	126416	149948	1.74847	1.94282	1.71684	0.00336247	1.80271	0.122369
[K].APAVKPTCPTDTLK.[L]	AT2G45180.1 1xTFIA [C52]	1	AT2G45180.1	AT2G45180.1 [45-58]	0	7.64459e+06	8.06593e+06	7.4292e+06	1.72944e+06	1.73448e+06	1.67241e+06	0.226231	0.215038	0.225113	5.74675e-06	0.222127	0.00616518
[K].QTCATNAVASPSPLK.[K]	AT2G45540.2 1xTFIA [C1449]	1	AT2G45540.2	AT2G45540.2 [1447-1461]	0	34813.2	39823.2	23396.3	25132.7	22929.4	21436.3	0.721932	0.575781	0.916229	0.12864	0.73798	0.17079
[R].TGCEIVVAEGDK.[A]	AT2G45770.2 1xTFIA [C227]	1	AT2G45770.2	AT2G45770.2 [225-236]	0	65083.3	79235.3	53773.4	66004.7	73002.1	72812.1	1.01416	0.921333	1.35405	0.585111	1.09651	0.227814
[K].DITSLCK.[A]	AT2G46280.1 1xTFIA [C200]	1	AT2G46280.1	AT2G46280.1 [195-201]	0	37446.3	45970.9	46718.7	74673.5	93844.3	92083.1	1.99415	2.04139	1.97101	0.00307331	2.00218	0.0358686
[R].EGDLLFSCAK.[D]	AT2G46280.1 1xTFIA [C28]	1	AT2G46280.1	AT2G46280.1 [21-30]	0	52305	60023.7	32220.7	62363	59771.6	39331.8	1.19229	0.9958	1.2207	0.636186	1.13626	0.122472
[R].AAICENINHYIEK.[N]	AT2G46520.1 1xTFIA [C280]	1	AT2G46520.1	AT2G46520.1 [277-289]	0	93626.5	81961.4	101397	133740	129851	138153	1.42844	1.5843	1.36249	0.00247387	1.45841	0.113899
[K].AESNVVHSYAASCIEK.[L]	AT2G46520.1 1xTFIA [C529]	1	AT2G46520.1	AT2G46520.1 [517-532]	0	635302	661196	590408	753542	723618	734869	1.18612	1.09441	1.24468	0.00847022	1.17507	0.0757434
[R].LICETPALLDPSAAK.[L]	AT2G46520.1 1xTFIA [C853]	1	AT2G46520.1	AT2G46520.1 [851-865]	0	539222	497084	566103	799645	808641	809532	1.48296	1.62677	1.43001	0.000181065	1.51325	0.101815
[R].LCLGSSVEDLK.[T]	AT2G46560.1 1xTFIA [C1709]	1	AT2G46560.1	AT2G46560.1 [1708-1718]	0	32278.8	44958.3	27593.3	34327.7	31140.6	30495	1.06348	0.692655	1.10516	0.608135	0.953764	0.227085
[K].ELSTACTK.[H]	AT2G46930.1 1xTFIA [C263]	1	AT2G46930.1	AT2G46930.1 [258-265]	0	2.2535e+06	1.95642e+06	2.56342e+06	2.6671e+06	2.71104e+06	2.69872e+06	1.18353	1.38572	1.05278	0.0687555	1.20734	0.167741
[R].TVASFCAEDK.[V]	AT2G47000.1 1xTFIA [C918]	1	AT2G47000.1	AT2G47000.1 [913-922]	0	56429.7	55779.2	75077.8	159421	172525	203740	2.82512	3.09299	2.71372	0.00134908	2.87728	0.194941
[R].AADCFDLSSK.[C]	AT2G47010.1 1xTFIA [C63]	1	AT2G47010.1	AT2G47010.1 [60-69]	0	106814	98397.4	93256.9	170485	168667	176311	1.5961	1.71414	1.8906	9.35143e-05	1.73361	0.148214
[K].GLLEPDCK.[C]	AT2G47240.1 1xTFIA [C167]	1	AT2G47240.1	AT2G47240.1 [161-168]	0	278956	355397	134090	208755	191222	144727	0.748345	0.538052	1.07932	0.332135	0.788574	0.272869
[R].VTCTLPR.[L]	AT2G47510.2 1xTFIA [C245]	1	AT2G47510.2	AT2G47510.2 [243-249]	0	133459	142156	88540.1	218129	195425	158989	1.63443	1.37472	1.79567	0.0440043	1.60161	0.212386
[R].CGLGELVLPENEPGSSIMPGK.[V]	AT2G47510.2 1xTFIA [C332]	1	AT2G47510.2	AT2G47510.2 [332-352]	0	132283	118394	111098	145801	142396	137350	1.10219	1.20273	1.2363	0.0334741	1.18041	0.0697856
[K].STVGALEDCK.[F]	AT2G47550.1 1xTFIA [C103]	1	AT2G47550.1	AT2G47550.1 [95-104]	0	46902.1	33605.6	52325.6	70927.1	70939.2	84761.2	1.51224	2.11093	1.61988	0.0123641	1.74768	0.319156
[R].MCLDDGR.[V]	AT2G47650.2 1xTFIA [C299]	1	AT2G47650.2	AT2G47650.2 [298-304]	0	679715	646286	547340	1.07187e+06	988026	898087	1.57693	1.52877	1.64082	0.00483888	1.58218	0.0562071
[K].DCTLLR.[E]	AT2G47690.1 1xTFIA [C69]	1	AT2G47690.1	AT2G47690.1 [68-73]	0	395295	399745	350639	310762	303284	296499	0.786154	0.758692	0.845598	0.00843294	0.796815	0.0444228
[R].EDYLECLHHSK.[E]	AT2G47690.1 1xTFIA [C79]	1	AT2G47690.1	AT2G47690.1 [74-84]	0	1.10108e+06	1.14211e+06	976458	1.02586e+06	1.06417e+06	997203	0.931686	0.931753	1.02125	0.455336	0.961562	0.0516881
[R].NILCEVVDK.[H]	AT2G47710.1 1xTFIA [C111]	1	AT2G47710.1	AT2G47710.1 [108-116]	0	65982.5	56999	56539.7	63917.1	56110.7	50252.8	0.968699	0.984414	0.888806	0.572033	0.947306	0.0512688
[K].LISQDCK.[K]	AT2G47730.1 1xTFIA [C139]	1	AT2G47730.1	AT2G47730.1 [134-140]	0	2.68035e+06	2.30791e+06	2.41075e+06	5.32244e+06	5.33812e+06	5.25706e+06	1.98573	2.31297	2.18067	1.53086e-05	2.15979	0.164617
[R].EASNSASLCILK.[D]	AT2G47940.1 1xTFIA [C556]	1	AT2G47940.1	AT2G47940.1 [548-559]	0	15571.2	13771	13203.2	26531.6	24427.1	23830.4	1.70389	1.77382	1.80489	0.00058628	1.76087	0.0517317
[K].TCPQLEGIVK.[K]	AT3G01190.1 1xTFIA [C35]	1	AT3G01190.1	AT3G01190.1 [34-43]	0	73266.5	84315.8	95843.2	127388	137461	144049	1.73869	1.63031	1.50296	0.00309409	1.62399	0.117991
[R].GCDGSVLLDKPNNQGEK.[S]	AT3G01190.1 1xTFIA [C73]	1	AT3G01190.1	AT3G01190.1 [72-88]	0	175783	187984	120832	175257	177614	129881	0.997006	0.944834	1.07489	0.982134	1.00558	0.0654527
[K].VCTDSTFLITATVDEAAPGLR.[S]	AT3G01280.1 1xTFIA [C72]	1	AT3G01280.1	AT3G01280.1 [71-91]	0	53366.1	57570.5	45215.1	65613.7	65130.9	60960.8	1.2295	1.13132	1.34824	0.038922	1.23636	0.108621
[R].LQQLDVQCETK.[T]	AT3G01290.1 1xTFIA [C58]	1	AT3G01290.1	AT3G01290.1 [51-61]	0	368952	335039	521088	205750	208212	242643	0.557661	0.621454	0.465647	0.0315897	0.548254	0.0783285
[K].LASGGCDSTVK.[V]	AT3G01340.2 1xTFIA [C184]	1	AT3G01340.2	AT3G01340.2 [179-189]	0	123940	109338	159698	197192	219614	241504	1.59102	2.00859	1.51226	0.0108768	1.70395	0.266742
[R].VCPSHVLDFQPGDAFVVR.[N]	AT3G01500.2 1xTFIA [C173]	1	AT3G01500.2	AT3G01500.2 [172-189]	0	57007.6	54390.9	46400.2	44179.7	48879.7	46370.9	0.77498	0.898674	0.99937	0.152173	0.891008	0.112391
[K].DYPNPSISCK.[R]	AT3G01520.1 1xTFIA [C27]	1	AT3G01520.1	AT3G01520.1 [19-28]	0	150017	153324	130959	180343	181845	177735	1.20215	1.18602	1.35718	0.00760677	1.24845	0.0945095
[R].LLSCTDEALK.[N]	AT3G01720.1 1xTFIA [C432]	1	AT3G01720.1	AT3G01720.1 [429-438]	0	83305.6	63666.9	102992	96038.5	115522	124186	1.15285	1.81447	1.20578	0.112043	1.39103	0.367663
[R].LLSCTDDQK.[K]	AT3G01720.1 1xTFIA [C68]	1	AT3G01720.1	AT3G01720.1 [65-73]	0	99779.1	109412	110646	128505	131717	143013	1.2879	1.20387	1.29253	0.0075949	1.26143	0.0499032
[K].SAVEEIVASPASAVCK.[K]	AT3G01780.1 1xTFIA [C57]	1	AT3G01780.1	AT3G01780.1 [43-58]	0	235471	248915	211763	261452	269239	229821	1.11034	1.08165	1.08527	0.256592	1.09242	0.0156238
[R].SEGQNCGNFLTDRPSTK.[V]	AT3G02180.1 1xTFIA [C85]	1	AT3G02180.1	AT3G02180.1 [80-96]	0	339859	286275	420595	389115	415913	458048	1.14493	1.45285	1.08905	0.17572	1.22894	0.19591
[K].ASSIFQCDLLDLPAVAQLEK.[D]	AT3G02200.2 1xTFIA [C239]	1	AT3G02200.2	AT3G02200.2 [233-252]	0	35563.9	30116.1	34371	52860.6	52655.5	55647.3	1.48635	1.74842	1.61902	0.000441635	1.61793	0.131036
[K].VICDHLGLGVK.[T]	AT3G02230.1 1xTFIA [C257]	1	AT3G02230.1	AT3G02230.1 [255-265]	0	301334	353344	227109	274080	273632	234523	0.909554	0.774407	1.03264	0.441743	0.905535	0.129165
[K].EAVTVQQCYMELSK.[L]	AT3G02230.1 1xTFIA [C315]	1	AT3G02230.1	AT3G02230.1 [308-321]	0	106460	126353	90541.4	127055	117434	112370	1.19346	0.929417	1.24109	0.375812	1.12132	0.167894
[R].SPSHGESLCGK.[S]	AT3G02260.1 1xTFIA [C1491]	1	AT3G02260.1	AT3G02260.1 [1483-1493]	0	1.26191e+06	1.41472e+06	859376	900221	886495	678014	0.713377	0.626624	0.788962	0.119112	0.709654	0.0812326
[R].GDGVCAQNLR.[H]	AT3G02260.1 1xTFIA [C2082]	1	AT3G02260.1	AT3G02260.1 [2078-2087]	0	254709	269600	255907	308742	324644	351505	1.21214	1.20417	1.37357	0.00695339	1.26329	0.0955832
[R].ACVSGLQTHAEENK.[G]	AT3G02260.1 1xTFIA [C4123]	1	AT3G02260.1	AT3G02260.1 [4122-4135]	0	413596	405127	446138	367561	375053	384246	0.888695	0.925766	0.861272	0.0264592	0.891911	0.0323671
[R].GICAEALSLK.[E]	AT3G02260.1 1xTFIA [C704]	1	AT3G02260.1	AT3G02260.1 [702-711]	0	204660	210634	146000	181210	166439	153444	0.885418	0.790182	1.05098	0.41573	0.908861	0.131973
[R].DSGPCVTYIGK.[G]	AT3G02360.1 1xTFIA [C174]	1	AT3G02360.1	AT3G02360.1 [170-180]	0	483028	431217	548205	422217	427050	423918	0.874105	0.990337	0.773284	0.13602	0.879242	0.108618
[R].CFPDGK.[EA]	AT3G02600.1 1xTFIA [C182]	1	AT3G02600.1	AT3G02600.1 [182-187]	0	157425	187673	132234	153939	146231	137219	0.977855	0.779182	1.0377	0.470894	0.931578	0.135328
[K].ALYDSLGDVICHGDK.[S]	AT3G02600.1 1xTFIA [C198]	1	AT3G02600.1	AT3G02600.1 [188-202]	0	222249	228327	149670	212044	201598	165915	0.954083	0.882937	1.10854	0.822936	0.981852	0.115334
[K].LVVLDMYTQWCGPCK.[V]	AT3G02730.1 1xTFIA [C102]	1	AT3G02730.1	AT3G02730.1 [89-103]	0	35833.2	27021.6	40840.1	36199.6	34844.4	38636.6	1.01023	1.2895	0.946046	0.658692	1.08192	0.182608
[K].LDCNPDNRPLAK.[E]	AT3G02730.1 1xTFIA [C126]	1	AT3G02730.1	AT3G02730.1 [124-135]	0	432890	486403	347234	354568	340026	307055	0.819072	0.699063	0.884288	0.108675	0.800808	0.0939534
[K].ICVENENLK.[N]	AT3G02760.1 1xTFIA [C294]	1	AT3G02760.1	AT3G02760.1 [293-301]	0	409354	365379	436391	681066	702755	760967	1.66376	1.92336	1.74378	0.00059463	1.77696	0.132943
[K].LAYTAHLEEDYCR.[F]	AT3G02760.1 1xTFIA [C317]	1	AT3G02760.1	AT3G02760.1 [306-318]	0	471840	506689	391226	627733	569659	517723	1.33039	1.12428	1.32334	0.0692203	1.25934	0.117017
[R].CLPDGNLLQTK.[I]	AT3G03100.1 1xTFIA [C33]	1	AT3G03100.1	AT3G03100.1 [33-43]	0	89307.6	118419	69822.5	73207.1	58269.8	54891.5	0.819719	0.492063	0.786158	0.116175	0.699313	0.180267
[R].EVCEGLGLLDLK.[N]	AT3G03120.1 1xTFIA [C140]	1	AT3G03120.1	AT3G03120.1 [138-149]	0	57483.7	54009	64194.8	83917.7	99270.7	110606	1.45985	1.83804	1.72298	0.00898162	1.67362	0.193865
[R].DAVGGACGYGDLVK.[S]	AT3G03220.1 1xTFIA [C61]	1	AT3G03220.1	AT3G03220.1 [55-68]	0	56891.8	68532.9	67767.5	70756.6	77929.2	78448.1	1.24371	1.13711	1.15761	0.0659448	1.17947	0.0565642
[K].LNGGLGTTMGCTGPK.[S]	AT3G03250.1 1xTFIA [C95]	1	AT3G03250.1	AT3G03250.1 [85-99]	0	131043	112981	107037	251427	236361	227250	1.91867	2.09204	2.1231	0.000274197	2.0446	0.110163
[R].AGHLSGDCHFK.[R]	AT3G03420.1 1xTFIA [C132]	1	AT3G03420.1	AT3G03420.1 [125-135]	0	81599.2	79739.7	78651.8	86915.5	97501.8	88352.7	1.06515	1.22275	1.12334	0.0332144	1.13708	0.0796932
[R].GNPYCSEVAAK.[D]	AT3G03420.1 1xTFIA [C167]	1	AT3G03420.1	AT3G03420.1 [163-173]	0	676845	680138	644845	1.06688e+06	1.05375e+06	976036	1.57626	1.54931	1.5136	0.000279575	1.54639	0.0314329
[K].AVVCTGPVAGGYTK.[G]	AT3G03420.1 1xTFIA [C63]	1	AT3G03420.1	AT3G03420.1 [60-73]	0	122142	108808	113192	160623	166682	150352	1.31506	1.5319	1.32829	0.00196259	1.39175	0.121555
[R].EIFCDETLK.[L]	AT3G03590.1 1xTFIA [C112]	1	AT3G03590.1	AT3G03590.1 [109-117]	0	32420.7	32489.7	32811.9	30990.2	31896.1	35136.9	0.955877	0.981731	1.07086	0.940571	1.00282	0.0603235
[K].LGIDLEEGACK.[D]	AT3G03960.1 1xTFIA [C490]	1	AT3G03960.1	AT3G03960.1 [481-491]	0	422018	354667	613147	631936	729482	827903	1.49742	2.05681	1.35025	0.0498491	1.63483	0.372782
[K].YASDAACTVLR.[V]	AT3G03960.1 1xTFIA [C517]	1	AT3G03960.1	AT3G03960.1 [511-521]	0	287181	280342	241489	400089	396131	351881	1.39316	1.41303	1.45713	0.00576433	1.42111	0.0327422
[R].VPTCVIQTAK.[D]	AT3G03990.1 1xTFIA [C211]	1	AT3G03990.1	AT3G03990.1 [208-217]	0	47589.6	42135.1	47637.6	55571	53883.2	54652	1.16771	1.27882	1.14724	0.00919812	1.19793	0.0707999
[K].VSEDSNNPCIATGYAGTYK.[Y]	AT3G04080.1 1xTFIA [C292]	1	AT3G04080.1	AT3G04080.1 [284-302]	0	115398	96045.4	127368	184387	195450	208925	1.59783	2.03497	1.64032	0.00196402	1.75771	0.241056
[K].AIQEASACIVR.[V]	AT3G04610.1 1xTFIA [C308]	1	AT3G04610.1	AT3G04610.1 [301-311]	0	148168	170568	134433	183909	191719	169614	1.24121	1.124	1.26169	0.0679967	1.20897	0.0742936
[R].GQASCGK.[C]	AT3G04720.1 1xTFIA [C132]	1	AT3G04720.1	AT3G04720.1 [128-134]	0	8.44642e+06	9.3101e+06	6.80026e+06	4.56096e+06	4.20482e+06	3707542	0.539987	0.45164	0.545206	0.00657862	0.512278	0.0525783
[K].GYNPDVILCTK.[L]	AT3G04760.1 1xTFIA [C127]	1	AT3G04760.1	AT3G04760.1 [119-129]	0	65678.6	72565.2	56383.7	64055.4	69291.3	58987.7	0.975286	0.954883	1.04618	0.897153	0.992117	0.0479207
[K].EFGCESK.[L]	AT3G04790.1 1xTFIA [C204]	1	AT3G04790.1	AT3G04790.1 [201-207]	0	951166	783910	1.519e+06	1.23181e+06	1.41118e+06	1.5805e+06	1.29505	1.80019	1.04049	0.256283	1.37857	0.386676
[K].ADVYVAACDVPGIK.[R]	AT3G04870.2 1xTFIA [C337]	1	AT3G04870.2	AT3G04870.2 [330-343]	0	34573.9	37874.4	23371	42884.4	34486	32558.7	1.24037	0.910536	1.39313	0.434018	1.18134	0.246651
[K].ANCQGETLAVADSK.[L]	AT3G05060.1 1xTFIA [C81]	1	AT3G05060.1	AT3G05060.1 [79-92]	0	165999	136756	207076	166332	185060	191782	1.00201	1.35321	0.92614	0.636575	1.09379	0.227849
[K].AEQCAVSAWK.[K]	AT3G05500.1 1xTFIA [C168]	1	AT3G05500.1	AT3G05500.1 [165-174]	0	184773	198208	194606	359923	367678	372000	1.94792	1.85501	1.91155	5.32118e-06	1.90483	0.0468216
[K].APCIIFIDEIDAIGTK.[R]	AT3G05530.1 1xTFIA [C266]	1	AT3G05530.1	AT3G05530.1 [264-279]	0	113967	122257	103710	92209.1	86985	88870.8	0.809083	0.711491	0.856914	0.0126919	0.792496	0.0741169
[R].DSLCTVLPK.[L]	AT3G05680.2 1xTFIA [C302]	1	AT3G05680.2	AT3G05680.2 [299-307]	0	328663	341388	262862	348060	335811	316509	1.05902	0.983663	1.20409	0.435993	1.08226	0.112034
[K].LCDFGSAK.[MQV]	AT3G05840.1 1xTFIA [C216]	1	AT3G05840.1	AT3G05840.1 [215-222]	0	47159.5	38283.5	50997.1	71261.4	69020.6	78471.1	1.51107	1.80288	1.53874	0.00436762	1.61756	0.161084
[R].YCDGASFSGDGQNQAAQLQFR.[G]	AT3G05910.1 1xTFIA [C149]	1	AT3G05910.1	AT3G05910.1 [148-168]	0	55664.5	47114.5	47197.7	72912.9	73567.9	61852.2	1.30986	1.56147	1.31049	0.0148317	1.39394	0.145083
[K].LSEVLETCSNIK.[C]	AT3G06530.2 1xTFIA [C690]	1	AT3G06530.2	AT3G06530.2 [683-694]	0	18557.9	24810.9	14982.6	28953.9	22861.6	15150.4	1.5602	0.921432	1.0112	0.590741	1.16428	0.345802
[K].TLSDVEGLCVSFAGDR.[G]	AT3G06580.1 1xTFIA [C301]	1	AT3G06580.1	AT3G06580.1 [293-308]	0	52724	56589.3	56444.5	63238.2	64345.8	63062	1.19942	1.13707	1.11724	0.00334029	1.15124	0.0428853
[K].TLTSVLGCEEEAK.[K]	AT3G06790.2 1xTFIA [C127]	1	AT3G06790.2	AT3G06790.2 [120-132]	0	34091.6	32826.4	23633.7	87758.1	76262.9	59800.2	2.57418	2.32322	2.53029	0.00711567	2.4759	0.134033
[K].LPLDCPVTSSGR.[H]	AT3G06950.1 1xTFIA [C304]	1	AT3G06950.1	AT3G06950.1 [300-311]	0	60365.8	66698.6	49145.1	38347.9	26216	27334.6	0.63526	0.393052	0.556202	0.011952	0.528171	0.123513
[K].SCIIADQSGSGK.[T]	AT3G06980.1 1xTFIA [C414]	1	AT3G06980.1	AT3G06980.1 [413-424]	0	144369	122022	191675	149809	166708	190344	1.03768	1.36622	0.993055	0.529582	1.13232	0.203788
[R].LADCSIGFGR.[N]	AT3G07010.1 1xTFIA [C90]	1	AT3G07010.1	AT3G07010.1 [87-96]	0	83598.5	87081.7	76839.9	44135.1	44101.4	42304	0.527941	0.506437	0.550548	0.000220404	0.528309	0.0220576
[R].EAVCTENLTPWLK.[L]	AT3G07140.1 1xTFIA [C180]	1	AT3G07140.1	AT3G07140.1 [177-189]	0	128197	120320	112180	155678	158628	159698	1.21437	1.31838	1.42359	0.00138503	1.31878	0.104612
[R].DLTNGQCTIK.[A]	AT3G07140.1 1xTFIA [C400]	1	AT3G07140.1	AT3G07140.1 [394-403]	0	86920.3	67590.5	105980	134638	138853	159110	1.54899	2.05432	1.50133	0.0128711	1.70155	0.306439
[K].ALEDCGGWLER.[T]	AT3G07330.1 1xTFIA [C402]	1	AT3G07330.1	AT3G07330.1 [398-408]	0	73517	86350.9	55284.7	89823	85614.1	74063.6	1.2218	0.991468	1.33968	0.323225	1.18431	0.177105
[R].VLSHPQALAQCENTLTK.[L]	AT3G07630.2 1xTFIA [C207]	1	AT3G07630.2	AT3G07630.2 [197-213]	0	57390.6	47484.5	48234.8	78259.1	86094.1	93125.3	1.36362	1.8131	1.93067	0.00287666	1.70246	0.299274
[R].EECFSHK.[A]	AT3G07680.1 1xTFIA [C31]	1	AT3G07680.1	AT3G07680.1 [29-35]	0	626902	539228	725599	1.02311e+06	1.04718e+06	1.13357e+06	1.63201	1.94199	1.56226	0.00231837	1.71209	0.202136
[R].QELVDCLGTIAQSGTAK.[F]	AT3G07770.1 1xTFIA [C183]	1	AT3G07770.1	AT3G07770.1 [178-194]	0	60304.7	49145	64088.5	143210	160413	171319	2.37478	3.26407	2.67316	0.000421818	2.77067	0.452594
[K].LGCIEDR.[E]	AT3G07770.1 1xTFIA [C515]	1	AT3G07770.1	AT3G07770.1 [513-519]	0	88196.7	94976.8	70265.5	130660	124385	112913	1.48146	1.30963	1.60695	0.0133413	1.46602	0.14926
[K].EFGQTCDWIK.[K]	AT3G07770.1 1xTFIA [C636]	1	AT3G07770.1	AT3G07770.1 [631-640]	0	196932	149561	212046	522431	553859	607829	2.65285	3.70323	2.8665	0.000275627	3.07419	0.555133
[K].TDTVSLCGPVIDEIVVSHVA.[-]	AT3G08030.1 1xTFIA [C352]	1	AT3G08030.1	AT3G08030.1 [346-365]	0	43754	39575.3	41276.6	35461.8	37682	39612.1	0.810482	0.95216	0.959673	0.0815207	0.907438	0.0840505
[K].GGITECLK.[V]	AT3G08510.1 1xTFIA [C334]	1	AT3G08510.1	AT3G08510.1 [329-336]	0	709456	682231	643832	881003	895095	812532	1.2418	1.31201	1.26202	0.00441103	1.27195	0.036142
[R].IAQLCEK.[A]	AT3G08530.1 1xTFIA [C631]	1	AT3G08530.1	AT3G08530.1 [627-633]	0	1.58566e+06	1.66539e+06	1.22155e+06	1.61874e+06	1.54472e+06	1.327e+06	1.02086	0.927544	1.08632	0.972487	1.01158	0.0797956
[R].SLLPVEPLVEECEK.[R]	AT3G08530.1 1xTFIA [C863]	1	AT3G08530.1	AT3G08530.1 [852-865]	0	310681	269302	403858	453626	485919	574492	1.4601	1.80437	1.42251	0.0302651	1.56232	0.210455
[K].GIGDCFGR.[T]	AT3G08580.1 1xTFIA [C130]	1	AT3G08580.1	AT3G08580.1 [126-133]	0	3.51601e+06	4.39752e+06	2.12592e+06	3.59057e+06	3.01826e+06	2.42141e+06	1.02121	0.686355	1.13899	0.673939	0.948851	0.234833
[K].MVCETACSK.[E]	AT3G08947.1 1xTFIA [C231]	1	AT3G08947.1	AT3G08947.1 [225-233]	0	180562	180706	217575	242489	258496	277676	1.34297	1.43048	1.27623	0.0140274	1.34989	0.0773571
[K].SVLECK.[E]	AT3G08960.1 1xTFIA [C352]	1	AT3G08960.1	AT3G08960.1 [348-353]	0	286486	250245	365107	414335	433266	477106	1.44627	1.73137	1.30676	0.0218551	1.4948	0.216425
[R].ENLQTCSTLHGDAFNSAISR.[M]	AT3G08960.1 1xTFIA [C980]	1	AT3G08960.1	AT3G08960.1 [975-994]	0	122483	146122	136228	159967	172057	166545	1.30603	1.17749	1.22255	0.0153328	1.23536	0.0652216
[R].CSSYVNAK.[C]	AT3G09260.1 1xTFIA [C222]	1	AT3G09260.1	AT3G09260.1 [222-229]	0	1.03487e+06	1.18163e+06	795297	434775	442727	382190	0.420124	0.374677	0.480562	0.00691038	0.425121	0.0531195
[R].YCDGASFSGRPEAEFK.[N]	AT3G09410.1 1xTFIA [C158]	1	AT3G09410.1	AT3G09410.1 [157-172]	0	236026	191098	272909	262055	284231	330645	1.11028	1.48736	1.21156	0.130945	1.26973	0.195155
[R].NLPGVELCHVER.[L]	AT3G09630.1 1xTFIA [C236]	1	AT3G09630.1	AT3G09630.1 [229-240]	0	474830	507329	399984	481397	502049	466049	1.01383	0.989594	1.16517	0.538866	1.0562	0.0951468
[R].LLPCSDSTSK.[K]	AT3G09670.1 1xTFIA [C573]	1	AT3G09670.1	AT3G09670.1 [570-579]	0	65726.6	57234.5	35463.6	54719.1	44084	32580.3	0.832525	0.770235	0.918697	0.460411	0.840486	0.0745501
[K].IAAFVPNDGCLNYIEENDEVLIAGFGR.[K]	AT3G09680.1 1xTFIA [C89]	1	AT3G09680.1	AT3G09680.1 [80-106]	0	73545	75889.7	74949.6	81346.9	88677.8	82037.2	1.10608	1.16851	1.09456	0.0192721	1.12305	0.0397861
[R].VDSICK.[K]	AT3G09740.1 1xTFIA [C14]	1	AT3G09740.1	AT3G09740.1 [10-15]	0	526085	384704	702800	537366	576443	650927	1.02144	1.4984	0.926192	0.633802	1.14868	0.306592
[K].GIEECVR.[A]	AT3G09820.1 1xTFIA [C318]	1	AT3G09820.1	AT3G09820.1 [314-320]	0	1.03976e+06	1.19808e+06	697390	1.38037e+06	1.19931e+06	1.0134e+06	1.32759	1.00103	1.45314	0.294224	1.26058	0.233383
[R].ASSPECVK.[R]	AT3G09890.1 1xTFIA [C134]	1	AT3G09890.1	AT3G09890.1 [129-136]	0	345179	261094	316718	917898	974218	956121	2.6592	3.73129	3.01884	2.73296e-05	3.13644	0.545638
[R].DAICASIK.[D]	AT3G10050.1 1xTFIA [C351]	1	AT3G10050.1	AT3G10050.1 [348-355]	0	253472	249403	227442	612042	602552	583621	2.41463	2.41598	2.56603	6.77691e-06	2.46555	0.0870219
[R].AQEVWNNCAVR.[A]	AT3G10110.1 1xTFIA [C47]	1	AT3G10110.1	AT3G10110.1 [40-50]	0	88768.7	75195.4	67626.4	133640	121047	113617	1.50549	1.60977	1.68007	0.00586334	1.59844	0.0878383
[R].LIVNQLLPPSSSDCK.[F]	AT3G10350.2 1xTFIA [C380]	1	AT3G10350.2	AT3G10350.2 [367-381]	0	80034.1	72343.1	82069.5	123550	125135	121745	1.54372	1.72975	1.48344	0.000130448	1.58564	0.128394
[K].SACSQGDR.[S]	AT3G10380.1 1xTFIA [C388]	1	AT3G10380.1	AT3G10380.1 [386-393]	0	668454	705538	619307	636725	624441	609522	0.952533	0.885056	0.9842	0.193558	0.940597	0.0506386
[K].LATDCLK.[V]	AT3G10380.1 1xTFIA [C874]	1	AT3G10380.1	AT3G10380.1 [870-876]	0	115557	97715.7	127112	140489	141034	145990	1.21575	1.44331	1.14852	0.0291687	1.26919	0.154495
[K].LDVELCK.[Y]	AT3G10640.1 1xTFIA [C43]	1	AT3G10640.1	AT3G10640.1 [38-44]	0	145591	140134	143017	213981	223924	213847	1.46974	1.59793	1.49526	3.58495e-05	1.52098	0.0678536
[R].TLDECIASPAQLAK.[A]	AT3G10650.1 1xTFIA [C226]	1	AT3G10650.1	AT3G10650.1 [222-235]	0	75219.8	40635.4	71881.8	115437	125432	143509	1.53466	3.08675	1.99645	0.00883714	2.20596	0.796973
[R].MDVLCDSK.[G]	AT3G10740.1 1xTFIA [C131]	1	AT3G10740.1	AT3G10740.1 [127-134]	0	640670	725953	601369	321164	294189	290358	0.501293	0.405245	0.482829	0.000740318	0.463122	0.0509661
[K].YVAIGNEDCGK.[T]	AT3G10740.1 1xTFIA [C390]	1	AT3G10740.1	AT3G10740.1 [382-392]	0	906179	1.01173e+06	560576	444775	391826	332519	0.490824	0.387284	0.593174	0.0356483	0.490427	0.102945
[R].IPCAVVSNLDR.[K]	AT3G10970.1 1xTFIA [C226]	1	AT3G10970.1	AT3G10970.1 [224-234]	0	71083.7	79161.8	56349.6	78882.1	69801.4	68939	1.10971	0.881757	1.22342	0.645297	1.07163	0.173984
[K].VPPCPLDVSTSR.[R]	AT3G10980.1 1xTFIA [C29]	1	AT3G10980.1	AT3G10980.1 [26-37]	0	88529.1	95536.7	54490.7	71435.6	69908	58565.9	0.806916	0.73174	1.07479	0.387937	0.871148	0.180318
[R].VAQLCEK.[A]	AT3G11130.1 1xTFIA [C631]	1	AT3G11130.1	AT3G11130.1 [627-633]	0	1.78647e+06	1.96912e+06	1.45377e+06	1.96311e+06	1.83574e+06	1.65179e+06	1.09888	0.932267	1.13621	0.67114	1.05579	0.108587
[R].SLLPVEPLVAECEK.[R]	AT3G11130.1 1xTFIA [C863]	1	AT3G11130.1	AT3G11130.1 [852-865]	0	663732	614336	581793	823642	810414	793095	1.24092	1.31917	1.36319	0.00174107	1.30776	0.0619261
[R].TLQALQYIQENPDEVCPAGWKPGEK.[S]	AT3G11630.1 1xTFIA [C241]	1	AT3G11630.1	AT3G11630.1 [226-250]	0	1.89209e+06	1.95771e+06	1.88058e+06	2.33411e+06	2.48097e+06	2.30305e+06	1.23361	1.26729	1.22465	0.0015133	1.24185	0.0224796
[R].YANESVCK.[L]	AT3G11730.1 1xTFIA [C115]	1	AT3G11730.1	AT3G11730.1 [109-116]	0	201945	155512	226972	296797	322814	350332	1.4697	2.07581	1.5435	0.00782664	1.69634	0.330701
[K].ELTCIK.[F]	AT3G11780.2 1xTFIA [C155]	1	AT3G11780.2	AT3G11780.2 [152-157]	0	1.40268e+06	1.22302e+06	1.74749e+06	1.45824e+06	1.56956e+06	1.6855e+06	1.03961	1.28335	0.964531	0.535118	1.09583	0.166677
[K].FVCLNK.[E]	AT3G11800.1 1xTFIA [C173]	1	AT3G11800.1	AT3G11800.1 [171-176]	0	74379	65975.3	82710.2	46417.1	50798.6	50555.9	0.624062	0.769964	0.611242	0.00757699	0.668423	0.0881707
[K].SVQYSPCDHR.[H]	AT3G11800.1 1xTFIA [C69]	1	AT3G11800.1	AT3G11800.1 [63-72]	0	348416	467516	333617	360605	356067	325441	1.03499	0.761614	0.975493	0.459453	0.924031	0.143768
[K].CAATTLSSK.[L]	AT3G11830.1 1xTFIA [C161]	1	AT3G11830.1	AT3G11830.1 [161-169]	0	537634	610527	406271	688200	638402	547796	1.28005	1.04566	1.34835	0.215384	1.22469	0.158761
[K].AQLVSNINACTAVGDVVR.[T]	AT3G11830.1 1xTFIA [C32]	1	AT3G11830.1	AT3G11830.1 [23-40]	0	116519	121419	100065	134075	112854	108495	1.15067	0.929458	1.08425	0.599753	1.05479	0.113509
[R].QLCDNAGFDATDVLNK.[L]	AT3G11830.1 1xTFIA [C453]	1	AT3G11830.1	AT3G11830.1 [451-466]	0	459680	405456	488040	662287	705197	737908	1.44075	1.73927	1.51198	0.00154703	1.564	0.155906
[R].VPCEKPPFSVGDLK.[K]	AT3G12120.2 1xTFIA [C26]	1	AT3G12120.2	AT3G12120.2 [24-37]	0	157980	87892.5	270403	350884	428493	536559	2.22107	4.8752	1.98429	0.0243823	3.02685	1.60509
[K].DVTSLSNCNGLK.[Q]	AT3G12270.1 1xTFIA [C206]	1	AT3G12270.1	AT3G12270.1 [199-210]	0	101325	106421	94495.2	161328	164041	166498	1.59219	1.54144	1.76197	7.36663e-05	1.63186	0.115499
[K].ACAEVGIK.[S]	AT3G12290.1 1xTFIA [C64]	1	AT3G12290.1	AT3G12290.1 [63-70]	0	189056	152050	202707	252330	254590	262023	1.33468	1.67438	1.29262	0.00822675	1.4339	0.209327
[K].ELQEFKPASDAPAITSSDLGCK.[Q]	AT3G12490.2 1xTFIA [C138]	1	AT3G12490.2	AT3G12490.2 [118-139]	0	32821.3	25585.1	47125.2	70980	90125.6	116417	2.16262	3.52259	2.47037	0.0171968	2.71853	0.713137
[R].YDSACIPLSDR.[A]	AT3G12740.1 1xTFIA [C87]	1	AT3G12740.1	AT3G12740.1 [83-93]	0	102319	89549.7	110041	109925	110556	125831	1.07433	1.23458	1.14349	0.135052	1.1508	0.0803749
[K].ADDCIGPEVESLVASLPEGGVLLLENVR.[F]	AT3G12780.1 1xTFIA [C173]	1	AT3G12780.1	AT3G12780.1 [170-197]	0	26004.3	27700.3	24073.7	29184.6	28509.8	30485.5	1.1223	1.02922	1.26634	0.0443098	1.13929	0.119469
[K].AGDLESAYELCK.[E]	AT3G13160.1 1xTFIA [C340]	1	AT3G13160.1	AT3G13160.1 [330-341]	0	59996.7	59402	60198.4	84640.8	92839.5	109676	1.41076	1.5629	1.82191	0.00826278	1.59852	0.20788
[K].SPLEEFCNAK.[E]	AT3G13330.1 1xTFIA [C1327]	1	AT3G13330.1	AT3G13330.1 [1321-1330]	0	60888.1	50925	53030	61157.9	67818.3	63120	1.00443	1.33173	1.19027	0.0660374	1.17548	0.164151
[K].MSVEYDNCK.[L]	AT3G13470.1 1xTFIA [C268]	1	AT3G13470.1	AT3G13470.1 [261-269]	0	454373	414232	550913	883776	978135	1.12772e+06	1.94504	2.36132	2.04701	0.00306234	2.11779	0.216977
[K].ILECTNHLSTDPNCLENLQR.[A]	AT3G13530.1 1xTFIA [C1095]	1	AT3G13530.1	AT3G13530.1 [1092-1111]	0	13811.5	20844.6	12714.7	15568.8	16339.9	14451.6	1.12723	0.783891	1.13661	0.903361	1.01591	0.200988
[R].LVSSLRPDESEDAIVSSCQK.[L]	AT3G13530.1 1xTFIA [C596]	1	AT3G13530.1	AT3G13530.1 [579-598]	0	107274	104540	102017	145608	148476	160690	1.35735	1.42028	1.57513	0.000644068	1.45092	0.112073
[K].AHLQCGPGQK.[I]	AT3G13750.1 1xTFIA [C771]	1	AT3G13750.1	AT3G13750.1 [767-776]	0	1.42765e+06	1.49743e+06	1.54275e+06	827591	842818	889764	0.579686	0.562843	0.576738	7.74792e-05	0.573089	0.00899512
[K].FASFGTPEGTCGSYR.[Q]	AT3G13750.1 1xTFIA [C792]	1	AT3G13750.1	AT3G13750.1 [782-796]	0	97315.1	111870	99802.2	61682.9	56453.2	66653.1	0.633847	0.504633	0.667852	0.00152735	0.602111	0.0861133
[R].IENSVYTFQMLEDQPCK.[V]	AT3G13772.1 1xTFIA [C104]	1	AT3G13772.1	AT3G13772.1 [89-105]	0	79809.1	78907.4	89624.6	110446	112015	119241	1.38387	1.41958	1.33045	0.00205879	1.37797	0.0448534
[K].NPQLTTCNK.[D]	AT3G13772.1 1xTFIA [C224]	1	AT3G13772.1	AT3G13772.1 [218-226]	0	537088	551642	513713	566355	599724	556047	1.05449	1.08716	1.08241	0.0811676	1.07469	0.0176499
[K].ADVIEPSWTDPQLICSK.[M]	AT3G13790.1 1xTFIA [C442]	1	AT3G13790.1	AT3G13790.1 [428-444]	0	107141	114803	121483	105789	108419	113521	0.987381	0.944392	0.934462	0.330162	0.955412	0.0281279
[K].GVPQCIDK.[L]	AT3G13900.1 1xTFIA [C743]	1	AT3G13900.1	AT3G13900.1 [739-746]	0	460385	519109	420789	505999	490305	436858	1.09908	0.944511	1.03819	0.772378	1.02726	0.0778609
[K].TGNECYELLNDLAK.[Q]	AT3G14210.1 1xTFIA [C229]	1	AT3G14210.1	AT3G14210.1 [225-238]	0	58644.7	60269.4	47950.5	50607.2	50082.1	44629.7	0.862946	0.83097	0.930745	0.171039	0.874887	0.0509476
[K].TLISSAITNQETCLDGFSHDDADK.[Q]	AT3G14310.1 1xTFIA [C178]	1	AT3G14310.1	AT3G14310.1 [166-189]	0	54016.4	68292.8	49672.9	46902.6	43048.6	38686.6	0.868302	0.630353	0.778826	0.0770885	0.75916	0.120187
[K].VESVCK.[K]	AT3G14920.1 1xTFIA [C587]	1	AT3G14920.1	AT3G14920.1 [583-588]	0	751616	653002	972471	953332	1.00075e+06	1.13082e+06	1.26838	1.53254	1.16283	0.0949569	1.32125	0.190444
[K].LAATCATAVESR.[V]	AT3G14990.1 1xTFIA [C139]	1	AT3G14990.1	AT3G14990.1 [135-146]	0	63667.2	53131.8	48381.4	77211.2	79414.1	73740	1.21273	1.49466	1.52414	0.0106742	1.41051	0.171915
[R].FASCEK.[L]	AT3G14990.1 1xTFIA [C292]	1	AT3G14990.1	AT3G14990.1 [289-294]	0	641260	466661	653469	2.44166e+06	2.629e+06	2.96002e+06	3.8076	5.63364	4.52971	0.000213933	4.65698	0.919649
[R].GGADVTVASVETQVGVDACHGIK.[M]	AT3G14990.1 1xTFIA [C49]	1	AT3G14990.1	AT3G14990.1 [31-53]	0	258511	281100	248554	511343	506575	482886	1.97803	1.80212	1.94278	5.34637e-05	1.90764	0.0930741
[R].LVNEANTGVSQCK.[-]	AT3G15350.2 1xTFIA [C423]	1	AT3G15350.2	AT3G15350.2 [412-424]	0	54960.8	47462.8	74218.6	80738.3	81477.4	90782.9	1.46902	1.71666	1.22318	0.0415595	1.46962	0.246739
[R].IDSEGVLCGASFK.[V]	AT3G15450.1 1xTFIA [C223]	1	AT3G15450.1	AT3G15450.1 [216-228]	0	242238	327881	173311	74590.9	75355.8	72727.4	0.307924	0.229827	0.419634	0.0178091	0.319128	0.0953983
[K].GVPESPQCGFSSLAVR.[V]	AT3G15660.1 1xTFIA [C91]	1	AT3G15660.1	AT3G15660.1 [84-99]	0	763470	804088	545086	1.61953e+06	1.72028e+06	1.71883e+06	2.12127	2.13942	3.15331	0.000352049	2.47134	0.59068
[K].LQLAEDCMK.[Y]	AT3G15980.2 1xTFIA [C690]	1	AT3G15980.2	AT3G15980.2 [684-692]	0	152616	150326	122252	119365	123364	108061	0.782126	0.820646	0.883916	0.0829526	0.828896	0.0513941
[R].GLECMSGSLDK.[T]	AT3G16220.1 1xTFIA [C139]	1	AT3G16220.1	AT3G16220.1 [136-146]	0	91858	95862.5	111586	68593.4	71114	79966.6	0.746733	0.741834	0.716633	0.0186871	0.735067	0.0161504
[K].IGVTSLPPTGCLPAAR.[T]	AT3G16370.1 1xTFIA [C223]	1	AT3G16370.1	AT3G16370.1 [213-228]	0	62339.6	76953.9	52851.7	51500.3	49681.1	43422.9	0.826125	0.645596	0.8216	0.0997139	0.76444	0.102947
[K].AITEELCFR.[N]	AT3G16520.3 1xTFIA [C233]	1	AT3G16520.3	AT3G16520.3 [227-235]	0	261413	267918	159219	336078	307069	251771	1.28562	1.14613	1.58128	0.18504	1.33768	0.222199
[R].VQEIIGECPVR.[E]	AT3G16520.3 1xTFIA [C425]	1	AT3G16520.3	AT3G16520.3 [418-428]	0	231152	267653	186485	265291	237553	247125	1.14769	0.887542	1.32517	0.434398	1.12014	0.220114
[R].VVVTTPLSTCNANLPSVGNLVSR.[L]	AT3G16660.1 1xTFIA [C141]	1	AT3G16660.1	AT3G16660.1 [132-154]	0	96540.3	81056.5	96589.8	97647.3	106005	106333	1.01147	1.30779	1.10088	0.11314	1.14004	0.151995
[R].IGVAVDFSDCSK.[K]	AT3G17020.1 1xTFIA [C18]	1	AT3G17020.1	AT3G17020.1 [9-20]	0	286095	260310	305945	419651	431203	477309	1.46683	1.6565	1.56011	0.00196811	1.56115	0.0948414
[K].GPPVSTTNTASPAACK.[R]	AT3G17340.2 1xTFIA [C431]	1	AT3G17340.2	AT3G17340.2 [417-432]	0	114550	116998	97004.4	102378	109091	87821.3	0.893746	0.932423	0.905332	0.334246	0.9105	0.0198498
[R].EIGFVSADVGLDADNCK.[V]	AT3G17390.1 1xTFIA [C90]	1	AT3G17390.1	AT3G17390.1 [75-91]	0	112334	88714.7	118547	156015	172892	192967	1.38885	1.94885	1.62777	0.00859684	1.65516	0.281001
[R].LLCSSEVCTTTER.[D]	AT3G17780.1 1xTFIA [C69]	1	AT3G17780.1	AT3G17780.1 [67-79]	0	167108	185549	141597	147563	145304	142969	0.883039	0.783105	1.00969	0.203154	0.891945	0.113554
[K].DEPPIPIPGFVGVGCK.[Q]	AT3G17850.1 1xTFIA [C61]	1	AT3G17850.1	AT3G17850.1 [47-62]	0	150615	175714	113443	167392	154673	127301	1.11139	0.880258	1.12216	0.88952	1.03793	0.136658
[K].LLSPECVPK.[F]	AT3G17920.1 1xTFIA [C982]	1	AT3G17920.1	AT3G17920.1 [977-985]	0	23207.6	26222.2	29673.1	25934.2	30417.2	26616.2	1.11749	1.15998	0.896978	0.609947	1.05815	0.141185
[R].LETDCLSGSHNNADGFSPLLGCNK.[C]	AT3G18050.1 1xTFIA [C213]	1	AT3G18050.1	AT3G18050.1 [192-215]	0	58237.7	45758.6	64367.8	54005.6	49483.1	56358.6	0.927331	1.08139	0.875571	0.652046	0.961432	0.107065
[K].VYDSDCNGK.[V]	AT3G18430.2 1xTFIA [C107]	1	AT3G18430.2	AT3G18430.2 [102-110]	0	116441	95549.8	115259	186510	194195	216501	1.60176	2.0324	1.87839	0.00132938	1.83751	0.218212
[K].VTNEGLEQGYCVVPSK.[Q]	AT3G18600.1 1xTFIA [C314]	1	AT3G18600.1	AT3G18600.1 [304-319]	0	95847.7	104180	81070.1	117706	113036	121081	1.22806	1.08501	1.49353	0.0299909	1.26887	0.207298
[R].GSTWAGCSGLDR.[S]	AT3G18680.1 1xTFIA [C156]	1	AT3G18680.1	AT3G18680.1 [150-161]	0	98196.4	99362.7	73173.3	173521	138260	119438	1.76708	1.39147	1.63226	0.0411052	1.59694	0.190283
[R].YNGNNVDLGTACGK.[Y]	AT3G18740.1 1xTFIA [C85]	1	AT3G18740.1	AT3G18740.1 [74-87]	0	205358	201212	191104	292964	293112	287588	1.4266	1.45673	1.50488	3.70964e-05	1.46274	0.0394822
[R].SIICDESFR.[S]	AT3G19080.1 1xTFIA [C312]	1	AT3G19080.1	AT3G19080.1 [309-317]	0	84062	105977	79768.7	91678.1	94425.3	98158.6	1.0906	0.890995	1.23054	0.594017	1.07071	0.170645
[K].VSEEFISECK.[S]	AT3G19170.1 1xTFIA [C118]	1	AT3G19170.1	AT3G19170.1 [110-119]	0	97097.2	76211.9	124367	83193.1	96941.1	113924	0.856802	1.27199	0.916027	0.945348	1.01494	0.224576
[R].GKDEPCSK.[I]	AT3G19170.1 1xTFIA [C726]	1	AT3G19170.1	AT3G19170.1 [721-728]	1	1.73477e+06	1.05002e+06	2.63258e+06	3.12184e+06	3.53931e+06	3.94146e+06	1.79956	3.3707	1.49719	0.0285285	2.22248	1.00581
[K].ACESIGDGIGK.[T]	AT3G19190.1 1xTFIA [C1742]	1	AT3G19190.1	AT3G19190.1 [1741-1751]	0	147237	231379	169886	170605	175412	191468	1.15871	0.758112	1.12704	0.894165	1.01462	0.222706
[R].GTLLHLCDDVIQQEVK.[E]	AT3G19340.1 1xTFIA [C387]	1	AT3G19340.1	AT3G19340.1 [381-396]	0	46260.1	54167.6	35705.4	46537	45811.5	45314.1	1.00598	0.845736	1.26911	0.928796	1.04028	0.21376
[R].EFQTTGLFAPDCSAAR.[F]	AT3G19430.1 1xTFIA [C521]	1	AT3G19430.1	AT3G19430.1 [510-525]	0	24732.8	24738.9	24579	22881.8	22888.9	23694.6	0.92516	0.925221	0.964017	0.00511583	0.938132	0.0224166
[R].LEQEPCSPFSAK.[E]	AT3G19720.1 1xTFIA [C136]	1	AT3G19720.1	AT3G19720.1 [131-142]	0	68184.8	69752.1	59212.1	46181.1	42020.1	40969.5	0.677293	0.60242	0.691911	0.00342089	0.657208	0.0480073
[R].VCDMIK.[R]	AT3G19760.1 1xTFIA [C165]	1	AT3G19760.1	AT3G19760.1 [164-169]	0	90702.6	75713.1	121275	144044	171434	180045	1.58809	2.26426	1.48459	0.0159145	1.77898	0.42344
[K].DGLVCTAR.[K]	AT3G19820.3 1xTFIA [C86]	1	AT3G19820.3	AT3G19820.3 [82-89]	0	1.22116e+06	1.37571e+06	1.09614e+06	713467	653882	638117	0.584255	0.475306	0.582147	0.00259217	0.547236	0.0623021
[K].VPLINCAK.[T]	AT3G20050.1 1xTFIA [C154]	1	AT3G20050.1	AT3G20050.1 [149-156]	0	61086.7	73400	67727.7	48542.9	53288.5	49788.8	0.794655	0.726002	0.735132	0.0116742	0.75193	0.0372819
[R].ALHDALCIVK.[R]	AT3G20050.1 1xTFIA [C400]	1	AT3G20050.1	AT3G20050.1 [394-403]	0	63469	60048.2	64528.6	73532.5	75498.7	73093.6	1.15856	1.2573	1.13273	0.00180454	1.18286	0.0657459
[R].NPIPEPSVGPLHPECGK.[E]	AT3G20320.1 1xTFIA [C219]	1	AT3G20320.1	AT3G20320.1 [205-221]	0	268304	217637	343872	403000	428654	510318	1.50203	1.96958	1.48404	0.0251097	1.65188	0.275282
[K].EGLIVCDR.[Q]	AT3G20320.1 1xTFIA [C227]	1	AT3G20320.1	AT3G20320.1 [222-229]	0	432393	498354	355377	491523	474289	424617	1.13675	0.95171	1.19484	0.491167	1.09443	0.126967
[R].ACAALASCLPDSLR.[D]	AT3G20800.1 1xTFIA [C268]	1	AT3G20800.1	AT3G20800.1 [261-274]	0	22406.7	15998.9	16070.5	24685.7	23691	25075.7	1.10171	1.48079	1.56035	0.0430968	1.38095	0.245079
[K].YAQVCVTMPTAK.[I]	AT3G21055.1 1xTFIA [C92]	1	AT3G21055.1	AT3G21055.1 [88-99]	0	1.01809e+06	1.08563e+06	912058	623403	595319	548178	0.612326	0.548363	0.601034	0.00164197	0.587241	0.0341397
[K].SYCPADFNK.[V]	AT3G21200.1 1xTFIA [C292]	1	AT3G21200.1	AT3G21200.1 [290-298]	0	296112	266724	279708	610468	626468	655864	2.06161	2.34875	2.34482	2.44368e-05	2.25173	0.164658
[R].SSSAAAQDCSVTGLSDPLLTK.[N]	AT3G21250.2 1xTFIA [C182]	1	AT3G21250.2	AT3G21250.2 [174-194]	0	33105	26652.5	30278.3	66274.3	69564.4	76067.1	2.00194	2.61005	2.51227	0.000291016	2.37475	0.326547
[R].SCLETAIPELR.[Q]	AT3G22060.1 1xTFIA [C102]	1	AT3G22060.1	AT3G22060.1 [101-111]	0	250272	252715	208665	162841	156045	158294	0.650655	0.617472	0.758604	0.00563439	0.675577	0.0737927
[R].VVGGSCNFR.[Y]	AT3G22060.1 1xTFIA [C239]	1	AT3G22060.1	AT3G22060.1 [234-242]	0	189841	201078	162008	94618.1	90491.8	88521.1	0.498406	0.450034	0.546401	0.00137372	0.498281	0.0481836
[K].TCPIDTLK.[L]	AT3G22142.1 1xTFIA [C1397]	1	AT3G22142.1	AT3G22142.1 [1396-1403]	0	674182	585519	899321	536957	576269	672884	0.796456	0.984203	0.748213	0.288932	0.842957	0.124678
[K].TTFVTFVENGCAR.[F]	AT3G22640.1 1xTFIA [C341]	1	AT3G22640.1	AT3G22640.1 [331-343]	0	41490.9	37729.1	24561.3	76159.8	79965.8	77109.9	1.83558	2.11948	3.13949	0.00120155	2.36485	0.685712
[R].VDSSGEVCGVTFK.[V]	AT3G22850.1 1xTFIA [C220]	1	AT3G22850.1	AT3G22850.1 [213-225]	0	114660	103377	116202	212531	222227	222769	1.85357	2.14968	1.91708	3.28998e-05	1.97344	0.155892
[K].TPEALQGQEGGSVCALK.[D]	AT3G22850.1 1xTFIA [C25]	1	AT3G22850.1	AT3G22850.1 [12-28]	0	378095	513170	363304	477057	470045	509943	1.26174	0.915963	1.40362	0.242375	1.19378	0.250834
[K].ISEEICNSAAK.[M]	AT3G22960.1 1xTFIA [C490]	1	AT3G22960.1	AT3G22960.1 [485-495]	0	224675	270919	155794	229159	193128	161542	1.01995	0.712863	1.0369	0.592158	0.923239	0.182388
[R].SFELAHCSR.[C]	AT3G23300.1 1xTFIA [C280]	1	AT3G23300.1	AT3G23300.1 [274-282]	0	76673	78721.2	64065.6	69579.2	74743.4	68203.3	0.907479	0.94947	1.06458	0.667666	0.973844	0.0813394
[K].DSTCPLK.[S]	AT3G23510.1 1xTFIA [C477]	1	AT3G23510.1	AT3G23510.1 [474-480]	0	64535	55117.9	70699.3	85831.1	97591.4	109206	1.32999	1.77059	1.54465	0.0137556	1.54841	0.220324
[K].SFNPPPSDWSSTTDFCK.[W]	AT3G23750.1 1xTFIA [C51]	1	AT3G23750.1	AT3G23750.1 [36-52]	0	235426	258206	227527	253556	249529	244144	1.07701	0.966394	1.07303	0.416234	1.03881	0.0627464
[R].ADLSVACK.[A]	AT3G23920.1 1xTFIA [C73]	1	AT3G23920.1	AT3G23920.1 [67-74]	0	881812	902093	714226	932381	880322	811072	1.05735	0.975866	1.1356	0.5773	1.05627	0.0798703
[K].ECALLTDGR.[F]	AT3G23940.1 1xTFIA [C514]	1	AT3G23940.1	AT3G23940.1 [513-521]	0	94957.2	128029	82562.6	124082	119138	104376	1.30671	0.930552	1.2642	0.397409	1.16716	0.206004
[R].AIFAEGCK.[S]	AT3G23990.1 1xTFIA [C134]	1	AT3G23990.1	AT3G23990.1 [128-135]	0	416156	447989	272551	373868	351188	306525	0.898385	0.78392	1.12465	0.575032	0.935652	0.173396
[K].VGICELPFHPISSEEIGGVGGTCVIR.[G]	AT3G24170.3 1xTFIA [C73]	1	AT3G24170.3	AT3G24170.3 [51-76]	0	96087.3	104576	84238.6	129938	126811	123239	1.35229	1.21262	1.46298	0.00695181	1.34263	0.125462
[R].LELTTPACPVK.[D]	AT3G24430.1 1xTFIA [C128]	1	AT3G24430.1	AT3G24430.1 [121-131]	0	325096	362257	195720	304784	270220	218916	0.937518	0.745936	1.11852	0.625532	0.933991	0.186317
[K].IPASICQLPK.[L]	AT3G24480.1 1xTFIA [C333]	1	AT3G24480.1	AT3G24480.1 [328-337]	0	20061.7	21369.5	17962.6	19839.7	19767.1	17584.2	0.988934	0.925015	0.978936	0.584988	0.964295	0.0343832
[K].GEICVASSR.[V]	AT3G24503.1 1xTFIA [C302]	1	AT3G24503.1	AT3G24503.1 [299-307]	0	125677	161910	83933.7	101455	92948.3	77042.4	0.807268	0.574072	0.917897	0.231005	0.766412	0.175515
[K].CNGATTVK.[L]	AT3G24503.1 1xTFIA [C6]	1	AT3G24503.1	AT3G24503.1 [6-13]	0	981556	1.00722e+06	739654	885438	823601	707762	0.902075	0.817698	0.956882	0.357075	0.892218	0.0701136
[R].VSGTVLEGGCAVDK.[Q]	AT3G24590.1 1xTFIA [C286]	1	AT3G24590.1	AT3G24590.1 [277-290]	0	159937	146313	154265	262538	273007	278852	1.64151	1.86591	1.80761	4.48294e-05	1.77168	0.116436
[R].IAELSCGTAPVEVR.[E]	AT3G24880.1 1xTFIA [C563]	1	AT3G24880.1	AT3G24880.1 [558-571]	0	28421.6	31671	30920.9	40310.1	40309.3	39420.4	1.41829	1.27275	1.27488	0.000705081	1.32197	0.0834196
[R].GDPIEFELGTGQVIPGWDQGLLGACVGEK.[R]	AT3G25220.1 1xTFIA [C100]	1	AT3G25220.1	AT3G25220.1 [76-104]	0	252095	199519	206475	349515	331117	326704	1.38645	1.65958	1.58229	0.00288825	1.54277	0.140789
[K].CDLQAHK.[G]	AT3G25220.1 1xTFIA [C45]	1	AT3G25220.1	AT3G25220.1 [45-51]	0	1.25342e+06	1.40897e+06	953798	1.39236e+06	1.27211e+06	1.10399e+06	1.11085	0.902866	1.15746	0.763528	1.05706	0.135553
[K].GGVLEQICEGK.[G]	AT3G25530.1 1xTFIA [C85]	1	AT3G25530.1	AT3G25530.1 [78-88]	0	385992	425843	340513	507126	478601	442820	1.31382	1.12389	1.30045	0.0406902	1.24606	0.106007
[K].AVESLCR.[V]	AT3G25800.1 1xTFIA [C111]	1	AT3G25800.1	AT3G25800.1 [106-112]	0	423990	491197	311176	332257	307544	254334	0.783644	0.626113	0.817332	0.125584	0.742363	0.102075
[R].GISAGQGASCGFGMR.[G]	AT3G25920.1 1xTFIA [C111]	1	AT3G25920.1	AT3G25920.1 [102-116]	0	45365.8	49043.8	33482.5	55645.8	45295.5	40567.8	1.2266	0.923572	1.21161	0.521692	1.1206	0.170792
[K].GKPVVLYFYPADETPGCTK.[Q]	AT3G26060.2 1xTFIA [C112]	1	AT3G26060.2	AT3G26060.2 [96-114]	0	524651	555061	419011	447021	441634	385856	0.852035	0.795649	0.920874	0.176775	0.856186	0.0627155
[K].QACAFR.[D]	AT3G26060.2 1xTFIA [C117]	1	AT3G26060.2	AT3G26060.2 [115-120]	0	179560	167285	160124	131977	123860	128757	0.735	0.740416	0.804104	0.00267421	0.75984	0.0384291
[K].DGIVLNCPHVK.[E]	AT3G26370.1 1xTFIA [C118]	1	AT3G26370.1	AT3G26370.1 [112-122]	0	219216	242016	225669	271900	238185	255735	1.24033	0.984172	1.13323	0.09093	1.11924	0.12865
[K].GDIPTYVVGVNADAYSHDEPIISNASCTTNCLAPFVK.[V]	AT3G26650.1 1xTFIA [C213]	1	AT3G26650.1	AT3G26650.1 [187-223]	0	89968	93914.6	96552.7	62217.6	65234.2	57682.5	0.691553	0.694613	0.59742	0.000400693	0.661195	0.0552521
[K].GILDVCDEPLVSVDFR.[C]	AT3G26650.1 1xTFIA [C337]	1	AT3G26650.1	AT3G26650.1 [332-347]	0	179230	195203	123840	112732	106691	94691.4	0.628982	0.546565	0.764627	0.0509931	0.646725	0.110109
[R].AIETIPCVAK.[K]	AT3G27060.1 1xTFIA [C140]	1	AT3G27060.1	AT3G27060.1 [134-143]	0	114401	119743	115618	222539	215844	214688	1.94526	1.80256	1.85688	4.22498e-06	1.86823	0.0720236
[R].TGVIQECK.[R]	AT3G27160.1 1xTFIA [C117]	1	AT3G27160.1	AT3G27160.1 [111-118]	0	283250	258185	320305	369416	373584	440688	1.30421	1.44696	1.37584	0.021547	1.37567	0.0713767
[K].QVVTPTGSVYSGVDFCK.[K]	AT3G27190.1 1xTFIA [C341]	1	AT3G27190.1	AT3G27190.1 [326-342]	0	276529	293870	211088	317326	297088	276472	1.14753	1.01095	1.30975	0.260242	1.15608	0.149584
[K].QANLAECNK.[S]	AT3G27320.1 1xTFIA [C238]	1	AT3G27320.1	AT3G27320.1 [232-240]	0	135562	140217	198451	202562	221032	265697	1.49424	1.57636	1.33886	0.0600845	1.46982	0.120621
[K].IPDSLQYCASLQK.[L]	AT3G28450.1 1xTFIA [C101]	1	AT3G28450.1	AT3G28450.1 [94-106]	0	36459	49566.6	22264.8	25394.7	27334.4	18157.8	0.696528	0.551468	0.815536	0.210279	0.687844	0.132248
[K].AGECQK.[N]	AT3G28480.2 1xTFIA [C298]	1	AT3G28480.2	AT3G28480.2 [295-300]	0	926822	717585	1.17347e+06	1.78098e+06	1.93674e+06	2.12935e+06	1.9216	2.69898	1.81458	0.00368087	2.14505	0.482689
[R].GTQTVSDYTCNGR.[H]	AT3G28720.1 1xTFIA [C479]	1	AT3G28720.1	AT3G28720.1 [470-482]	0	180076	214935	111382	234368	210622	164624	1.30149	0.979931	1.47801	0.401195	1.25315	0.252536
[R].VEASLNCFK.[D]	AT3G28720.1 1xTFIA [C648]	1	AT3G28720.1	AT3G28720.1 [642-650]	0	38040.3	45967.3	51253	59334	53130.9	61506	1.55977	1.15584	1.20005	0.0481603	1.30522	0.22155
[R].GVDCIGVIQDGR.[I]	AT3G28860.1 1xTFIA [C1215]	1	AT3G28860.1	AT3G28860.1 [1212-1223]	0	199401	191599	128644	191578	183986	172573	0.960764	0.960266	1.34148	0.70167	1.0875	0.219952
[R].ETPAIDVCK.[G]	AT3G29360.1 1xTFIA [C350]	1	AT3G29360.1	AT3G29360.1 [343-351]	0	502974	395164	659802	725375	792749	889140	1.44217	2.00613	1.34759	0.0350553	1.59863	0.356059
[K].MPCDVFER.[F]	AT3G29410.1 1xTFIA [C177]	1	AT3G29410.1	AT3G29410.1 [175-182]	0	49011.5	53255.1	38187.2	117206	103359	94548.7	2.39139	1.94083	2.47593	0.00187241	2.26938	0.287657
[K].APGPGYTCGPAK.[L]	AT3G29810.1 1xTFIA [C182]	1	AT3G29810.1	AT3G29810.1 [175-186]	0	128641	131213	113059	185737	194409	190117	1.44384	1.48163	1.68158	0.000446475	1.53568	0.127753
[K].AAVETACPR.[T]	AT3G32980.1 1xTFIA [C120]	1	AT3G32980.1	AT3G32980.1 [114-122]	0	7.54148e+06	8.67757e+06	5.46176e+06	4.31184e+06	3.91841e+06	3.41429e+06	0.57175	0.451556	0.625127	0.0266542	0.549477	0.088903
[R].LLLDLLEAPDPCTLENFLGR.[I]	AT3G43190.1 1xTFIA [C266]	1	AT3G43190.1	AT3G43190.1 [255-274]	0	14387.5	19391.3	9831.76	13275.8	14673.9	12054.4	0.922733	0.756727	1.22607	0.696086	0.968509	0.237996
[K].LPSESVVEFFTALCGVSAEELK.[Q]	AT3G43300.2 1xTFIA [C1002]	1	AT3G43300.2	AT3G43300.2 [989-1010]	0	10442.3	16570.5	11078.7	12023	14695.2	14462.9	1.15138	0.886831	1.30547	0.653236	1.11456	0.211733
[K].CAVAVAPVYPIK.[S]	AT3G43960.1 1xTFIA [C336]	1	AT3G43960.1	AT3G43960.1 [336-347]	0	39272.1	38868.2	36236.6	37012.5	39467.8	35444.5	0.942464	1.01543	0.97814	0.616776	0.978677	0.0364851
[K].GNQNFVCLNK.[Q]	AT3G44150.1 1xTFIA [C173]	1	AT3G44150.1	AT3G44150.1 [167-176]	0	395412	394992	353415	328870	341600	293578	0.831714	0.864829	0.830687	0.040145	0.84241	0.0194221
[K].QDCAIR.[T]	AT3G44150.1 1xTFIA [C179]	1	AT3G44150.1	AT3G44150.1 [177-182]	0	684464	845166	607088	706698	695199	648175	1.03248	0.822559	1.06768	0.710204	0.974241	0.132534
[R].CIWGQGDGSTIPVYDTPIGK.[LI]	AT3G44310.3 1xTFIA [C161]	1	AT3G44310.3	AT3G44310.3 [161-180]	0	128252	141034	95830	188794	173014	139670	1.47205	1.22675	1.45747	0.0829702	1.38542	0.13761
[K].IGAAICWENR.[M]	AT3G44310.3 1xTFIA [C186]	1	AT3G44310.3	AT3G44310.3 [181-190]	0	228385	237417	220638	256810	268422	250485	1.12446	1.1306	1.13528	0.014109	1.13011	0.00542541
[K].GIELYCAPTADGSK.[E]	AT3G44310.3 1xTFIA [C207]	1	AT3G44310.3	AT3G44310.3 [202-215]	0	18782.1	26118	18768.6	29336	27393.4	30171.9	1.56191	1.04883	1.60758	0.0399793	1.40611	0.310249
[K].SGKPVTVTPEEGILIHVSQASLGECK.[N]	AT3G44750.1 1xTFIA [C34]	1	AT3G44750.1	AT3G44750.1 [10-35]	0	24600.1	25760.1	23128.5	60915.3	64486	52663.8	2.47622	2.50333	2.27701	0.000624803	2.41885	0.123586
[R].ETLAAGNNYCGR.[I]	AT3G45780.2 1xTFIA [C261]	1	AT3G45780.2	AT3G45780.2 [252-263]	0	314479	352417	261562	213742	223872	214739	0.67967	0.635248	0.820986	0.0256429	0.711968	0.09699
[R].LGCFEGANEVK.[Q]	AT3G45780.2 1xTFIA [C939]	1	AT3G45780.2	AT3G45780.2 [937-947]	0	62353.9	45558.1	76038.1	57919.8	67194.4	69936	0.928888	1.47492	0.91975	0.717733	1.10785	0.31792
[R].YCIYDFDFVTAENCQK.[S]	AT3G46000.1 1xTFIA [C78]	1	AT3G46000.1	AT3G46000.1 [65-80]	0	45673.2	42685	39962.2	55539.6	50263.4	47719	1.21602	1.17754	1.19411	0.0413239	1.19589	0.0193019
[K].STLENCQVLQAK.[V]	AT3G47490.1 1xTFIA [C175]	1	AT3G47490.1	AT3G47490.1 [170-181]	0	68955.4	57072.5	83454.1	75137.3	82779.4	85167.9	1.08965	1.45043	1.02054	0.244005	1.18687	0.230846
[K].GVAADLSHCNTPSQVR.[D]	AT3G47520.1 1xTFIA [C129]	1	AT3G47520.1	AT3G47520.1 [121-136]	0	495304	551945	328415	531316	490410	418961	1.07271	0.888511	1.27571	0.786108	1.07897	0.193674
[R].DFTGPSELADCLK.[D]	AT3G47520.1 1xTFIA [C147]	1	AT3G47520.1	AT3G47520.1 [137-149]	0	137118	155964	130793	153684	157215	145134	1.12081	1.00802	1.10965	0.269408	1.07949	0.0621492
[K].VQCVGAEDLEK.[S]	AT3G47860.1 1xTFIA [C201]	1	AT3G47860.1	AT3G47860.1 [199-209]	0	285696	240913	332478	318146	341858	400196	1.11358	1.41901	1.20368	0.135733	1.24542	0.156934
[K].LCTLQQVEEVK.[C]	AT3G47960.1 1xTFIA [C357]	1	AT3G47960.1	AT3G47960.1 [356-366]	0	186576	180522	151967	148444	153049	142222	0.795621	0.847814	0.935873	0.0868639	0.859769	0.0708861
[R].ESLGHPLGVASEPVPPVCHR.[A]	AT3G48110.1 1xTFIA [C367]	1	AT3G48110.1	AT3G48110.1 [350-369]	0	57138.9	77445.7	57942.6	65203.1	59958.7	58383.9	1.14113	0.774203	1.00762	0.688904	0.974317	0.185718
[R].AVNCTDTEGIALNQLAK.[L]	AT3G48150.1 1xTFIA [C472]	1	AT3G48150.1	AT3G48150.1 [469-485]	0	71393.7	59734.3	71572.4	93924.6	102904	95843.6	1.31559	1.7227	1.33911	0.0032794	1.45913	0.228556
[R].EEVFGPALCVK.[T]	AT3G48170.1 1xTFIA [C400]	1	AT3G48170.1	AT3G48170.1 [392-402]	0	24582.9	24427.1	14506	23097.4	24942.7	19408.9	0.939571	1.02111	1.33799	0.74159	1.09956	0.210474
[K].LLDGDHTLEVCANR.[M]	AT3G48200.1 1xTFIA [C100]	1	AT3G48200.1	AT3G48200.1 [90-103]	0	61081	68199.8	48367.7	81319.9	81672	74703.2	1.33134	1.19754	1.54449	0.0324645	1.35779	0.174977
[K].SVCSDIAGNNFK.[R]	AT3G48200.1 1xTFIA [C209]	1	AT3G48200.1	AT3G48200.1 [207-218]	0	161954	149560	158788	195928	192291	202798	1.20977	1.28571	1.27716	0.00113307	1.25755	0.0415964
[K].GSPVALLPQSSSDISVCSDLR.[I]	AT3G48430.1 1xTFIA [C456]	1	AT3G48430.1	AT3G48430.1 [440-460]	0	35065.1	34026.6	35451.3	40399.4	41774.6	43724.7	1.15213	1.22771	1.23337	0.00250908	1.2044	0.0453614
[K].TPHVSVCGDVK.[L]	AT3G48560.1 1xTFIA [C412]	1	AT3G48560.1	AT3G48560.1 [406-416]	0	320562	308991	368900	304188	340557	341938	0.948921	1.10216	0.926912	0.86785	0.992663	0.0954605
[R].CAVIGNSGDLLK.[T]	AT3G48820.1 1xTFIA [C175]	1	AT3G48820.1	AT3G48820.1 [175-186]	0	61919.2	79913.8	55306	80098.8	82000.4	69672.6	1.2936	1.02611	1.25976	0.236227	1.19316	0.145654
[R].VGAGSADPLASCSIVK.[K]	AT3G48820.1 1xTFIA [C389]	1	AT3G48820.1	AT3G48820.1 [378-393]	0	213942	238400	201334	286976	280884	273120	1.34138	1.17821	1.35656	0.00575253	1.29205	0.0988796
[R].SCSASLAPVILSR.[L]	AT3G48990.1 1xTFIA [C288]	1	AT3G48990.1	AT3G48990.1 [287-299]	0	49303.6	41234.7	35727.1	47451.6	40050.4	43077.4	0.962435	0.971281	1.20574	0.764783	1.04648	0.137987
[K].AGDVCFAEVTR.[D]	AT3G49430.1 1xTFIA [C149]	1	AT3G49430.1	AT3G49430.1 [145-155]	0	181878	198905	149360	307692	284472	272944	1.69175	1.43019	1.82742	0.00327395	1.64979	0.201913
[R].GGCQVFK.[R]	AT3G50210.3 1xTFIA [C310]	1	AT3G50210.3	AT3G50210.3 [308-314]	0	120016	109374	105092	126637	120984	109630	1.05517	1.10615	1.04319	0.319626	1.06817	0.0334345
[K].LVSSQTNETCK.[S]	AT3G50270.1 1xTFIA [C351]	1	AT3G50270.1	AT3G50270.1 [342-352]	0	440500	460731	393962	511749	513277	492502	1.16175	1.11405	1.25012	0.0237625	1.17531	0.0690428
[K].GTGTANQCPTIDGGSETFSFK.[A]	AT3G50820.1 1xTFIA [C113]	1	AT3G50820.1	AT3G50820.1 [106-126]	0	4.0893e+06	4.41275e+06	3.37929e+06	2.77888e+06	2.57119e+06	2.28783e+06	0.679548	0.582673	0.677016	0.0136929	0.646412	0.0552147
[K].CPQPDLTLGLK.[R]	AT3G51240.1 1xTFIA [C205]	1	AT3G51240.1	AT3G51240.1 [205-215]	0	24485.1	23668.5	21777.3	63134.9	62149.2	50119.7	2.5785	2.62582	2.30146	0.00117582	2.50193	0.175211
[K].ICDAVEVAGK.[N]	AT3G51250.1 1xTFIA [C380]	1	AT3G51250.1	AT3G51250.1 [379-388]	0	70281.9	71685.1	47824.1	68468.1	64597.7	53534.1	0.974193	0.901132	1.1194	0.910945	0.99824	0.111101
[R].IECQSHR.[L]	AT3G51260.1 1xTFIA [C92]	1	AT3G51260.1	AT3G51260.1 [90-96]	0	357279	416821	241026	310755	300892	249666	0.869781	0.721873	1.03584	0.40387	0.875833	0.157073
[K].ITPECFK.[K]	AT3G51550.1 1xTFIA [C778]	1	AT3G51550.1	AT3G51550.1 [774-780]	0	154671	136095	182012	186688	201076	210790	1.207	1.47747	1.15811	0.0496343	1.28086	0.172015
[R].TNCNTVR.[-]	AT3G51600.1 1xTFIA [C114]	1	AT3G51600.1	AT3G51600.1 [112-118]	0	5.48937e+06	6.18435e+06	5.07514e+06	3.84523e+06	3.38553e+06	3.61975e+06	0.700486	0.547435	0.713231	0.00492373	0.653718	0.0922637
[R].GCCSGVQR.[L]	AT3G51600.1 1xTFIA [C54]	1	AT3G51600.1	AT3G51600.1 [52-59]	0	2.16398e+06	2.71845e+06	1.40784e+06	907604	904266	809797	0.419414	0.33264	0.575206	0.0326481	0.44242	0.122909
[K].NDVCTLLR.[A]	AT3G51730.1 1xTFIA [C192]	1	AT3G51730.1	AT3G51730.1 [189-196]	0	121857	138424	103130	109559	101479	98100.3	0.899078	0.733104	0.951232	0.167591	0.861138	0.113906
[K].VAAAYDCK.[I]	AT3G51800.2 1xTFIA [C178]	1	AT3G51800.2	AT3G51800.2 [172-179]	0	117235	130275	114464	140018	139486	151058	1.19434	1.07071	1.3197	0.0206644	1.19492	0.124501
[K].LAAPVECK.[G]	AT3G52140.4 1xTFIA [C656]	1	AT3G52140.4	AT3G52140.4 [650-657]	0	315333	279941	377205	428606	436678	482005	1.35922	1.55989	1.27783	0.0191917	1.39898	0.145175
[K].IIGCQSPK.[C]	AT3G52500.1 1xTFIA [C153]	1	AT3G52500.1	AT3G52500.1 [150-157]	0	111883	106724	139618	112769	117602	123821	1.00793	1.10193	0.886858	0.906143	0.998905	0.10782
[R].CNYAGIYNEK.[K]	AT3G52840.1 1xTFIA [C669]	1	AT3G52840.1	AT3G52840.1 [669-678]	0	48057.2	59272.3	51309.3	38910.3	40329.1	35155.6	0.809666	0.680404	0.68517	0.0159056	0.72508	0.0732922
[K].CDTQIEFLK.[N]	AT3G52850.1 1xTFIA [C202]	1	AT3G52850.1	AT3G52850.1 [202-210]	0	73256.2	82504.7	65212.8	94374.4	88542.5	80024.7	1.28828	1.07318	1.22713	0.0979294	1.1962	0.110835
[R].YCAPDPEQDFTK.[G]	AT3G52850.1 1xTFIA [C257]	1	AT3G52850.1	AT3G52850.1 [256-267]	0	86131.1	90851.6	113491	161195	165879	189523	1.87151	1.82583	1.66994	0.00345743	1.78909	0.105688
[K].ECADGIIK.[S]	AT3G52850.1 1xTFIA [C319]	1	AT3G52850.1	AT3G52850.1 [318-325]	0	256554	231268	252240	359467	360395	359906	1.40113	1.55835	1.42684	0.000131858	1.46211	0.0843299
[K].ALTIPEGTTVFDACR.[R]	AT3G52950.1 1xTFIA [C85]	1	AT3G52950.1	AT3G52950.1 [72-86]	0	70538.5	72079.7	52818.5	66739.1	66417.7	63726.4	0.946137	0.921448	1.20652	0.94224	1.0247	0.157941
[K].TILFAVPGAFTPTCSQK.[H]	AT3G52960.1 1xTFIA [C121]	1	AT3G52960.1	AT3G52960.1 [108-124]	0	99742.3	77347	103620	121775	126527	128329	1.2209	1.63584	1.23847	0.0191337	1.36507	0.234662
[K].QMELSGCAR.[S]	AT3G53700.1 1xTFIA [C466]	1	AT3G53700.1	AT3G53700.1 [460-468]	0	495133	457571	381440	731878	718015	671628	1.47814	1.56919	1.76077	0.00232404	1.6027	0.144263
[R].NEQTPCPVFR.[N]	AT3G53900.2 1xTFIA [C103]	1	AT3G53900.2	AT3G53900.2 [98-107]	0	147102	149465	126692	187759	178880	174774	1.27639	1.1968	1.37951	0.00856291	1.28423	0.0916077
[K].TDIACLDMLDTGSR.[Q]	AT3G53990.1 1xTFIA [C83]	1	AT3G53990.1	AT3G53990.1 [79-92]	0	106630	122812	101050	149961	151178	138114	1.40638	1.23097	1.36679	0.00943125	1.33471	0.0919982
[K].GTIDCFVK.[T]	AT3G54110.1 1xTFIA [C255]	1	AT3G54110.1	AT3G54110.1 [251-258]	0	1.05923e+06	1.25877e+06	664071	1.08268e+06	973621	792269	1.02214	0.77347	1.19305	0.829992	0.996221	0.210987
[R].LCSVTQVEELK.[S]	AT3G54140.1 1xTFIA [C318]	1	AT3G54140.1	AT3G54140.1 [317-327]	0	220475	214155	251691	215892	223597	212771	0.979212	1.04409	0.845367	0.399114	0.956224	0.101337
[K].QGEITASGCPFSK.[A]	AT3G54360.1 1xTFIA [C31]	1	AT3G54360.1	AT3G54360.1 [23-35]	0	147941	119029	171152	237465	254697	270652	1.60514	2.13979	1.58135	0.00374683	1.77542	0.31577
[K].QGETTASGCPFSK.[S]	AT3G54360.1 1xTFIA [C55]	1	AT3G54360.1	AT3G54360.1 [47-59]	0	73915.1	82385.5	56156.4	92247.6	84331.9	73892.1	1.24802	1.02363	1.31583	0.248076	1.19582	0.152934
[K].QAPNPSCTVSK.[S]	AT3G54400.1 1xTFIA [C154]	1	AT3G54400.1	AT3G54400.1 [148-158]	0	2.18437e+06	2.40293e+06	1.61976e+06	2.05278e+06	1.87312e+06	1.65611e+06	0.939763	0.779515	1.02244	0.467807	0.913906	0.123509
[K].ETNLCLAADVGTAAELLDIADK.[V]	AT3G54470.1 1xTFIA [C246]	1	AT3G54470.1	AT3G54470.1 [242-263]	0	55122.4	55847.8	45485.6	68017.1	66023.8	69353.8	1.23393	1.18221	1.52474	0.0108235	1.31363	0.18465
[R].ELSNCQNVYPK.[I]	AT3G54610.1 1xTFIA [C400]	1	AT3G54610.1	AT3G54610.1 [396-406]	0	119791	85136.7	132527	203879	220716	242936	1.70196	2.59249	1.83311	0.00371802	2.04252	0.480779
[K].ESELIHCR.[W]	AT3G54890.1 1xTFIA [C91]	1	AT3G54890.1	AT3G54890.1 [85-92]	0	2.7764e+06	2.8435e+06	2.65909e+06	1.88416e+06	1.57406e+06	1.64112e+06	0.678634	0.553566	0.617171	0.00061581	0.616457	0.0625371
[R].EVASALTWCADNK.[T]	AT3G55070.1 1xTFIA [C202]	1	AT3G55070.1	AT3G55070.1 [194-206]	0	62592.4	68167.1	54142.5	72150.2	70385.2	69418.6	1.1527	1.03254	1.28215	0.0957564	1.15579	0.124832
[K].QLGLYTDCEAK.[A]	AT3G55120.1 1xTFIA [C138]	1	AT3G55120.1	AT3G55120.1 [131-141]	0	337311	334584	296045	629499	636723	599542	1.86623	1.90303	2.02517	6.89495e-05	1.93147	0.0832018
[K].LLNDPCPGSLDSR.[G]	AT3G55270.1 1xTFIA [C325]	1	AT3G55270.1	AT3G55270.1 [320-332]	0	136136	152268	123853	46161.2	39958.6	43561.5	0.339081	0.262423	0.35172	0.000363898	0.317741	0.0483223
[K].EYCDGNNNSLTVVFK.[D]	AT3G55360.1 1xTFIA [C72]	1	AT3G55360.1	AT3G55360.1 [70-84]	0	160103	171627	115494	172107	152279	117697	1.07498	0.887266	1.01907	0.945044	0.993773	0.0963803
[K].VIACVGETLEER.[E]	AT3G55440.1 1xTFIA [C127]	1	AT3G55440.1	AT3G55440.1 [124-135]	0	292596	336736	254200	350237	342675	321250	1.197	1.01764	1.26377	0.16132	1.15947	0.127287
[R].DSLVELCSQDVQK.[S]	AT3G55510.1 1xTFIA [C326]	1	AT3G55510.1	AT3G55510.1 [320-332]	0	32424.4	36975.3	36545	38003.6	38345.4	40189.7	1.17207	1.03705	1.09973	0.0921556	1.10295	0.0675655
[K].LDYPAACNAMETLLVHK.[D]	AT3G55610.1 1xTFIA [C543]	1	AT3G55610.1	AT3G55610.1 [537-553]	0	188053	189610	196885	270728	284508	296118	1.43964	1.50049	1.50401	0.000296303	1.48138	0.0361935
[R].TASCGGTACVNSFGDEQLAVDMLADK.[L]	AT3G55800.1 1xTFIA [C116]	1	AT3G55800.1	AT3G55800.1 [113-138]	0	25688	27942.1	26058	21711.8	21860.4	28682.3	0.845212	0.782347	1.10071	0.360683	0.909423	0.168615
[K].CEIGQSLEEFLAQATPDK.[G]	AT3G55800.1 1xTFIA [C74]	1	AT3G55800.1	AT3G55800.1 [74-91]	0	80161.1	99886.2	70558.4	126778	125604	121464	1.58154	1.25747	1.72147	0.00946276	1.52016	0.238008
[K].AAEFFQNEEVTTSANQCNLK.[V]	AT3G56190.1 1xTFIA [C154]	1	AT3G56190.1	AT3G56190.1 [138-157]	0	134459	130556	180188	239117	255126	278866	1.77837	1.95415	1.54764	0.00514086	1.76005	0.203872
[K].LADCHLK.[AS]	AT3G56190.1 1xTFIA [C62]	1	AT3G56190.1	AT3G56190.1 [59-65]	0	416491	416946	472444	630089	629540	656876	1.51285	1.50988	1.39038	0.000594365	1.47104	0.0698693
[K].APLLIGCDVR.[N]	AT3G56310.1 1xTFIA [C311]	1	AT3G56310.1	AT3G56310.1 [305-314]	0	287022	318137	202112	217854	215158	186939	0.759016	0.676307	0.924928	0.158346	0.78675	0.12661
[K].CAEPWIEVK.[F]	AT3G56650.1 1xTFIA [C132]	1	AT3G56650.1	AT3G56650.1 [132-140]	0	287384	333950	262022	208567	216085	186281	0.725743	0.647058	0.710937	0.0165655	0.69458	0.0418151
[K].ENPEFQCYPIFK.[Y]	AT3G56940.1 1xTFIA [C242]	1	AT3G56940.1	AT3G56940.1 [236-247]	0	1.12532e+06	1.08729e+06	791186	1.17095e+06	1.09523e+06	921838	1.04054	1.00731	1.16513	0.658421	1.07099	0.0832042
[K].YFENWCQDENR.[H]	AT3G56940.1 1xTFIA [C253]	1	AT3G56940.1	AT3G56940.1 [248-258]	0	256702	256001	214524	249718	238998	246433	0.972792	0.933583	1.14874	0.862493	1.01837	0.114592
[R].TLCSNLER.[S]	AT3G57290.1 1xTFIA [C161]	1	AT3G57290.1	AT3G57290.1 [159-166]	0	112453	150699	95414.5	122283	118592	120850	1.08742	0.786943	1.26658	0.951839	1.04698	0.242363
[K].ECGILTAGGVAIEGSDFR.[N]	AT3G57330.1 1xTFIA [C686]	1	AT3G57330.1	AT3G57330.1 [685-702]	0	49507.5	55302.9	48376.5	54630.7	60411.8	61999.8	1.10348	1.09238	1.28161	0.0623545	1.15916	0.106192
[K].EHALVVCNHR.[S]	AT3G57650.1 1xTFIA [C89]	1	AT3G57650.1	AT3G57650.1 [83-92]	0	121217	148835	109514	119670	124681	104346	0.987244	0.837711	0.952809	0.478106	0.925921	0.0783083
[R].AEPIYITTCPR.[D]	AT3G57790.1 1xTFIA [C342]	1	AT3G57790.1	AT3G57790.1 [334-344]	0	269012	279130	211452	261101	247210	231664	0.970592	0.885643	1.09559	0.787821	0.98394	0.105606
[R].GPCIIEGVSK.[T]	AT3G57890.2 1xTFIA [C354]	1	AT3G57890.2	AT3G57890.2 [352-361]	0	522527	549228	499796	757312	727159	705446	1.44932	1.32397	1.41147	0.000575792	1.39492	0.0642971
[R].GCDILVATPGR.[L]	AT3G58510.1 1xTFIA [C280]	1	AT3G58510.1	AT3G58510.1 [279-289]	0	117487	146810	68301.2	114046	102532	81536.1	0.970712	0.6984	1.19377	0.66714	0.954295	0.248094
[R].LDPASSEPLFTNCTR.[D]	AT3G58560.1 1xTFIA [C536]	1	AT3G58560.1	AT3G58560.1 [524-538]	0	26628.1	29557.9	22904.7	37104.8	31682	27333.3	1.39344	1.07186	1.19335	0.172279	1.21955	0.162384
[R].GVSFMVDNCSTTAR.[L]	AT3G58610.2 1xTFIA [C511]	1	AT3G58610.2	AT3G58610.2 [503-516]	0	350699	374280	231948	515471	459593	370640	1.46984	1.22794	1.59794	0.100744	1.43191	0.187896
[R].VQMGECLK.[T]	AT3G59020.2 1xTFIA [C111]	1	AT3G59020.2	AT3G59020.2 [106-113]	0	1.05389e+06	867942	1.30044e+06	1.35075e+06	1.38832e+06	1.47919e+06	1.28168	1.59955	1.13746	0.0642781	1.33956	0.236424
[K].ILECHLK.[L]	AT3G59020.2 1xTFIA [C300]	1	AT3G59020.2	AT3G59020.2 [297-303]	0	372617	346845	367657	301501	306555	316918	0.809145	0.883839	0.861993	0.00403949	0.851659	0.0384044
[K].DGALLAVGTLCDK.[L]	AT3G59020.2 1xTFIA [C444]	1	AT3G59020.2	AT3G59020.2 [434-446]	0	285969	185091	360857	369047	411289	484703	1.29052	2.22209	1.3432	0.0774625	1.6186	0.5233
[R].SFIEACK.[D]	AT3G59020.2 1xTFIA [C531]	1	AT3G59020.2	AT3G59020.2 [526-532]	0	297920	269624	373182	466472	492449	540809	1.56576	1.82643	1.44918	0.00788112	1.61379	0.193155
[R].GTGHYLTCK.[E]	AT3G59020.2 1xTFIA [C716]	1	AT3G59020.2	AT3G59020.2 [709-717]	0	564628	635442	490794	581848	562370	549859	1.0305	0.885007	1.12035	0.981223	1.01195	0.118761
[R].DPSVVCEAVK.[R]	AT3G59760.1 1xTFIA [C99]	1	AT3G59760.1	AT3G59760.1 [94-103]	0	164322	143213	164191	250503	259142	291113	1.52447	1.80948	1.77302	0.00151446	1.70232	0.155103
[K].IVCDPSYLPNK.[V]	AT3G59920.1 1xTFIA [C283]	1	AT3G59920.1	AT3G59920.1 [281-291]	0	27161.7	37525.4	37416.9	58452.6	59484.5	58369.6	2.15202	1.58518	1.55998	0.00201561	1.76573	0.334779
[K].ELCIGNLK.[S]	AT3G59970.3 1xTFIA [C402]	1	AT3G59970.3	AT3G59970.3 [400-407]	0	69573.8	62723.6	78663.9	75609.5	67867.9	76250.4	1.08675	1.08202	0.969318	0.613652	1.04603	0.0664753
[R].ALIEFCDGAPPVK.[S]	AT3G60340.1 1xTFIA [C112]	1	AT3G60340.1	AT3G60340.1 [107-119]	0	31030.3	50426.8	39752	44909	45748.7	44601	1.44726	0.907231	1.12198	0.451476	1.15882	0.271894
[K].GLTSVCETLTQK.[R]	AT3G60740.1 1xTFIA [C843]	1	AT3G60740.1	AT3G60740.1 [838-849]	0	24897.5	30808.8	30630.2	35695.2	33387.2	29127.6	1.43369	1.08369	0.950942	0.221142	1.15611	0.249388
[R].NLSQQCLNALAK.[VA]	AT3G60750.1 1xTFIA [C440]	1	AT3G60750.1	AT3G60750.1 [435-446]	0	495275	558815	421989	344388	341479	313571	0.695348	0.611077	0.743078	0.017535	0.683168	0.0668379
[K].IIEPAIDCIQK.[L]	AT3G60860.1 1xTFIA [C109]	1	AT3G60860.1	AT3G60860.1 [102-112]	0	235357	257444	145005	287186	209201	176855	1.22022	0.812606	1.21965	0.815822	1.08416	0.23517
[K].CHDLGDESIELPVLK.[T]	AT3G60860.1 1xTFIA [C144]	1	AT3G60860.1	AT3G60860.1 [144-158]	0	87860.9	93798.6	71560.4	101468	91874	78762.1	1.15487	0.979481	1.10064	0.537872	1.07833	0.0897969
[R].TCQDIPPQVIFK.[L]	AT3G60880.2 1xTFIA [C201]	1	AT3G60880.2	AT3G60880.2 [200-211]	0	126968	130006	88011.4	117225	116395	93295.6	0.923261	0.895302	1.06004	0.71957	0.959535	0.088156
[K].GCLDSDTIK.[I]	AT3G60980.1 1xTFIA [C303]	1	AT3G60980.1	AT3G60980.1 [302-310]	0	82169.3	80994.3	79354.8	249786	257007	238977	3.03989	3.17315	3.01149	5.94981e-06	3.07485	0.0863121
[K].LTEGCSFR.[RK]	AT3G61110.1 1xTFIA [C79]	1	AT3G61110.1	AT3G61110.1 [75-82]	0	1.90825e+06	2.09566e+06	1.61368e+06	1.57825e+06	1.52883e+06	1.43148e+06	0.827065	0.729523	0.887093	0.0703815	0.81456	0.0795256
[K].MQLYDCK.[L]	AT3G61130.1 1xTFIA [C292]	1	AT3G61130.1	AT3G61130.1 [287-293]	0	84317.6	77569.9	90656.1	96975.4	101702	113683	1.15012	1.3111	1.254	0.0331265	1.23841	0.0816162
[R].VNAVCPGFVK.[T]	AT3G61220.2 1xTFIA [C254]	1	AT3G61220.2	AT3G61220.2 [250-259]	0	139418	120473	179360	105454	124148	122686	0.756387	1.03051	0.684019	0.189599	0.823637	0.182771
[K].VTEGCEAYVAAK.[Q]	AT3G61440.1 1xTFIA [C72]	1	AT3G61440.1	AT3G61440.1 [68-79]	0	248248	225214	294275	284286	304001	328449	1.14517	1.34983	1.11613	0.107147	1.20371	0.127376
[K].QEHFQPTCSIK.[D]	AT3G61440.1 1xTFIA [C87]	1	AT3G61440.1	AT3G61440.1 [80-90]	0	383556	369083	380901	455704	448103	474639	1.18811	1.2141	1.2461	0.000839104	1.2161	0.0290468
[K].WNVQAEIVHCR.[W]	AT3G61470.1 1xTFIA [C98]	1	AT3G61470.1	AT3G61470.1 [89-99]	0	531840	607872	482908	398480	408407	368276	0.749248	0.671864	0.762621	0.0176357	0.727911	0.0489965
[K].VSPVVQELCK.[K]	AT3G61580.1 1xTFIA [C399]	1	AT3G61580.1	AT3G61580.1 [391-400]	0	99818.3	85946.6	86714.1	103660	101361	102924	1.03848	1.17935	1.18693	0.0602401	1.13492	0.0836035
[K].VLTCSDFEHEIASK.[L]	AT3G61600.1 1xTFIA [C363]	1	AT3G61600.1	AT3G61600.1 [360-373]	0	65885.9	76743.5	56178.5	60006.4	57449.9	53492.5	0.910762	0.748596	0.952189	0.210601	0.870515	0.107598
[K].SDHFPGCQNK.[R]	AT3G62010.1 1xTFIA [C33]	1	AT3G62010.1	AT3G62010.1 [27-36]	0	330048	320060	284001	372128	335798	353546	1.12749	1.04917	1.24488	0.0720892	1.14052	0.0985
[R].IYACGELPLDA.[-]	AT3G62030.2 1xTFIA [C306]	1	AT3G62030.2	AT3G62030.2 [303-313]	0	178712	181387	158213	216680	211489	200422	1.21245	1.16596	1.26678	0.0136846	1.21506	0.0504645
[K].SPWECSNVR.[G]	AT3G62110.1 1xTFIA [C417]	1	AT3G62110.1	AT3G62110.1 [413-421]	0	112083	125547	94689.2	97074.2	81719.7	83264.6	0.866094	0.650909	0.879345	0.0828553	0.798783	0.128234
[R].GYSQWVSPEITCDSLK.[E]	AT3G62110.1 1xTFIA [C433]	1	AT3G62110.1	AT3G62110.1 [422-437]	0	50199.2	50552.2	37040.4	52699.9	43960.2	41208.4	1.04982	0.8696	1.11253	0.996595	1.01065	0.126111
[K].VLGAVGGESCLIK.[N]	AT3G62360.1 1xTFIA [C145]	1	AT3G62360.1	AT3G62360.1 [136-148]	0	76458.6	74378.9	57720	87750.8	85779.2	73150	1.14769	1.15327	1.26732	0.164971	1.18943	0.0675167
[K].SIPCGK.[Y]	AT3G62360.1 1xTFIA [C289]	1	AT3G62360.1	AT3G62360.1 [286-291]	0	418998	397808	420662	541045	564151	581565	1.29128	1.41815	1.3825	0.000414991	1.36398	0.0654303
[K].DGCQASVSPFTGR.[L]	AT3G62360.1 1xTFIA [C790]	1	AT3G62360.1	AT3G62360.1 [788-800]	0	120244	126148	93630.6	164337	151123	142501	1.3667	1.19798	1.52195	0.0294226	1.36221	0.162032
[K].GCDSSLSILEFK.[N]	AT3G62530.1 1xTFIA [C202]	1	AT3G62530.1	AT3G62530.1 [201-212]	0	490444	496311	477143	871008	938278	870070	1.77596	1.89051	1.8235	6.40153e-05	1.82999	0.0575477
[K].EVICNAVQK.[L]	AT3G62550.1 1xTFIA [C111]	1	AT3G62550.1	AT3G62550.1 [108-116]	0	96603.8	95221.7	94232.8	73451.4	64185.1	71781.2	0.760336	0.67406	0.761743	0.000957006	0.732046	0.0502228
[K].LYLSPVETCK.[N]	AT3G62680.1 1xTFIA [C263]	1	AT3G62680.1	AT3G62680.1 [255-264]	0	56691.3	58807	76332.4	70295.6	70716.1	79668	1.23997	1.20251	1.0437	0.237792	1.16206	0.104201
[R].ESYVQNACSVTR.[Y]	AT3G62820.1 1xTFIA [C38]	1	AT3G62820.1	AT3G62820.1 [31-42]	0	353862	455037	339572	385573	375778	327131	1.08961	0.825819	0.963362	0.648048	0.959597	0.131937
[R].YQDLCAK.[T]	AT3G62820.1 1xTFIA [C47]	1	AT3G62820.1	AT3G62820.1 [43-49]	0	199769	188585	266512	283408	300577	339180	1.41868	1.59386	1.27266	0.0382905	1.4284	0.160817
[R].EFEGCVAAAK.[G]	AT3G63390.1 1xTFIA [C101]	1	AT3G63390.1	AT3G63390.1 [97-106]	0	59541.5	61466.4	64112.3	75433.5	67930	60076.9	1.26691	1.10516	0.937057	0.257384	1.10304	0.164935
[K].IGIYNIEGCSR.[Y]	AT3G63460.1 1xTFIA [C339]	1	AT3G63460.1	AT3G63460.1 [331-341]	0	68238.3	64479.7	54927.9	100229	93451.9	87688.5	1.46881	1.44932	1.59643	0.00434437	1.50485	0.0799013
[K].EAVDQCITANK.[M]	AT3G63460.1 1xTFIA [C584]	1	AT3G63460.1	AT3G63460.1 [579-589]	0	76416.4	70491.8	97795.5	130985	160718	180917	1.7141	2.27995	1.84995	0.0104337	1.948	0.295392
[K].FSASLCK.[L]	AT3G63460.1 1xTFIA [C738]	1	AT3G63460.1	AT3G63460.1 [733-739]	0	45085.2	53238.8	46985.8	49287	43434.4	46816.2	1.0932	0.815841	0.99639	0.555012	0.968476	0.140769
[R].EPLFVPCTPK.[G]	AT4G00620.1 1xTFIA [C209]	1	AT4G00620.1	AT4G00620.1 [203-212]	0	85004.1	108049	48505.3	77087.5	68416.3	49792.9	0.906868	0.6332	1.02655	0.465022	0.855538	0.201635
[R].LVGDICYEEASK.[V]	AT4G00620.1 1xTFIA [C319]	1	AT4G00620.1	AT4G00620.1 [314-325]	0	101504	102905	107403	238261	232654	256521	2.34729	2.26086	2.38839	4.84862e-05	2.33218	0.0650927
[K].GNGTNCAR.[I]	AT4G01100.2 1xTFIA [C103]	1	AT4G01100.2	AT4G01100.2 [98-105]	0	997185	1.07563e+06	586526	1.16566e+06	1.04279e+06	828655	1.16895	0.969475	1.41282	0.524525	1.18375	0.222043
[R].GMDVCISTTAK.[S]	AT4G01310.1 1xTFIA [C210]	1	AT4G01310.1	AT4G01310.1 [206-216]	0	181902	222103	152596	267885	254231	218678	1.47269	1.14465	1.43305	0.0694085	1.35013	0.179051
[K].IVVNCGIGDAAQNDK.[G]	AT4G01310.1 1xTFIA [C93]	1	AT4G01310.1	AT4G01310.1 [89-103]	0	107529	90593.9	93722.9	101354	105203	103732	0.942566	1.16125	1.10679	0.312386	1.0702	0.113842
[K].VTTGPNLDCENQRPFS.[-]	AT4G01700.1 1xTFIA [C273]	1	AT4G01700.1	AT4G01700.1 [265-280]	0	42758.5	49730	33204	23753.1	25279	24756.9	0.555518	0.508324	0.7456	0.0228344	0.603147	0.125604
[K].DNNACPAK.[G]	AT4G01700.1 1xTFIA [C59]	1	AT4G01700.1	AT4G01700.1 [55-62]	0	605588	552221	697274	410654	446307	471674	0.678107	0.808204	0.676455	0.018736	0.720922	0.0755932
[K].MCAVLEDQFSR.[M]	AT4G02350.1 1xTFIA [C364]	1	AT4G02350.1	AT4G02350.1 [363-373]	0	22838	21567.9	16357.7	25007.9	26849.8	28240.7	1.09501	1.2449	1.72645	0.0424129	1.35545	0.329917
[R].ASSLSICEAR.[G]	AT4G02480.1 1xTFIA [C263]	1	AT4G02480.1	AT4G02480.1 [257-266]	0	114295	126692	95625.6	169822	161974	157293	1.48581	1.27848	1.64488	0.00643724	1.46972	0.183731
[K].YANFATDLTTACPR.[I]	AT4G02480.1 1xTFIA [C500]	1	AT4G02480.1	AT4G02480.1 [489-502]	0	63741.9	63956.2	59038	140818	144152	130124	2.20919	2.25391	2.20407	7.32156e-05	2.22239	0.0274172
[K].EAFEIFCNK.[T]	AT4G02570.2 1xTFIA [C375]	1	AT4G02570.2	AT4G02570.2 [369-377]	0	39722.5	44672.4	25024.9	36690.4	36347.5	32419.3	0.92367	0.813646	1.29548	0.838045	1.01093	0.252492
[K].LAICDDIGEK.[A]	AT4G02790.1 1xTFIA [C285]	1	AT4G02790.1	AT4G02790.1 [282-291]	0	61394.4	65706.6	64503.8	183473	181082	191696	2.98844	2.75591	2.97186	3.92655e-06	2.9054	0.129727
[K].IQLEGNCGK.[K]	AT4G02790.1 1xTFIA [C329]	1	AT4G02790.1	AT4G02790.1 [323-331]	0	70680	64697	79211.8	165992	176639	177282	2.3485	2.73025	2.23807	5.31559e-05	2.43894	0.258254
[K].FLCPCHGSQYNAQGR.[V]	AT4G03280.1 1xTFIA [C177]	1	AT4G03280.1	AT4G03280.1 [173-187]	0	58390.4	65333.2	44148.7	40331.5	41482.8	39738.1	0.690722	0.634943	0.900096	0.0691004	0.74192	0.139795
[K].ALQDCPK.[S]	AT4G03430.1 1xTFIA [C892]	1	AT4G03430.1	AT4G03430.1 [888-894]	0	122148	139100	128748	151970	164326	175315	1.24415	1.18136	1.36169	0.0154237	1.2624	0.0915432
[K].DEFADLCQAIALR.[F]	AT4G03560.1 1xTFIA [C392]	1	AT4G03560.1	AT4G03560.1 [386-398]	0	54395.2	52255.2	49380	58054.1	48371.6	50819	1.06727	0.925681	1.02914	0.906881	1.00736	0.0732618
[K].ESCITVK.[K]	AT4G04570.1 1xTFIA [C275]	1	AT4G04570.1	AT4G04570.1 [273-279]	0	64857.8	69871.3	79324.1	74479.6	84117.5	92153.4	1.14835	1.20389	1.16173	0.139232	1.17133	0.0289865
[K].ECGLHK.[G]	AT4G04610.1 1xTFIA [C322]	1	AT4G04610.1	AT4G04610.1 [321-326]	0	1.01749e+06	1.04378e+06	692905	2.21449e+06	2.04849e+06	1.83665e+06	2.17642	1.96258	2.65065	0.00208129	2.26322	0.352154
[R].NESLLLNPSCGTLK.[L]	AT4G04670.1 1xTFIA [C310]	1	AT4G04670.1	AT4G04670.1 [301-314]	0	58003.5	49257.6	51458	70828.5	71501	68189.1	1.22111	1.45157	1.32514	0.00357733	1.33261	0.115414
[K].EIGTGNTYACK.[S]	AT4G04720.1 1xTFIA [C108]	1	AT4G04720.1	AT4G04720.1 [99-109]	0	143199	161234	105092	145278	133262	122850	1.01452	0.826516	1.16898	0.886139	1.00334	0.171505
[R].ICADDSVAELK.[R]	AT4G06599.1 1xTFIA [C40]	1	AT4G06599.1	AT4G06599.1 [39-49]	0	143886	152687	130580	212749	215113	250364	1.4786	1.40885	1.91733	0.00369008	1.60159	0.275651
[R].ELCLDR.[N]	AT4G08850.1 1xTFIA [C244]	1	AT4G08850.1	AT4G08850.1 [242-247]	0	145944	150356	118496	202698	185765	172868	1.38887	1.2355	1.45885	0.0207708	1.36107	0.114242
[K].IETELSDICDGILK.[L]	AT4G09000.2 1xTFIA [C105]	1	AT4G09000.2	AT4G09000.2 [97-110]	0	319869	346974	247687	345095	312196	292996	1.07886	0.899768	1.18293	0.738536	1.05385	0.143229
[K].GDCVAQCTR.[C]	AT4G09620.1 1xTFIA [C205]	1	AT4G09620.1	AT4G09620.1 [199-207]	0	253331	245188	163001	243866	207764	179920	0.962635	0.847367	1.1038	0.78519	0.971266	0.128432
[K].GSEESVHYCSIPPR.[E]	AT4G10320.1 1xTFIA [C830]	1	AT4G10320.1	AT4G10320.1 [822-835]	0	350869	365498	358985	368313	327946	351477	1.04972	0.897259	0.979087	0.500643	0.975354	0.0762972
[R].SLVPCNDTLK.[Y]	AT4G10320.1 1xTFIA [C908]	1	AT4G10320.1	AT4G10320.1 [904-913]	0	219056	246664	171336	364742	349716	331749	1.66506	1.41779	1.93624	0.00471956	1.67303	0.259321
[K].YGANCGPEAVWFK.[T]	AT4G10340.1 1xTFIA [C141]	1	AT4G10340.1	AT4G10340.1 [137-149]	0	652071	622598	553777	665823	638631	646788	1.02109	1.02575	1.16796	0.247008	1.0716	0.0834812
[R].SIACYEEGLK.[I]	AT4G10840.1 1xTFIA [C205]	1	AT4G10840.1	AT4G10840.1 [202-211]	0	150904	145142	183216	191312	198140	227134	1.26777	1.36514	1.23971	0.0471776	1.29087	0.0658322
[K].IVCENTLDAR.[L]	AT4G11150.1 1xTFIA [C201]	1	AT4G11150.1	AT4G11150.1 [199-208]	0	183154	207165	142486	172091	150967	143135	0.939598	0.728726	1.00456	0.345129	0.89096	0.144204
[R].VDLENGDNILGYICGK.[I]	AT4G11175.1 1xTFIA [C103]	1	AT4G11175.1	AT4G11175.1 [90-105]	0	449630	444446	397766	599697	617419	553379	1.33375	1.38919	1.39122	0.00319861	1.37139	0.0326069
[K].MGFYDQTCPYAEK.[I]	AT4G11290.1 1xTFIA [C34]	1	AT4G11290.1	AT4G11290.1 [27-39]	0	77066.3	96912.7	57836.8	107175	81202.1	68431.6	1.39068	0.837889	1.18319	0.630845	1.13725	0.279245
[R].LCEIIR.[N]	AT4G11420.1 1xTFIA [C199]	1	AT4G11420.1	AT4G11420.1 [198-203]	0	490184	539885	414669	528676	508371	479433	1.07852	0.941627	1.15618	0.573908	1.05878	0.108632
[K].GVLSCASQEVK.[D]	AT4G11420.1 1xTFIA [C389]	1	AT4G11420.1	AT4G11420.1 [385-395]	0	101806	95041.2	96996.9	174904	179357	172028	1.71801	1.88715	1.77354	1.21569e-05	1.7929	0.0862196
[K].YLDLCVDLK.[R]	AT4G11420.1 1xTFIA [C57]	1	AT4G11420.1	AT4G11420.1 [53-61]	0	263550	242793	221972	383314	379482	360626	1.45443	1.56298	1.62465	0.000692362	1.54735	0.0861794
[K].GHGFEILAFPCNQFGNQEPGTNEEIVQFACTR.[F]	AT4G11600.1 1xTFIA [C153]	1	AT4G11600.1	AT4G11600.1 [124-155]	0	23861.8	20502	20680.6	32256.6	24947.6	22835.4	1.35181	1.21684	1.10419	0.17724	1.22428	0.123973
[K].LPSCSIIAPGQK.[H]	AT4G12040.1 1xTFIA [C65]	1	AT4G12040.1	AT4G12040.1 [62-73]	0	79380.1	88869.8	58400.9	75340.8	69379.6	65504.7	0.949115	0.780688	1.12164	0.593212	0.95048	0.170479
[K].SFQDCAR.[R]	AT4G12340.1 1xTFIA [C157]	1	AT4G12340.1	AT4G12340.1 [153-159]	0	1.91311e+06	1.95857e+06	1.50103e+06	1.80741e+06	1.8337e+06	1.57426e+06	0.944751	0.936244	1.04879	0.769529	0.976594	0.0626648
[R].LSNVETWVSAALTDETTCLDGFDGK.[V]	AT4G12390.1 1xTFIA [C162]	1	AT4G12390.1	AT4G12390.1 [145-169]	0	40875.2	26988	33105.7	40879.1	40505.2	41331.2	1.0001	1.50086	1.24846	0.146105	1.24981	0.250384
[R].VSWQDGVLGTNCPIPPK.[W]	AT4G12420.2 1xTFIA [C100]	1	AT4G12420.2	AT4G12420.2 [89-105]	0	165831	163920	146936	153510	152290	139351	0.925702	0.929049	0.948379	0.234804	0.934377	0.0122412
[K].TEFGHPDNVLYCGALSK.[L]	AT4G12420.2 1xTFIA [C547]	1	AT4G12420.2	AT4G12420.2 [536-552]	0	366082	409558	307873	333043	305186	288937	0.909751	0.74516	0.938495	0.180321	0.864469	0.104319
[R].TPGSSGNSCPIDALK.[L]	AT4G12470.1 1xTFIA [C78]	1	AT4G12470.1	AT4G12470.1 [70-84]	0	2.60945e+06	2.89992e+06	2.58184e+06	1.86892e+06	1.80741e+06	1.86056e+06	0.716212	0.623261	0.720631	0.00119231	0.686701	0.0549853
[R].TPGSSGNCPIDALR.[L]	AT4G12490.1 1xTFIA [C99]	1	AT4G12490.1	AT4G12490.1 [92-105]	0	1.31892e+06	1.28174e+06	1.20978e+06	887127	940722	906638	0.672618	0.733944	0.749424	0.000549503	0.718662	0.0406196
[K].LHMYDPVPSVNCPLELDK.[A]	AT4G12650.1 1xTFIA [C238]	1	AT4G12650.1	AT4G12650.1 [227-244]	0	244736	249197	202947	273067	272346	246511	1.11576	1.0929	1.21466	0.13798	1.1411	0.0647152
[K].TFQDTVDGGLTVFCPSDSAVGK.[F]	AT4G12730.1 1xTFIA [C228]	1	AT4G12730.1	AT4G12730.1 [215-236]	0	667825	729653	659495	535913	519832	550796	0.802475	0.712438	0.835179	0.00326177	0.783364	0.0635632
[K].ATLCIHPDK.[V]	AT4G12780.1 1xTFIA [C865]	1	AT4G12780.1	AT4G12780.1 [862-870]	0	261671	270159	266451	321689	347783	348254	1.22937	1.28733	1.30701	0.00130814	1.27457	0.0403633
[K].AINDCYNSDLSK.[K]	AT4G12870.1 1xTFIA [C143]	1	AT4G12870.1	AT4G12870.1 [139-150]	0	20940.4	13232	11922.9	72797.9	66044.2	77413.9	3.47644	4.99124	6.49286	0.000197411	4.98685	1.50821
[K].LDDLVGQVCK.[A]	AT4G12870.1 1xTFIA [C192]	1	AT4G12870.1	AT4G12870.1 [184-193]	0	78240.4	68056.9	65909.2	263025	269558	242043	3.36176	3.96078	3.67236	3.32239e-05	3.66497	0.299578
[R].GGCVQGMK.[L]	AT4G12880.1 1xTFIA [C115]	1	AT4G12880.1	AT4G12880.1 [113-120]	0	221119	221792	210733	186588	180875	160087	0.843838	0.815519	0.759667	0.00884252	0.806341	0.0428294
[R].VYIGSCTGGK.[T]	AT4G13430.1 1xTFIA [C376]	1	AT4G13430.1	AT4G13430.1 [371-380]	0	594661	710260	456370	519064	497016	427689	0.872875	0.699766	0.937154	0.248262	0.836598	0.122781
[R].LNEPQVCVSTTNR.[N]	AT4G13430.1 1xTFIA [C465]	1	AT4G13430.1	AT4G13430.1 [459-471]	0	346649	417067	302224	411296	417678	410214	1.18649	1.00147	1.35731	0.159971	1.18176	0.177972
[R].ACIQDTK.[I]	AT4G13770.1 1xTFIA [C375]	1	AT4G13770.1	AT4G13770.1 [374-380]	0	895747	905854	1.10851e+06	594155	637396	692780	0.663306	0.703641	0.624966	0.0118337	0.663971	0.0393416
[R].TSTPEQTEVCQAIFNK.[L]	AT4G13780.1 1xTFIA [C119]	1	AT4G13780.1	AT4G13780.1 [110-125]	0	117511	118682	106037	114625	121981	118255	0.975438	1.02779	1.11522	0.408015	1.03949	0.0706226
[R].YYGGNEFIDEIENLCR.[S]	AT4G13930.1 1xTFIA [C82]	1	AT4G13930.1	AT4G13930.1 [68-83]	0	45336.5	36291.9	36298.9	47207	50163.8	50277.3	1.04126	1.38223	1.38509	0.0355792	1.26953	0.197691
[K].IQGVIGPCSSLEK.[K]	AT4G14160.1 1xTFIA [C432]	1	AT4G14160.1	AT4G14160.1 [425-437]	0	20136.8	19548.9	21026.6	27219.3	27844.2	30368.4	1.35172	1.42434	1.44428	0.00144555	1.40678	0.0487142
[R].SFELSHCSR.[C]	AT4G14360.2 1xTFIA [C277]	1	AT4G14360.2	AT4G14360.2 [271-279]	0	89799.2	106106	84798.2	103149	94682.1	99139.9	1.14866	0.892332	1.16913	0.474831	1.07004	0.15424
[K].GCSEVDLLLEMDR.[I]	AT4G14360.2 1xTFIA [C531]	1	AT4G14360.2	AT4G14360.2 [530-542]	0	172353	204671	118040	160319	148129	123952	0.930178	0.723745	1.05009	0.488961	0.901337	0.165072
[K].LPESTNIVDVIQVVNCPK.[D]	AT4G14570.1 1xTFIA [C370]	1	AT4G14570.1	AT4G14570.1 [355-372]	0	92058.2	94332.1	111001	163721	165700	180857	1.77845	1.75655	1.62933	0.000917944	1.72144	0.0805245
[K].SDIPTILCK.[R]	AT4G14605.1 1xTFIA [C254]	1	AT4G14605.1	AT4G14605.1 [247-255]	0	202675	238488	162924	202378	191763	187827	0.998536	0.80408	1.15285	0.75702	0.985155	0.174769
[K].DVTELIGNTPLVYLNNVAEGCVGR.[V]	AT4G14880.2 1xTFIA [C28]	1	AT4G14880.2	AT4G14880.2 [8-31]	0	21016.2	16392	16856.6	18184.7	18576.5	20680.9	0.865271	1.13326	1.22687	0.558596	1.07513	0.187677
[K].LEMMEPCSSVK.[DE]	AT4G14880.2 1xTFIA [C42]	1	AT4G14880.2	AT4G14880.2 [36-46]	0	263346	278268	204154	210935	205649	199404	0.800982	0.739033	0.976732	0.131582	0.838916	0.123306
[K].ITNQSCSSSSL.[-]	AT4G14930.1 1xTFIA [C310]	1	AT4G14930.1	AT4G14930.1 [305-315]	0	42647.3	50219.8	34814	37740.7	37800.4	35166.6	0.884948	0.7527	1.01013	0.279907	0.882591	0.128729
[K].QLVELCK.[A]	AT4G15550.1 1xTFIA [C300]	1	AT4G15550.1	AT4G15550.1 [295-301]	0	110187	96361.7	121492	254805	273300	301472	2.31249	2.83619	2.48142	0.000407703	2.54337	0.26729
[R].DQIQAVCEAGLICPLVNLLQNAEFDIK.[K]	AT4G16143.1 1xTFIA [C377]	1	AT4G16143.1	AT4G16143.1 [365-391]	0	12143.1	9528.97	9264.69	10164	15373.2	14766.1	0.837021	1.61331	1.59381	0.172769	1.34805	0.442669
[K].EFLGGCTAADLAQQK.[G]	AT4G16150.1 1xTFIA [C652]	1	AT4G16150.1	AT4G16150.1 [647-661]	0	21346.4	14862.5	24892.7	36388.6	38655.9	39562.7	1.70467	2.60089	1.58933	0.00444444	1.96496	0.553744
[R].DHTACK.[F]	AT4G16190.1 1xTFIA [C245]	1	AT4G16190.1	AT4G16190.1 [241-246]	0	227394	221884	248884	319064	327543	351670	1.40314	1.47619	1.41299	0.00143653	1.43077	0.0396403
[R].LCELPGSGSNSPK.[I]	AT4G17740.1 1xTFIA [C309]	1	AT4G17740.1	AT4G17740.1 [308-320]	0	153151	186600	111363	123457	115795	95807.3	0.806114	0.620554	0.860315	0.171789	0.762328	0.125735
[R].ACGDHVR.[K]	AT4G17770.1 1xTFIA [C548]	1	AT4G17770.1	AT4G17770.1 [547-553]	0	365739	488096	261489	443936	401272	355939	1.21381	0.822116	1.3612	0.704659	1.13237	0.278615
[R].HCPPDNEK.[L]	AT4G18030.1 1xTFIA [C119]	1	AT4G18030.1	AT4G18030.1 [118-125]	0	131524	142784	161671	155431	163569	170235	1.18177	1.14557	1.05297	0.143732	1.12677	0.0664227
[R].AFDMAQCSR.[C]	AT4G18030.1 1xTFIA [C276]	1	AT4G18030.1	AT4G18030.1 [270-278]	0	977592	1.08672e+06	792680	914512	886342	787095	0.935474	0.815615	0.992954	0.394612	0.914681	0.0904799
[R].IEGIAESLCWEK.[K]	AT4G18030.1 1xTFIA [C342]	1	AT4G18030.1	AT4G18030.1 [334-345]	0	164474	114074	193402	299023	309492	347519	1.81805	2.71308	1.79688	0.0041927	2.10934	0.522964
[R].STPVDTCK.[R]	AT4G18030.1 1xTFIA [C373]	1	AT4G18030.1	AT4G18030.1 [367-374]	0	699969	761396	539627	1.00229e+06	951133	879000	1.4319	1.2492	1.6289	0.0210677	1.43667	0.189899
[K].EIETCVTPFPK.[V]	AT4G18030.1 1xTFIA [C389]	1	AT4G18030.1	AT4G18030.1 [385-395]	0	255473	269811	168978	310736	302792	269276	1.21631	1.12224	1.59356	0.137894	1.3107	0.249434
[K].LKDYTPCQEQDR.[A]	AT4G18030.1 1xTFIA [C98]	1	AT4G18030.1	AT4G18030.1 [92-103]	1	432428	408839	547098	657242	745093	758934	1.51989	1.82246	1.3872	0.00842029	1.57652	0.223089
[R].TYCAEIAHNVSTK.[K]	AT4G18100.1 1xTFIA [C94]	1	AT4G18100.1	AT4G18100.1 [92-104]	0	176446	213842	129428	171029	157775	133056	0.969303	0.737812	1.02803	0.512121	0.911716	0.153442
[R].VCSELNVDGLR.[G]	AT4G18480.1 1xTFIA [C354]	1	AT4G18480.1	AT4G18480.1 [353-363]	0	180691	180148	147492	176075	168676	154131	0.974457	0.936317	1.04501	0.816745	0.98526	0.0551444
[K].LGIAQCDK.[H]	AT4G18760.1 1xTFIA [C363]	1	AT4G18760.1	AT4G18760.1 [358-365]	0	494618	449406	636556	305313	300538	312441	0.617271	0.668745	0.490831	0.0174186	0.592282	0.0915514
[K].DPCNHRPTTK.[S]	AT4G18760.1 1xTFIA [C68]	1	AT4G18760.1	AT4G18760.1 [66-75]	0	272692	326942	150725	147829	124582	99261.7	0.542109	0.381053	0.658563	0.0794426	0.527242	0.139351
[K].STSSSVVTCDTSSPFR.[L]	AT4G18760.1 1xTFIA [C84]	1	AT4G18760.1	AT4G18760.1 [76-91]	0	30390.3	35784.7	28551.5	21186.2	24723.1	21880.4	0.697136	0.690884	0.766348	0.0207937	0.718123	0.0418808
[R].HCPPVFDR.[K]	AT4G19120.1 1xTFIA [C104]	1	AT4G19120.1	AT4G19120.1 [103-110]	0	68638	79142.9	58961	67754.6	68263.2	67531.1	0.98713	0.862531	1.14535	0.864065	0.998338	0.141744
[K].QCLVPPPDGYKPPIR.[W]	AT4G19120.1 1xTFIA [C113]	1	AT4G19120.1	AT4G19120.1 [112-126]	0	84383.7	86627.8	79016.2	92331	85057	106188	1.09418	0.981867	1.34387	0.165266	1.13997	0.185296
[K].SCPVVK.[T]	AT4G19210.1 1xTFIA [C29]	1	AT4G19210.1	AT4G19210.1 [28-33]	0	1.87399e+06	1.70793e+06	2.38964e+06	2.96981e+06	3.10969e+06	3.22613e+06	1.58476	1.82073	1.35004	0.00701581	1.58518	0.235345
[R].YCDGSSFTGNVEAVNPANK.[L]	AT4G19410.2 1xTFIA [C121]	1	AT4G19410.2	AT4G19410.2 [120-138]	0	130568	147193	111169	110742	108569	100449	0.848153	0.737595	0.903572	0.10122	0.829773	0.0845012
[K].SLPVSCTSK.[M]	AT4G19410.2 1xTFIA [C236]	1	AT4G19410.2	AT4G19410.2 [231-239]	0	52149.2	42866.7	53722.1	40767.2	43337.7	40443.8	0.781742	1.01099	0.752833	0.0831026	0.848521	0.141441
[K].CSAAQLK.[T]	AT4G19410.2 1xTFIA [C296]	1	AT4G19410.2	AT4G19410.2 [296-302]	0	2.11549e+06	2.37892e+06	1.76307e+06	1.31735e+06	1.2488e+06	1.15797e+06	0.622713	0.524945	0.656794	0.0101633	0.601484	0.0684401
[K].YSIDCAESVIK.[S]	AT4G20110.1 1xTFIA [C322]	1	AT4G20110.1	AT4G20110.1 [318-328]	0	142848	146865	174822	134266	138067	148566	0.939917	0.940093	0.849817	0.253942	0.909942	0.0520702
[K].GDGYTSCTPYGPAR.[C]	AT4G20110.1 1xTFIA [C463]	1	AT4G20110.1	AT4G20110.1 [457-470]	0	222328	287596	156109	166790	140015	120004	0.750196	0.486846	0.768717	0.119008	0.668586	0.157664
[K].ASELYVECGR.[A]	AT4G20410.1 1xTFIA [C104]	1	AT4G20410.1	AT4G20410.1 [97-106]	0	76116.1	92651.3	72553.4	92226.8	86783.1	86816.4	1.21166	0.936663	1.19659	0.274112	1.11497	0.154602
[K].AASAPTCSK.[S]	AT4G20850.1 1xTFIA [C1136]	1	AT4G20850.1	AT4G20850.1 [1130-1138]	0	2.50692e+06	2.38077e+06	2.34887e+06	4.32356e+06	4.20628e+06	3.93872e+06	1.72465	1.76677	1.67686	0.000146811	1.72276	0.0449861
[R].EQFQNCLSTK.[Q]	AT4G20860.1 1xTFIA [C32]	1	AT4G20860.1	AT4G20860.1 [27-36]	0	134859	132700	105176	129028	114113	104753	0.956764	0.859932	0.99598	0.524374	0.937559	0.0700276
[K].SSVCDIAPTGLK.[M]	AT4G20890.1 1xTFIA [C354]	1	AT4G20890.1	AT4G20890.1 [351-362]	0	1.78387e+06	2.02276e+06	1.19021e+06	1.75696e+06	1.52607e+06	1.26124e+06	0.984911	0.75445	1.05968	0.625713	0.933015	0.159098
[K].TCENVVK.[V]	AT4G21150.3 1xTFIA [C76]	1	AT4G21150.3	AT4G21150.3 [75-81]	0	1.06531e+06	906677	1.32576e+06	1.7423e+06	1.87257e+06	2.14361e+06	1.63549	2.06531	1.61689	0.00848984	1.77256	0.253695
[R].GCPVNTHLFSGIEDGEK.[L]	AT4G21210.1 1xTFIA [C149]	1	AT4G21210.1	AT4G21210.1 [148-164]	0	728147	758728	395244	714364	614080	461325	0.981071	0.809354	1.16719	0.834057	0.985872	0.178967
[K].NSWQDGVVGTTCPIPPGK.[N]	AT4G22010.1 1xTFIA [C101]	1	AT4G22010.1	AT4G22010.1 [90-107]	0	298077	358843	242798	274057	273040	245969	0.919418	0.760889	1.01306	0.364139	0.89779	0.12747
[R].DCPYLDTVNR.[Q]	AT4G22285.1 1xTFIA [C111]	1	AT4G22285.1	AT4G22285.1 [110-119]	0	56885.3	61615.8	45036.5	72089.1	71240.7	70802.5	1.26727	1.15621	1.57211	0.0270212	1.33186	0.215346
[K].IICDDALR.[V]	AT4G22360.1 1xTFIA [C245]	1	AT4G22360.1	AT4G22360.1 [243-250]	0	140622	150368	105385	87747.6	80093.5	72472	0.623997	0.532649	0.687688	0.0222896	0.614778	0.0779297
[K].QSISLEPGGQFELSGAPLETLHQTCAEVNSHLYQVK.[A]	AT4G23100.1 1xTFIA [C186]	1	AT4G23100.1	AT4G23100.1 [162-197]	0	39139.7	43668	39130.6	68422.1	73990.4	73014.3	1.74815	1.69439	1.86592	0.000167946	1.76948	0.0877323
[K].LPCLPGELPSYNDWENHLTTIFPEVR.[L]	AT4G23100.1 1xTFIA [C364]	1	AT4G23100.1	AT4G23100.1 [362-387]	0	23017.2	15944.4	19634	39285.1	39283.1	39931.5	1.70677	2.46376	2.03379	0.00062657	2.06811	0.379657
[R].VDVSSEVCR.[S]	AT4G23270.1 1xTFIA [C92]	1	AT4G23270.1	AT4G23270.1 [85-93]	0	183360	191801	160633	169682	166559	182668	0.925402	0.868394	1.13718	0.621432	0.976992	0.141625
[K].AYSVEPTLCLSK.[L]	AT4G23540.1 1xTFIA [C340]	1	AT4G23540.1	AT4G23540.1 [332-343]	0	122964	125492	107218	228287	232439	209150	1.85655	1.85222	1.9507	0.000335514	1.88649	0.0556474
[K].CIDWQFSGSEAAK.[D]	AT4G23600.1 1xTFIA [C6]	1	AT4G23600.1	AT4G23600.1 [6-18]	0	28578.9	18426.9	24546.7	61462.9	53165.8	51152.4	2.15064	2.88523	2.08388	0.00190149	2.37325	0.444643
[K].QQVACK.[S]	AT4G23650.1 1xTFIA [C106]	1	AT4G23650.1	AT4G23650.1 [102-107]	0	654484	540061	799644	696678	770169	830668	1.06447	1.42608	1.0388	0.297613	1.17645	0.216566
[R].LADTPCVVVTSK.[F]	AT4G24190.1 1xTFIA [C671]	1	AT4G24190.1	AT4G24190.1 [666-677]	0	904621	1.1328e+06	541964	1.75711e+06	1.54354e+06	1.14512e+06	1.94237	1.36259	2.11292	0.0665152	1.80596	0.393325
[K].LECPAINK.[Q]	AT4G24280.1 1xTFIA [C179]	1	AT4G24280.1	AT4G24280.1 [177-184]	0	1.09093e+06	925808	1.20012e+06	1.64352e+06	1.709e+06	1.79296e+06	1.50653	1.84596	1.49399	0.00209254	1.61549	0.199686
[K].DGAGCFFNTGAK.[I]	AT4G24460.2 1xTFIA [C327]	1	AT4G24460.2	AT4G24460.2 [323-334]	0	34122.2	38191.6	32728.3	37058.5	44291.1	39919.6	1.08605	1.15971	1.21973	0.112377	1.15516	0.0669534
[K].YVSSDPCEYK.[V]	AT4G24490.2 1xTFIA [C335]	1	AT4G24490.2	AT4G24490.2 [329-338]	0	81623.3	70804.6	87561.6	152587	173548	197420	1.8694	2.45108	2.25464	0.00240984	2.19171	0.295902
[R].GETNTNVITICDR.[K]	AT4G24510.1 1xTFIA [C287]	1	AT4G24510.1	AT4G24510.1 [277-289]	0	64332.9	71298.3	59776.7	69389.6	67598.6	63033.2	1.0786	0.948109	1.05448	0.709824	1.02706	0.0694313
[K].TLIENTLDSICAFSDDIISGK.[I]	AT4G24620.1 1xTFIA [C163]	1	AT4G24620.1	AT4G24620.1 [153-173]	0	47731.7	43859.7	41480.3	99785.5	89854.4	94264.1	2.09055	2.04868	2.27251	0.000121988	2.13725	0.118994
[R].VLSVLNEATCK.[D]	AT4G24620.1 1xTFIA [C548]	1	AT4G24620.1	AT4G24620.1 [539-549]	0	132550	134881	126797	158229	159786	158619	1.19373	1.18464	1.25097	0.000359006	1.20978	0.0359584
[R].VLIAEGNCGSPR.[S]	AT4G24620.1 1xTFIA [C593]	1	AT4G24620.1	AT4G24620.1 [586-597]	0	182374	195563	124494	305806	311258	270159	1.6768	1.5916	2.17006	0.00717884	1.81282	0.312297
[K].VYLGECNVDDLYA.[-]	AT4G24620.1 1xTFIA [C606]	1	AT4G24620.1	AT4G24620.1 [601-613]	0	44600.1	49867.8	41346.9	64538.2	61618.9	66994.3	1.44704	1.23564	1.6203	0.00284771	1.43433	0.192642
[K].ASTSSPVVGEMLDCISK.[L]	AT4G24690.1 1xTFIA [C161]	1	AT4G24690.1	AT4G24690.1 [148-164]	0	56585.3	58336.6	57355.7	103324	112303	113788	1.82599	1.92509	1.98389	9.29233e-05	1.91166	0.0798011
[K].DSELIVACQK.[G]	AT4G24750.1 1xTFIA [C184]	1	AT4G24750.1	AT4G24750.1 [177-186]	0	78644.7	78618.9	101631	97866.1	106532	126865	1.24441	1.35504	1.24829	0.10429	1.28258	0.0627839
[K].AMVDVAAEVGADAVAHGCTGK.[G]	AT4G24830.1 1xTFIA [C212]	1	AT4G24830.1	AT4G24830.1 [195-215]	0	449719	421580	410891	851754	879116	829342	1.89397	2.08529	2.0184	2.09476e-05	1.99922	0.0970897
[K].ANCIDSTVPAEAVFQTEVK.[K]	AT4G25630.1 1xTFIA [C263]	1	AT4G25630.1	AT4G25630.1 [261-279]	0	162972	146919	191171	220143	240081	264506	1.3508	1.6341	1.38361	0.0149422	1.45617	0.154963
[K].AEILACAK.[K]	AT4G25730.1 1xTFIA [C633]	1	AT4G25730.1	AT4G25730.1 [628-635]	0	154461	144967	165690	254906	264445	275574	1.6503	1.82418	1.66319	0.000202165	1.71256	0.0968816
[R].NFNDQSSCSR.[T]	AT4G25820.1 1xTFIA [C227]	1	AT4G25820.1	AT4G25820.1 [220-229]	0	222145	259605	204178	226993	230225	211205	1.02182	0.886828	1.03442	0.753563	0.981022	0.0818177
[R].GCEDALSK.[W]	AT4G25870.1 1xTFIA [C58]	1	AT4G25870.1	AT4G25870.1 [57-64]	0	112256	129290	113776	141170	140848	154196	1.25758	1.0894	1.35526	0.01824	1.23408	0.13448
[R].QLEAACPR.[T]	AT4G26010.1 1xTFIA [C110]	1	AT4G26010.1	AT4G26010.1 [105-112]	0	2.67329e+06	2.79608e+06	2.18533e+06	3.60507e+06	3.47508e+06	3.22668e+06	1.34855	1.24284	1.47652	0.0151846	1.35597	0.117017
[RK].TVSCADIVTLATR.[D]	AT4G26010.1 1xTFIA [C116]	1	AT4G26010.1	AT4G26010.1 [113-125]	0	252819	302925	182980	271777	252270	245424	1.07499	0.83278	1.34126	0.788106	1.08301	0.254336
[K].VIQLNTEESTCR.[A]	AT4G26070.2 1xTFIA [C108]	1	AT4G26070.2	AT4G26070.2 [98-109]	0	148962	157113	132462	152749	156864	151230	1.02543	0.998412	1.14168	0.374375	1.05517	0.076127
[K].ACEASK.[F]	AT4G26210.2 1xTFIA [C13]	1	AT4G26210.2	AT4G26210.2 [12-17]	0	2.11842e+06	1.5273e+06	2.29759e+06	4.17431e+06	4.3139e+06	4287127	1.97048	2.82452	1.86592	0.000651641	2.22031	0.525869
[R].ECGIDVK.[T]	AT4G26870.1 1xTFIA [C476]	1	AT4G26870.1	AT4G26870.1 [475-481]	0	153688	130700	177393	204107	223603	254826	1.32806	1.7108	1.43651	0.0212083	1.49179	0.197269
[R].ACAEQALSVLNGTQLGGQSIR.[L]	AT4G27000.1 1xTFIA [C325]	1	AT4G27000.1	AT4G27000.1 [324-344]	0	50490.1	45798	38329.1	50180.2	57946.7	52126.7	0.993861	1.26527	1.35998	0.114119	1.20637	0.190033
[K].TDSTITVLETCR.[F]	AT4G27060.1 1xTFIA [C301]	1	AT4G27060.1	AT4G27060.1 [291-302]	0	38457.9	34661.1	34007.9	49743.8	43612.9	43592.1	1.29346	1.25826	1.28182	0.015867	1.27785	0.0179321
[K].APSTGGCR.[V]	AT4G27080.2 1xTFIA [C346]	1	AT4G27080.2	AT4G27080.2 [340-347]	0	2.05313e+06	2.28728e+06	1.5801e+06	2.31781e+06	2.05093e+06	1.78654e+06	1.12892	0.896664	1.13065	0.77712	1.05208	0.134595
[R].ACQQLMLQQAR.[Q]	AT4G27140.1 1xTFIA [C59]	1	AT4G27140.1	AT4G27140.1 [58-68]	0	392872	405809	369234	660537	687814	627148	1.6813	1.69492	1.69851	0.000196166	1.69158	0.00907749
[R].QEEPVCVCPTLK.[Q]	AT4G27160.1 1xTFIA [C108]	1	AT4G27160.1	AT4G27160.1 [101-112]	0	88077	35790.3	45781.9	828308	873053	918555	9.40437	24.3935	20.0637	1.16912e-05	17.9539	7.7141
[R].LCLETER.[L]	AT4G27320.1 1xTFIA [C156]	1	AT4G27320.1	AT4G27320.1 [155-161]	0	385668	410048	312821	323281	304229	270487	0.838237	0.741934	0.864669	0.100834	0.814946	0.0645972
[R].TETPLDVLVCNAAVYFPTAK.[E]	AT4G27440.1 1xTFIA [C172]	1	AT4G27440.1	AT4G27440.1 [163-182]	0	70657.4	66506.2	61053.5	138266	125642	120258	1.95685	1.88918	1.96971	0.000501148	1.93858	0.0432627
[R].VDSEGVLCGANFK.[V]	AT4G27450.1 1xTFIA [C224]	1	AT4G27450.1	AT4G27450.1 [217-229]	0	327157	259458	220516	758352	736770	666790	2.31801	2.83965	3.02377	0.000410397	2.72714	0.366082
[R].YGPFYFISGNEDNCK.[K]	AT4G27520.1 1xTFIA [C118]	1	AT4G27520.1	AT4G27520.1 [105-119]	0	51674.1	33197.3	67520.5	73027.1	80315.2	90742.4	1.41322	2.41933	1.34392	0.0521186	1.72549	0.601881
[K].IATEGPCTAPQPSALK.[M]	AT4G27780.1 1xTFIA [C147]	1	AT4G27780.1	AT4G27780.1 [141-156]	0	310694	342289	238281	361471	314727	277317	1.16343	0.919478	1.16383	0.624983	1.08224	0.14096
[R].ALCPGEWVDK.[W]	AT4G28060.1 1xTFIA [C57]	1	AT4G28060.1	AT4G28060.1 [55-64]	0	38268.2	28248.4	36902.5	55077.4	50450	56277.1	1.43924	1.78594	1.52502	0.00569911	1.5834	0.180571
[K].IVENNQCSLK.[D]	AT4G28080.1 1xTFIA [C404]	1	AT4G28080.1	AT4G28080.1 [398-407]	0	653643	587958	833778	73424.3	79078.8	69107.4	0.112331	0.134497	0.0828847	0.0010978	0.109904	0.0258918
[R].LDLSNELFGGVNEACGR.[N]	AT4G28100.1 1xTFIA [C62]	1	AT4G28100.1	AT4G28100.1 [48-64]	0	79983.3	81497.4	72985	86572.1	90513.1	93636.7	1.08238	1.11063	1.28296	0.0220545	1.15865	0.108574
[K].AGFCGSAPDMGR.[G]	AT4G28400.1 1xTFIA [C17]	1	AT4G28400.1	AT4G28400.1 [14-25]	0	51464.2	66148.5	45998.7	64451	62542.9	59473.1	1.25235	0.945493	1.29293	0.285728	1.16359	0.189964
[R].VVPGCAETFMDSQPMQGQQQGQPWQGR.[Q]	AT4G28520.1 1xTFIA [C113]	1	AT4G28520.1	AT4G28520.1 [109-135]	0	189644	166084	166865	226116	220497	211829	1.19232	1.32762	1.26946	0.00668998	1.26313	0.0678715
[R].QSLGVPPQLQNECNLDNLDVLQATETIK.[S]	AT4G28520.1 1xTFIA [C37]	1	AT4G28520.1	AT4G28520.1 [25-52]	0	27980.5	17193.5	22839.8	159980	174646	194909	5.71756	10.1577	8.53371	0.000130786	8.13632	2.24658
[K].HIGGCTDTVK.[L]	AT4G28730.1 1xTFIA [C148]	1	AT4G28730.1	AT4G28730.1 [144-153]	0	263734	283861	322343	340977	313125	366297	1.29288	1.10309	1.13636	0.095207	1.17744	0.101347
[K].QCVDPTIR.[S]	AT4G28850.1 1xTFIA [C234]	1	AT4G28850.1	AT4G28850.1 [233-240]	0	427642	434932	335024	614499	579887	551280	1.43695	1.33328	1.6455	0.00782144	1.47191	0.159016
[K].FVATECEDFHLPEGR.[Q]	AT4G29130.1 1xTFIA [C159]	1	AT4G29130.1	AT4G29130.1 [154-168]	0	66448.2	63177.3	52295.2	90702.1	83987.1	75146.3	1.365	1.32939	1.43696	0.0218847	1.37712	0.054802
[K].VIPSQCENYIK.[N]	AT4G29270.1 1xTFIA [C66]	1	AT4G29270.1	AT4G29270.1 [61-71]	0	201871	228250	187144	220480	229886	221687	1.09218	1.00717	1.18458	0.214251	1.09464	0.0887318
[K].TIENACQK.[V]	AT4G29520.1 1xTFIA [C128]	1	AT4G29520.1	AT4G29520.1 [123-130]	0	237915	279390	193937	262102	227431	197603	1.10166	0.814026	1.0189	0.807782	0.978197	0.148076
[K].DLTDACSK.[K]	AT4G29520.1 1xTFIA [C165]	1	AT4G29520.1	AT4G29520.1 [160-167]	0	397238	343026	469729	592973	625590	677488	1.49274	1.82374	1.4423	0.00662804	1.58626	0.207204
[K].ISEYEIIEIAENVCNLK.[K]	AT4G29520.1 1xTFIA [C84]	1	AT4G29520.1	AT4G29520.1 [71-87]	0	30433.7	34045.4	19234.3	33000.9	31388.9	31503.5	1.08435	0.921973	1.63788	0.416899	1.21474	0.375341
[R].GADGQLESFSCSLAK.[VF]	AT4G29670.1 1xTFIA [C195]	1	AT4G29670.1	AT4G29670.1 [185-199]	0	59502.9	43192.4	45132.8	90767.7	91543.7	80930.3	1.52543	2.11944	1.79316	0.00338048	1.81268	0.297484
[R].CSLGPAK.[V]	AT4G29670.1 1xTFIA [C215]	1	AT4G29670.1	AT4G29670.1 [215-221]	0	556536	626880	404126	544215	508933	418198	0.97786	0.811851	1.03482	0.635856	0.941511	0.115845
[K].ECGGAHGYDNAFFSMR.[T]	AT4G29680.1 1xTFIA [C428]	1	AT4G29680.1	AT4G29680.1 [427-442]	0	51852.1	54095.2	50757.2	56154.3	63725.9	62197.2	1.08297	1.17803	1.22539	0.0281136	1.16213	0.0725269
[K].YNPSDCQKPEVLNK.[K]	AT4G30020.1 1xTFIA [C419]	1	AT4G30020.1	AT4G30020.1 [414-427]	0	131686	129128	204215	293234	344896	461331	2.22677	2.67096	2.25904	0.018902	2.38559	0.247666
[K].QMCPIGVDVR.[I]	AT4G30170.1 1xTFIA [C232]	1	AT4G30170.1	AT4G30170.1 [230-239]	0	157335	181005	122645	167204	171938	160145	1.06272	0.94991	1.30576	0.501236	1.10613	0.181854
[R].TGFYQNSCPNVETIVR.[N]	AT4G30170.1 1xTFIA [C36]	1	AT4G30170.1	AT4G30170.1 [29-44]	0	120174	122899	106482	114766	116805	115716	0.954996	0.950415	1.08673	0.889641	0.997379	0.0774101
[R].GCDASIMIASPSER.[D]	AT4G30170.1 1xTFIA [C74]	1	AT4G30170.1	AT4G30170.1 [73-86]	0	311377	353556	199268	228534	205446	177151	0.733946	0.581086	0.88901	0.156156	0.734681	0.153963
[K].ANCSEWEEIHVPK.[S]	AT4G30340.1 1xTFIA [C361]	1	AT4G30340.1	AT4G30340.1 [359-371]	0	277097	217535	287075	275446	297565	318551	0.994045	1.3679	1.10964	0.217194	1.15719	0.191408
[R].SQVDCLK.[R]	AT4G30580.1 1xTFIA [C255]	1	AT4G30580.1	AT4G30580.1 [251-257]	0	2.31951e+06	1.81533e+06	3.17831e+06	3.01548e+06	3.2862e+06	3.75053e+06	1.30005	1.81025	1.18004	0.113546	1.43011	0.334632
[K].ADVLCNEAR.[S]	AT4G30580.1 1xTFIA [C343]	1	AT4G30580.1	AT4G30580.1 [339-347]	0	255484	264408	180045	267379	236338	211928	1.04656	0.893836	1.17708	0.874876	1.03916	0.141769
[K].LCESVEASLEGK.[K]	AT4G30600.1 1xTFIA [C373]	1	AT4G30600.1	AT4G30600.1 [372-383]	0	66411.6	76868.1	58332.3	107839	97094.1	102546	1.6238	1.26313	1.75796	0.00469982	1.5483	0.255911
[R].LESCSDTNAIK.[F]	AT4G30825.1 1xTFIA [C152]	1	AT4G30825.1	AT4G30825.1 [149-159]	0	143956	134763	150554	225865	219382	237250	1.56899	1.62791	1.57585	0.000263087	1.59091	0.0322202
[R].LCNIGLEPDETSYR.[S]	AT4G30825.1 1xTFIA [C376]	1	AT4G30825.1	AT4G30825.1 [375-388]	0	42214.2	52114.7	30356.6	44740.6	45694.8	42142.1	1.05985	0.876812	1.38824	0.701168	1.1083	0.259132
[K].ETSGLCFGPK.[S]	AT4G30990.2 1xTFIA [C1931]	1	AT4G30990.2	AT4G30990.2 [1926-1935]	0	34737.5	37663.7	41861.6	63092.5	61060.8	66652.5	1.81627	1.62121	1.59221	0.000636895	1.67656	0.121854
[R].NLETSCPTAK.[T]	AT4G31130.1 1xTFIA [C135]	1	AT4G31130.1	AT4G31130.1 [130-139]	0	412423	391817	445849	362432	375403	403659	0.878789	0.958108	0.905371	0.143032	0.914089	0.040372
[K].GVVICK.[Y]	AT4G31130.1 1xTFIA [C45]	1	AT4G31130.1	AT4G31130.1 [41-46]	0	266188	296768	228630	135082	121749	113325	0.507468	0.41025	0.495672	0.0024604	0.47113	0.0530526
[R].DPSVGSCK.[F]	AT4G31140.1 1xTFIA [C446]	1	AT4G31140.1	AT4G31140.1 [440-447]	0	332559	315846	408969	450384	461496	549901	1.3543	1.46115	1.3446	0.0339877	1.38668	0.0646684
[R].NAEDVTVCLGK.[M]	AT4G31160.1 1xTFIA [C377]	1	AT4G31160.1	AT4G31160.1 [370-380]	0	143843	139184	187207	248989	264316	314259	1.73097	1.89904	1.67867	0.00880449	1.76956	0.115141
[R].AGECGIDVK.[T]	AT4G31180.2 1xTFIA [C502]	1	AT4G31180.2	AT4G31180.2 [499-507]	0	167723	122248	218117	470037	543975	641865	2.80246	4.44975	2.94276	0.00255558	3.39832	0.913265
[K].ITQLTDNVYVCR.[S]	AT4G31300.2 1xTFIA [C56]	1	AT4G31300.2	AT4G31300.2 [46-57]	0	35633.6	30125.4	25486.1	44692.2	46001.5	39516.3	1.25422	1.527	1.55051	0.0213834	1.44391	0.164699
[K].LGCNAELIVDEFGEK.[L]	AT4G31390.1 1xTFIA [C299]	1	AT4G31390.1	AT4G31390.1 [297-311]	0	102632	114847	85347.1	133906	134109	112126	1.30472	1.16772	1.31377	0.083677	1.26207	0.081833
[R].CTDPQAIK.[D]	AT4G31390.1 1xTFIA [C363]	1	AT4G31390.1	AT4G31390.1 [363-370]	0	183374	180535	168325	252741	263142	238824	1.37828	1.45757	1.41883	0.000917951	1.41822	0.0396462
[K].LCNDVFER.[L]	AT4G31540.1 1xTFIA [C315]	1	AT4G31540.1	AT4G31540.1 [314-321]	0	73742.4	62089.1	53964.4	75779.2	71792.2	70528.2	1.02762	1.15628	1.30694	0.188226	1.16361	0.139804
[K].EPTFESLCR.[G]	AT4G31790.1 1xTFIA [C181]	1	AT4G31790.1	AT4G31790.1 [174-182]	0	200301	250934	160666	242410	220460	202291	1.21023	0.878558	1.25908	0.568144	1.11596	0.207037
[K].LDQAGPVYFVSGTEGHCQK.[G]	AT4G31840.1 1xTFIA [C117]	1	AT4G31840.1	AT4G31840.1 [101-119]	0	452157	468787	455264	442416	448151	418769	0.978456	0.95598	0.919837	0.0973453	0.951424	0.0295738
[K].AGEADAACALFK.[R]	AT4G31850.1 1xTFIA [C946]	1	AT4G31850.1	AT4G31850.1 [939-950]	0	254124	260878	232182	343265	328521	337800	1.35078	1.25929	1.45489	0.000828361	1.35499	0.0978681
[R].LAEQVLSNCASK.[L]	AT4G31880.1 1xTFIA [C221]	1	AT4G31880.1	AT4G31880.1 [213-224]	0	45339.8	44624.1	61324.1	56951.5	58296.2	68354.2	1.2561	1.30638	1.11464	0.174468	1.22571	0.0994209
[R].IGAINVVCSSADAATR.[V]	AT4G31990.3 1xTFIA [C314]	1	AT4G31990.3	AT4G31990.3 [307-322]	0	22685.5	29372.2	26160.6	28709.7	20991.6	25102	1.26556	0.714678	0.959535	0.719191	0.979923	0.276004
[R].GDVAVVECLIK.[L]	AT4G32050.1 1xTFIA [C480]	1	AT4G32050.1	AT4G32050.1 [473-483]	0	132179	130262	157465	237275	255372	254636	1.79511	1.96045	1.6171	0.000497346	1.79088	0.171712
[K].DFVDVQPVCAAR.[L]	AT4G32070.1 1xTFIA [C193]	1	AT4G32070.1	AT4G32070.1 [185-196]	0	135591	166624	137919	173341	167868	177790	1.27841	1.00746	1.28909	0.0645447	1.19165	0.159604
[K].GLGPSCLK.[L]	AT4G32400.1 1xTFIA [C364]	1	AT4G32400.1	AT4G32400.1 [359-366]	0	666979	680625	651311	751719	752399	692509	1.12705	1.10545	1.06325	0.0378926	1.09859	0.0324488
[R].LACQTIVGNK.[E]	AT4G32590.3 1xTFIA [C150]	1	AT4G32590.3	AT4G32590.3 [148-157]	0	193409	179166	245869	245820	256260	267153	1.27099	1.43029	1.08657	0.076709	1.26262	0.172016
[R].GGVAETPCPYK.[C]	AT4G32920.1 1xTFIA [C848]	1	AT4G32920.1	AT4G32920.1 [841-851]	0	280572	256395	307362	310581	338961	335721	1.10696	1.32203	1.09227	0.0526887	1.17375	0.128622
[K].ETCVTLNETFTPPGGR.[G]	AT4G32930.2 1xTFIA [C49]	1	AT4G32930.2	AT4G32930.2 [47-62]	0	16114.7	22141	17185.7	34015.8	28466	31846.6	2.11086	1.28567	1.85308	0.00621753	1.74987	0.422163
[K].ACDAFVELADASGYALAMMPSAK.[G]	AT4G33070.1 1xTFIA [C270]	1	AT4G33070.1	AT4G33070.1 [269-291]	0	27882.9	29161.7	26671.9	118839	115645	126202	4.26208	3.96565	4.73166	8.66991e-06	4.3198	0.386251
[K].ELLGCSIADGSDK.[I]	AT4G33090.1 1xTFIA [C521]	1	AT4G33090.1	AT4G33090.1 [517-529]	0	647672	664305	609848	764221	727866	715934	1.17995	1.09568	1.17395	0.0117081	1.14986	0.047018
[K].TNCNNTLQK.[L]	AT4G33200.1 1xTFIA [C1015]	1	AT4G33200.1	AT4G33200.1 [1013-1021]	0	117660	123669	111098	123820	116019	124184	1.05235	0.93814	1.11779	0.438988	1.0361	0.0909229
[K].GDCAMK.[H]	AT4G33720.1 1xTFIA [C70]	1	AT4G33720.1	AT4G33720.1 [68-73]	0	3.41917e+06	3.36446e+06	3.2585e+06	1.37582e+06	1.48842e+06	1.31225e+06	0.402383	0.442395	0.402717	9.68291e-06	0.415832	0.023005
[K].TTTAQCALTR.[T]	AT4G33760.1 1xTFIA [C642]	1	AT4G33760.1	AT4G33760.1 [637-646]	0	354816	344041	321833	361334	342821	356576	1.01837	0.996455	1.10795	0.298674	1.04093	0.0590711
[K].AIAVNDEICK.[S]	AT4G33945.1 1xTFIA [C291]	1	AT4G33945.1	AT4G33945.1 [283-292]	0	495631	450061	455308	1.24317e+06	1.26235e+06	1.25482e+06	2.50826	2.80484	2.75597	8.88743e-07	2.68969	0.159012
[K].DNPVIACLDR.[L]	AT4G33945.1 1xTFIA [C65]	1	AT4G33945.1	AT4G33945.1 [59-68]	0	45564.8	46030.2	46315.7	68313	67130.3	63986.1	1.49925	1.45839	1.38152	9.71408e-05	1.44639	0.0597764
[K].ASINEVECLK.[W]	AT4G34131.1 1xTFIA [C278]	1	AT4G34131.1	AT4G34131.1 [271-280]	0	44640.2	44718	46294.8	105115	115103	125251	2.35472	2.57397	2.70551	0.000278197	2.54474	0.177212
[R].TCTDGGK.[N]	AT4G34150.1 1xTFIA [C49]	1	AT4G34150.1	AT4G34150.1 [48-54]	0	238980	186867	233534	455806	497777	571290	1.90729	2.6638	2.44628	0.00154875	2.33913	0.389471
[R].DLEQYCPK.[K]	AT4G34230.1 1xTFIA [C114]	1	AT4G34230.1	AT4G34230.1 [109-116]	0	50035	52555	61504.7	80901.8	89015.2	104423	1.6169	1.69375	1.69781	0.00892931	1.66949	0.0455864
[K].RDILCDEK.[L]	AT4G34290.1 1xTFIA [C116]	1	AT4G34290.1	AT4G34290.1 [112-119]	1	208354	213216	191281	274398	285902	266131	1.31698	1.3409	1.39131	0.00125821	1.34973	0.0379427
[K].VQIVDTTCPWVTK.[V]	AT4G34350.1 1xTFIA [C213]	1	AT4G34350.1	AT4G34350.1 [206-218]	0	189955	221297	144167	196322	184276	163914	1.03352	0.832709	1.13697	0.888352	1.00107	0.154706
[R].CSQVITK.[L]	AT4G34450.1 1xTFIA [C46]	1	AT4G34450.1	AT4G34450.1 [46-52]	0	2.14842e+06	2.54843e+06	1.42615e+06	1.51571e+06	1.42543e+06	1.17082e+06	0.705499	0.559337	0.820967	0.123342	0.695268	0.131115
[K].ACAGGEPVVSFK.[S]	AT4G34830.1 1xTFIA [C837]	1	AT4G34830.1	AT4G34830.1 [836-847]	0	159479	154857	141732	241764	252049	233350	1.51596	1.62762	1.64642	0.000283975	1.59667	0.0705246
[R].GVCESGAR.[F]	AT4G34980.1 1xTFIA [C157]	1	AT4G34980.1	AT4G34980.1 [155-162]	0	4.37002e+06	5.06896e+06	2.72999e+06	2.8714e+06	2.57306e+06	2.16942e+06	0.657068	0.507612	0.794662	0.103442	0.653114	0.143566
[K].DSNVCPK.[E]	AT4G35000.1 1xTFIA [C123]	1	AT4G35000.1	AT4G35000.1 [119-125]	0	500057	450970	591694	599860	675951	730914	1.19958	1.49888	1.23529	0.0509385	1.31125	0.163472
[K].IALDLCEGVK.[A]	AT4G35000.1 1xTFIA [C79]	1	AT4G35000.1	AT4G35000.1 [74-83]	0	346154	291554	406037	542099	608619	688063	1.56606	2.0875	1.69458	0.00779359	1.78272	0.271661
[K].YPTPPAVCSGK.[R]	AT4G35090.1 1xTFIA [C413]	1	AT4G35090.1	AT4G35090.1 [406-416]	0	1.05361e+06	1.33076e+06	652026	824082	691021	573836	0.782148	0.519267	0.880082	0.206816	0.727166	0.186585
[K].VALIQCAK.[A]	AT4G35250.1 1xTFIA [C174]	1	AT4G35250.1	AT4G35250.1 [169-176]	0	980352	940487	918215	620358	611970	606104	0.632791	0.650694	0.66009	5.73265e-05	0.647858	0.0138686
[R].AWTTQEVITLCER.[L]	AT4G35250.1 1xTFIA [C295]	1	AT4G35250.1	AT4G35250.1 [285-297]	0	343510	385947	272377	390865	377364	346128	1.13786	0.97776	1.27077	0.352502	1.12879	0.146714
[K].LADGLFLESCR.[E]	AT4G35260.1 1xTFIA [C216]	1	AT4G35260.1	AT4G35260.1 [207-217]	0	123988	157182	115184	158723	148405	152961	1.28014	0.944156	1.32798	0.180996	1.18409	0.209163
[R].NFMGPSSEDSLPLSCK.[Y]	AT4G35320.1 1xTFIA [C141]	1	AT4G35320.1	AT4G35320.1 [127-142]	0	27662.2	26610.1	24589.2	32265.8	30103.3	31023.4	1.16642	1.13127	1.26167	0.0115875	1.18646	0.0674649
[K].DIFVNDICSR.[S]	AT4G35440.2 1xTFIA [C634]	1	AT4G35440.2	AT4G35440.2 [627-636]	0	28969.1	30560.9	28652.9	36644.6	29260.5	30101.8	1.26495	0.957448	1.05057	0.339591	1.09099	0.157688
[R].GISACAVCDGAAPIFR.[N]	AT4G35460.1 1xTFIA [C189]	1	AT4G35460.1	AT4G35460.1 [185-200]	0	19517.2	27464.9	14860.7	35790.3	28929.5	28632.4	1.83378	1.05333	1.92672	0.0736183	1.60461	0.47968
[K].ELNYVECFPDGYK.[K]	AT4G35760.1 1xTFIA [C316]	1	AT4G35760.1	AT4G35760.1 [310-322]	0	26839.5	23985.4	15688.5	28256.8	31742.8	27188.2	1.05281	1.32342	1.733	0.129371	1.36974	0.342454
[K].ACADAAIEGFPTWIINDK.[V]	AT4G35760.1 1xTFIA [C331]	1	AT4G35760.1	AT4G35760.1 [330-347]	0	82069.3	101879	103010	111290	102773	108457	1.35604	1.00878	1.05288	0.177188	1.13923	0.189052
[K].ADWHSCLDNR.[V]	AT4G35830.1 1xTFIA [C396]	1	AT4G35830.1	AT4G35830.1 [391-400]	0	272975	297078	230605	341969	305601	293179	1.25275	1.02869	1.27134	0.127333	1.18426	0.135048
[R].GSGGGGNDNACYK.[C]	AT4G36020.1 1xTFIA [C282]	1	AT4G36020.1	AT4G36020.1 [272-284]	0	181371	176024	167230	370475	359956	349283	2.04264	2.04492	2.08864	1.49996e-05	2.05873	0.0259236
[K].LCVPLVEAQK.[N]	AT4G36195.3 1xTFIA [C283]	1	AT4G36195.3	AT4G36195.3 [282-291]	0	216588	207235	230400	410300	430803	432787	1.89438	2.07882	1.87842	3.05085e-05	1.95054	0.11138
[R].GCPQSPMVIGGDSK.[N]	AT4G36195.3 1xTFIA [C442]	1	AT4G36195.3	AT4G36195.3 [441-454]	0	167637	167055	117340	197978	173812	169557	1.18099	1.04045	1.44501	0.189827	1.22215	0.205395
[R].AAFGSACEK.[G]	AT4G36220.1 1xTFIA [C197]	1	AT4G36220.1	AT4G36220.1 [191-199]	0	1.90166e+06	1.75192e+06	2.01198e+06	3.79846e+06	3.93735e+06	3.82397e+06	1.99744	2.24745	1.9006	2.23666e-05	2.04849	0.178972
[K].ESGCLSR.[I]	AT4G36250.1 1xTFIA [C289]	1	AT4G36250.1	AT4G36250.1 [286-292]	0	1.19694e+06	1.33255e+06	830276	1.70987e+06	1.51403e+06	1.4376e+06	1.42854	1.13619	1.73148	0.063673	1.43207	0.297659
[R].TATVAINCLDK.[W]	AT4G36250.1 1xTFIA [C81]	1	AT4G36250.1	AT4G36250.1 [74-84]	0	66036.2	59662.9	71147.5	86999.6	88559.4	98289.3	1.31745	1.48433	1.38149	0.00611407	1.39442	0.0841871
[K].DPCPNVLK.[R]	AT4G36360.1 1xTFIA [C832]	1	AT4G36360.1	AT4G36360.1 [830-837]	0	100118	106237	68662	104732	96463.3	78737.5	1.04609	0.908001	1.14674	0.912073	1.03361	0.119859
[K].ACLLDGDDLK.[R]	AT4G36390.1 1xTFIA [C583]	1	AT4G36390.1	AT4G36390.1 [582-591]	0	100343	108792	97365.5	138668	134334	132945	1.38195	1.23477	1.36542	0.000982271	1.32738	0.0806243
[K].LCEYNQGNEGGSAK.[G]	AT4G36440.1 1xTFIA [C283]	1	AT4G36440.1	AT4G36440.1 [282-295]	0	61062	60214.2	73491.3	65608.2	77352.6	85590.1	1.07445	1.28462	1.16463	0.193505	1.17457	0.105437
[K].LLESCTSALEK.[Y]	AT4G36480.2 1xTFIA [C132]	1	AT4G36480.2	AT4G36480.2 [128-138]	0	112699	91877.4	107277	100566	100632	106076	0.892339	1.09529	0.988806	0.825826	0.992145	0.101517
[K].GCELDNAAYNVR.[I]	AT4G36680.1 1xTFIA [C240]	1	AT4G36680.1	AT4G36680.1 [239-250]	0	102086	115073	67497.9	75726.4	83785.1	68614.8	0.741791	0.728102	1.01655	0.273519	0.828813	0.162726
[R].NFYAGSCPNVEQIVR.[N]	AT4G37520.1 1xTFIA [C36]	1	AT4G37520.1	AT4G37520.1 [30-44]	0	108023	103959	124936	105389	95479.1	104777	0.975618	0.918433	0.83864	0.220123	0.910897	0.0687991
[R].GDFYAGTCPNVEQIVR.[N]	AT4G37530.1 1xTFIA [C36]	1	AT4G37530.1	AT4G37530.1 [29-44]	0	88293.5	97472.7	56673.7	55546.2	54425.5	48903.8	0.629109	0.558366	0.8629	0.0902454	0.683458	0.159376
[R].NLCGVVK.[N]	AT4G37640.1 1xTFIA [C28]	1	AT4G37640.1	AT4G37640.1 [26-32]	0	106336	99655.6	114458	117789	116704	120640	1.1077	1.17108	1.05401	0.0597306	1.11093	0.0586011
[KR].ESVELCR.[R]	AT4G37640.1 1xTFIA [C669]	1	AT4G37640.1	AT4G37640.1 [664-670]	0	404766	417938	349130	399989	390472	396552	0.988198	0.93428	1.13583	0.823663	1.01944	0.104343
[R].VNHMVYDYCTDK.[S]	AT4G37800.1 1xTFIA [C276]	1	AT4G37800.1	AT4G37800.1 [268-279]	0	136428	143735	97769.6	103513	94642.8	87791.7	0.758739	0.658454	0.897945	0.109904	0.771713	0.120271
[R].FPVPPPECSAGI.[-]	AT4G37800.1 1xTFIA [C289]	1	AT4G37800.1	AT4G37800.1 [282-293]	0	225957	224098	169879	167539	155363	150487	0.741464	0.693278	0.885851	0.0625974	0.773531	0.100211
[K].HIATFADSCLPEIQK.[L]	AT4G37880.1 1xTFIA [C223]	1	AT4G37880.1	AT4G37880.1 [215-229]	0	92769.3	99280.9	139511	183774	172795	216785	1.98098	1.74047	1.55389	0.0149792	1.75844	0.214114
[R].YYGGNEYIDMAETLCQK.[R]	AT4G37930.1 1xTFIA [C125]	1	AT4G37930.1	AT4G37930.1 [111-127]	0	49757.9	52630.7	52451	58887.7	59648.8	60651.1	1.18348	1.13335	1.15634	0.00156469	1.15772	0.0250969
[R].GEVCSSSPDSLLYK.[L]	AT4G38200.1 1xTFIA [C108]	1	AT4G38200.1	AT4G38200.1 [105-118]	0	355991	359675	331865	329054	316490	297408	0.924332	0.879933	0.896172	0.0513766	0.900146	0.0224643
[K].VIEPALDCSFK.[L]	AT4G38200.1 1xTFIA [C93]	1	AT4G38200.1	AT4G38200.1 [86-96]	0	185241	196460	183374	211713	199217	201745	1.14291	1.01403	1.10018	0.0469476	1.08571	0.065645
[K].LLPTVGCEADAATR.[Y]	AT4G38225.3 1xTFIA [C148]	1	AT4G38225.3	AT4G38225.3 [142-155]	0	198783	213449	152340	267376	249556	219718	1.34507	1.16916	1.44228	0.0678018	1.31884	0.138437
[K].VLNCPYASPSIQPDELFSAK.[I]	AT4G38350.2 1xTFIA [C55]	1	AT4G38350.2	AT4G38350.2 [52-71]	0	41244.1	43299.2	44447.6	50439	54120.5	54135	1.22294	1.24992	1.21795	0.00305259	1.23027	0.0171988
[K].NPTLCSSK.[G]	AT4G38400.1 1xTFIA [C87]	1	AT4G38400.1	AT4G38400.1 [83-90]	0	391319	404732	343483	362613	362740	364117	0.926644	0.896249	1.06008	0.42023	0.96099	0.0871465
[K].ISQEHPTACLR.[A]	AT4G38600.1 1xTFIA [C316]	1	AT4G38600.1	AT4G38600.1 [308-318]	0	555894	575082	474669	630223	568929	550021	1.13371	0.989302	1.15875	0.288828	1.09392	0.0914623
[R].LQAQTEAVNLLCGAK.[T]	AT4G38630.1 1xTFIA [C37]	1	AT4G38630.1	AT4G38630.1 [26-40]	0	188550	179141	105883	167876	142442	110853	0.890355	0.79514	1.04694	0.602066	0.910811	0.127139
[R].GGSDCYK.[C]	AT4G38680.1 1xTFIA [C131]	1	AT4G38680.1	AT4G38680.1 [127-133]	0	733617	631741	746364	1.10521e+06	1.12897e+06	1.0525e+06	1.50652	1.78707	1.41016	0.000786921	1.56792	0.195813
[K].DASSIPDWACK.[S]	AT4G38760.1 1xTFIA [C994]	1	AT4G38760.1	AT4G38760.1 [985-995]	0	123977	120894	149095	137420	148011	159611	1.10843	1.2243	1.07053	0.196344	1.13442	0.0801108
[K].FSPEICVSK.[F]	AT4G38770.1 1xTFIA [C145]	1	AT4G38770.1	AT4G38770.1 [140-148]	0	276218	298769	251617	308369	307234	295338	1.1164	1.02833	1.17376	0.119584	1.10616	0.0732532
[KR].TCAGLSLK.[ST]	AT4G38790.1 1xTFIA [C74]	1	AT4G38790.1	AT4G38790.1 [73-80]	0	87319.7	93874.6	72566.7	94682.1	85648.7	74851.6	1.08432	0.912373	1.03149	0.958307	1.00939	0.0880752
[R].GILAMDESNATCGK.[R]	AT4G38970.1 1xTFIA [C79]	1	AT4G38970.1	AT4G38970.1 [68-81]	0	2.16812e+06	2.40176e+06	1.82958e+06	1.2362e+06	1.16714e+06	1.07525e+06	0.570173	0.485952	0.587699	0.0048534	0.547941	0.054395
[R].DVSCSEATTIGLIK.[VT]	AT4G39080.1 1xTFIA [C509]	1	AT4G39080.1	AT4G39080.1 [506-519]	0	807807	910199	660370	821598	774469	680375	1.01707	0.850879	1.03029	0.705065	0.966081	0.0999872
[R].AATPAVPVGGCYR.[LM]	AT4G39210.1 1xTFIA [C119]	1	AT4G39210.1	AT4G39210.1 [109-121]	0	174159	177073	135677	425655	397908	351891	2.44406	2.24714	2.59359	0.000819793	2.42826	0.173764
[R].AISTCTELK.[L]	AT4G39400.1 1xTFIA [C268]	1	AT4G39400.1	AT4G39400.1 [264-272]	0	374493	444471	309332	389267	363459	329011	1.03945	0.817733	1.06362	0.734929	0.973602	0.135526
[R].TVEDFCIR.[I]	AT4G39520.1 1xTFIA [C323]	1	AT4G39520.1	AT4G39520.1 [318-325]	0	99934.5	135433	89227.6	144139	139955	126484	1.44234	1.03339	1.41754	0.1276	1.29776	0.229284
[R].NAGGVCIADEVQTGFGR.[T]	AT4G39660.1 1xTFIA [C287]	1	AT4G39660.1	AT4G39660.1 [282-298]	0	272029	266694	250195	195760	201029	223690	0.719632	0.753782	0.894063	0.00651748	0.789159	0.0924402
[R].QEHCAEVGSHLIQR.[L]	AT4G39660.1 1xTFIA [C376]	1	AT4G39660.1	AT4G39660.1 [373-386]	0	669311	676581	706172	659437	667932	752404	0.985247	0.987216	1.06547	0.785547	1.01264	0.0457576
[K].IVTENDFCGK.[W]	AT4G39740.1 1xTFIA [C135]	1	AT4G39740.1	AT4G39740.1 [128-137]	0	170170	150830	138633	186232	177972	167540	1.09439	1.17995	1.20852	0.0870854	1.16095	0.0593883
[K].AENIVWHESSICR.[C]	AT4G39940.1 1xTFIA [C103]	1	AT4G39940.1	AT4G39940.1 [92-104]	0	46629.4	55895.9	43673.1	49896.2	48244.4	44985.5	1.07006	0.863112	1.03005	0.808435	0.987741	0.10977
[K].AFLLQGGDCAESFK.[E]	AT4G39980.1 1xTFIA [C139]	1	AT4G39980.1	AT4G39980.1 [131-144]	0	362994	381062	300978	598446	583518	547399	1.64864	1.53129	1.81874	0.00133846	1.66622	0.144525
[K].IDPSTNCNSIK.[-]	AT5G01870.1 1xTFIA [C112]	1	AT5G01870.1	AT5G01870.1 [106-116]	0	76957.6	57379.7	97564.9	72629.4	82901.6	85609.1	0.943759	1.44479	0.877458	0.814014	1.08867	0.310186
[K].GGPECDSLPFIGK.[R]	AT5G02880.1 1xTFIA [C694]	1	AT5G02880.1	AT5G02880.1 [690-702]	0	68099.3	56294.2	55429.9	66374.2	73580.3	69183.6	0.974668	1.30707	1.24813	0.100507	1.17662	0.177361
[K].ISPACIVTSK.[R]	AT5G02890.1 1xTFIA [C247]	1	AT5G02890.1	AT5G02890.1 [243-252]	0	74282.1	67689.3	72263.2	115838	106550	117825	1.55944	1.57411	1.6305	0.000458549	1.58801	0.0375136
[K].SIEECVK.[A]	AT5G03300.1 1xTFIA [C319]	1	AT5G03300.1	AT5G03300.1 [315-321]	0	93075.4	100784	81293.5	228441	228003	247235	2.45437	2.26229	3.04126	7.35836e-05	2.58597	0.405818
[R].LGDVISVHQCPDVK.[Y]	AT5G03340.1 1xTFIA [C109]	1	AT5G03340.1	AT5G03340.1 [100-113]	0	460079	482770	435238	559561	539168	549878	1.21623	1.11682	1.2634	0.00379533	1.19881	0.0748227
[K].YTQGFSGADITEICQR.[AS]	AT5G03340.1 1xTFIA [C694]	1	AT5G03340.1	AT5G03340.1 [681-696]	0	17603.6	21640.4	14927.9	28058.1	21762.9	21629.6	1.59389	1.00566	1.44894	0.116304	1.34949	0.306465
[K].SAGAFGCK.[S]	AT5G03740.1 1xTFIA [C269]	1	AT5G03740.1	AT5G03740.1 [263-270]	0	141288	126257	147391	209299	198590	215617	1.48136	1.5729	1.46289	0.000968917	1.50572	0.0589097
[K].TTVCAK.[L]	AT5G03940.1 1xTFIA [C193]	1	AT5G03940.1	AT5G03940.1 [190-195]	0	1.22528e+06	998935	1.21052e+06	1.97077e+06	1.96781e+06	2.05768e+06	1.60843	1.96991	1.69983	0.000412186	1.75939	0.187958
[R].TSVSIPESGVNVCPLK.[F]	AT5G04060.1 1xTFIA [C86]	1	AT5G04060.1	AT5G04060.1 [74-89]	0	49501.1	57153.9	34478.7	53791.9	53150.1	43088.5	1.08668	0.929946	1.24971	0.713001	1.08878	0.159894
[K].ALYYLCEAADDAVR.[S]	AT5G04140.2 1xTFIA [C722]	1	AT5G04140.2	AT5G04140.2 [717-730]	0	34480.3	35418.1	20253.2	37461.9	32638	30160.2	1.08647	0.921506	1.48916	0.563284	1.16571	0.292004
[K].LDTETCAK.[V]	AT5G04530.1 1xTFIA [C54]	1	AT5G04530.1	AT5G04530.1 [49-56]	0	386887	320082	495366	441297	478205	532545	1.14063	1.49401	1.07505	0.221557	1.23657	0.225351
[R].ITPNQNIVLCDIK.[T]	AT5G04590.1 1xTFIA [C468]	1	AT5G04590.1	AT5G04590.1 [459-471]	0	574832	521075	557199	701719	703124	707552	1.22074	1.34937	1.26984	0.000653523	1.27998	0.064915
[K].YHPECSEQLAMGETFGIK.[A]	AT5G04740.1 1xTFIA [C186]	1	AT5G04740.1	AT5G04740.1 [182-199]	0	122010	121089	116955	215718	216829	231754	1.76804	1.79066	1.98156	4.729e-05	1.84675	0.117294
[K].GACELK.[S]	AT5G04830.2 1xTFIA [C13]	1	AT5G04830.2	AT5G04830.2 [11-16]	0	289930	269268	291099	427380	430635	412944	1.47408	1.59928	1.41857	9.62743e-05	1.49731	0.0925682
[R].LDAELCK.[Y]	AT5G04850.2 1xTFIA [C43]	1	AT5G04850.2	AT5G04850.2 [38-44]	0	46639.7	36774.8	43994.4	70875.8	75409.2	90602.4	1.51965	2.05057	2.05941	0.00538315	1.87654	0.309112
[K].EFQNCFDK.[A]	AT5G05200.1 1xTFIA [C165]	1	AT5G05200.1	AT5G05200.1 [161-168]	0	67037.3	64554.1	76420.9	103634	104776	116190	1.54591	1.62307	1.5204	0.00197138	1.56313	0.0534584
[R].GVVPVESCLTAK.[G]	AT5G05710.1 1xTFIA [C79]	1	AT5G05710.1	AT5G05710.1 [72-83]	0	63842.2	72993.1	56847.1	31496.8	34379.2	28292.3	0.493354	0.470992	0.49769	0.00266741	0.487346	0.0143276
[K].LLGACEGEPTGK.[A]	AT5G06140.1 1xTFIA [C237]	1	AT5G06140.1	AT5G06140.1 [233-244]	0	624135	636302	559736	782086	772062	727547	1.25307	1.21336	1.2998	0.00612198	1.25541	0.0432712
[R].TLQALQYVQENPDEVCPAGWKPGEK.[S]	AT5G06290.1 1xTFIA [C248]	1	AT5G06290.1	AT5G06290.1 [233-257]	0	472997	422671	557238	684031	750738	860860	1.44616	1.77618	1.54487	0.0123013	1.58907	0.169389
[R].VVECLEK.[E]	AT5G06460.1 1xTFIA [C716]	1	AT5G06460.1	AT5G06460.1 [713-719]	0	160504	154947	167369	186277	200998	211667	1.16058	1.2972	1.26467	0.00913192	1.24082	0.0713688
[K].QVPNPTCGAR.[A]	AT5G07030.1 1xTFIA [C181]	1	AT5G07030.1	AT5G07030.1 [175-184]	0	475789	489970	402182	633695	590141	543201	1.33188	1.20444	1.35064	0.0243074	1.29565	0.0795461
[R].LQTCVSEGGK.[A]	AT5G07320.1 1xTFIA [C327]	1	AT5G07320.1	AT5G07320.1 [324-333]	0	250799	210111	340273	383131	391741	435476	1.52764	1.86445	1.27978	0.0308148	1.55729	0.293459
[K].CGATNK.[V]	AT5G07340.2 1xTFIA [C153]	1	AT5G07340.2	AT5G07340.2 [153-158]	0	1.22249e+06	1.51775e+06	946923	1.19191e+06	1.08266e+06	939304	0.974982	0.713332	0.991955	0.431003	0.893423	0.156194
[R].TAADCAVILDAIK.[G]	AT5G07360.1 1xTFIA [C417]	1	AT5G07360.1	AT5G07360.1 [413-425]	0	65310.4	61233.6	80190.6	84059.7	91376.7	105823	1.28708	1.49226	1.31964	0.044725	1.36633	0.110271
[R].AFLETLDGSCR.[T]	AT5G08280.1 1xTFIA [C316]	1	AT5G08280.1	AT5G08280.1 [307-317]	0	636639	697619	496633	462606	439434	386708	0.726638	0.629906	0.77866	0.0467855	0.711734	0.0754882
[KR].VLESACK.[D]	AT5G08400.1 1xTFIA [C137]	1	AT5G08400.1	AT5G08400.1 [132-138]	0	77625.7	66094	77651.1	149174	160801	169353	1.92171	2.43291	2.18095	0.000252343	2.17852	0.255611
[K].VPIQACIGSK.[V]	AT5G08650.1 1xTFIA [C613]	1	AT5G08650.1	AT5G08650.1 [608-617]	0	288385	291905	271655	210532	220428	216250	0.730037	0.755136	0.796046	0.000577823	0.760406	0.0333183
[K].DVTVEGLCMNR.[C]	AT5G09440.1 1xTFIA [C141]	1	AT5G09440.1	AT5G09440.1 [134-144]	0	173976	171954	173787	170866	173304	178891	0.982123	1.00785	1.02937	0.674128	1.00645	0.0236544
[K].LSAVCSGGGDGGEISFK.[Y]	AT5G09620.1 1xTFIA [C88]	1	AT5G09620.1	AT5G09620.1 [84-100]	0	69051.6	53560.1	61583.7	93043.5	105456	101650	1.34745	1.96892	1.6506	0.00261197	1.65566	0.310768
[K].TLCEGVAK.[C]	AT5G09660.4 1xTFIA [C143]	1	AT5G09660.4	AT5G09660.4 [141-148]	0	1.1692e+06	1.32205e+06	786665	556762	491931	441993	0.476189	0.372096	0.561857	0.0215296	0.470047	0.0950296
[K].GECVTGK.[H]	AT5G09840.1 1xTFIA [C221]	1	AT5G09840.1	AT5G09840.1 [219-225]	0	732042	750640	662108	1.28546e+06	1.30221e+06	1.13799e+06	1.756	1.7348	1.71874	0.000853325	1.73651	0.018686
[R].YYSHNNEYIEICR.[S]	AT5G09900.3 1xTFIA [C234]	1	AT5G09900.3	AT5G09900.3 [223-235]	0	36475.9	34274	34723.8	50829.3	49044.9	50612.1	1.3935	1.43096	1.45756	6.81103e-05	1.42734	0.0321821
[K].AATEILQLCFDAK.[D]	AT5G09900.3 1xTFIA [C41]	1	AT5G09900.3	AT5G09900.3 [33-45]	0	85008.1	100554	68761.8	90050.7	91711.6	93721.5	1.05932	0.91206	1.36299	0.487786	1.11146	0.22994
[K].ALHQYDCLR.[A]	AT5G10240.1 1xTFIA [C380]	1	AT5G10240.1	AT5G10240.1 [374-382]	0	53500.3	57625.2	41390.6	51301.9	46113.8	48799.4	0.958908	0.800237	1.179	0.701408	0.979381	0.190208
[R].ATVPGGPSVACSTAK.[A]	AT5G10240.1 1xTFIA [C523]	1	AT5G10240.1	AT5G10240.1 [513-527]	0	578759	552232	563803	1.00396e+06	1.00639e+06	1.00658e+06	1.73468	1.82241	1.78535	5.65079e-07	1.78081	0.044038
[K].FNVANPTTGCQK.[K]	AT5G10360.1 1xTFIA [C12]	1	AT5G10360.1	AT5G10360.1 [3-14]	0	2.31124e+06	2.6575e+06	1.73499e+06	1.82033e+06	1.70519e+06	1.55253e+06	0.787602	0.641654	0.894833	0.125053	0.774696	0.127082
[K].VESELSSVCSGILK.[L]	AT5G10450.4 1xTFIA [C103]	1	AT5G10450.4	AT5G10450.4 [95-108]	0	567100	630990	503577	517844	498774	468961	0.913144	0.790463	0.931259	0.141801	0.878289	0.0765965
[R].VSPVECFLEKPNTGR.[S]	AT5G10470.2 1xTFIA [C824]	1	AT5G10470.2	AT5G10470.2 [819-833]	0	85838.5	80634.3	62603.3	101915	98902.7	103245	1.18729	1.22656	1.64919	0.0250565	1.35435	0.256099
[K].LGSNDICSSDHR.[K]	AT5G10560.1 1xTFIA [C399]	1	AT5G10560.1	AT5G10560.1 [393-404]	0	430810	469570	362798	426369	400987	395978	0.98969	0.853944	1.09145	0.704502	0.978363	0.11916
[R].EAQMCNILGR.[V]	AT5G10840.1 1xTFIA [C110]	1	AT5G10840.1	AT5G10840.1 [106-115]	0	380533	412591	291278	486102	460071	431272	1.27743	1.11508	1.48062	0.0691832	1.29104	0.183152
[K].GCELQNLSLEEMK.[K]	AT5G10920.1 1xTFIA [C456]	1	AT5G10920.1	AT5G10920.1 [455-467]	0	24570.4	19944.9	17901.5	28358	24230.5	18677.6	1.15415	1.21487	1.04336	0.438141	1.13746	0.0869681
[K].LLIDNVEELLPVVYTPTVGEACQK.[Y]	AT5G11670.1 1xTFIA [C144]	1	AT5G11670.1	AT5G11670.1 [123-146]	0	88510.7	78021.6	83125.3	93208.8	96731.8	94990.9	1.05308	1.23981	1.14274	0.0211912	1.14521	0.0933885
[R].GACCLTDTK.[K]	AT5G11700.2 1xTFIA [C192]	1	AT5G11700.2	AT5G11700.2 [189-197]	0	196381	155642	202560	285545	296451	297894	1.45404	1.9047	1.47065	0.00205455	1.60979	0.25553
[K].TVTLEPSGEISASGMGCR.[G]	AT5G11700.2 1xTFIA [C608]	1	AT5G11700.2	AT5G11700.2 [592-609]	0	39456.6	47927.8	30756.6	42137	40179.7	36238.6	1.06793	0.838338	1.17824	0.980282	1.02817	0.173404
[R].GGVSETPCPYR.[C]	AT5G11700.2 1xTFIA [C859]	1	AT5G11700.2	AT5G11700.2 [852-862]	0	734989	819697	492514	585120	564311	502664	0.796094	0.688439	1.02061	0.262695	0.835048	0.169477
[R].QSDCMIVAGTLTNK.[M]	AT5G11770.1 1xTFIA [C124]	1	AT5G11770.1	AT5G11770.1 [121-134]	0	27006	22898.8	31023	30230.3	28208.5	32536.9	1.11939	1.23187	1.0488	0.276116	1.13335	0.0923326
[K].SSDGFLYCEGTK.[V]	AT5G11880.1 1xTFIA [C82]	1	AT5G11880.1	AT5G11880.1 [75-86]	0	38652.3	35442.8	34103.3	54049.3	64525.3	61707.9	1.39835	1.82055	1.80944	0.00213517	1.67611	0.240616
[K].VTCEGFEGTIPK.[G]	AT5G11890.1 1xTFIA [C251]	1	AT5G11890.1	AT5G11890.1 [249-260]	0	387968	365033	384116	555983	555934	538585	1.43306	1.52297	1.40214	4.82217e-05	1.45272	0.0627664
[R].ATDNQLYVATCSPAR.[D]	AT5G12040.1 1xTFIA [C295]	1	AT5G12040.1	AT5G12040.1 [285-299]	0	35761.2	49178.2	31555.6	32496.2	29492.5	33600.9	0.9087	0.599707	1.06482	0.270461	0.857742	0.236705
[R].ENGVGSCGVSSTR.[I]	AT5G12200.1 1xTFIA [C40]	1	AT5G12200.1	AT5G12200.1 [34-46]	0	162830	177756	141562	213276	205421	203631	1.30981	1.15564	1.43846	0.0128235	1.3013	0.141601
[R].ITSTECAR.[I]	AT5G12200.1 1xTFIA [C415]	1	AT5G12200.1	AT5G12200.1 [410-417]	0	1.38574e+06	1.35012e+06	1.23956e+06	1.14836e+06	1.09223e+06	1.02916e+06	0.828703	0.808984	0.830269	0.0135896	0.822652	0.0118628
[K].SSVCDIAPR.[G]	AT5G12250.1 1xTFIA [C354]	1	AT5G12250.1	AT5G12250.1 [351-359]	0	422483	507620	330865	346530	345569	305639	0.820222	0.680763	0.923757	0.171788	0.808247	0.121939
[R].GLEVAVANLQDYCNELENR.[L]	AT5G12370.2 1xTFIA [C257]	1	AT5G12370.2	AT5G12370.2 [245-263]	0	45961.3	43955.6	32417.1	47927.9	50486.1	45951.1	1.04279	1.14857	1.4175	0.17194	1.20295	0.193183
[R].DLSTMSECAK.[I]	AT5G12370.2 1xTFIA [C283]	1	AT5G12370.2	AT5G12370.2 [276-285]	0	331741	350018	302922	405772	389010	377727	1.22316	1.1114	1.24694	0.0171583	1.19383	0.072374
[R].SGLMTGSISPSICK.[L]	AT5G12940.1 1xTFIA [C106]	1	AT5G12940.1	AT5G12940.1 [94-107]	0	117259	139932	101654	133139	120033	119705	1.13542	0.857797	1.17757	0.715695	1.05693	0.173737
[R].LSDWITDATCTSGIGK.[F]	AT5G13370.1 1xTFIA [C255]	1	AT5G13370.1	AT5G13370.1 [246-261]	0	67408.7	54128.9	60504.1	186187	203004	229240	2.76207	3.75039	3.78884	0.000374281	3.43377	0.582024
[K].QCADGLFR.[K]	AT5G13640.1 1xTFIA [C129]	1	AT5G13640.1	AT5G13640.1 [128-135]	0	230940	231205	176794	251268	227065	221624	1.08802	0.982094	1.25357	0.372165	1.1079	0.136827
[K].ALPDGQTCSNLIR.[S]	AT5G13770.1 1xTFIA [C142]	1	AT5G13770.1	AT5G13770.1 [135-147]	0	101573	109866	75541.7	120022	101822	98705.9	1.18164	0.926786	1.30664	0.414147	1.13836	0.193591
[K].CNMQIDPAK.[Y]	AT5G14040.1 1xTFIA [C104]	1	AT5G14040.1	AT5G14040.1 [104-112]	0	1.92261e+06	2.06397e+06	1.51091e+06	2.4899e+06	2.38205e+06	1.94979e+06	1.29506	1.15411	1.29047	0.132293	1.24655	0.0800839
[K].EIQCYR.[G]	AT5G14320.1 1xTFIA [C130]	1	AT5G14320.1	AT5G14320.1 [127-132]	0	864732	889824	713313	988378	966290	883210	1.14299	1.08593	1.23818	0.12516	1.1557	0.0769146
[R].HIQGLPCR.[G]	AT5G14320.1 1xTFIA [C142]	1	AT5G14320.1	AT5G14320.1 [136-143]	0	147296	203334	105614	128700	107211	101701	0.873749	0.527265	0.962947	0.250947	0.787987	0.230155
[R].VCPSHVLDFHPGDAFVVR.[N]	AT5G14740.1 1xTFIA [C168]	1	AT5G14740.1	AT5G14740.1 [167-184]	0	55330.3	51620.1	51395.5	50543.5	55246.8	51249.9	0.913487	1.07026	0.997168	0.833667	0.993638	0.0784453
[R].EGGHSHCR.[I]	AT5G14760.1 1xTFIA [C199]	1	AT5G14760.1	AT5G14760.1 [193-200]	0	528698	1.06941e+06	472937	582641	354596	246594	1.10203	0.331581	0.52141	0.239983	0.651674	0.401403
[R].LDVCASEK.[W]	AT5G14760.1 1xTFIA [C496]	1	AT5G14760.1	AT5G14760.1 [493-500]	0	95222.2	71829.5	87102.8	457723	511242	563119	4.80689	7.11744	6.465	0.000166453	6.12978	1.19119
[R].FVCEAAEK.[A]	AT5G14790.1 1xTFIA [C185]	1	AT5G14790.1	AT5G14790.1 [183-190]	0	336532	286852	412228	310128	320565	341176	0.921539	1.11753	0.827639	0.601967	0.955569	0.14791
[R].IDCVPLCGTR.[C]	AT5G14920.1 1xTFIA [C220]	1	AT5G14920.1	AT5G14920.1 [214-223]	0	576716	680497	522982	188345	185410	183260	0.326582	0.272463	0.350412	0.000913812	0.316486	0.0399433
[K].CVPPGTYGNK.[E]	AT5G14920.1 1xTFIA [C246]	1	AT5G14920.1	AT5G14920.1 [246-255]	0	1.14024e+06	1.32885e+06	829762	639615	597922	544683	0.560949	0.449954	0.656433	0.0269227	0.555779	0.103336
[R].GYNGLDDLAVACK.[A]	AT5G15020.1 1xTFIA [C1301]	1	AT5G15020.1	AT5G15020.1 [1290-1302]	0	51025.4	47185.7	39945.6	53980.7	49887.5	44629.5	1.05792	1.05726	1.11726	0.460675	1.07748	0.0344505
[K].ACITFCNK.[C]	AT5G15230.1 1xTFIA [C69]	1	AT5G15230.1	AT5G15230.1 [64-71]	0	227419	223296	227581	98768.5	94485.1	92795.8	0.434302	0.423139	0.407749	5.38317e-07	0.42173	0.0133325
[K].GGCYGGMK.[L]	AT5G15350.1 1xTFIA [C115]	1	AT5G15350.1	AT5G15350.1 [113-120]	0	3.77488e+06	4.06063e+06	3.0577e+06	2.46794e+06	2.4185e+06	2.10907e+06	0.65378	0.595596	0.689756	0.0151476	0.646378	0.0475145
[K].VCGDNDNFVVINQK.[G]	AT5G16070.1 1xTFIA [C285]	1	AT5G16070.1	AT5G16070.1 [284-297]	0	127863	141365	159223	169187	178955	196589	1.32319	1.26591	1.23468	0.03292	1.27459	0.044889
[K].AITTAQSVAPTACDR.[V]	AT5G16290.2 1xTFIA [C71]	1	AT5G16290.2	AT5G16290.2 [59-73]	0	770857	789109	446540	707756	682506	582581	0.918142	0.864907	1.30465	0.928604	1.02923	0.240001
[K].QLDCEIVIR.[K]	AT5G16390.1 1xTFIA [C137]	1	AT5G16390.1	AT5G16390.1 [134-142]	0	96370	87599.2	94151.4	100167	107166	106541	1.0394	1.22336	1.13159	0.0260532	1.13145	0.0919822
[KR].GLLLFIDEADAFLCER.[N]	AT5G16930.1 1xTFIA [C471]	1	AT5G16930.1	AT5G16930.1 [458-473]	0	15851.3	24321.4	9889.33	22040.7	19866.9	17387.4	1.39046	0.816847	1.7582	0.522587	1.32184	0.474412
[R].DLLNLCEITK.[G]	AT5G17020.1 1xTFIA [C531]	1	AT5G17020.1	AT5G17020.1 [526-535]	0	167779	138937	196786	181910	185010	208781	1.08423	1.33161	1.06096	0.268235	1.15893	0.149996
[K].GDLTVCSEALLK.[Q]	AT5G17270.1 1xTFIA [C799]	1	AT5G17270.1	AT5G17270.1 [794-805]	0	240035	215190	212190	511863	520637	490730	2.13245	2.41944	2.31269	2.19487e-05	2.28819	0.145052
[K].DDPFCLGK.[S]	AT5G17380.1 1xTFIA [C344]	1	AT5G17380.1	AT5G17380.1 [340-347]	0	1.27845e+06	1.17259e+06	1.33063e+06	1.75413e+06	1.75877e+06	1.77098e+06	1.37208	1.4999	1.33093	0.000431002	1.40097	0.088113
[K].EFNALDTCALSNLTHSS.[-]	AT5G17530.3 1xTFIA [C605]	1	AT5G17530.3	AT5G17530.3 [598-614]	0	60284.1	50974	48574.6	61908.5	57714.8	61637.7	1.02695	1.13224	1.26893	0.134818	1.14271	0.121331
[R].VCLDPENFK.[E]	AT5G17770.1 1xTFIA [C41]	1	AT5G17770.1	AT5G17770.1 [40-48]	0	157160	145063	139404	190656	194104	194002	1.21313	1.33807	1.39165	0.00103577	1.31428	0.0916056
[R].VGFYSQSCPQAETIVR.[N]	AT5G17820.1 1xTFIA [C33]	1	AT5G17820.1	AT5G17820.1 [26-41]	0	85839.9	90713	72631	97146.4	103547	114428	1.13172	1.14147	1.57547	0.0409868	1.28289	0.253434
[K].GCDASLLIDSTNSEK.[T]	AT5G17820.1 1xTFIA [C71]	1	AT5G17820.1	AT5G17820.1 [70-84]	0	595749	646043	479238	474869	463648	425007	0.797096	0.717674	0.886839	0.0823143	0.800536	0.0846353
[K].GGIGCDPSK.[L]	AT5G18170.1 1xTFIA [C107]	1	AT5G18170.1	AT5G18170.1 [103-111]	0	345833	315938	353293	431673	433564	458318	1.24821	1.37231	1.29728	0.00197159	1.30593	0.0624975
[R].VTLAGFLEPQCLDLK.[S]	AT5G18400.3 1xTFIA [C122]	1	AT5G18400.3	AT5G18400.3 [112-126]	0	67882	61382.1	55421.2	78579.2	70512	61298.1	1.15759	1.14874	1.10604	0.236244	1.13745	0.0275633
[K].ICGEFSR.[I]	AT5G18400.3 1xTFIA [C78]	1	AT5G18400.3	AT5G18400.3 [77-83]	0	70254.4	69083.8	59941.8	93120.2	87112.1	85571	1.32547	1.26096	1.42757	0.00513806	1.338	0.0840069
[K].SLNLICAAEDK.[H]	AT5G18520.1 1xTFIA [C224]	1	AT5G18520.1	AT5G18520.1 [219-229]	0	32924.7	38384	27296	37059.3	36566.5	36071.7	1.12558	0.952649	1.3215	0.314003	1.13324	0.184545
[R].FNPPCIQTVVEK.[L]	AT5G18700.1 1xTFIA [C782]	1	AT5G18700.1	AT5G18700.1 [778-789]	0	98507.2	98944	77167.4	85987.7	82466.7	72369.8	0.872907	0.833468	0.937829	0.244578	0.881401	0.0526962
[R].TVCLSSDNSR.[L]	AT5G19100.1 1xTFIA [C111]	1	AT5G19100.1	AT5G19100.1 [109-118]	0	276739	182913	254385	1.16006e+06	1.14136e+06	1138954	4.1919	6.2399	4.47729	6.24029e-06	4.9697	1.10924
[K].IALCLPSTER.[S]	AT5G19100.1 1xTFIA [C186]	1	AT5G19100.1	AT5G19100.1 [183-192]	0	13689.2	17461.4	11440.8	63667.3	59415.1	56943.4	4.6509	3.40265	4.97723	6.42024e-05	4.34359	0.831056
[K].FPLCTLAETPR.[N]	AT5G19180.1 1xTFIA [C215]	1	AT5G19180.1	AT5G19180.1 [212-222]	0	34148	38450.4	28390.9	37777.9	33370.8	35443.9	1.1063	0.867892	1.24843	0.588515	1.07421	0.192286
[R].DGLILQVCAPK.[H]	AT5G19240.1 1xTFIA [C113]	1	AT5G19240.1	AT5G19240.1 [106-116]	0	233557	234736	237028	183496	183689	185239	0.785658	0.782531	0.781506	1.59767e-06	0.783231	0.00216308
[K].DTFVLCK.[V]	AT5G19370.1 1xTFIA [C257]	1	AT5G19370.1	AT5G19370.1 [252-258]	0	439530	377106	524967	578406	593415	627051	1.31596	1.5736	1.19446	0.0279959	1.36134	0.193602
[R].VTTVQCLSGTGSLR.[V]	AT5G19550.1 1xTFIA [C104]	1	AT5G19550.1	AT5G19550.1 [99-112]	0	80204.1	97953.3	81670.6	82830.6	80077	88870.2	1.03275	0.817502	1.08815	0.689903	0.979468	0.142976
[R].GLVCENANVLPSK.[F]	AT5G19620.1 1xTFIA [C248]	1	AT5G19620.1	AT5G19620.1 [245-257]	0	68734.5	67842.3	71764.4	109425	111928	102184	1.59199	1.64982	1.42389	0.000261026	1.55523	0.117367
[K].YPYTGSLDCAMK.[T]	AT5G19760.1 1xTFIA [C251]	1	AT5G19760.1	AT5G19760.1 [243-254]	0	929711	1.01881e+06	731019	1.00638e+06	943102	847719	1.08247	0.925692	1.15964	0.705954	1.05593	0.11921
[K].VVHDQLCSMVER.[Q]	AT5G19820.1 1xTFIA [C1036]	1	AT5G19820.1	AT5G19820.1 [1030-1041]	0	373900	409044	324920	415556	438963	396225	1.11141	1.07315	1.21945	0.156521	1.13467	0.0758755
[K].EPDTEICVSMLEAINECLQISGNLLDEGK.[I]	AT5G19820.1 1xTFIA [C786]	1	AT5G19820.1	AT5G19820.1 [780-808]	0	17924.2	18036.2	23616.7	25908.1	27997.6	31220.1	1.44543	1.5523	1.32195	0.0248813	1.43989	0.115276
[R].AVAHHTDCTFIR.[V]	AT5G19990.1 1xTFIA [C221]	1	AT5G19990.1	AT5G19990.1 [214-225]	0	358763	396235	317660	340452	326108	310947	0.94896	0.823018	0.978868	0.260789	0.916949	0.0827095
[R].VCENIPIVLCGNK.[V]	AT5G20010.1 1xTFIA [C123]	1	AT5G20010.1	AT5G20010.1 [114-126]	0	158540	152872	169686	237228	249536	263985	1.49633	1.63231	1.55573	0.000608514	1.56146	0.0681731
[K].YEPTIGVEVHPLDFFTNCGK.[I]	AT5G20010.1 1xTFIA [C59]	1	AT5G20010.1	AT5G20010.1 [42-61]	0	134585	137589	122362	338519	346419	328028	2.51528	2.51779	2.68079	8.2597e-06	2.57129	0.0948408
[R].FYCWDTAGQEK.[F]	AT5G20010.1 1xTFIA [C66]	1	AT5G20010.1	AT5G20010.1 [64-74]	0	56787.3	65177.5	48970.3	119254	117156	125493	2.10001	1.7975	2.56263	0.000276948	2.15338	0.38535
[R].DVCMVSK.[L]	AT5G20360.1 1xTFIA [C224]	1	AT5G20360.1	AT5G20360.1 [222-228]	0	182155	156309	191076	296855	302297	310511	1.62968	1.93397	1.62507	0.000342575	1.72957	0.17703
[K].FVELQFDNCGR.[I]	AT5G20490.1 1xTFIA [C240]	1	AT5G20490.1	AT5G20490.1 [232-242]	0	54916.4	60210.1	55007.5	76189.8	70697.6	69792.3	1.38738	1.17418	1.26878	0.0042837	1.27678	0.106823
[K].GPQSPSGYSCK.[N]	AT5G20630.1 1xTFIA [C41]	1	AT5G20630.1	AT5G20630.1 [32-42]	0	1.69519e+06	1.75349e+06	1.51398e+06	1.64077e+06	1.60767e+06	1.36618e+06	0.967899	0.916837	0.902379	0.361274	0.929038	0.0344217
[R].LLPDAVGTTCGER.[L]	AT5G20830.2 1xTFIA [C349]	1	AT5G20830.2	AT5G20830.2 [340-352]	0	146028	157645	115658	231598	207805	181048	1.58599	1.31818	1.56538	0.025216	1.48985	0.149024
[R].VYDSEYCDILR.[V]	AT5G20830.2 1xTFIA [C362]	1	AT5G20830.2	AT5G20830.2 [356-366]	0	48965.4	50309.8	47919.1	59392.3	59035.2	53730.4	1.21294	1.17343	1.12128	0.0131385	1.16922	0.0459797
[R].MASECAR.[N]	AT5G20890.1 1xTFIA [C131]	1	AT5G20890.1	AT5G20890.1 [127-133]	0	969520	1.03466e+06	797475	1.0183e+06	985316	919155	1.05031	0.95231	1.15258	0.625683	1.05173	0.100144
[R].VDEIITCAPR.[R]	AT5G20890.1 1xTFIA [C518]	1	AT5G20890.1	AT5G20890.1 [512-521]	0	115945	117291	103138	152905	151096	145364	1.31877	1.28821	1.40941	0.00172769	1.3388	0.0630345
[R].VGCDIEK.[D]	AT5G20990.1 1xTFIA [C154]	1	AT5G20990.1	AT5G20990.1 [152-158]	0	83726.5	66128.1	105303	172520	186419	208820	2.06052	2.81905	1.98303	0.00254775	2.28753	0.461936
[R].VIGVCDSK.[S]	AT5G21060.2 1xTFIA [C42]	1	AT5G21060.2	AT5G21060.2 [38-45]	0	150815	122904	150329	252218	268541	265396	1.67237	2.18496	1.76544	0.0003259	1.87426	0.273072
[K].VPDEALGCGLTK.[Q]	AT5G21105.1 1xTFIA [C575]	1	AT5G21105.1	AT5G21105.1 [568-579]	0	744687	762978	517938	1.1081e+06	1.04036e+06	861469	1.488	1.36355	1.66327	0.0382743	1.50494	0.150576
[R].EICTMK.[L]	AT5G21326.1 1xTFIA [C63]	1	AT5G21326.1	AT5G21326.1 [61-66]	0	148354	153896	159316	176312	194204	183579	1.18846	1.26192	1.1523	0.00712884	1.20089	0.0558592
[R].LASIDCVALDK.[T]	AT5G21930.1 1xTFIA [C544]	1	AT5G21930.1	AT5G21930.1 [539-549]	0	151561	119105	189906	118847	122994	143865	0.784151	1.03265	0.757558	0.317659	0.85812	0.151732
[R].ALDCDLASSR.[S]	AT5G22120.1 1xTFIA [C101]	1	AT5G22120.1	AT5G22120.1 [98-107]	0	182153	190600	146285	227201	221283	193761	1.24731	1.16098	1.32454	0.0736519	1.24428	0.0818206
[K].VTPEEDSLVHISQASLDCTVK.[S]	AT5G22650.1 1xTFIA [C33]	1	AT5G22650.1	AT5G22650.1 [16-36]	0	29393.4	19884.7	23413.7	68123.9	72613.8	78799.5	2.31766	3.65174	3.36553	0.000297593	3.11164	0.702343
[R].ACASLPSSVFEAERPGCK.[F]	AT5G22790.1 1xTFIA [C307]	1	AT5G22790.1	AT5G22790.1 [291-308]	0	155037	156142	174377	189992	183649	204453	1.22546	1.17617	1.17247	0.0246665	1.19137	0.0295831
[K].GDLTPAQTLDLLCTK.[N]	AT5G23060.1 1xTFIA [C231]	1	AT5G23060.1	AT5G23060.1 [219-233]	0	356420	375239	308310	544636	540013	472118	1.52807	1.43912	1.53131	0.00499485	1.4995	0.052317
[K].GLSAVAEGCHDLR.[A]	AT5G23340.1 1xTFIA [C149]	1	AT5G23340.1	AT5G23340.1 [141-153]	0	331030	375597	192850	297578	277405	220492	0.898947	0.738569	1.14334	0.592346	0.926951	0.203831
[R].ALDCPCIADLR.[N]	AT5G23395.1 1xTFIA [C68]	1	AT5G23395.1	AT5G23395.1 [65-75]	0	68056.9	87562.8	49959.1	72418.4	71013.7	59355.8	1.06409	0.811003	1.18809	0.940036	1.02106	0.192189
[K].VAPDKPLDCAVVSR.[L]	AT5G23580.1 1xTFIA [C293]	1	AT5G23580.1	AT5G23580.1 [285-298]	0	680135	562463	796177	798395	869563	937018	1.17388	1.54599	1.1769	0.0738795	1.29892	0.213973
[K].VDLCCFDK.[T]	AT5G23630.1 1xTFIA [C488]	1	AT5G23630.1	AT5G23630.1 [485-492]	0	55955.5	55662	67320.5	75661.8	77823.6	92688.9	1.35218	1.39815	1.37683	0.0272016	1.37572	0.0230056
[R].GTLMCGDGTNDVGALK.[Q]	AT5G23630.1 1xTFIA [C810]	1	AT5G23630.1	AT5G23630.1 [806-821]	0	54360.2	69903.6	23766.6	46678.8	39497.5	22805.2	0.858694	0.565029	0.959547	0.44248	0.794423	0.204961
[K].MCVDFK.[V]	AT5G23820.1 1xTFIA [C149]	1	AT5G23820.1	AT5G23820.1 [148-153]	0	338547	357053	307498	300472	297992	297436	0.887533	0.834588	0.967279	0.0692062	0.896466	0.066795
[R].VTGLLECDGIR.[D]	AT5G24020.1 1xTFIA [C223]	1	AT5G24020.1	AT5G24020.1 [217-227]	0	73529	96534	54594.7	62736.2	60402.8	55025.7	0.853216	0.625715	1.00789	0.27747	0.828942	0.192243
[R].ELVICNDGSIR.[W]	AT5G24970.2 1xTFIA [C587]	1	AT5G24970.2	AT5G24970.2 [583-593]	0	39623.5	40207.5	26778.9	64785.2	55555.6	52611.8	1.63502	1.38172	1.96468	0.0179906	1.66047	0.292309
[R].EAQMCNVLGR.[V]	AT5G25100.2 1xTFIA [C111]	1	AT5G25100.2	AT5G25100.2 [107-116]	0	362400	343098	296810	360002	350048	334698	0.993383	1.02026	1.12765	0.533862	1.0471	0.071044
[R].SDDFSSLCGPVIDDVK.[L]	AT5G25460.1 1xTFIA [C354]	1	AT5G25460.1	AT5G25460.1 [347-362]	0	100437	101540	122573	139809	147002	157679	1.39202	1.44772	1.28641	0.0107941	1.37538	0.0819317
[K].TGEICLDILK.[N]	AT5G25760.1 1xTFIA [C90]	1	AT5G25760.1	AT5G25760.1 [86-95]	0	343883	308625	371226	512812	549576	615883	1.49124	1.78072	1.65905	0.00343922	1.64367	0.145352
[K].DYADLCFELFGDR.[V]	AT5G26000.1 1xTFIA [C189]	1	AT5G26000.1	AT5G26000.1 [184-196]	0	479526	530293	429386	163089	159014	157315	0.340104	0.29986	0.366371	0.000393147	0.335445	0.0334993
[R].AILLDPSCSGSGTITDR.[L]	AT5G26180.1 1xTFIA [C386]	1	AT5G26180.1	AT5G26180.1 [379-395]	0	42180.1	38990.6	47759.7	54503.8	55868	53446.1	1.29217	1.43286	1.11906	0.0118999	1.28136	0.157174
[K].NYHPTVICR.[A]	AT5G26360.1 1xTFIA [C121]	1	AT5G26360.1	AT5G26360.1 [114-122]	0	245597	275522	210333	246220	262149	250763	1.00253	0.951464	1.19222	0.659582	1.04874	0.126855
[K].SCIGTK.[F]	AT5G26360.1 1xTFIA [C157]	1	AT5G26360.1	AT5G26360.1 [156-161]	0	792048	660995	876785	968912	1.01358e+06	1.08096e+06	1.2233	1.53341	1.23287	0.0258618	1.32986	0.176345
[R].IILLDCPLEYK.[K]	AT5G26360.1 1xTFIA [C243]	1	AT5G26360.1	AT5G26360.1 [238-248]	0	108901	130491	99945.6	118693	119861	123684	1.08992	0.918544	1.23751	0.452877	1.08199	0.159631
[K].LEEEYIENICVQILK.[F]	AT5G26360.1 1xTFIA [C279]	1	AT5G26360.1	AT5G26360.1 [270-284]	0	78606.9	82767.1	97576.8	116915	121913	142693	1.48734	1.47297	1.46236	0.013892	1.47422	0.0125339
[K].ACGAVIVNRPDELQESDIGTGAGLFEVK.[K]	AT5G26360.1 1xTFIA [C327]	1	AT5G26360.1	AT5G26360.1 [326-353]	0	37614.9	53072.2	22717	38201.9	31326.5	26021.6	1.01561	0.590262	1.14547	0.562867	0.917112	0.290412
[R].IIDPVCPR.[H]	AT5G26710.1 1xTFIA [C520]	1	AT5G26710.1	AT5G26710.1 [515-522]	0	188081	193559	162194	216199	212333	201452	1.1495	1.09699	1.24204	0.054044	1.16284	0.0734404
[R].QAIVCPISEK.[S]	AT5G26830.1 1xTFIA [C618]	1	AT5G26830.1	AT5G26830.1 [614-623]	0	60605.1	49418.5	61123.6	83606.9	86264.7	93706.5	1.37954	1.7456	1.53307	0.00319397	1.55273	0.183821
[K].ANCVGETLAVADSK.[L]	AT5G27120.1 1xTFIA [C80]	1	AT5G27120.1	AT5G27120.1 [78-91]	0	528021	412589	723353	664445	726965	833467	1.25837	1.76196	1.15223	0.144389	1.39085	0.325741
[R].GCTGGSITENAQR.[F]	AT5G27410.2 1xTFIA [C34]	1	AT5G27410.2	AT5G27410.2 [33-45]	0	111093	128705	74329.6	119167	109804	93378.9	1.07268	0.853145	1.25628	0.88445	1.0607	0.201835
[K].EAIPYDSSTLCR.[S]	AT5G27450.3 1xTFIA [C81]	1	AT5G27450.3	AT5G27450.3 [71-82]	0	161377	216006	143828	178605	185020	171666	1.10675	0.856549	1.19355	0.842018	1.05228	0.174979
[R].YAAGAVDCPGSPK.[S]	AT5G27540.1 1xTFIA [C11]	1	AT5G27540.1	AT5G27540.1 [4-16]	0	1.08413e+06	1.02071e+06	1.16887e+06	1.92697e+06	1.97599e+06	2.10208e+06	1.77743	1.9359	1.79839	0.000175277	1.83724	0.0860825
[K].DLTLCR.[V]	AT5G27830.4 1xTFIA [C87]	1	AT5G27830.4	AT5G27830.4 [83-88]	0	153478	136225	146461	169030	156874	144532	1.10133	1.15158	0.98683	0.257866	1.07991	0.0844358
[K].LCSVGGETELK.[I]	AT5G27970.2 1xTFIA [C1374]	1	AT5G27970.2	AT5G27970.2 [1373-1383]	0	94570.5	98187.4	144121	137285	141232	159693	1.45167	1.43839	1.10805	0.123876	1.3327	0.194671
[K].LATEELCK.[H]	AT5G28840.1 1xTFIA [C185]	1	AT5G28840.1	AT5G28840.1 [179-186]	0	408701	375634	386337	619873	651937	665220	1.51669	1.73557	1.72186	0.000104412	1.65804	0.122603
[R].GHSIECR.[I]	AT5G35360.3 1xTFIA [C409]	1	AT5G35360.3	AT5G35360.3 [404-410]	0	629446	806374	422726	457605	392117	314639	0.726996	0.486273	0.744309	0.122138	0.652526	0.14424
[R].DMISSTLTCR.[I]	AT5G35790.1 1xTFIA [C149]	1	AT5G35790.1	AT5G35790.1 [141-150]	0	196964	240324	170979	139306	130435	123431	0.707269	0.542748	0.72191	0.025895	0.657309	0.0994827
[K].IAETACK.[L]	AT5G36160.1 1xTFIA [C210]	1	AT5G36160.1	AT5G36160.1 [205-211]	0	313341	284560	327187	394597	418195	449295	1.25932	1.46962	1.3732	0.00513044	1.36738	0.10527
[R].HTYSVIDCEPK.[R]	AT5G36230.1 1xTFIA [C96]	1	AT5G36230.1	AT5G36230.1 [89-99]	0	263241	348109	267548	348430	296451	294234	1.32361	0.851603	1.09974	0.57355	1.09165	0.236109
[R].LDTDILFGQNGGCK.[T]	AT5G36700.1 1xTFIA [C320]	1	AT5G36700.1	AT5G36700.1 [308-321]	0	63758.3	62274.7	62325.4	72138.1	71035.4	75306.7	1.13143	1.14068	1.20828	0.00184198	1.16013	0.0419571
[K].SEFQAPCR.[T]	AT5G37310.1 1xTFIA [C432]	1	AT5G37310.1	AT5G37310.1 [426-433]	0	415474	426085	371557	403284	381545	393587	0.970658	0.895466	1.05929	0.552009	0.975139	0.0820049
[K].VGYVGPPAEFNYDCK.[H]	AT5G37510.2 1xTFIA [C482]	1	AT5G37510.2	AT5G37510.2 [469-483]	0	107630	71776.4	95631.1	192143	201653	220430	1.78522	2.80947	2.30501	0.00108675	2.2999	0.512139
[R].EPAAFGPSLKPECK.[E]	AT5G37510.2 1xTFIA [C706]	1	AT5G37510.2	AT5G37510.2 [694-707]	0	166508	168443	143295	291096	259909	199980	1.74824	1.543	1.39559	0.0312258	1.56228	0.177113
[R].SCLGSMDDIK.[K]	AT5G37770.1 1xTFIA [C11]	1	AT5G37770.1	AT5G37770.1 [10-19]	0	99634.3	84048.8	105679	147033	154017	179795	1.47573	1.83247	1.70134	0.00577027	1.66985	0.180442
[R].AVEPSACPSLTK.[G]	AT5G38530.1 1xTFIA [C351]	1	AT5G38530.1	AT5G38530.1 [345-356]	0	147444	96840.8	122398	366747	389685	375464	2.48737	4.02398	3.06757	9.19657e-05	3.19297	0.775941
[K].YAELKPVPCLSYSDAVK.[L]	AT5G38660.2 1xTFIA [C152]	1	AT5G38660.2	AT5G38660.2 [144-160]	0	903109	969422	737351	1.00549e+06	980873	801536	1.11336	1.01181	1.08705	0.563367	1.07074	0.0527036
[R].ESCATPILTQVR.[N]	AT5G38660.2 1xTFIA [C165]	1	AT5G38660.2	AT5G38660.2 [163-174]	0	1.52694e+06	1.5748e+06	1.29431e+06	1.39345e+06	1.39464e+06	1.24937e+06	0.912581	0.885594	0.965276	0.294414	0.92115	0.0405261
[R].CLQQVDIEYK.[TA]	AT5G39340.1 1xTFIA [C118]	1	AT5G39340.1	AT5G39340.1 [118-127]	0	143445	154038	133006	148909	143526	141201	1.03809	0.931758	1.06161	0.879374	1.01049	0.0691883
[R].LCPQNGDGSAR.[V]	AT5G39580.1 1xTFIA [C226]	1	AT5G39580.1	AT5G39580.1 [225-235]	0	366144	376966	313621	443772	430871	399632	1.21202	1.143	1.27425	0.0369406	1.20975	0.0656567
[K].ESNPNCQVLVK.[R]	AT5G39600.1 1xTFIA [C41]	1	AT5G39600.1	AT5G39600.1 [36-46]	0	58014.5	52025.5	61614.9	120002	116866	125566	2.06848	2.24633	2.03791	7.32048e-05	2.11757	0.112551
[R].AISGGPIYISDCVGK.[H]	AT5G40390.1 1xTFIA [C546]	1	AT5G40390.1	AT5G40390.1 [535-549]	0	81974.7	93364.3	77927.9	101109	95814	97031.1	1.23342	1.02624	1.24514	0.0501697	1.16827	0.123139
[R].SFCFDPEK.[I]	AT5G41040.1 1xTFIA [C258]	1	AT5G41040.1	AT5G41040.1 [256-263]	0	30532.7	33417.2	28444.5	64107.5	64770.2	77231.9	2.09963	1.93823	2.71518	0.0010927	2.25102	0.410002
[K].ALNLLCEAEDK.[S]	AT5G42090.1 1xTFIA [C222]	1	AT5G42090.1	AT5G42090.1 [217-227]	0	19084.9	29014.4	18516.7	26126	22842.3	20851.8	1.36894	0.787275	1.12611	0.789338	1.09411	0.292149
[R].GCDGSVLLDSK.[G]	AT5G42180.1 1xTFIA [C70]	1	AT5G42180.1	AT5G42180.1 [69-79]	0	200712	258463	123094	193664	162788	144560	0.964886	0.629831	1.17439	0.5519	0.923036	0.274681
[K].ELSCIK.[E]	AT5G42390.1 1xTFIA [C1189]	1	AT5G42390.1	AT5G42390.1 [1186-1191]	0	251525	216725	286716	337206	343588	357751	1.34065	1.58537	1.24775	0.0109855	1.39126	0.174404
[K].EGCHINR.[S]	AT5G42490.1 1xTFIA [C256]	1	AT5G42490.1	AT5G42490.1 [254-260]	0	268820	308462	260530	306151	260097	270463	1.13887	0.843205	1.03813	0.986448	1.00673	0.150311
[K].SGVEVCTFK.[L]	AT5G42765.1 1xTFIA [C150]	1	AT5G42765.1	AT5G42765.1 [145-153]	0	729356	813123	505889	576889	524812	478157	0.790958	0.645427	0.945182	0.179214	0.793856	0.149898
[K].AQVCTQR.[S]	AT5G42790.1 1xTFIA [C119]	1	AT5G42790.1	AT5G42790.1 [116-122]	0	902900	1.04277e+06	673780	1.00228e+06	937949	815507	1.11007	0.899478	1.21035	0.725748	1.0733	0.158663
[K].VCASVNLADELK.[T]	AT5G42960.1 1xTFIA [C189]	1	AT5G42960.1	AT5G42960.1 [188-199]	0	400694	449192	318495	493557	474727	442354	1.23176	1.05685	1.38889	0.120034	1.22583	0.166101
[R].STCHGISAAAGK.[A]	AT5G43350.1 1xTFIA [C440]	1	AT5G43350.1	AT5G43350.1 [438-449]	0	68102	70417.6	63928.6	88178.3	86332.3	71328.3	1.2948	1.226	1.11575	0.0630471	1.21218	0.0903198
[R].VDSSGDVCGATFK.[V]	AT5G43830.1 1xTFIA [C221]	1	AT5G43830.1	AT5G43830.1 [214-226]	0	302971	235459	347227	1.1371e+06	1.26868e+06	1.4388e+06	3.75317	5.3881	4.14369	0.000450808	4.42832	0.85382
[K].VIPGCAETFQDSSEFQPR.[F]	AT5G44120.3 1xTFIA [C112]	1	AT5G44120.3	AT5G44120.3 [108-125]	0	227369	198428	197643	1.88516e+06	1.69732e+06	1.58536e+06	8.29122	8.5538	8.02132	6.68587e-05	8.28878	0.266249
[K].SSVCDIAPK.[G]	AT5G44340.1 1xTFIA [C354]	1	AT5G44340.1	AT5G44340.1 [351-359]	0	1.33153e+06	1.32194e+06	1.34806e+06	1.36196e+06	1.33006e+06	1.3854e+06	1.02285	1.00614	1.0277	0.227475	1.0189	0.0113085
[K].EFVEACK.[K]	AT5G44480.1 1xTFIA [C372]	1	AT5G44480.1	AT5G44480.1 [367-373]	0	79665.4	79612.8	97059	165621	165859	180747	2.07895	2.08332	1.86224	0.000370987	2.00817	0.126399
[K].GELGDYYCMAAK.[A]	AT5G44730.2 1xTFIA [C32]	1	AT5G44730.2	AT5G44730.2 [25-36]	0	183195	190955	134167	224402	208406	186708	1.22494	1.09139	1.39161	0.150301	1.23598	0.150414
[K].AIGLPCPDYK.[R]	AT5G44730.2 1xTFIA [C42]	1	AT5G44730.2	AT5G44730.2 [37-46]	0	434303	416096	450413	545747	530484	523528	1.2566	1.27491	1.16233	0.00110799	1.23128	0.0604111
[R].YCDGSSFTGDIEAVDPTHK.[L]	AT5G45280.2 1xTFIA [C121]	1	AT5G45280.2	AT5G45280.2 [120-138]	0	68430.7	53515.5	95618	30395.9	31323.2	34379.1	0.444185	0.585312	0.359546	0.0308014	0.463014	0.114055
[R].QSLYNFEDCLGR.[G]	AT5G45900.1 1xTFIA [C408]	1	AT5G45900.1	AT5G45900.1 [400-411]	0	21309.1	18887.1	12585.3	22925.4	18624.8	21025.8	1.07585	0.986114	1.67066	0.320642	1.24421	0.372034
[K].VCAELDVDGLR.[G]	AT5G45930.1 1xTFIA [C348]	1	AT5G45930.1	AT5G45930.1 [347-357]	0	128033	139550	99452.4	183905	175268	158021	1.43638	1.25595	1.58891	0.0240219	1.42708	0.166674
[R].SNGFQVASTHKPCTK.[G]	AT5G46070.1 1xTFIA [C106]	1	AT5G46070.1	AT5G46070.1 [94-108]	0	235224	239483	224722	197668	206275	169572	0.840339	0.861333	0.754587	0.0244164	0.818753	0.0565521
[R].LVYCDEK.[G]	AT5G46070.1 1xTFIA [C47]	1	AT5G46070.1	AT5G46070.1 [44-50]	0	89114.6	67271.2	87710.3	115463	127687	135439	1.29567	1.89809	1.54416	0.00803131	1.57931	0.302741
[K].EPIGVVSVCGR.[A]	AT5G46070.1 1xTFIA [C76]	1	AT5G46070.1	AT5G46070.1 [68-78]	0	340174	365424	302213	324458	317850	306530	0.953802	0.869811	1.01429	0.361584	0.945966	0.0725552
[R].LDDCLK.[Y]	AT5G46290.3 1xTFIA [C131]	1	AT5G46290.3	AT5G46290.3 [128-133]	0	814784	574422	1.08183e+06	1.46694e+06	1.59396e+06	1.87617e+06	1.8004	2.77489	1.73426	0.012385	2.10318	0.582657
[R].GAPIVAEYLGGAVNCDAHHMTDPR.[A]	AT5G46290.3 1xTFIA [C325]	1	AT5G46290.3	AT5G46290.3 [311-334]	0	55591	50850.1	59976.7	49962.4	58212.7	60188.9	0.898751	1.14479	1.00354	0.881745	1.01569	0.123469
[R].ADGLGVSSCIER.[C]	AT5G46290.3 1xTFIA [C343]	1	AT5G46290.3	AT5G46290.3 [335-346]	0	550087	541031	443497	638969	598668	546006	1.16158	1.10653	1.23114	0.128736	1.16642	0.0624439
[R].TASASEIVASALHDNCK.[A]	AT5G46390.2 1xTFIA [C416]	1	AT5G46390.2	AT5G46390.2 [401-417]	0	277185	265781	294823	242184	249117	258908	0.873725	0.937302	0.878182	0.0400679	0.896403	0.0354897
[R].ECLSFDASK.[E]	AT5G46420.1 1xTFIA [C372]	1	AT5G46420.1	AT5G46420.1 [371-379]	0	214134	211400	160261	310296	287609	257757	1.44907	1.36049	1.60835	0.0178894	1.47264	0.1256
[R].TYCAEIAHNISTK.[K]	AT5G46430.1 1xTFIA [C94]	1	AT5G46430.1	AT5G46430.1 [92-104]	0	150523	144710	171692	173352	185579	197917	1.15166	1.28242	1.15274	0.0505826	1.19561	0.0751809
[R].SNPGPILQPCAALDGGVQGLR.[W]	AT5G46620.1 1xTFIA [C84]	1	AT5G46620.1	AT5G46620.1 [75-95]	0	15802.1	13240.3	12341.6	12070.3	16126.6	16534.6	0.763843	1.218	1.33975	0.560982	1.1072	0.303519
[K].ELGNCPVR.[Q]	AT5G46630.2 1xTFIA [C48]	1	AT5G46630.2	AT5G46630.2 [44-51]	0	647318	642659	533096	916499	928044	829509	1.41584	1.44407	1.55602	0.00428887	1.47198	0.0741395
[K].EVCLHR.[D]	AT5G47010.1 1xTFIA [C188]	1	AT5G47010.1	AT5G47010.1 [186-191]	0	152554	195569	98002	163720	149008	131223	1.07319	0.761919	1.33898	0.981728	1.05803	0.288831
[R].GGVSEPVCPYK.[C]	AT5G47020.1 1xTFIA [C835]	1	AT5G47020.1	AT5G47020.1 [828-838]	0	441956	448623	414152	351084	343728	337319	0.794387	0.766186	0.81448	0.00128968	0.791684	0.0242605
[K].LVNDELIGCR.[I]	AT5G47690.3 1xTFIA [C1371]	1	AT5G47690.3	AT5G47690.3 [1363-1372]	0	47418.6	56964.4	29893.6	56130.1	51774.7	49576.9	1.18371	0.908895	1.65845	0.396718	1.25035	0.379193
[K].VIEHCAPK.[V]	AT5G47690.3 1xTFIA [C219]	1	AT5G47690.3	AT5G47690.3 [215-222]	0	141857	169817	110474	114752	102879	99856.2	0.808925	0.605819	0.903888	0.120533	0.772877	0.152269
[R].AEASQIISALCDR.[L]	AT5G47690.3 1xTFIA [C351]	1	AT5G47690.3	AT5G47690.3 [341-353]	0	82805.7	86360.1	83306.8	101275	99616.6	96894.8	1.22304	1.1535	1.16311	0.000871344	1.17989	0.0376849
[R].ICVEGNR.[K]	AT5G47690.3 1xTFIA [C698]	1	AT5G47690.3	AT5G47690.3 [697-703]	0	275125	300175	192212	214361	209915	176572	0.77914	0.69931	0.91863	0.184985	0.799027	0.111004
[K].SEICQLK.[I]	AT5G47690.3 1xTFIA [C797]	1	AT5G47690.3	AT5G47690.3 [794-800]	0	158188	131248	206911	163044	178828	190585	1.0307	1.36253	0.921096	0.635979	1.10477	0.22985
[K].SQEGSQFCR.[G]	AT5G47880.1 1xTFIA [C404]	1	AT5G47880.1	AT5G47880.1 [397-405]	0	328039	299063	248440	612633	595593	549887	1.86756	1.99153	2.21336	0.000595697	2.02415	0.175188
[R].LQEGCSFR.[K]	AT5G47930.1 1xTFIA [C79]	1	AT5G47930.1	AT5G47930.1 [75-82]	0	1.04593e+06	1.13859e+06	862209	826287	787426	724191	0.790004	0.691579	0.839925	0.0523495	0.773836	0.0754828
[K].WVEYPAAGEACK.[G]	AT5G48180.1 1xTFIA [C170]	1	AT5G48180.1	AT5G48180.1 [160-171]	0	188429	235535	124437	149351	134269	130039	0.792609	0.570058	1.04502	0.241827	0.802562	0.237637
[K].FATDGCNAFK.[I]	AT5G48240.3 1xTFIA [C128]	1	AT5G48240.3	AT5G48240.3 [123-132]	0	47154.2	41536.1	69070.1	82599.1	87380.7	91784.2	1.75168	2.10373	1.32886	0.0170206	1.72809	0.387974
[R].LIDIPVSNCLNSNISK.[I]	AT5G48300.1 1xTFIA [C131]	1	AT5G48300.1	AT5G48300.1 [123-138]	0	46322.8	41606.3	54011.3	77347.4	84731.8	90463.6	1.66975	2.03652	1.6749	0.00215406	1.79372	0.210281
[K].DCNIPLDVPVKPR.[K]	AT5G48440.1 1xTFIA [C275]	1	AT5G48440.1	AT5G48440.1 [274-286]	0	76364.9	66466.2	70137.4	117806	122326	126401	1.54267	1.84042	1.8022	0.000177384	1.72843	0.162004
[K].EASQLVSCVR.[R]	AT5G48545.1 1xTFIA [C180]	1	AT5G48545.1	AT5G48545.1 [173-182]	0	99057.5	111157	80073.2	163823	159525	148028	1.65382	1.43513	1.84866	0.00408517	1.64587	0.206879
[R].HLCSLPEEQLVQPS.[-]	AT5G48545.1 1xTFIA [C186]	1	AT5G48545.1	AT5G48545.1 [184-197]	0	19790.5	19919.3	17153.3	19545	16604.9	18636.7	0.987595	0.833608	1.08648	0.609829	0.969227	0.127432
[K].GWDQGLLGACVGEK.[R]	AT5G48580.1 1xTFIA [C100]	1	AT5G48580.1	AT5G48580.1 [91-104]	0	386674	368045	362233	586440	581957	542758	1.51663	1.58121	1.49837	0.000227867	1.53207	0.0435256
[K].TCEVQAHK.[G]	AT5G48580.1 1xTFIA [C45]	1	AT5G48580.1	AT5G48580.1 [44-51]	0	1.28712e+06	1.13911e+06	1.63468e+06	2.1113e+06	2.24401e+06	2.51431e+06	1.64033	1.96997	1.53811	0.0077073	1.71613	0.22569
[K].GTLNPDYSCGPPVR.[V]	AT5G49270.1 1xTFIA [C377]	1	AT5G49270.1	AT5G49270.1 [369-382]	0	140195	157793	93854.8	186862	167063	139836	1.33287	1.05874	1.48992	0.220841	1.29384	0.218219
[K].SCVYEGK.[V]	AT5G49360.1 1xTFIA [C251]	1	AT5G49360.1	AT5G49360.1 [250-256]	0	3.12947e+06	3.41891e+06	3.56708e+06	706652	758846	770190	0.225806	0.221955	0.215916	3.54068e-05	0.221226	0.00498492
[R].DVCTPAHK.[H]	AT5G49360.1 1xTFIA [C384]	1	AT5G49360.1	AT5G49360.1 [382-389]	0	2.87657e+06	2.84103e+06	4.00313e+06	678099	629200	736111	0.235732	0.221469	0.183884	0.00260405	0.213695	0.0267837
[K].ACAYTSPLQGISR.[Y]	AT5G49360.1 1xTFIA [C442]	1	AT5G49360.1	AT5G49360.1 [441-453]	0	326308	395818	248147	77524.6	76646.4	70160.3	0.237581	0.193641	0.282737	0.00433742	0.237986	0.0445494
[K].LETTSLNCK.[L]	AT5G49650.1 1xTFIA [C522]	1	AT5G49650.1	AT5G49650.1 [515-523]	0	42253.9	35658.6	42325.4	50772.8	51266.4	54240.3	1.20161	1.4377	1.28151	0.00815641	1.30694	0.120081
[K].LDCPAIGK.[Q]	AT5G49910.1 1xTFIA [C179]	1	AT5G49910.1	AT5G49910.1 [177-184]	0	124195	103360	128294	214708	229846	232061	1.72879	2.22373	1.80882	0.000347954	1.92045	0.265681
[R].FCADSDSDVSK.[G]	AT5G50210.1 1xTFIA [C151]	1	AT5G50210.1	AT5G50210.1 [150-160]	0	75177.3	66218.8	67502.8	93146.3	92554.9	84326.5	1.23902	1.39771	1.24923	0.00695316	1.29532	0.08882
[K].EIEIIGCK.[N]	AT5G50340.1 1xTFIA [C574]	1	AT5G50340.1	AT5G50340.1 [568-575]	0	108005	99754.3	114163	119554	116376	124701	1.10693	1.16663	1.09231	0.0556397	1.12196	0.0393731
[K].CASKPDK.[R]	AT5G50370.1 1xTFIA [C29]	1	AT5G50370.1	AT5G50370.1 [29-35]	0	1.07744e+06	1.11509e+06	1.22994e+06	1.45855e+06	1.63494e+06	1.57427e+06	1.35371	1.46619	1.27996	0.00387413	1.36662	0.093784
[R].DVQVGPFPVASASGCAK.[S]	AT5G50600.1 1xTFIA [C267]	1	AT5G50600.1	AT5G50600.1 [253-269]	0	161378	117082	127527	703986	685989	633870	4.36235	5.85906	4.97046	2.69502e-05	5.06396	0.752724
[K].NNPCLIGEPGVGK.[T]	AT5G50920.1 1xTFIA [C299]	1	AT5G50920.1	AT5G50920.1 [296-308]	0	1.56868e+06	1.51785e+06	1.43841e+06	1.83652e+06	1.8634e+06	1.89478e+06	1.17074	1.22766	1.31728	0.00100586	1.23856	0.073872
[R].GELQCIGATTIDEYR.[K]	AT5G50920.1 1xTFIA [C405]	1	AT5G50920.1	AT5G50920.1 [401-415]	0	1.09779e+06	1.23605e+06	756817	942075	835086	773621	0.858159	0.675606	1.0222	0.298319	0.851989	0.173381
[K].VPMDPQLCK.[A]	AT5G50960.1 1xTFIA [C313]	1	AT5G50960.1	AT5G50960.1 [306-314]	0	438412	461871	407845	581562	577573	555470	1.32652	1.25051	1.36196	0.00153858	1.313	0.0569453
[K].SCFEDNK.[C]	AT5G50960.1 1xTFIA [C322]	1	AT5G50960.1	AT5G50960.1 [321-327]	0	583293	449086	754358	1.03062e+06	1.15924e+06	1.37824e+06	1.76691	2.58134	1.82704	0.0115685	2.05843	0.45385
[K].QAYICR.[D]	AT5G51010.1 1xTFIA [C66]	1	AT5G51010.1	AT5G51010.1 [62-67]	0	512354	536563	437438	503660	486708	455171	0.983032	0.907084	1.04054	0.701664	0.976885	0.0669398
[R].DCGYIYNDR.[T]	AT5G51010.1 1xTFIA [C69]	1	AT5G51010.1	AT5G51010.1 [68-76]	0	210630	217175	164773	263180	241344	233185	1.24949	1.11129	1.41519	0.0614071	1.25866	0.152158
[K].YEAHHNCK.[Y]	AT5G51070.1 1xTFIA [C477]	1	AT5G51070.1	AT5G51070.1 [471-478]	0	205535	207135	275483	180321	185655	195354	0.877325	0.896298	0.709132	0.146035	0.827585	0.103021
[R].DFGCGVELINR.[I]	AT5G51110.1 1xTFIA [C152]	1	AT5G51110.1	AT5G51110.1 [149-159]	0	90969.1	93491.6	69629.2	156762	152037	135698	1.72325	1.62621	1.94887	0.00304134	1.76611	0.165544
[K].VLGCQSTEHK.[I]	AT5G51110.1 1xTFIA [C82]	1	AT5G51110.1	AT5G51110.1 [79-88]	0	1.23437e+06	1.23046e+06	1.19554e+06	1.83192e+06	1.87824e+06	1.89552e+06	1.48409	1.52646	1.5855	8.85617e-06	1.53202	0.0509315
[K].AEGSSADCIAALAR.[V]	AT5G51430.1 1xTFIA [C103]	1	AT5G51430.1	AT5G51430.1 [96-109]	0	133895	150507	117101	243850	238116	207184	1.8212	1.58209	1.76927	0.00301618	1.72419	0.125766
[R].VVCGVDGTGDGVGSK.[K]	AT5G51430.1 1xTFIA [C504]	1	AT5G51430.1	AT5G51430.1 [502-516]	0	383370	332185	448028	568619	593883	651123	1.48321	1.7878	1.45331	0.00640039	1.57478	0.185094
[R].GCDASILLDSTR.[S]	AT5G51890.1 1xTFIA [C73]	1	AT5G51890.1	AT5G51890.1 [72-83]	0	84667.3	102014	49336.9	83494.5	68015	57124.7	0.986147	0.666722	1.15785	0.625367	0.936906	0.249239
[K].AVGICGSDVHYLK.[T]	AT5G51970.2 1xTFIA [C54]	1	AT5G51970.2	AT5G51970.2 [50-62]	0	150911	181128	155713	195394	203413	201459	1.29477	1.12303	1.29378	0.0179322	1.23719	0.0988702
[R].CADFVVK.[E]	AT5G51970.2 1xTFIA [C66]	1	AT5G51970.2	AT5G51970.2 [66-72]	0	594012	631941	463863	710516	634845	556087	1.19613	1.0046	1.19882	0.355997	1.13318	0.111366
[K].EGVCFAK.[K]	AT5G52650.1 1xTFIA [C21]	1	AT5G52650.1	AT5G52650.1 [18-24]	0	215421	185756	224177	209077	228134	231278	0.970553	1.22814	1.03168	0.348051	1.07679	0.134588
[R].TTNLCFDEK.[L]	AT5G52882.1 1xTFIA [C244]	1	AT5G52882.1	AT5G52882.1 [240-248]	0	75879.3	62998.4	94515.3	128768	135728	168268	1.69701	2.15448	1.78033	0.0120229	1.87727	0.243653
[K].SDICAPIAATINDR.[M]	AT5G52910.1 1xTFIA [C412]	1	AT5G52910.1	AT5G52910.1 [409-422]	0	21125.3	30566.7	21889	28858.4	25710.9	25021.5	1.36606	0.841139	1.14311	0.570991	1.11677	0.263451
[K].GEDASIEAAVMAISSCLR.[E]	AT5G52970.1 1xTFIA [C209]	1	AT5G52970.1	AT5G52970.1 [194-211]	0	26841.5	36033.7	20216.8	27079.9	25430.8	28202.9	1.00888	0.70575	1.39502	0.873057	1.03655	0.345467
[K].NTCPVGIATQDPVLR.[E]	AT5G53460.1 1xTFIA [C1275]	1	AT5G53460.1	AT5G53460.1 [1273-1287]	0	104309	113311	104354	176113	172563	178919	1.68837	1.52291	1.71454	4.06881e-05	1.64194	0.103905
[K].SLPVYIETPICNVNR.[A]	AT5G53460.1 1xTFIA [C1403]	1	AT5G53460.1	AT5G53460.1 [1393-1407]	0	57573.7	66555.9	59063.9	52004.1	57101.9	59611.7	0.90326	0.857953	1.00928	0.247693	0.923497	0.0776644
[K].SIECAIIDK.[A]	AT5G53460.1 1xTFIA [C1823]	1	AT5G53460.1	AT5G53460.1 [1820-1828]	0	993542	958959	1.0143e+06	1.19751e+06	1.24719e+06	1.24705e+06	1.20529	1.30056	1.22946	0.00047256	1.24511	0.0495231
[K].VVVIGGGDTGTDCIGTSIR.[H]	AT5G53460.1 1xTFIA [C2003]	1	AT5G53460.1	AT5G53460.1 [1991-2009]	0	33738	51337.4	42119	62245	59680.6	61798.7	1.84495	1.16252	1.46724	0.021515	1.49157	0.341868
[K].CNELGLSK.[K]	AT5G53460.1 1xTFIA [C375]	1	AT5G53460.1	AT5G53460.1 [375-382]	0	811473	825653	646137	866995	856566	746227	1.06842	1.03744	1.15491	0.420796	1.08692	0.0608792
[R].VVCEATLSPEVK.[I]	AT5G53480.1 1xTFIA [C225]	1	AT5G53480.1	AT5G53480.1 [223-234]	0	863296	750962	805732	1.18052e+06	1.17981e+06	1.19448e+06	1.36746	1.57106	1.48248	0.00032209	1.47367	0.102086
[K].EFLNECLSSEDHTIK.[E]	AT5G53480.1 1xTFIA [C845]	1	AT5G53480.1	AT5G53480.1 [840-854]	0	51702.3	54055.2	67249.6	93402.7	100856	116698	1.80655	1.8658	1.7353	0.00542299	1.80255	0.0653409
[R].FCDYTNDQTNLK.[G]	AT5G53490.3 1xTFIA [C131]	1	AT5G53490.3	AT5G53490.3 [130-141]	0	1.38979e+06	1.63248e+06	1.15005e+06	864430	851514	786514	0.621984	0.521608	0.683895	0.0169846	0.609163	0.0818996
[K].NEDGVSIAALCLMNQDK.[V]	AT5G54160.1 1xTFIA [C126]	1	AT5G54160.1	AT5G54160.1 [116-132]	0	72679.2	79057.6	65476.8	70486.8	78046.5	73772.6	0.969835	0.987211	1.1267	0.724718	1.02791	0.0859889
[R].LCLEIER.[L]	AT5G54430.1 1xTFIA [C154]	1	AT5G54430.1	AT5G54430.1 [153-159]	0	485229	523102	365886	649298	599403	566040	1.33813	1.14586	1.54704	0.0508177	1.34368	0.200645
[K].MCCNELR.[Q]	AT5G54740.1 1xTFIA [C102]	1	AT5G54740.1	AT5G54740.1 [101-107]	0	331162	219204	276366	1.47264e+06	1.49423e+06	1.44979e+06	4.44688	6.81662	5.2459	4.25543e-06	5.50313	1.20563
[K].MCVCPTLK.[K]	AT5G54740.1 1xTFIA [C115]	1	AT5G54740.1	AT5G54740.1 [112-119]	0	160374	137992	147315	326953	318054	298355	2.03869	2.30487	2.02528	9.93521e-05	2.12295	0.15769
[K].IPTVGSCQFK.[A]	AT5G54740.1 1xTFIA [C158]	1	AT5G54740.1	AT5G54740.1 [152-161]	0	389506	184102	258908	2.71556e+06	2.62257e+06	2.30119e+06	6.9718	14.2452	8.88804	8.27716e-05	10.035	3.76993
[K].IVVSSCGHDGPFGATGVK.[R]	AT5G54770.1 1xTFIA [C231]	1	AT5G54770.1	AT5G54770.1 [226-243]	0	232144	188381	291373	516696	548881	585732	2.22575	2.91367	2.01025	0.000950984	2.38323	0.47185
[R].GVFTVVDDCSFR.[V]	AT5G54830.1 1xTFIA [C57]	1	AT5G54830.1	AT5G54830.1 [49-60]	0	71378.2	88713.5	51629.7	90779.7	78080.8	76394.8	1.27181	0.880146	1.47967	0.3911	1.21054	0.304422
[K].DAIGLCFPDVK.[M]	AT5G55480.1 1xTFIA [C97]	1	AT5G55480.1	AT5G55480.1 [92-102]	0	724646	809275	662262	683085	650649	639488	0.942647	0.803991	0.965612	0.170685	0.904083	0.0874399
[K].GLSGEIDCK.[G]	AT5G55500.1 1xTFIA [C332]	1	AT5G55500.1	AT5G55500.1 [325-333]	0	98988.7	87608.4	99498.4	122360	118246	124364	1.2361	1.34971	1.24991	0.00355685	1.27857	0.0619928
[R].CASPPEIPKPVDLEALNPTPTVPAAASSSVR.[S]	AT5G55910.1 1xTFIA [C456]	1	AT5G55910.1	AT5G55910.1 [456-486]	0	18514.1	16839.3	14025.9	22441.1	19186.9	14389.9	1.21211	1.13941	1.02595	0.455383	1.12583	0.0938175
[R].FDDVELCGVAK.[N]	AT5G55940.1 1xTFIA [C102]	1	AT5G55940.1	AT5G55940.1 [96-106]	0	73173.7	67034.3	45039.5	119942	104296	90299.5	1.63914	1.55586	2.00489	0.0235072	1.7333	0.238866
[K].FEGLCK.[V]	AT5G56030.2 1xTFIA [C572]	1	AT5G56030.2	AT5G56030.2 [568-573]	0	330484	257563	381425	667216	645761	731730	2.01891	2.5072	1.91841	0.00126448	2.14817	0.314961
[R].VVDSPCCLVTGEYGWTANMER.[I]	AT5G56030.2 1xTFIA [C597]	1	AT5G56030.2	AT5G56030.2 [592-612]	0	54685.8	53880.7	46779.1	61908.7	56671.9	51803.7	1.13208	1.0518	1.10741	0.262836	1.0971	0.04112
[R].ATDVACSFGGAGVK.[V]	AT5G56590.1 1xTFIA [C433]	1	AT5G56590.1	AT5G56590.1 [428-441]	0	104393	106526	101199	100652	95658.8	101066	0.964163	0.897989	0.998687	0.102303	0.953613	0.0511715
[R].VYAGDLGASCK.[I]	AT5G56730.1 1xTFIA [C868]	1	AT5G56730.1	AT5G56730.1 [859-869]	0	49958.1	36336.4	46511.3	75414.2	74078.4	72043.4	1.50955	2.03868	1.54894	0.00215264	1.69906	0.294782
[R].CNYAGTFDAK.[K]	AT5G56870.1 1xTFIA [C669]	1	AT5G56870.1	AT5G56870.1 [669-678]	0	388688	472058	341248	191254	189001	169287	0.492049	0.400377	0.496083	0.00500547	0.462837	0.0541288
[K].DSVVLCQNAGVK.[V]	AT5G57110.2 1xTFIA [C695]	1	AT5G57110.2	AT5G57110.2 [690-701]	0	94505.5	106193	69492.6	66088.6	61506.9	55305.4	0.699309	0.579197	0.795845	0.0611632	0.69145	0.108538
[K].GAPEQILDLCNAR.[A]	AT5G57350.2 1xTFIA [C434]	1	AT5G57350.2	AT5G57350.2 [425-437]	0	56889.1	60036.9	49236.5	70188.2	74900	59344.4	1.23377	1.24757	1.20529	0.0854314	1.22888	0.0215577
[R].FDNVLSGCTAK.[R]	AT5G57850.1 1xTFIA [C283]	1	AT5G57850.1	AT5G57850.1 [276-286]	0	49537.8	46337.3	33539	81404.3	68894	53876	1.64328	1.48679	1.60637	0.0558977	1.57881	0.0817995
[K].VCPAEENVEAICHFFK.[T]	AT5G57870.1 1xTFIA [C387]	1	AT5G57870.1	AT5G57870.1 [376-391]	0	35362.8	40382.4	27295.5	33184.2	33232.4	30982.8	0.938393	0.822942	1.13509	0.653544	0.965474	0.157825
[R].DAFYACLEK.[E]	AT5G58005.1 1xTFIA [C36]	1	AT5G58005.1	AT5G58005.1 [31-39]	0	149540	168186	90894.3	120837	112636	90813.5	0.808054	0.669711	0.999111	0.322896	0.825625	0.165402
[K].TDPSTGTCR.[F]	AT5G58090.1 1xTFIA [C443]	1	AT5G58090.1	AT5G58090.1 [436-444]	0	673145	681240	604717	490503	510324	512578	0.728674	0.74911	0.847632	0.00417897	0.775139	0.0636074
[K].LALCEELDER.[M]	AT5G58100.1 1xTFIA [C488]	1	AT5G58100.1	AT5G58100.1 [485-494]	0	35237.7	40634	34910.6	38962.5	42463.7	41341.4	1.10571	1.04503	1.18421	0.133063	1.11165	0.0697791
[R].SEFGGFGCATGK.[V]	AT5G58230.1 1xTFIA [C111]	1	AT5G58230.1	AT5G58230.1 [104-115]	0	44960.9	43782.6	48204.2	64132.2	70099.8	68460.8	1.4264	1.60109	1.42022	0.000588028	1.48257	0.102687
[R].EFLQICESK.[R]	AT5G58450.1 1xTFIA [C1048]	1	AT5G58450.1	AT5G58450.1 [1043-1051]	0	17447.8	18459.5	18965.7	20925.1	21255.1	22637.2	1.1993	1.15145	1.19359	0.00855866	1.18144	0.0261337
[K].LITVPDDDDNGCLGAR.[L]	AT5G58950.1 1xTFIA [C246]	1	AT5G58950.1	AT5G58950.1 [235-250]	0	32994.2	31382.2	26492.9	31292.3	33403.6	33759.1	0.948419	1.06441	1.27427	0.295091	1.0957	0.165164
[R].NTVDCFIK.[T]	AT5G58970.1 1xTFIA [C256]	1	AT5G58970.1	AT5G58970.1 [252-259]	0	107550	108287	89922	129808	111380	111409	1.20695	1.02856	1.23895	0.14312	1.15815	0.113362
[K].SQTLESMDCVK.[T]	AT5G59540.1 1xTFIA [C213]	1	AT5G59540.1	AT5G59540.1 [205-215]	0	32818.9	30800.3	34098.1	65903.5	65784.4	70179.6	2.00809	2.13583	2.05817	3.6838e-05	2.06736	0.0643653
[R].ANSTDCLR.[F]	AT5G60220.1 1xTFIA [C38]	1	AT5G60220.1	AT5G60220.1 [33-40]	0	1.74089e+06	1.8996e+06	1.31053e+06	1.28217e+06	1.17549e+06	1.01774e+06	0.7365	0.618811	0.776591	0.0625223	0.710634	0.0820088
[R].VPDCEFIR.[E]	AT5G60590.2 1xTFIA [C186]	1	AT5G60590.2	AT5G60590.2 [183-190]	0	57624	49677.1	41063.6	93763	93303.3	91577.2	1.62715	1.8782	2.23013	0.00084571	1.91183	0.302892
[R].AETCVVSK.[S]	AT5G60590.2 1xTFIA [C60]	1	AT5G60590.2	AT5G60590.2 [57-64]	0	489842	406066	471923	815087	836341	844987	1.66398	2.05962	1.79052	0.000153308	1.83804	0.202054
[R].VAECFDK.[I]	AT5G60600.1 1xTFIA [C180]	1	AT5G60600.1	AT5G60600.1 [177-183]	0	101747	96930.1	143648	98816	101333	122171	0.97119	1.04542	0.850489	0.708078	0.955699	0.0983839
[K].GTVLPPLVQCTR.[H]	AT5G60920.1 1xTFIA [C293]	1	AT5G60920.1	AT5G60920.1 [284-295]	0	89783.5	100522	65335.9	70434.3	71055.3	62711.4	0.78449	0.70686	0.959831	0.18598	0.81706	0.129592
[K].QSCFNPDNVR.[S]	AT5G61130.1 1xTFIA [C56]	1	AT5G61130.1	AT5G61130.1 [54-63]	0	1.45184e+06	1.5069e+06	1.2765e+06	907983	824509	840189	0.625402	0.547156	0.658197	0.00170356	0.610252	0.0570496
[K].HASVHPCR.[H]	AT5G61500.1 1xTFIA [C258]	1	AT5G61500.1	AT5G61500.1 [252-259]	0	197173	402951	189774	272089	201821	196482	1.37995	0.500857	1.03535	0.618847	0.972053	0.442953
[R].CSSTGALVLTEPVSAIAGGNHSLSPPK.[T]	AT5G61670.2 1xTFIA [C244]	1	AT5G61670.2	AT5G61670.2 [244-270]	0	29494.5	28054.2	21179.7	24037.2	21355.1	21497	0.814971	0.761209	1.01498	0.218959	0.86372	0.133724
[R].FQEGLECGGAYLK.[Y]	AT5G61790.1 1xTFIA [C108]	1	AT5G07340.2; AT5G61790.1	AT5G07340.2 [112-124]; AT5G61790.1 [102-114]	0	1.51734e+06	1.50338e+06	1.23753e+06	2.13317e+06	2.13317e+06	2.00399e+06	1.40586	1.41892	1.61934	0.00263994	1.48137	0.119661
[R].ECGVLPNK.[V]	AT5G61990.1 1xTFIA [C551]	1	AT5G61990.1	AT5G61990.1 [550-557]	0	65555.6	57291.6	73936.7	119849	115137	120880	1.8282	2.00967	1.63491	0.000490533	1.82426	0.187409
[K].QVCDSVVPAFLEAAK.[E]	AT5G62190.1 1xTFIA [C495]	1	AT5G62190.1	AT5G62190.1 [493-507]	0	124901	96503.2	123671	257826	282663	323344	2.06424	2.92906	2.61454	0.00123567	2.53595	0.437734
[K].APCGEGTNTWDR.[F]	AT5G62300.2 1xTFIA [C75]	1	AT5G62300.2	AT5G62300.2 [73-84]	0	794440	908550	574346	975203	868964	691559	1.22753	0.956429	1.20408	0.538842	1.12935	0.150211
[K].EVTARPDIADDCFLLASR.[C]	AT5G62600.1 1xTFIA [C768]	1	AT5G62600.1	AT5G62600.1 [757-774]	0	64350.7	69887	59690.7	86154	90794.6	83066.5	1.33882	1.29916	1.39162	0.00401491	1.3432	0.0463817
[R].INVYYNEASCGR.[F]	AT5G62700.1 1xTFIA [C56]	1	AT5G62700.1	AT5G62700.1 [47-58]	0	545649	539990	420453	499934	466873	448582	0.916219	0.864596	1.0669	0.525291	0.949239	0.105118
[R].VPCSEVTWPR.[L]	AT5G62790.2 1xTFIA [C381]	1	AT5G62790.2	AT5G62790.2 [379-388]	0	79173.8	69032.7	64672	84601.4	74480.8	74209.9	1.06855	1.07892	1.14748	0.282978	1.09832	0.04289
[K].DCTSLPLGK.[Y]	AT5G63060.1 1xTFIA [C59]	1	AT5G63060.1	AT5G63060.1 [58-66]	0	56972.3	63191.6	58330.1	92453.5	87412.1	95309.5	1.62278	1.38329	1.63397	0.000416012	1.54668	0.141612
[K].TQCQNVLPSQR.[A]	AT5G63140.1 1xTFIA [C65]	1	AT5G63140.1	AT5G63140.1 [63-73]	0	190110	182726	195618	258387	271015	272633	1.35915	1.48318	1.3937	0.000184292	1.41201	0.0640125
[R].LADCGIGFGK.[N]	AT5G63180.1 1xTFIA [C104]	1	AT5G63180.1	AT5G63180.1 [101-110]	0	83245.4	108387	47309.9	52589.6	50253.3	46514.2	0.631742	0.463648	0.983181	0.168931	0.692857	0.265103
[K].ILPESCK.[G]	AT5G63190.1 1xTFIA [C249]	1	AT5G63190.1	AT5G63190.1 [244-250]	0	355486	391316	227089	250531	232319	180642	0.704756	0.593688	0.795468	0.128225	0.697971	0.101061
[K].CSQKPDK.[R]	AT5G63400.1 1xTFIA [C28]	1	AT5G63400.1	AT5G63400.1 [28-34]	0	3.44793e+06	3.52747e+06	2.9749e+06	3.66073e+06	3.59984e+06	3.30416e+06	1.06172	1.02052	1.11068	0.37352	1.0643	0.0451361
[R].HCPDSPPTCLVPLPDGYK.[R]	AT5G64030.1 1xTFIA [C342]	1	AT5G64030.1	AT5G64030.1 [334-351]	0	74262.4	86722.6	62249.8	67634.9	66713.9	58675.3	0.910756	0.76928	0.942579	0.256656	0.874205	0.0922504
[R].AFTVQFGSCK.[F]	AT5G64040.1 1xTFIA [C126]	1	AT5G64040.1	AT5G64040.1 [118-127]	0	233917	229535	245979	115007	107464	106820	0.491658	0.468182	0.434263	2.21967e-05	0.464701	0.0288554
[K].FPENFTGCQDLAK.[Q]	AT5G64040.1 1xTFIA [C135]	1	AT5G64040.1	AT5G64040.1 [128-140]	0	1.12063e+07	1.19912e+07	1.13544e+07	5.09941e+06	5.11195e+06	5.22682e+06	0.45505	0.426309	0.460334	1.28162e-05	0.447231	0.0183106
[K].VPFISEDIALECEGK.[D]	AT5G64040.1 1xTFIA [C155]	1	AT5G64040.1	AT5G64040.1 [144-158]	0	1.10114e+06	1.13321e+06	1.24438e+06	646208	704120	743383	0.586853	0.62135	0.597393	0.000874123	0.601865	0.0176779
[K].ASTLPAACK.[L]	AT5G64080.1 1xTFIA [C111]	1	AT5G64080.1	AT5G64080.1 [104-112]	0	1.45958e+06	1.43065e+06	1.18113e+06	2.82927e+06	2.76251e+06	2.48161e+06	1.93841	1.93095	2.10105	0.000648234	1.99014	0.0961287
[R].TVSCADILTLAAR.[D]	AT5G64100.1 1xTFIA [C128]	1	AT5G64100.1	AT5G64100.1 [125-137]	0	90476.2	86287.1	70010.4	68729.6	63292.6	64211.6	0.759643	0.733512	0.917172	0.0596613	0.803442	0.0993559
[K].VQENCIDLVGR.[I]	AT5G64270.1 1xTFIA [C1000]	1	AT5G64270.1	AT5G64270.1 [996-1006]	0	122961	123628	108771	103347	107432	99688.3	0.840486	0.868994	0.916496	0.0485984	0.875325	0.0383985
[K].AFQDCIGSYGSEISK.[C]	AT5G64400.1 1xTFIA [C113]	1	AT5G64400.1	AT5G64400.1 [109-123]	0	335938	356289	273135	506375	482697	454264	1.50734	1.35479	1.66315	0.00549004	1.50843	0.154183
[R].GVIVDGCPVK.[-]	AT5G64410.1 1xTFIA [C726]	1	AT5G64410.1	AT5G64410.1 [720-729]	0	519101	603995	410225	318867	305019	282373	0.614267	0.505003	0.688337	0.0215432	0.602536	0.092228
[K].NQIYGGLGPTDVCTSANQELAADAAR.[Q]	AT5G64570.1 1xTFIA [C398]	1	AT5G64570.1	AT5G64570.1 [386-411]	0	22682	28387.9	18874.3	15788	15802.9	16778.2	0.696059	0.556677	0.888945	0.0611102	0.713894	0.16685
[K].NTGCLPLSPK.[S]	AT5G64570.1 1xTFIA [C422]	1	AT5G64570.1	AT5G64570.1 [419-428]	0	144798	182872	117448	107191	111064	98480.6	0.740281	0.607335	0.838507	0.0912602	0.728708	0.11602
[K].TMIGNYEGTPCK.[Y]	AT5G64570.1 1xTFIA [C455]	1	AT5G64570.1	AT5G64570.1 [445-456]	0	719944	757176	713746	264578	265399	270889	0.367499	0.350512	0.379531	4.5675e-06	0.365847	0.0145799
[K].LIPCDLGTPTK.[K]	AT5G64580.1 1xTFIA [C276]	1	AT5G64580.1	AT5G64580.1 [273-283]	0	134027	116045	136582	145280	148226	152412	1.08396	1.27732	1.11591	0.043614	1.15906	0.10365
[K].VLQDCSEK.[Y]	AT5G64620.1 1xTFIA [C101]	1	AT5G64620.1	AT5G64620.1 [97-104]	0	726520	648881	743032	807861	782020	835644	1.11196	1.20518	1.12464	0.0358151	1.14726	0.0505614
[K].GGPILEICGLDCL.[-]	AT5G64740.1 1xTFIA [C1079]	1	AT5G64740.1	AT5G64740.1 [1072-1084]	0	69205	73003.9	54771.1	75522.8	69404	62892.4	1.09129	0.950689	1.14828	0.615465	1.06342	0.101701
[R].NASPACLLK.[E]	AT5G64740.1 1xTFIA [C752]	1	AT5G64740.1	AT5G64740.1 [747-755]	0	109315	98975	109155	120796	117188	130503	1.10502	1.18402	1.19558	0.0315491	1.16154	0.0492859
[RK].EAIQVISCGYEDK.[T]	AT5G64740.1 1xTFIA [C763]	1	AT5G64740.1	AT5G64740.1 [756-768]	0	107896	96548.7	95135.4	145241	140689	155073	1.34613	1.45718	1.63002	0.00129524	1.47778	0.143064
[K].EQILAPLCGQVR.[V]	AT5G64813.1 1xTFIA [C20]	1	AT5G64813.1	AT5G64813.1 [13-24]	0	46772.9	43760.1	31984.9	68079	68127.3	54429.8	1.45552	1.55683	1.70174	0.0240029	1.57136	0.123749
[K].ALHQFDCLR.[A]	AT5G65010.2 1xTFIA [C380]	1	AT5G65010.2	AT5G65010.2 [374-382]	0	214718	245091	178532	292341	281020	258222	1.36151	1.14659	1.44637	0.0411979	1.31815	0.154518
[R].ATVPGGPSIACSTAK.[A]	AT5G65010.2 1xTFIA [C524]	1	AT5G65010.2	AT5G65010.2 [514-528]	0	1.19913e+06	1.34868e+06	806570	1.68774e+06	1.52638e+06	1.20398e+06	1.40747	1.13176	1.49272	0.174925	1.34398	0.18867
[K].THQTLPGVEIQDCGHK.[V]	AT5G65110.1 1xTFIA [C279]	1	AT5G65110.1	AT5G65110.1 [267-282]	0	766317	798689	693789	1.54797e+06	1.46864e+06	1.52859e+06	2.02001	1.83881	2.20325	4.10148e-05	2.02069	0.182222
[R].EACGGHGYAAVNR.[F]	AT5G65110.1 1xTFIA [C450]	1	AT5G65110.1	AT5G65110.1 [448-460]	0	344126	354510	287357	741002	696068	654606	2.15329	1.96346	2.27802	0.000345786	2.13159	0.158396
[K].VETELSSICSGILR.[L]	AT5G65430.3 1xTFIA [C103]	1	AT5G65430.3	AT5G65430.3 [95-108]	0	60372.2	73969.3	50122.5	55485.5	61191.8	58017.7	0.919057	0.827259	1.15752	0.670354	0.967945	0.170471
[R].DLLSGCQSNLPK.[I]	AT5G65460.1 1xTFIA [C281]	1	AT5G65460.1	AT5G65460.1 [276-287]	0	61513.9	64473.5	60838.9	76567.8	81183.6	83568.1	1.24472	1.25918	1.3736	0.00148043	1.2925	0.0706027
[K].EVAVSSGSACTSASLEPSYVLR.[A]	AT5G65720.1 1xTFIA [C377]	1	AT5G65720.1	AT5G65720.1 [368-389]	0	46513.3	50731.2	41574	64798.7	59696.9	55017	1.39312	1.17673	1.32335	0.0247917	1.29773	0.110447
[R].FPVPPPECR.[AR]	AT5G65730.1 1xTFIA [C290]	1	AT5G65730.1	AT5G65730.1 [283-291]	0	151747	163247	113555	143926	130310	130075	0.948458	0.798238	1.14548	0.633976	0.964059	0.174147
[R].ESSSCFNTIK.[D]	AT5G65760.1 1xTFIA [C246]	1	AT5G65760.1	AT5G65760.1 [242-251]	0	49431.1	48901.7	60571.2	73171.1	78966.5	78336.3	1.48027	1.6148	1.29329	0.00484215	1.46279	0.161465
[K].ITGDYSCTAEVQR.[A]	AT5G65810.1 1xTFIA [C69]	1	AT5G65810.1	AT5G65810.1 [63-75]	0	138158	151488	120918	151127	152645	150726	1.09387	1.00764	1.24651	0.173998	1.11601	0.120962
[K].LVPLTCGEQQLPK.[I]	AT5G65950.1 1xTFIA [C1145]	1	AT5G65950.1	AT5G65950.1 [1140-1152]	0	20590.2	22012.4	10435.7	18906.6	16304.3	11437.3	0.918232	0.740686	1.09598	0.642703	0.918298	0.177646
[R].TPEEFSQGHACGAINVPYMNR.[G]	AT5G66040.1 1xTFIA [C41]	1	AT5G66040.1	AT5G66040.1 [31-51]	0	237305	266571	208444	230307	235135	221589	0.970511	0.882073	1.06306	0.650493	0.971881	0.0905001
[K].NPDFLEQVSSHFGQSDNIIVGCQSGGR.[S]	AT5G66040.1 1xTFIA [C80]	1	AT5G66040.1	AT5G66040.1 [59-85]	0	26737.5	25940.8	23894	24599.7	26183.2	26734.7	0.920047	1.00935	1.11889	0.78131	1.01609	0.0995917
[R].GHCEAAK.[I]	AT5G66170.2 1xTFIA [C46]	1	AT5G66170.2	AT5G66170.2 [44-50]	0	544616	516959	554702	491819	453693	466516	0.903056	0.877619	0.84102	0.0128226	0.873899	0.031185
[R].IIEIADSELLIPCIR.[T]	AT5G66200.1 1xTFIA [C502]	1	AT5G66200.1	AT5G66200.1 [490-504]	0	33554.1	58622.4	37621.9	41424.4	41295.4	43460.7	1.23455	0.704431	1.1552	0.884601	1.03139	0.285925
[R].NEVPYACQVNVLSYK.[T]	AT5G66470.1 1xTFIA [C337]	1	AT5G66470.1	AT5G66470.1 [331-345]	0	19144.7	23749.1	13815.3	32868.4	32423.1	21225	1.71684	1.36523	1.53634	0.105635	1.53947	0.175826
[K].GTGTANQCPTIDGGSETFSFKPGK.[Y]	AT5G66570.1 1xTFIA [C114]	1	AT5G66570.1	AT5G66570.1 [107-130]	0	5.35667e+06	6.07077e+06	4.30477e+06	4.1372e+06	3.99404e+06	3.37846e+06	0.772344	0.657914	0.784817	0.066842	0.738359	0.0699455
[K].GTHEAAIDCLR.[T]	AT5G66810.1 1xTFIA [C173]	1	AT5G66810.1	AT5G66810.1 [165-175]	0	143749	183342	150821	172182	176029	177464	1.19779	0.960115	1.17665	0.264959	1.11152	0.131547
[K].VWNSVQSLANEYNPPDNLQLCGK.[A]	AT5G66920.1 1xTFIA [C538]	1	AT5G66920.1	AT5G66920.1 [518-540]	0	80242.3	79637.8	67030.4	96730.7	92030.2	83910.6	1.20548	1.15561	1.25183	0.0556417	1.20431	0.0481208
[K].LQGRPPSCR.[L]	AT5G67030.1 1xTFIA [C505]	1	AT5G67030.1	AT5G67030.1 [498-506]	0	407960	448891	354220	309819	332380	301662	0.759435	0.740447	0.851622	0.0369004	0.783835	0.0594682
[K].ALDAIPSCK.[N]	AT5G67400.1 1xTFIA [C119]	1	AT5G67400.1	AT5G67400.1 [112-120]	0	528252	603366	311525	671071	558256	419370	1.27036	0.925237	1.34618	0.579612	1.18059	0.224372
[K].ELQLACPK.[T]	AT5G67400.1 1xTFIA [C236]	1	AT5G67400.1	AT5G67400.1 [231-238]	0	1.05299e+06	979562	986002	1.8472e+06	1.8067e+06	1.75698e+06	1.75424	1.84439	1.78193	2.22203e-05	1.79352	0.0461802
[K].TNFYGNSCPNVEQIVK.[K]	AT5G67400.1 1xTFIA [C36]	1	AT5G67400.1	AT5G67400.1 [29-44]	0	107141	107602	115212	176201	189388	188612	1.64458	1.76008	1.63708	0.000117539	1.68058	0.0689509
[R].FLSEACDLVFDAASR.[G]	ATCG00160.1 1xTFIA [C58]	1	ATCG00160.1	ATCG00160.1 [53-67]	0	30574	40148.9	27692.3	37913.6	32312.2	37232.1	1.24006	0.804809	1.34449	0.508633	1.12979	0.286242
[R].ALEEAICYR.[A]	ATCG00170.1 1xTFIA [C1261]	1	ATCG00170.1	ATCG00170.1 [1255-1263]	0	109998	108936	81333.7	134429	117737	113085	1.22211	1.08079	1.39038	0.130299	1.23109	0.15499
[R].EMVQACLLPGATR.[S]	ATCG00330.1 1xTFIA [C90]	1	ATCG00330.1	ATCG00330.1 [85-97]	0	311418	330829	239518	342197	335527	311396	1.09883	1.0142	1.3001	0.289116	1.13771	0.14686
[K].DFGYSFPCDGPGR.[G]	ATCG00340.1 1xTFIA [C559]	1	ATCG00340.1	ATCG00340.1 [552-564]	0	2.23772e+06	2.33575e+06	1.95228e+06	2.17754e+06	2.1204e+06	2.05694e+06	0.973108	0.907803	1.05361	0.660259	0.978173	0.0730339
[R].FPCDGPGR.[G]	ATCG00350.1 1xTFIA [C573]	1	ATCG00350.1	ATCG00350.1 [571-578]	0	6.20608e+06	6.72742e+06	5.13594e+06	3.71674e+06	3.75512e+06	3.52104e+06	0.598887	0.558181	0.685568	0.00761705	0.614212	0.0650613
[R].AVYECLR.[G]	ATCG00490.1 1xTFIA [C192]	1	ATCG00490.1	ATCG00490.1 [188-194]	0	8.14059e+06	9.41722e+06	5.55074e+06	5.68469e+06	5.16406e+06	4.19946e+06	0.698314	0.548364	0.75656	0.0920074	0.667746	0.107412
[K].GHYLNATAGTCEEMIK.[R]	ATCG00490.1 1xTFIA [C247]	1	ATCG00490.1	ATCG00490.1 [237-252]	0	1.47469e+07	1.63826e+07	1.00264e+07	2.00902e+07	1.87646e+07	1.64873e+07	1.36234	1.1454	1.64439	0.095548	1.38404	0.250204
[R].VALEACVQAR.[N]	ATCG00490.1 1xTFIA [C427]	1	ATCG00490.1	ATCG00490.1 [422-431]	0	501124	594412	417976	459354	418944	396909	0.916646	0.704804	0.949598	0.216227	0.857016	0.132845
[K].WSPELAAACEVWK.[E]	ATCG00490.1 1xTFIA [C459]	1	ATCG00490.1	ATCG00490.1 [451-463]	0	1.11565e+06	1.14016e+06	990055	1.46927e+06	1.50225e+06	1.43961e+06	1.31696	1.31758	1.45407	0.00146756	1.36287	0.0789783
[K].ELNCVNR.[K]	ATCG00800.1 1xTFIA [C105]	1	ATCG00800.1	ATCG00800.1 [102-108]	0	1.02822e+07	1.03443e+07	7.43624e+06	1.19051e+07	1.08934e+07	9.47461e+06	1.15783	1.05308	1.27411	0.303734	1.16167	0.110569
[K].IDYCSYTVR.[T]	ATCG00800.1 1xTFIA [C196]	1	ATCG00800.1	ATCG00800.1 [193-201]	0	327941	357785	280792	458718	445454	415918	1.39878	1.24503	1.48123	0.010187	1.37502	0.119881
[K].KPGCSNENR.[N]	ATCG00810.1 1xTFIA [C138]	1	ATCG00810.1	ATCG00810.1 [135-143]	0	377423	390652	247886	366610	309104	234750	0.97135	0.791251	0.947008	0.585819	0.903203	0.097714
[K].SCNEGDSYLYK.[W]	ATCG00860.1 1xTFIA [C1938]	1	ATCG00860.1	ATCG00860.1 [1937-1947]	0	90424.1	84607.8	110424	140383	172701	186331	1.5525	2.04119	1.68742	0.0104957	1.76037	0.252384
[K].IPIEVEGFCK.[Q]	ATCG00860.1 1xTFIA [C283]	1	ATCG00860.1	ATCG00860.1 [275-284]	0	153333	140341	195690	290253	312678	328146	1.89295	2.22798	1.67687	0.00181589	1.9326	0.277688
[R].ACPTDVLEMIPWDGCK.[A]	ATCG01060.1 1xTFIA [C21]	1	ATCG01060.1	ATCG01060.1 [20-35]	0	250132	284374	150431	152125	146801	133459	0.608178	0.516225	0.88718	0.106544	0.670528	0.193177
[R].VCPIDLPVVDWK.[L]	ATCG01090.1 1xTFIA [C74]	1	ATCG01090.1	ATCG01090.1 [73-84]	0	88367.6	87262.4	88455.9	110174	113323	110895	1.24677	1.29865	1.25368	2.18425e-05	1.26637	0.028169
[K].QNLTNSCTK.[L]	ATCG01130.1 1xTFIA [C1041]	1	ATCG01130.1	ATCG01130.1 [1035-1043]	0	2.34251e+06	2.06924e+06	2.44966e+06	3.09264e+06	3.23496e+06	3.45809e+06	1.32023	1.56335	1.41166	0.00329413	1.43175	0.122802
[K].LEDLACMNR.[Y]	ATCG01130.1 1xTFIA [C1758]	1	ATCG01130.1	ATCG01130.1 [1753-1761]	0	35743.6	40980.9	31792	58479.6	60149.2	50137.9	1.63609	1.46774	1.57706	0.00793633	1.5603	0.0854181
[K].NCSATVGQVGNVGVNQK.[S]	ATCG01310.1 1xTFIA [C186]	1	ATCG01310.1	ATCG01310.1 [185-201]	0	366464	456065	297692	539349	502691	428976	1.47177	1.10223	1.441	0.105834	1.33833	0.205047
[R].NNLICGQHHCGK.[G]	ATCG01310.1 1xTFIA [C37]	1	ATCG01310.1	ATCG01310.1 [28-39]	0	336433	360442	290839	372449	360585	328529	1.10705	1.0004	1.12959	0.367706	1.07901	0.0690093
[R].GCKPDGTK.[L]	ATMG00080.1 1xTFIA [C56]	1	ATMG00080.1	ATMG00080.1 [55-62]	0	1.08656e+06	984350	997412	1.73863e+06	1.67858e+06	1.54281e+06	1.60012	1.70526	1.54681	0.000679404	1.6174	0.080627
[K].CLAEAK.[N]	ATMG00090.1 1xTFIA [C302]	1	ATMG00090.1	ATMG00090.1 [302-307]	0	179458	186119	128498	192929	171389	156725	1.07506	0.920854	1.21967	0.690896	1.07186	0.149434
[R].AFQTSTFCNR.[L]	ATMG00665.1 1xTFIA [C552]	1	ATMG00665.1	ATMG00665.1 [545-554]	0	282768	322937	248413	223347	213789	225443	0.789859	0.662013	0.907536	0.0430513	0.786469	0.122796

## Sheet: all identified SNO peptides 
Supplementary Dataset 3b: All idnetifed SNO peptide by FAT-switch method
Annotated Sequence	Modifications in Master Proteins	Protein Groups
[K].LGFDLGPEMEVANGACK.[W]	AT1G01220.1 1xTFIA [C115]	1
[R].LDSAGCNTR.[R]	AT1G01300.1 1xTFIA [C210]	1
[R].APDFSLFDTCFDLSNMNEVK.[V]	AT1G01300.1 1xTFIA [C404]	1
[K].LVHIEGCR.[K]	AT1G01320.2 1xTFIA [C228]	1
[K].QAACSSADGR.[Q]	AT1G01320.2 1xTFIA [C867]	1
[K].IPGCVPITGK.[D]	AT1G01390.1 1xTFIA [C174]	1
[R].ELTEPVIIPGCVPITGK.[D]	AT1G01420.1 1xTFIA [C174]	1
[K].GDLVICPEGTTCR.[E]	AT1G01610.1 1xTFIA [C]	1
[R].SFPPISECK.[S]	AT1G01610.1 1xTFIA [C16]	1
[R].IVPVAMNCK.[Q]	AT1G01610.1 1xTFIA [C405]	1
[R].YAVYDYDFTTPENCQK.[S]	AT1G01750.1 1xTFIA [C80]	1
[K].IVDPAVDCIQK.[L]	AT1G01960.1 1xTFIA [C104]	1
[K].LAHECK.[S]	AT1G01960.1 1xTFIA [C37]	1
[R].QIICFSPEK.[G]	AT1G01970.1 1xTFIA [C107]	1
[K].EILQNTYENCK.[V]	AT1G02080.1 1xTFIA [C1080]	1
[K].CQIVTQK.[M]	AT1G02080.1 1xTFIA [C1672]	1
[K].IDLLPEIVEAPCILSEVDAALK.[A]	AT1G02080.1 1xTFIA [C2212]	1
[K].DLFAEECLK.[F]	AT1G02080.1 1xTFIA [C632]	1
[K].IIPFAEISCVK.[R]	AT1G02120.1 1xTFIA [C131]	1
[K].IGSLVDCQSSNDPEGLR.[I]	AT1G02140.1 1xTFIA [C114]	1
[K].AVDCLR.[I]	AT1G02910.1 1xTFIA [C134]	1
[K].FAVCLTSGK.[G]	AT1G03220.1 1xTFIA [C203]	1
[R].ELWVDCDK.[G]	AT1G03220.1 1xTFIA [C72]	1
[R].ICGSGDVFTDGR.[G]	AT1G03310.1 1xTFIA [C616]	1
[K].LLDACINPK.[E]	AT1G03475.1 1xTFIA [C379]	1
[R].TEQPLDVLVCNAAVYQPTAK.[E]	AT1G03630.1 1xTFIA [C173]	1
[R].VIPGCAETFMESPVFGEGQGQGQSQGFR.[D]	AT1G03880.1 1xTFIA [C106]	1
[R].CSGFAFER.[F]	AT1G03880.1 1xTFIA [C63]	1
[R].EAPFPNACHFSQINSLAPAQATK.[F]	AT1G03890.1 1xTFIA [C36]	1
[R].CAGVTVAR.[I]	AT1G03890.1 1xTFIA [C69]	1
[K].IDPNCTDIVTR.[D]	AT1G03960.1 1xTFIA [C184]	1
[K].LQLTAPVCTSK.[G]	AT1G04170.1 1xTFIA [C427]	1
[R].DVSNVGCK.[S]	AT1G04280.1 1xTFIA [C17]	1
[K].HAAPNCK.[V]	AT1G04410.1 1xTFIA [C125]	1
[K].LSSALSAASSACDHIR.[D]	AT1G04410.1 1xTFIA [C252]	1
[K].ECADLWPR.[I]	AT1G04480.1 1xTFIA [C125]	1
[R-].MSLGLPVAATVNCADNTGAK.[N]	AT1G04480.1 1xTFIA [C28]	1
[R].LPSACVGDMVMATVK.[K]	AT1G04480.1 1xTFIA [C56]	1
[R].QELSHALYQHDAACR.[V]	AT1G04510.1 1xTFIA [C112]	1
[K].VSNYPPCPNPDLVK.[G]	AT1G05010.1 1xTFIA [C165]	1
[R].GCDGSVLLK.[S]	AT1G05250.1 1xTFIA [C73]	1
[K].VQSFGSASSFCGPK.[C]	AT1G05380.1 1xTFIA [C720]	1
[R].QCLIYDGPDANAR.[L]	AT1G05510.1 1xTFIA [C77]	1
[K].LSDIQCTPESQLK.[F]	AT1G05890.2 1xTFIA [C445]	1
[K].AYQSGGCGGFGK.[G]	AT1G06570.1 1xTFIA [C444]	1
[K].WETCYEK.[L]	AT1G07080.1 1xTFIA [C141]	1
[K].VPGACTK.[Y]	AT1G07080.1 1xTFIA [C216]	1
[R].DFADGELKDELFCIR.[F]	AT1G07140.1 1xTFIA [C137]	1
[R].FASIENCK.[T]	AT1G07140.1 1xTFIA [C146]	1
[R].GGLVTCDEIAR.[A]	AT1G07250.1 1xTFIA [C423]	1
[R].CTSGYR.[Y]	AT1G07670.1 1xTFIA [C1043]	1
[K].IAAICNDANVEK.[S]	AT1G07670.1 1xTFIA [C447]	1
[R].QAIADCR.[T]	AT1G07670.1 1xTFIA [C642]	1
[K].STAEAICR.[E]	AT1G07670.1 1xTFIA [C664]	1
[K].CGVISPR.[F]	AT1G07770.2 1xTFIA [C72]	1
[K].GCDHLR.[D]	AT1G07890.2 1xTFIA [C138]	1
[K].NCAPIMVR.[L]	AT1G07890.2 1xTFIA [C32]	1
[K].YYCTVIDAPGHR.[D]	AT1G07940.1 1xTFIA [C87]	1
[R].HGCNDILK.[T]	AT1G08190.1 1xTFIA [C817]	1
[K].IEQDIECGGAYIK.[L]	AT1G08450.1 1xTFIA [C114]	1
[R].SGHHCAQPLHR.[Y]	AT1G08490.1 1xTFIA [C418]	1
[K].CLAAIEGR.[E]	AT1G08520.1 1xTFIA [C371]	1
[K].CAVVGNSGDLLK.[T]	AT1G08660.1 1xTFIA [C181]	1
[R].DGSGQFGNCK.[V]	AT1G08660.1 1xTFIA [C397]	1
[K].LDDLVCVR.[H]	AT1G08660.1 1xTFIA [C465]	1
[K].FCLEEISSQNQVK.[A]	AT1G09150.1 1xTFIA [C6]	1
[R].EQAVWALGNVAGDSPNCR.[N]	AT1G09270.2 1xTFIA [C199]	1
[K].AEMYTGDEICR.[E]	AT1G09310.1 1xTFIA [C21]	1
[R].VVIDCATTDPDGR.[K]	AT1G09430.1 1xTFIA [C323]	1
[K].GTINVLNTCK.[Q]	AT1G09490.1 1xTFIA [C114]	1
[K].IAEECLSK.[M]	AT1G09620.1 1xTFIA [C549]	1
[K].NNLANYNTQLTVLPCEK.[K]	AT1G09700.1 1xTFIA [C188]	1
[R].ITDTILEHASQICAEK.[S]	AT1G09740.1 1xTFIA [C98]	1
[R].IGIAPEPCN.[-]	AT1G09750.1 1xTFIA [C448]	1
[K].LCDQALASGK.[I]	AT1G09780.1 1xTFIA [C100]	1
[R].AAGCQAK.[S]	AT1G09800.1 1xTFIA [C229]	1
[K].DFCPLEDFK.[A]	AT1G09870.1 1xTFIA [C433]	1
[K].HAFDNLCNADLNDLK.[Q]	AT1G09870.1 1xTFIA [C455]	1
[K].DVTQNLIEGSNVPSECTPIHLNLVAR.[H]	AT1G09870.1 1xTFIA [C55]	1
[K].QPSICVAELK.[H]	AT1G10180.1 1xTFIA [C196]	1
[K].CTHGGCTISPSNYIAHEGK.[L]	AT1G10200.1 1xTFIA [C137]	1
[K].AFIDCSK.[G]	AT1G10370.1 1xTFIA [C145]	1
[R].ELQDACLAVK.[E]	AT1G10450.1 1xTFIA [C598]	1
[R].GEDLCLR.[I]	AT1G10500.1 1xTFIA [C94]	1
[R].VVIDCATANPDGK.[S]	AT1G10670.3 1xTFIA [C343]	1
[R].ALGDDIGVPIEVYGPEATMTGICK.[E]	AT1G10670.3 1xTFIA [C432]	1
[K].SPCIPSECVGLR.[E]	AT1G10865.1 1xTFIA [C44]	1
[K].ICDFGYSK.[SV]	AT1G10940.2 1xTFIA [C150]	1
[R].SVICPLELDEAK.[V]	AT1G10950.1 1xTFIA [C103]	1
[R].NWSGAPNNPCR.[V]	AT1G10950.1 1xTFIA [C428]	1
[R].AGSCSSCAGK.[V]	AT1G10960.1 1xTFIA [C]	1
[R].AGSCSSCAGK.[V]	AT1G10960.1 1xTFIA [C99]	1
[K].VASTMHPCSAAEEAK.[K]	AT1G11310.1 1xTFIA [C95]	1
[K].APLQCER.[Q]	AT1G11330.2 1xTFIA [C349]	1
[K].DFAVEGCR.[W]	AT1G11545.1 1xTFIA [C239]	1
[R].CGFVQFSEK.[-S]	AT1G11650.2 1xTFIA [C298]	1
[K].SCAEEALR.[M]	AT1G11650.2 1xTFIA [C308]	1
[R].GCVYGCADDAGR.[F]	AT1G11720.2 1xTFIA [C739]	1
[R].VMIHQPQTGCGGHVEDVR.[R]	AT1G11750.2 1xTFIA [C224]	1
[K].GVASDSGTPLTCLK.[I]	AT1G11800.1 1xTFIA [C172]	1
[KR].ASGSCDFK.[G]	AT1G11820.2 1xTFIA [C445]	1
[R].LPSPMGESAVDCAQLSTMPTVSLTIGGK.[V]	AT1G11910.1 1xTFIA [C425]	1
[R].VIGCPK.[T]	AT1G12000.1 1xTFIA [C224]	1
[R].TFFCGEVDEGFK.[R]	AT1G13270.1 1xTFIA [C234]	1
[K].AVDSLCR.[I]	AT1G13320.1 1xTFIA [C111]	1
[R].LLCDNEAEVR.[I]	AT1G13320.1 1xTFIA [C290]	1
[K].SLISSLPSDIDCSGTK.[L]	AT1G13420.1 1xTFIA [C38]	1
[K].SDLDIVSNASCTTNCLAPLAK.[V]	AT1G13440.1 1xTFIA [C]	1
[R].LCSAPVK.[F]	AT1G13750.1 1xTFIA [C106]	1
[K].EFPLCGK.[E]	AT1G13860.3 1xTFIA [C84]	1
[R].VADAYCEQIAIEVSR.[L]	AT1G13980.2 1xTFIA [C1120]	1
[K].EFVECPYVPDK.[S]	AT1G14210.1 1xTFIA [C211]	1
[K].ISDLVCQMEK.[K]	AT1G14210.1 1xTFIA [C92]	1
[K].AEFQAPCR.[T]	AT1G14670.1 1xTFIA [C431]	1
[K].GTDCLDVLEGR.[S]	AT1G14830.1 1xTFIA [C223]	1
[R].AASAAVHDCVSNVGDAVDQMR.[G]	AT1G14890.1 1xTFIA [C124]	1
[R].VDCAIK.[M]	AT1G15020.2 1xTFIA [C107]	1
[K].LPTKPSLCTADELHYVSVPNTDWR.[L]	AT1G15060.1 1xTFIA [C64]	1
[K].YLEESCKPK.[C]	AT1G15120.2 1xTFIA [C84]	1
[K].SHTLCVR.[C]	AT1G15250.1 1xTFIA [C19]	1
[R].IPGEEYCLR.[L]	AT1G15290.1 1xTFIA [C771]	1
[K].YSLFDPCK.[E]	AT1G15500.1 1xTFIA [C496]	1
[K].AAIDVVCNPLGK.[S]	AT1G15500.1 1xTFIA [C520]	1
[R].QFNTIPGLMEGTAKPDYATCVK.[I]	AT1G15690.1 1xTFIA [C634]	1
[R].GLHECAK.[L]	AT1G15930.2 1xTFIA [C51]	1
[R].VAQLVVLAEDCNQPDYVK.[L]	AT1G15930.2 1xTFIA [C69]	1
[K].ALCADHEVR.[L]	AT1G15930.2 1xTFIA [C82]	1
[K].LCEAVCPAQAITIEAEER.[E]	AT1G16700.1 1xTFIA [C129]	1
[K].QASSLFDCDVK.[L]	AT1G17050.1 1xTFIA [C254]	1
[R].IECPSYELVHSGNGYEIR.[R]	AT1G17100.1 1xTFIA [C47]	1
[K].GANQAACGAK.[L]	AT1G17160.1 1xTFIA [C114]	1
[R].GDVVVCGEAFGK.[V]	AT1G17220.1 1xTFIA [C713]	1
[K].LEGVTCNR.[A]	AT1G17290.1 1xTFIA [C451]	1
[K].QWFISTCGVEGNPGQK.[T]	AT1G17860.1 1xTFIA [C127]	1
[K].TETCPTSVIQDQFEVSQGLPVK.[F]	AT1G17860.1 1xTFIA [C66]	1
[K].VVAIYCDEDK.[V]	AT1G18070.3 1xTFIA [C388]	1
[K].DICSNLCAASK.[E]	AT1G18270.3 1xTFIA [C719]	1
[K].ADVSLCK.[T]	AT1G18280.1 1xTFIA [C113]	1
[R].ENPSGICK.[S]	AT1G18480.1 1xTFIA [C11]	1
[K].EHVACSIGTGPVDSAYK.[A]	AT1G18500.1 1xTFIA [C520]	1
[K].GCSSSSNEK.[I]	AT1G18620.2 1xTFIA [C864]	1
[K].GGESIAENCQILQTR.[V]	AT1G18680.1 1xTFIA [C107]	1
[K].AAVGAPDHLGDCPFSQR.[A]	AT1G19570.1 1xTFIA [C20]	1
[K].GSTAQCVCLVDDSGNR.[T]	AT1G19600.1 1xTFIA [C131]	1
[K].GLSLEECCK.[V]	AT1G19600.1 1xTFIA [C312]	1
[K].CGELDFATK.[F]	AT1G19720.1 1xTFIA [C229]	1
[K].EQIGSSENVALVCPQGDIIGSLR.[S]	AT1G19920.1 1xTFIA [C170]	1
[K].SSVCDIPPK.[G]	AT1G20010.1 1xTFIA [C355]	1
[R].ITCDHAADSR.[W]	AT1G20190.1 1xTFIA [C83]	1
[K].DFNSISCLK.[E]	AT1G20410.1 1xTFIA [C412]	1
[K].SALEDVISSCVSK.[G]	AT1G20575.1 1xTFIA [C188]	1
[K].GSSTVEMCGK.[V]	AT1G20830.1 1xTFIA [C195]	1
[K].VNSQLISNACTDALSAEK.[Y]	AT1G20950.1 1xTFIA [C249]	1
[K].AVSLCVEDQDYMGR.[I]	AT1G20950.1 1xTFIA [C558]	1
[R].GCHLITPK.[I]	AT1G21065.1 1xTFIA [C92]	1
[R].VCEQVLQDPTAK.[R]	AT1G21080.3 1xTFIA [C282]	1
[K].TCQLNQK.[L]	AT1G21090.1 1xTFIA [C113]	1
[R].AEFEALAAASGFTHCK.[F]	AT1G21100.1 1xTFIA [C357]	1
[R].VGYHSCR.[G]	AT1G21670.1 1xTFIA [C369]	1
[R].FGPSCSIQDFK.[T]	AT1G21670.1 1xTFIA [C672]	1
[K].GWALSDPESIDQCK.[R]	AT1G22200.1 1xTFIA [C186]	1
[K].VCNDILSVIDK.[H]	AT1G22300.1 1xTFIA [C98]	1
[R].LGQAAMGEAFLLQGGDCAESFK.[E]	AT1G22410.1 1xTFIA [C139]	1
[R].SLCPSEWVDR.[W]	AT1G22450.1 1xTFIA [C169]	1
[K].WDACLDLTAR.[R]	AT1G22520.2 1xTFIA [C20]	1
[K].ALLPGEGGVEPCSSR.[D]	AT1G22550.1 1xTFIA [C312]	1
[R].LCSETDQRPGGNTGSTGVAPDAAEIQLK.[S]	AT1G22620.1 1xTFIA [C709]	1
[K].AASEGWLCASSLK.[S]	AT1G22730.1 1xTFIA [C366]	1
[R].GVTVNDSGVPEVKPGCVADGLQFQTPTK.[K]	AT1G22870.1 1xTFIA [C635]	1
[K].SESSSACEAAAGLIR.[S]	AT1G23180.1 1xTFIA [C164]	1
[R].LMTDGFNSCK.[N]	AT1G23310.1 1xTFIA [C377]	1
[K].VTPECPKPGER.[F]	AT1G24490.1 1xTFIA [C393]	1
[K].QIEDAHIAILTCPFEPPKPK.[T]	AT1G24510.1 1xTFIA [C249]	1
[K].ECIVNGIR.[E]	AT1G25260.1 1xTFIA [C25]	1
[R].ICHEEGVR.[G]	AT1G25380.1 1xTFIA [C168]	1
[R].CSEVPDLLQIK.[N]	AT1G25420.1 1xTFIA [C116]	1
[R].VPILESEKECPR.[E]	AT1G25420.1 1xTFIA [C98]	1
[K].AVESLCK.[I]	AT1G25490.1 1xTFIA [C111]	1
[K].LLEPQDCVAR.[I]	AT1G25490.1 1xTFIA [C238]	1
[R].AISLMAPVMGSEITCSK.[F]	AT1G25490.1 1xTFIA [C512]	1
[R].QCLVDLSEDPDVDVR.[Y]	AT1G25490.1 1xTFIA [C557]	1
[K].AADGLGTCTYVK.[A]	AT1G26550.1 1xTFIA [C40]	1
[R].HVLCEK.[Q]	AT1G26550.1 1xTFIA [C50]	1
[K].IAAEYSECPSGK.[K]	AT1G26550.1 1xTFIA [C89]	1
[K].LEDIVPSSHNCDVPHVNR.[VT]	AT1G26630.1 1xTFIA [C80]	1
[K].QVVGFAPGIECNK.[D]	AT1G26820.1 1xTFIA [C178]	1
[R].HCAPENEK.[L]	AT1G26850.2 1xTFIA [C120]	1
[K].LHCLIPAPK.[G]	AT1G26850.2 1xTFIA [C129]	1
[R].AFDMAHCSR.[C]	AT1G26850.2 1xTFIA [C277]	1
[K].AFEPCDGR.[Y]	AT1G26850.2 1xTFIA [C89]	1
[R].YTDYTPCQDQR.[R]	AT1G26850.2 1xTFIA [C99]	1
[K].MLSCAGADR.[L]	AT1G26910.1 1xTFIA [C105]	1
[K].LWLANSEQPIESNCNTSYAALR.[E]	AT1G27090.1 1xTFIA [C220]	1
[K].LGGSIPTQIVECK.[F]	AT1G27190.1 1xTFIA [C144]	1
[K].TFAEEFLCR.[K]	AT1G27930.1 1xTFIA [C256]	1
[R].AADETLFLCSTASAK.[S]	AT1G27930.1 1xTFIA [C42]	1
[K].VTLCLDFATGK.[A]	AT1G27950.1 1xTFIA [C45]	1
[K].LTSLPFQQCK.[H]	AT1G27970.2 1xTFIA [C63]	1
[K].EGLCYGK.[L]	AT1G28140.1 1xTFIA [C194]	1
[K].AAPVCYDGFEPSGR.[M]	AT1G28350.1 1xTFIA [C57]	1
[K].TVEGNPCLEYVK.[Y]	AT1G28350.1 1xTFIA [C661]	1
[K].GLCGSENEAK.[K]	AT1G28440.1 1xTFIA [C606]	1
[R].DCSVVLHK.[L]	AT1G28530.1 1xTFIA [C258]	1
[K].QLPCDVPGNYANLPNEK.[K]	AT1G28530.1 1xTFIA [C383]	1
[K].ESLPSICGSPSDCR.[D]	AT1G28580.1 1xTFIA [C158]	1
[K].SLPNLCGSPSDCR.[D]	AT1G28600.1 1xTFIA [C151]	1
[K].AALCQTK.[R]	AT1G29070.1 1xTFIA [C104]	1
[K].EQAITNLCDR.[L]	AT1G29150.1 1xTFIA [C51]	1
[R].HCPEESPR.[C]	AT1G29470.2 1xTFIA [C277]	1
[R].CLVSLPEGYK.[R]	AT1G29470.2 1xTFIA [C284]	1
[R].SQNEPPLCK.[D]	AT1G29470.2 1xTFIA [C530]	1
[R].CNLVGVMAEVDR.[I]	AT1G29470.2 1xTFIA [C696]	1
[K].NVACGNSVTEITPVVDSVKPVVSISK.[T]	AT1G29530.1 1xTFIA [C113]	1
[K].WEDPICANGGK.[W]	AT1G29590.2 1xTFIA [C138]	1
[R].VTNAGCCGIGR.[N]	AT1G29670.1 1xTFIA [C298]	1
[R].GCHPLPR.[R]	AT1G29790.1 1xTFIA [C143]	1
[K].SFDCLITK.[F]	AT1G29790.1 1xTFIA [C180]	1
[K].LEIVEGADHCYTK.[H]	AT1G29840.1 1xTFIA [C239]	1
[KR].LCLGEAVAK.[G]	AT1G29880.1 1xTFIA [C388]	1
[K].GEVEFYVCTLK.[K]	AT1G29880.1 1xTFIA [C542]	1
[K].FQGCDVILGPEMR.[S]	AT1G29900.1 1xTFIA [C1008]	1
[K].GDGCSSSFGGCR.[F]	AT1G30130.2 1xTFIA [C292]	1
[K].ASPDCIANLEK.[R]	AT1G30440.1 1xTFIA [C327]	1
[K].FGSSESPEVHANAAEILCTVAR.[Y]	AT1G30470.1 1xTFIA [C218]	1
[K].LSSPSCTGR.[L]	AT1G30470.1 1xTFIA [C237]	1
[R].DCLVHR.[A]	AT1G30630.1 1xTFIA [C44]	1
[K].ITVEGIELEPLCDEIQDYFAAR.[A]	AT1G30680.1 1xTFIA [C205]	1
[R].GELVSCK.[Y]	AT1G30680.1 1xTFIA [C251]	1
[R].ICPDFEK.[I]	AT1G30870.1 1xTFIA [C60]	1
[K].DYVSSNQCK.[S]	AT1G30900.1 1xTFIA [C248]	1
[K].YGLLCGSDGLPHLIVNGDQR.[H]	AT1G31330.1 1xTFIA [C130]	1
[R].EDELNENFFQALSHVQEIHSNCK.[L]	AT1G31780.1 1xTFIA [C168]	1
[R].DTALCNTIGMVK.[D]	AT1G31780.1 1xTFIA [C387]	1
[R].QDTSPAMLSECLK.[A]	AT1G31780.1 1xTFIA [C604]	1
[R].HCPPVYEK.[N]	AT1G31850.2 1xTFIA [C110]	1
[K].NECLIPPPDGYKPPIR.[W]	AT1G31850.2 1xTFIA [C119]	1
[K].LTCSYPGIK.[F]	AT1G32060.1 1xTFIA [C295]	1
[R].LCPVTQVEEVK.[C]	AT1G32450.1 1xTFIA [C339]	1
[K].LPDLNCTTIESAMR.[I]	AT1G32990.1 1xTFIA [C187]	1
[K].TPPLCSK.[S]	AT1G33170.1 1xTFIA [C402]	1
[K].CDLALK.[D]	AT1G33800.1 1xTFIA [C187]	1
[K].EAISSVCFAAPR.[C]	AT1G34220.1 1xTFIA [C110]	1
[R].ECPLDLK.[E]	AT1G34220.1 1xTFIA [C98]	1
[R].CGSHGTGSGSGK.[K]	AT1G35140.1 1xTFIA [C161]	1
[K].TAPLEAGSACTGVYGK.[G]	AT1G35140.1 1xTFIA [C256]	1
[R].SCHLQSHLEK.[L]	AT1G35470.2 1xTFIA [C426]	1
[R].IVTGCDPK.[N]	AT1G35580.2 1xTFIA [C436]	1
[K].GWGVTNPDLIDQCK.[R]	AT1G36050.1 1xTFIA [C186]	1
[K].GILEAHLSSCDEK.[E]	AT1G36160.2 1xTFIA [C871]	1
[K].LQDIINSPSLDAACR.[K]	AT1G36320.1 1xTFIA [C263]	1
[K].GGALNVCFEGSEDLPGGAGTAGSK.[Y]	AT1G37130.1 1xTFIA [C245]	1
[K].GILDVCDAPLVSVDFR.[C]	AT1G42970.1 1xTFIA [C360]	1
[K].WPGAEAVGSGDPLEDFCK.[T]	AT1G42970.1 1xTFIA [C434]	1
[K].VACIGAWHPAR.[V]	AT1G43170.3 1xTFIA [C254]	1
[K].GCCVGPK.[K]	AT1G43170.3 1xTFIA [C331]	1
[K].DDQTKPCK.[F]	AT1G43170.3 1xTFIA [C41]	1
[KR].ICGTIAADEK.[R]	AT1G43800.1 1xTFIA [C247]	1
[R].AQEFVCGLAQR.[I]	AT1G43800.1 1xTFIA [C353]	1
[K].ACSDEILR.[L]	AT1G44350.1 1xTFIA [C72]	1
[R].ACPLDLGTVNEGR.[I]	AT1G44446.1 1xTFIA [C267]	1
[K].GECVEALAETLR.[K]	AT1G44835.2 1xTFIA [C265]	1
[R].EHQPCIIFMDEIDAIGGR.[R]	AT1G45000.1 1xTFIA [C234]	1
[K].CGIAIEPSYPIK.[N]	AT1G47128.1 1xTFIA [C342]	1
[R].HLAEICR.[DES]	AT1G47240.1 1xTFIA [C135]	1
[R].CSGLGSEWGK.[V]	AT1G47420.1 1xTFIA [C230]	1
[K].EYGGDVGFSYCAPR.[I]	AT1G47540.2 1xTFIA [C46]	1
[R].IFPTFCDQNCR.[K]	AT1G47540.2 1xTFIA [C59]	1
[K].NCLGPLR.[K]	AT1G47550.1 1xTFIA [C446]	1
[R].FVDEACHQIER.[N]	AT1G47550.1 1xTFIA [C659]	1
[K].FYHQASEAYEQACTR.[H]	AT1G47550.1 1xTFIA [C766]	1
[R].SNSASTCPILTK.[F]	AT1G47840.1 1xTFIA [C41]	1
[R].ALDECSR.[R]	AT1G47960.1 1xTFIA [C93]	1
[R].GALGGTCLNVGCIPSK.[VA]	AT1G48030.2 1xTFIA [C]	1
[R].GALGGTCLNVGCIPSK.[VA]	AT1G48030.2 1xTFIA [C82]	1
[K].LLGLSCDDVQSHK.[D]	AT1G48130.1 1xTFIA [C72]	1
[R].LSCSSEVCTATER.[D]	AT1G48440.1 1xTFIA [C69]	1
[K].FMCADVTSPDLK.[I]	AT1G48600.2 1xTFIA [C105]	1
[R].ESCFHQSGDSK.[R]	AT1G48600.2 1xTFIA [C160]	1
[K].VFQECQTR.[D]	AT1G48600.2 1xTFIA [C189]	1
[R].DASGNSFELSMVGCK.[C]	AT1G48600.2 1xTFIA [C206]	1
[K].CIGAYVK.[N]	AT1G48600.2 1xTFIA [C208]	1
[R].AVVEGCGGVFPASIDSK.[S]	AT1G48860.1 1xTFIA [C156]	1
[K].LGATVEEGSDYCVITPPK.[K]	AT1G48860.1 1xTFIA [C461]	1
[K].ALNECLNEITR.[A]	AT1G48900.1 1xTFIA [C31]	1
[K].GFGNSVEQCPK.[S]	AT1G49040.1 1xTFIA [C353]	1
[K].CDVDIR.[KR]	AT1G49240.1 1xTFIA [C287]	1
[K].IDSYGGCHR.[N]	AT1G49710.1 1xTFIA [C257]	1
[K].VGVCPNR.[A]	AT1G49740.1 1xTFIA [C260]	1
[K].SWEGPDICNK.[Y]	AT1G49750.1 1xTFIA [C152]	1
[K].TPSECAK.[F]	AT1G49750.1 1xTFIA [C435]	1
[K].STCYAPK.[W]	AT1G50030.1 1xTFIA [C1747]	1
[K].AVVCAGVPEK.[S]	AT1G50200.1 1xTFIA [C939]	1
[K].LCEDIVSK.[G]	AT1G50240.2 1xTFIA [C1229]	1
[R].LVADCSTLALNPSK.[K]	AT1G50240.2 1xTFIA [C1248]	1
[K].GCLLVGPPGTGK.[T]	AT1G50250.1 1xTFIA [C298]	1
[K].APCIVFIDEIDAVGR.[Q]	AT1G50250.1 1xTFIA [C356]	1
[K].EAAAQLEAVNQLCNHFEAYR.[D]	AT1G50500.2 1xTFIA [C166]	1
[K].LLEFIETCENLGTVSK.[G]	AT1G50575.1 1xTFIA [C253]	1
[R].INVEQHCLAR.[ED]	AT1G50600.1 1xTFIA [C513]	1
[R].EVVNLIACEGVER.[E]	AT1G50600.1 1xTFIA [C524]	1
[K].APVSGGCR.[I]	AT1G50950.1 1xTFIA [C295]	1
[R].GCATHPR.[S]	AT1G51140.1 1xTFIA [C310]	1
[R].VLCEAGVLEK.[L]	AT1G51350.1 1xTFIA [C188]	1
[R].EACLESLATVLK.[N]	AT1G51350.1 1xTFIA [C210]	1
[RK].GTTDAYCVAK.[Y]	AT1G51570.1 1xTFIA [C392]	1
[K].NCHETGAVGSK.[T]	AT1G51630.1 1xTFIA [C275]	1
[K].ICDMNSDPSR.[T]	AT1G51690.3 1xTFIA [C245]	1
[K].VVETAMTCLNPSSSR.[R]	AT1G51800.1 1xTFIA [C836]	1
[K].SDSLQVCLAK.[T]	AT1G51805.1 1xTFIA [C153]	1
[K].TASIVDLSPGQCDGGR.[C]	AT1G51820.1 1xTFIA [C317]	1
[K].CSSSNLAESISAENLLK.[F]	AT1G52160.1 1xTFIA [C442]	1
[K].LQMAEECMK.[Y]	AT1G52360.2 1xTFIA [C734]	1
[K].VTIPVFTAHGTADGVTCPTSSK.[L]	AT1G52760.1 1xTFIA [C272]	1
[K].ACDPYPYK.[N]	AT1G52780.1 1xTFIA [C292]	1
[R].GQVDGCNAR.[I]	AT1G52780.1 1xTFIA [C445]	1
[K].NLCTAIAK.[Y]	AT1G53240.1 1xTFIA [C130]	1
[K].ATCYPVFMEK.[L]	AT1G53280.1 1xTFIA [C174]	1
[K].LAACATAVESR.[V]	AT1G53280.1 1xTFIA [C185]	1
[R].GGADVTVASVENQVGVDACHGIK.[M]	AT1G53280.1 1xTFIA [C96]	1
[K].LDYCSDLK.[N]	AT1G53500.1 1xTFIA [C46]	1
[R].YCLNSAALK.[L]	AT1G53670.1 1xTFIA [C186]	1
[K].GVLCYGPPGTGK.[T]	AT1G53750.1 1xTFIA [C207]	1
[R].TDACFIR.[V]	AT1G53750.1 1xTFIA [C229]	1
[K].ACIVFFDEVDAIGGAR.[F]	AT1G53750.1 1xTFIA [C263]	1
[R].LCPNSTGADIR.[S]	AT1G53750.1 1xTFIA [C370]	1
[K].INDLCGIK.[E]	AT1G53750.1 1xTFIA [C56]	1
[R].FPESCISSISK.[L]	AT1G53840.1 1xTFIA [C86]	1
[K].FGEISCK.[A]	AT1G53880.1 1xTFIA [C383]	1
[K].GDAPTVSCLGVR.[M]	AT1G54040.2 1xTFIA [C76]	1
[R].QSLRPDCIK.[M]	AT1G54270.1 1xTFIA [C181]	1
[K].EFCCNGTVVQDSELGQVIQLQGDQR.[K]	AT1G54290.1 1xTFIA [C68]	1
[R].VDSPVNGLPCIEQNR.[A]	AT1G54490.1 1xTFIA [C678]	1
[K].VCAVVR.[K]	AT1G54630.1 1xTFIA [C63]	1
[R].LTNYQDILSECK.[I]	AT1G54860.1 1xTFIA [C101]	1
[R].DGLILPVCIPNR.[I]	AT1G54860.1 1xTFIA [C117]	1
[K].LYTSPVETCK.[N]	AT1G54970.1 1xTFIA [C289]	1
[R].GSISSFQEQASCK.[V]	AT1G55090.1 1xTFIA [C293]	1
[K].YDCSSADINPIGSISK.[M]	AT1G55090.1 1xTFIA [C531]	1
[R].CEAQYALLQK.[L]	AT1G55140.1 1xTFIA [C140]	1
[K].GCDQITR.[Q]	AT1G55150.1 1xTFIA [C357]	1
[R].FDTNCVVTTLK.[D]	AT1G55450.2 1xTFIA [C283]	1
[K].MSVEFDNCK.[L]	AT1G55490.1 1xTFIA [C272]	1
[R].DVICGR.[K]	AT1G55850.1 1xTFIA [C390]	1
[K].AVASTCQLESSGGR.[D]	AT1G55860.1 1xTFIA [C1927]	1
[K].AIDSVVCITSK.[W]	AT1G55860.1 1xTFIA [C610]	1
[R].ITDGALVVVDCIEGVCVQTETVLR.[Q]	AT1G56070.1 1xTFIA [C131]	1
[R].ITDGALVVVDCIEGVCVQTETVLR.[Q]	AT1G56070.1 1xTFIA [C136]	1
[K].NTGSPTCK.[R]	AT1G56070.1 1xTFIA [C267]	1
[K].QIIATCMNDQK.[D]	AT1G56070.1 1xTFIA [C286]	1
[R].NCDPNGPLMLYVSK.[M]	AT1G56070.1 1xTFIA [C370]	1
[R].VAVQCK.[V]	AT1G56070.1 1xTFIA [C495]	1
[R].IDCFADGATTAFGEK.[L]	AT1G56110.1 1xTFIA [C387]	1
[R].LDCLQK.[D]	AT1G56145.2 1xTFIA [C405]	1
[K].ADDCIGPEVETLVASLPEGGVLLLENVR.[F]	AT1G56190.1 1xTFIA [C170]	1
[K].LDCGGGYMK.[L]	AT1G56340.1 1xTFIA [C108]	1
[K].QLVSTCIPPNPNIDVTK.[M]	AT1G56430.1 1xTFIA [C43]	1
[K].YTGDEICR.[E]	AT1G56580.1 1xTFIA [C21]	1
[R].CPDELGWKPQNLPIVPSDGPISTVR.[K]	AT1G56700.1 1xTFIA [C114]	1
[R].AIAELCGLNHIEEAAVLSTCNR.[M]	AT1G58290.1 1xTFIA [C144]	1
[K].TSGIPVSEICQHR.[F]	AT1G58290.1 1xTFIA [C179]	1
[R].MCVIGAGK.[M]	AT1G58290.1 1xTFIA [C282]	1
[R].NVGSCVGEVETAR.[V]	AT1G58290.1 1xTFIA [C389]	1
[R].DLSDGASLCK.[Y]	AT1G58440.1 1xTFIA [C387]	1
[K].LQEGVPTCIETLSR.[A]	AT1G59820.1 1xTFIA [C693]	1
[K].ADCYTGNR.[S]	AT1G59870.1 1xTFIA [C149]	1
[R].QAGCSK.[G]	AT1G59900.1 1xTFIA [C143]	1
[R].ATILECVK.[D]	AT1G60070.2 1xTFIA [C357]	1
[K].TVALLVFDDASTCPVK.[E]	AT1G61150.1 1xTFIA [C173]	1
[R].VNSIDIECK.[D]	AT1G61190.1 1xTFIA [C84]	1
[R].LCSLQEEVK.[R]	AT1G61350.1 1xTFIA [C431]	1
[K].GGDFETALSLCK.[E]	AT1G61870.1 1xTFIA [C350]	1
[R].AASLTPDCR.[I]	AT1G61870.1 1xTFIA [C76]	1
[R].GLANCK.[I]	AT1G61900.1 1xTFIA [C256]	1
[K].QTLITNLQALDCATSLGTK.[L]	AT1G61900.1 1xTFIA [C311]	1
[R].YPPCIEYSVESVK.[K]	AT1G61990.1 1xTFIA [C312]	1
[K].VSNYPPCPKPEMIK.[G]	AT1G62380.1 1xTFIA [C168]	1
[K].TCQEQK.[F]	AT1G62380.1 1xTFIA [C63]	1
[K].LAESAADCILTK.[E]	AT1G62390.1 1xTFIA [C358]	1
[R].SQVECK.[I]	AT1G62390.1 1xTFIA [C698]	1
[K].QPTCPINALK.[L]	AT1G62500.1 1xTFIA [C212]	1
[K].EVHVACR.[S]	AT1G62600.1 1xTFIA [C240]	1
[K].FSCETNGGSTAR.[G]	AT1G62660.1 1xTFIA [C494]	1
[K].LNTVFCTDTSR.[S]	AT1G62660.1 1xTFIA [C542]	1
[R].TNVAGTLTLADICR.[E]	AT1G63000.1 1xTFIA [C101]	1
[K].NYENVCTLR.[V]	AT1G63000.1 1xTFIA [C162]	1
[K].GLEILAFPCNQFGDEEPGTNDQITDFVCTR.[F]	AT1G63460.1 1xTFIA [C89]	1
[R].IITVIGCEGENER.[G]	AT1G63680.1 1xTFIA [C624]	1
[R].DSCTPLK.[N]	AT1G63690.1 1xTFIA [C96]	1
[R].LPGFHTCVGGGGER.[Q]	AT1G63940.2 1xTFIA [C126]	1
[R].SAQHCVK.[S]	AT1G63940.2 1xTFIA [C379]	1
[R].GNHECASINR.[IV]	AT1G64040.1 1xTFIA [C124]	1
[RK].ETAPCK.[E]	AT1G64520.1 1xTFIA [C244]	1
[K].DYNTCSDLLSQLK.[V]	AT1G64520.1 1xTFIA [C27]	1
[K].SALAVCDADPAAAIANIR.[H]	AT1G64660.1 1xTFIA [C39]	1
[K].CGINYQPPSVVPGGDLAK.[V]	AT1G64740.1 1xTFIA [C353]	1
[R].EGALLAFECLCEK.[L]	AT1G64790.2 1xTFIA [C]	1
[R].LACLNAVK.[C]	AT1G64790.2 1xTFIA [C1139]	1
[K].CSLPQNVK.[I]	AT1G64790.2 1xTFIA [C1152]	1
[K].ASQIVGNMCSLVTEPK.[D]	AT1G64790.2 1xTFIA [C1672]	1
[R].TALCDSALEVR.[E]	AT1G64790.2 1xTFIA [C2043]	1
[K].GGYVVIPGLCLPK.[S]	AT1G64790.2 1xTFIA [C2290]	1
[K].IAACDIK.[A]	AT1G64790.2 1xTFIA [C603]	1
[K].QVQAICDR.[V]	AT1G64850.1 1xTFIA [C22]	1
[K].EGDILTCK.[I]	AT1G65440.1 1xTFIA [C1157]	1
[K].DITSLQCIGK.[T]	AT1G65440.1 1xTFIA [C1291]	1
[K].GGFCDDSR.[K]	AT1G65580.1 1xTFIA [C402]	1
[K].NCQEPLDVSSDFTFK.[V]	AT1G65590.1 1xTFIA [C292]	1
[R].EQLLQQANTCVDK.[S]	AT1G65650.1 1xTFIA [C249]	1
[K].GITSDEVVSPCLLK.[L]	AT1G65900.1 1xTFIA [C133]	1
[K].LCEAGEVVK.[L]	AT1G65900.1 1xTFIA [C138]	1
[R].EPIICK.[N]	AT1G65930.1 1xTFIA [C116]	1
[K].SEGGYVWACK.[N]	AT1G65930.1 1xTFIA [C269]	1
[K].LEAACVGTVESGK.[M]	AT1G65930.1 1xTFIA [C363]	1
[K].TATNDESVCTMFGSR.[Y]	AT1G65960.2 1xTFIA [C14]	1
[R].IPDFTLPTSCDSNR.[L]	AT1G66180.1 1xTFIA [C144]	1
[R].VAMTCEGCVGAVK.[R]	AT1G66240.1 1xTFIA [C]	1
[R].VAMTCEGCVGAVK.[R]	AT1G66240.1 1xTFIA [C46]	1
[R].YVPGCEDR.[E]	AT1G66270.1 1xTFIA [C230]	1
[R].CSGDHADVAVDFFHR.[Y]	AT1G66270.1 1xTFIA [C81]	1
[R].CSGHNADVAVDFFHR.[Y]	AT1G66280.1 1xTFIA [C81]	1
[K].LLLVTEGPEGCR.[Y]	AT1G66430.1 1xTFIA [C296]	1
[K].DPYSLSCSSGK.[S]	AT1G66940.1 1xTFIA [C262]	1
[R].LSECPR.[Q]	AT1G67120.1 1xTFIA [C214]	1
[K].ALIGSSCAPDAANFENDLASK.[M]	AT1G67120.1 1xTFIA [C2559]	1
[K].AENDLNLDNLCK.[L]	AT1G67120.1 1xTFIA [C4452]	1
[R].DCINGIQLVDSK.[R]	AT1G67140.3 1xTFIA [C1729]	1
[K].VENAFANEFLCEK.[Y]	AT1G67330.1 1xTFIA [C260]	1
[R].ATDNTLSLCSTAK.[N]	AT1G67330.1 1xTFIA [C48]	1
[K].LDEALVCLK.[G]	AT1G67680.1 1xTFIA [C117]	1
[K].SGIDVQCQVPLYVATK.[M]	AT1G67730.1 1xTFIA [C233]	1
[-].MEICTYFK.[S]	AT1G67730.1 1xTFIA [C4]	1
[K].GIGCGMK.[K]	AT1G67830.1 1xTFIA [C318]	1
[K].EVYIGKPCDEPDK.[A]	AT1G67830.1 1xTFIA [C335]	1
[R].LLPSAANANTAGTESICTR.[L]	AT1G67930.1 1xTFIA [C663]	1
[K].TAADVCVLYDIEK.[Q]	AT1G68000.1 1xTFIA [C216]	1
[K].EAILVNCSR.[G]	AT1G68010.1 1xTFIA [C271]	1
[R].VEICHLK.[K]	AT1G68010.1 1xTFIA [C43]	1
[R].CDYDLTAWR.[K]	AT1G68830.1 1xTFIA [C392]	1
[K].CIAEDIK.[S]	AT1G69460.1 1xTFIA [C36]	1
[K].TECGYQFTSK.[L]	AT1G69670.1 1xTFIA [C453]	1
[K].SHCPLK.[Y]	AT1G70310.1 1xTFIA [C311]	1
[R].LVLENCTNK.[Q]	AT1G70320.1 1xTFIA [C102]	1
[K].AIDSVICNTSK.[W]	AT1G70320.1 1xTFIA [C361]	1
[R].TLSPDSCK.[Q]	AT1G70520.1 1xTFIA [C208]	1
[R].IGSCLVNEEGR.[V]	AT1G70530.1 1xTFIA [C219]	1
[R].LGSDCQQVSR.[V]	AT1G70610.1 1xTFIA [C243]	1
[K].VVPCGELTASPSLLR.[Q]	AT1G70710.1 1xTFIA [C365]	1
[R].GSGCLK.[G]	AT1G70770.1 1xTFIA [C552]	1
[R].TIDLCNNPMTK.[E]	AT1G71220.2 1xTFIA [C1539]	1
[R].SCLVESVDEELLK.[R]	AT1G71220.2 1xTFIA [C881]	1
[R].IPCLDSYLDK.[V]	AT1G71270.1 1xTFIA [C450]	1
[R].LTDCIK.[K]	AT1G71270.1 1xTFIA [C676]	1
[R].VEDGCSIK.[Y]	AT1G71310.2 1xTFIA [C78]	1
[R].LTQDGCIVCPSTDSTFDLR.[T]	AT1G71500.1 1xTFIA [C]	1
[K].TSLIPSCSSPEDLK.[R]	AT1G71697.1 1xTFIA [C13]	1
[R].EICGEVGPVVSFR.[L]	AT1G71800.1 1xTFIA [C29]	1
[R].IVLNPCK.[D]	AT1G71860.3 1xTFIA [C109]	1
[K].ACDIYCANLK.[ST]	AT1G71880.1 1xTFIA [C220]	1
[R].AVSLDTLPCR.[L]	AT1G71990.1 1xTFIA [C385]	1
[R].ASPDTCHK.[R]	AT1G72040.1 1xTFIA [C414]	1
[R].QTPSDTCLLLPNESTK.[K]	AT1G72140.1 1xTFIA [C284]	1
[K].LQTACPVPFDEAK.[L]	AT1G72280.1 1xTFIA [C337]	1
[R].SVELFPCQVPDITLGDPLILSGR.[Y]	AT1G72500.1 1xTFIA [C528]	1
[K].SSDNQCAIK.[V]	AT1G72550.1 1xTFIA [C349]	1
[K].SQAVTYCQQIK.[E]	AT1G72560.3 1xTFIA [C29]	1
[R].AETPAGYPCIRPIHVK.[A]	AT1G72610.1 1xTFIA [C38]	1
[R].QALTNFAQLSGDCSGDDDSK.[L]	AT1G72930.1 1xTFIA [C150]	1
[K].LGWDCTKPDGTPR.[K]	AT1G73250.1 1xTFIA [C278]	1
[R].TCDSGNPK.[C]	AT1G73260.1 1xTFIA [C169]	1
[K].CSDVGIFIDELGVR.[R]	AT1G73260.1 1xTFIA [C176]	1
[K].TLHDACDR.[L]	AT1G73430.2 1xTFIA [C162]	1
[K].TTCEEFIMSVTK.[L]	AT1G73430.2 1xTFIA [C645]	1
[R].ESCFHQSGDNK.[R]	AT1G73600.2 1xTFIA [C173]	1
[R].DGTQVVACK.[S]	AT1G73620.1 1xTFIA [C195]	1
[K].AYSYAYDDPTSIATCSK.[A]	AT1G73620.1 1xTFIA [C249]	1
[K].VGCLEEAR.[R]	AT1G73710.1 1xTFIA [C670]	1
[R].GEICNVNK.[A]	AT1G74070.1 1xTFIA [C187]	1
[R].ACGLDEVTR.[L]	AT1G74260.1 1xTFIA [C196]	1
[R].CTLIDSTAAAK.[C]	AT1G74260.1 1xTFIA [C682]	1
[R].ALSLDGNCQNK.[A]	AT1G74460.1 1xTFIA [C232]	1
[K].CDHVAVGTGTVTHK.[G]	AT1G74470.1 1xTFIA [C271]	1
[K].CSGEGIYFAAK.[S]	AT1G74470.1 1xTFIA [C341]	1
[R].MCAEAIVEGSQNGK.[K]	AT1G74470.1 1xTFIA [C356]	1
[R].TTFSCASDSPMK.[C]	AT1G74790.1 1xTFIA [C590]	1
[K].GCASVVK.[S]	AT1G74790.1 1xTFIA [C73]	1
[K].EYQALAHCFGQNPELK.[V]	AT1G74960.2 1xTFIA [C450]	1
[K].VAVGAPDVLGDCPFSQR.[V]	AT1G75270.1 1xTFIA [C20]	1
[R].GASIPADATTGCLDGFK.[W]	AT1G75680.1 1xTFIA [C456]	1
[K].IDCGSACVAR.[C]	AT1G75750.1 1xTFIA [C44]	1
[R].EILHVQGGQCGNQIGSK.[F]	AT1G75780.1 1xTFIA [C12]	1
[K].SSVCDIPPTGIK.[M]	AT1G75780.1 1xTFIA [C355]	1
[K].NQCINLEK.[A]	AT1G75830.1 1xTFIA [C54]	1
[R].NSFVDGVYGTTCPIPPGK.[N]	AT1G76160.1 1xTFIA [C103]	1
[K].NALLCGR.[A]	AT1G76160.1 1xTFIA [C530]	1
[K].CLATHDK.[L]	AT1G76400.1 1xTFIA [C491]	1
[R].TGDIQTCK.[A]	AT1G76400.1 1xTFIA [C514]	1
[K].AVSLCVEDQDYMGK.[I]	AT1G76550.1 1xTFIA [C556]	1
[R].GMECIDPLK.[L]	AT1G76850.1 1xTFIA [C187]	1
[K].ECTLVK.[V]	AT1G76990.1 1xTFIA [C35]	1
[R].SVCASAPNIPIIADADTGGGNALNIQR.[T]	AT1G77060.1 1xTFIA [C110]	1
[K].EFGVTECVNPK.[D]	AT1G77120.1 1xTFIA [C243]	1
[K].LSSDCYK.[T]	AT1G77330.1 1xTFIA [C55]	1
[K].STIEPCSSK.[D]	AT1G77630.1 1xTFIA [C31]	1
[R].CPGPQQLAPLIAPPDNVPK.[E]	AT1G77630.1 1xTFIA [C322]	1
[R].LVEVDCYR.[G]	AT1G77750.1 1xTFIA [C114]	1
[R].GGALNVCFEGAEDLPGGGGSK.[Y]	AT1G77760.1 1xTFIA [C251]	1
[R].DQMCDVLLVK.[S]	AT1G78040.2 1xTFIA [C98]	1
[R].VNGIPSCADPNLLTR.[T]	AT1G78060.1 1xTFIA [C269]	1
[K].AGMDVNCGSYLQK.[H]	AT1G78060.1 1xTFIA [C325]	1
[K].LPYGNISPNEVCSPAHQALALDAAR.[N]	AT1G78060.1 1xTFIA [C382]	1
[K].TLLGNYAGPPCK.[T]	AT1G78060.1 1xTFIA [C440]	1
[R].KPCSEHK.[M]	AT1G78150.3 1xTFIA [C98]	1
[K].QECLELPPVK.[Y]	AT1G78240.2 1xTFIA [C188]	1
[R].CGIDWDQK.[D]	AT1G78240.2 1xTFIA [C346]	1
[K].IETELSGICDGILK.[L]	AT1G78300.1 1xTFIA [C100]	1
[K].EYDNVCTLR.[V]	AT1G78570.1 1xTFIA [C534]	1
[K].LSTDCLVMQK.[H]	AT1G78660.1 1xTFIA [C213]	1
[K].TTQFCSGGK.[G]	AT1G78820.1 1xTFIA [C374]	1
[K].TTQFCSGVK.[G]	AT1G78830.1 1xTFIA [C374]	1
[K].GQCNACPSDK.[G]	AT1G78850.1 1xTFIA [C332]	1
[K].GLLGWDETCK.[S]	AT1G78850.1 1xTFIA [C348]	1
[K].SPSLASCDPK.[T]	AT1G78850.1 1xTFIA [C356]	1
[K].IPSLASCDPK.[T]	AT1G78860.1 1xTFIA [C356]	1
[K].CLGGPER.[N]	AT1G78900.1 1xTFIA [C397]	1
[R].DLDDVGATCVGVNPLNK.[L]	AT1G79350.1 1xTFIA [C328]	1
[R].NSGQTCVCANR.[V]	AT1G79440.1 1xTFIA [C331]	1
[R].EANCPVVADITHSLQQPAGK.[K]	AT1G79500.5 1xTFIA [C156]	1
[R].VPTSNVSVVDLTCR.[L]	AT1G79530.1 1xTFIA [C331]	1
[R].VVCATSDK.[T]	AT1G79850.1 1xTFIA [C59]	1
[K].VLSANPMAPLNIECLMAEK.[D]	AT1G79920.1 1xTFIA [C287]	1
[K].VLSANPLAPLNIECLMDEK.[D]	AT1G79930.1 1xTFIA [C287]	1
[K].SCETPLEVISSELIATDLIPSSLVK.[T]	AT1G80200.1 1xTFIA [C69]	1
[K].GEACMQK.[I]	AT1G80270.1 1xTFIA [C218]	1
[R].MAESGCR.[I]	AT1G80270.1 1xTFIA [C466]	1
[R].GQYDVALCK.[I]	AT1G80410.2 1xTFIA [C401]	1
[R].YINSECVK.[R]	AT1G80410.2 1xTFIA [C454]	1
[R].TSSICR.[R]	AT1G80460.1 1xTFIA [C118]	1
[K].IVSNSEVIGEICK.[G]	AT1G80460.1 1xTFIA [C239]	1
[R].ACLDEK.[S]	AT1G80640.1 1xTFIA [C167]	1
[K].GLSPLAGSNEESWCQGLDGLASR.[S]	AT2G01140.1 1xTFIA [C156]	1
[R].GILAIDESNATCGK.[R]	AT2G01140.1 1xTFIA [C72]	1
[R].VDCAMK.[T]	AT2G01270.1 1xTFIA [C101]	1
[K].LMADAASPACILETR.[K]	AT2G01350.1 1xTFIA [C166]	1
[R].GGSIITCDTK.[L]	AT2G01470.1 1xTFIA [C270]	1
[R].SLSDFYEACK.[G]	AT2G01600.1 1xTFIA [C278]	1
[K].WQSVQCDGSNR.[V]	AT2G01820.1 1xTFIA [C61]	1
[RK].LCTVTQVEELK.[IA]	AT2G02040.1 1xTFIA [C336]	1
[R].TCESQSHR.[F]	AT2G02100.1 1xTFIA [C33]	1
[R].TCASQSQR.[F]	AT2G02120.1 1xTFIA [C33]	1
[R].LPENLPDCK.[R]	AT2G02220.1 1xTFIA [C339]	1
[K].VYQEACPK.[L]	AT2G02560.1 1xTFIA [C373]	1
[R].VCGELVR.[V]	AT2G02560.1 1xTFIA [C536]	1
[R].AELPSCLPVLVDR.[M]	AT2G02560.1 1xTFIA [C604]	1
[K].SCSENISLAVR.[N]	AT2G02560.1 1xTFIA [C718]	1
[R].NVVAECLGK.[M]	AT2G02560.1 1xTFIA [C954]	1
[K].VDSGSYNNCK.[T]	AT2G02850.1 1xTFIA [C85]	1
[R].DIPCGTK.[G]	AT2G03510.1 1xTFIA [C100]	1
[K].AVEAFCEGK.[F]	AT2G03760.1 1xTFIA [C196]	1
[R].EDLVCLPSK.[V]	AT2G03820.1 1xTFIA [C260]	1
[K].EELIDCLGTIAQSGTSK.[F]	AT2G04030.1 1xTFIA [C165]	1
[K].LGCIEDTGNHK.[R]	AT2G04030.1 1xTFIA [C492]	1
[K].QEFNLLCDWIK.[Q]	AT2G04030.1 1xTFIA [C613]	1
[K].DLNAACK.[N]	AT2G04030.1 1xTFIA [C691]	1
[K].GICQNQK.[D]	AT2G04160.1 1xTFIA [C179]	1
[K].DATFHCNR.[K]	AT2G04160.1 1xTFIA [C189]	1
[R].ATNIGTGGECVGR.[Y]	AT2G04570.1 1xTFIA [C236]	1
[R].ASLAISESPLGTCTR.[D]	AT2G04690.1 1xTFIA [C120]	1
[K].DSYGAPLCPCR.[H]	AT2G04700.1 1xTFIA [C]	1
[R].SGTYFCVDK.[G]	AT2G04700.1 1xTFIA [C60]	1
[K].DSYGAPLCPCR.[H]	AT2G04700.1 1xTFIA [C87]	1
[R].QGGGGSYCR.[H]	AT2G05380.1 1xTFIA [C87]	1
[KR].GYHGCSR.[C]	AT2G05380.1 1xTFIA [C99]	1
[R].QGGGGSGGSYCR.[H]	AT2G05520.1 1xTFIA [C116]	1
[R].GYNGCSR.[C]	AT2G05520.1 1xTFIA [C128]	1
[K].ADWHSCLDSK.[V]	AT2G05710.1 1xTFIA [C488]	1
[K].DSVCVVTQK.[K]	AT2G05840.1 1xTFIA [C49]	1
[K].IVVCDR.[G]	AT2G05920.1 1xTFIA [C397]	1
[K].GFHIDGCQASVEAK.[Y]	AT2G06850.1 1xTFIA [C231]	1
[K].YCATQGR.[M]	AT2G06850.1 1xTFIA [C240]	1
[R].FPVMPAECK.[R]	AT2G06850.1 1xTFIA [C290]	1
[R].ACVHEVAVPNDYTPTK.[E]	AT2G06990.1 1xTFIA [C43]	1
[K].STFSLCEVQK.[G]	AT2G07715.1 1xTFIA [C221]	1
[K].ATCPIDTLK.[L]	AT2G10940.1 1xTFIA [C208]	1
[K].AASLPSVCK.[V]	AT2G13820.1 1xTFIA [C95]	1
[K].VTCGSEPDADLGPVISK.[Q]	AT2G14170.1 1xTFIA [C421]	1
[K].DCAESVIK.[S]	AT2G14720.1 1xTFIA [C324]	1
[K].ECADSVIK.[S]	AT2G14740.1 1xTFIA [C324]	1
[R].EILCDEK.[L]	AT2G14880.1 1xTFIA [C113]	1
[R].ALCTGER.[G]	AT2G16600.1 1xTFIA [C41]	1
[K].SELLPCLGAADR.[N]	AT2G16950.2 1xTFIA [C102]	1
[R].ENLSVANNACWAIGELAVK.[V]	AT2G16950.2 1xTFIA [C730]	1
[R].GLCAVVK.[V]	AT2G16950.2 1xTFIA [C820]	1
[K].ACSSSVR.[K]	AT2G17120.1 1xTFIA [C221]	1
[R].VIAEGNCR.[T]	AT2G17130.1 1xTFIA [C344]	1
[R].NCAGIAAIATMK.[M]	AT2G17265.1 1xTFIA [C116]	1
[R].QTADVGAVICNIK.[S]	AT2G17930.1 1xTFIA [C2315]	1
[R].SIPEGAVVCNVEHHVGDR.[G]	AT2G18020.1 1xTFIA [C114]	1
[R].VSDCSSAK.[R]	AT2G18040.1 1xTFIA [C69]	1
[K].ANLEPLCPSSDGQR.[N]	AT2G18410.1 1xTFIA [C212]	1
[K].VNCSQWEEIAVPK.[N]	AT2G18730.1 1xTFIA [C357]	1
[R].GISEIQVCER.[N]	AT2G18900.1 1xTFIA [C417]	1
[K].HPGQEVFSGSTCK.[Q]	AT2G18960.1 1xTFIA [C202]	1
[K].NLVEVFCK.[G]	AT2G18960.1 1xTFIA [C350]	1
[K].VLSCIDK.[Y]	AT2G18960.1 1xTFIA [C446]	1
[K].SCPNVETIVR.[N]	AT2G18980.1 1xTFIA [C34]	1
[R].GCDASILLASPSEK.[D]	AT2G18980.1 1xTFIA [C72]	1
[K].TMDEYVCQLHK.[F]	AT2G19590.1 1xTFIA [C124]	1
[K].ACQASK.[F]	AT2G19680.2 1xTFIA [C13]	1
[K].NNNCFLVK.[Q]	AT2G19730.3 1xTFIA [C18]	1
[R].LHSCTFK.[K]	AT2G19740.1 1xTFIA [C27]	1
[K].AVCLENHGSDR.[G]	AT2G20010.2 1xTFIA [C897]	1
[R].VEGLVAGGATDYSCFR.[G]	AT2G20190.1 1xTFIA [C323]	1
[R].QPCSSTLEIVSK.[T]	AT2G20190.1 1xTFIA [C897]	1
[K].VYLCEK.[L]	AT2G20420.1 1xTFIA [C133]	1
[K].SAGPLIIACK.[K]	AT2G20420.1 1xTFIA [C160]	1
[K].VQDLLAQCGEHLEK.[G]	AT2G20580.1 1xTFIA [C621]	1
[K].DIPCVVCPK.[K]	AT2G20610.1 1xTFIA [C]	1
[K].HNVDLVCDR.[L]	AT2G20610.1 1xTFIA [C351]	1
[K].VGLCGSDTGR.[G]	AT2G20630.2 1xTFIA [C15]	1
[K].LHTVCEEAK.[C]	AT2G20860.1 1xTFIA [C103]	1
[K].LCASLNINK.[K]	AT2G20890.1 1xTFIA [C226]	1
[K].ELIMEPCLK.[W]	AT2G20990.3 1xTFIA [C145]	1
[R].ECSQGGGGYSGGGGGGR.[Y]	AT2G21060.1 1xTFIA [C151]	1
[R].DCTSGGAR.[-]	AT2G21060.1 1xTFIA [C195]	1
[K].DYLAEVCR.[E]	AT2G21280.1 1xTFIA [C191]	1
[K].TIASPGHGIMAMDESNATCGK.[R]	AT2G21330.1 1xTFIA [C80]	1
[K].EIGTVCSVR.[Y]	AT2G21440.1 1xTFIA [C263]	1
[K].TYPVCTITSTPTK.[F]	AT2G21470.2 1xTFIA [C168]	1
[K].IETENPPKPQVPASSCR.[K]	AT2G21640.1 1xTFIA [C30]	1
[K].ECAVISK.[S]	AT2G21790.1 1xTFIA [C238]	1
[K].LSYGLSSDHCDPVLVAQK.[V]	AT2G21790.1 1xTFIA [C34]	1
[K].GVTTSQLDELAAETAAAMTCNHPDYASLAAR.[I]	AT2G21790.1 1xTFIA [C69]	1
[R].ICLETDGR.[D]	AT2G22120.2 1xTFIA [C38]	1
[R].ALAVADVEMNAVDVLCR.[I]	AT2G22125.1 1xTFIA [C1373]	1
[K].DRPACK.[L]	AT2G22125.1 1xTFIA [C1484]	1
[R].STDAASACR.[A]	AT2G22125.1 1xTFIA [C1827]	1
[R].QAWSACPAEVSR.[A]	AT2G22125.1 1xTFIA [C1987]	1
[R].NLCNHSEDIR.[A]	AT2G22125.1 1xTFIA [C563]	1
[R].DCVSSIAK.[R]	AT2G22125.1 1xTFIA [C923]	1
[K].MIENLNETQLCAK.[F]	AT2G22125.1 1xTFIA [C968]	1
[R].DDTNILYTCK.[I]	AT2G22360.1 1xTFIA [C350]	1
[R].EIEFCPGTDYVK.[R]	AT2G22490.2 1xTFIA [C78]	1
[K].GAVDCALK.[T]	AT2G22500.1 1xTFIA [C266]	1
[R].VLDNSGVLSSVDGNCK.[L]	AT2G22660.2 1xTFIA [C123]	1
[K].ADVVACFPHLK.[K]	AT2G23090.1 1xTFIA [C72]	1
[R].SCLVESK.[V]	AT2G23810.1 1xTFIA [C138]	1
[R].SEACQSLLDELNNAR.[Q]	AT2G23890.1 1xTFIA [C464]	1
[R].VLLNNCQEAFEGAGK.[L]	AT2G24050.1 1xTFIA [C263]	1
[R].LVDEALQCVEELK.[S]	AT2G24050.1 1xTFIA [C606]	1
[R].ESQMCAAVCR.[V]	AT2G24170.1 1xTFIA [C100]	1
[K].TGPGCSIELMK.[F]	AT2G24200.2 1xTFIA [C305]	1
[K].DASINCFK.[V]	AT2G24280.1 1xTFIA [C231]	1
[K].QITECFQSSGEK.[S]	AT2G24490.1 1xTFIA [C53]	1
[R].CGLTSSNYSELSHLYEK.[Y]	AT2G25080.1 1xTFIA [C111]	1
[K].QFACTR.[F]	AT2G25080.1 1xTFIA [C159]	1
[R].AVVEDFDIAFCK.[C]	AT2G25160.1 1xTFIA [C397]	1
[R].VLAVDDDQTCLK.[I]	AT2G25180.1 1xTFIA [C28]	1
[R].DTLSCVMAPDVPK.[A]	AT2G25450.1 1xTFIA [C151]	1
[R].SLVVANAGDCR.[A]	AT2G25620.1 1xTFIA [C211]	1
[R].CTTGSK.[F]	AT2G25800.1 1xTFIA [C694]	1
[K].EACNAEILIGGAK.[G]	AT2G25910.1 1xTFIA [C302]	1
[K].VTCSDATAIFDVAAK.[K]	AT2G26080.1 1xTFIA [C469]	1
[R].GSLQDCK.[D]	AT2G26440.1 1xTFIA [C108]	1
[K].AAAEVSCLK.[L]	AT2G26570.1 1xTFIA [C485]	1
[R].ESAFSCLEK.[V]	AT2G26780.1 1xTFIA [C1607]	1
[K].IMECVK.[S]	AT2G26780.1 1xTFIA [C1670]	1
[K].LNLSEMTCK.[E]	AT2G27020.1 1xTFIA [C186]	1
[R].ATECFDPSIVGSQGSR.[N]	AT2G27060.1 1xTFIA [C965]	1
[R].AEQLSTICGVK.[A]	AT2G27130.1 1xTFIA [C110]	1
[K].ICMLGDAQHVEEAEK.[IM]	AT2G27530.2 1xTFIA [C65]	1
[K].TEGFSGSDVSVCVK.[D]	AT2G27600.1 1xTFIA [C342]	1
[R].VISHPQGLAQCEHTLTK.[L]	AT2G27820.1 1xTFIA [C229]	1
[K].LADCVGLTLGPR.[G]	AT2G28000.1 1xTFIA [C71]	1
[K].VNCSCDGCIK.[R]	AT2G28090.1 2xTFIA [C132; C]	1
[R].TSESFSPICLPR.[Y]	AT2G28390.1 1xTFIA [C392]	1
[R].QGEATLGVICK.[D]	AT2G28490.1 1xTFIA [C154]	1
[R].DTTCSDAYTVGLIK.[Y]	AT2G28520.1 1xTFIA [C508]	1
[R].SHSGHVVACK.[S]	AT2G28790.1 1xTFIA [C183]	1
[K].LIADNCASK.[E]	AT2G29650.1 1xTFIA [C303]	1
[R].QVCSYIEENR.[V]	AT2G29760.1 1xTFIA [C255]	1
[R].GIIDPGFDCQTYGRPDSDYLK.[F]	AT2G30010.1 1xTFIA [C88]	1
[K].LASGGCDNTVK.[V]	AT2G30050.1 1xTFIA [C184]	1
[R].DFSDGELKDELFCIR.[F]	AT2G30060.1 1xTFIA [C139]	1
[R].FASVENCK.[A]	AT2G30060.1 1xTFIA [C148]	1
[K].SIPLSVSPDCTVK.[D]	AT2G30105.1 1xTFIA [C25]	1
[R].IVECLEK.[E]	AT2G30110.1 1xTFIA [C719]	1
[R].ACDLSEISR.[G]	AT2G30140.1 1xTFIA [C424]	1
[K].SDCLAK.[A]	AT2G30260.1 1xTFIA [C93]	1
[K].ICQDVK.[D]	AT2G30490.1 1xTFIA [C242]	1
[R].QIAVDCPR.[T]	AT2G30710.1 1xTFIA [C208]	1
[K].ENAPCIVFVDEIDAVGR.[Q]	AT2G30950.1 1xTFIA [C321]	1
[K].SLVAYHEVGHAVCGTLTPGHDAVQK.[V]	AT2G30950.1 1xTFIA [C495]	1
[R].IAAVQTLSGTGACR.[L]	AT2G30970.1 1xTFIA [C137]	1
[R].VGCLSVLCEDPK.[Q]	AT2G30970.1 1xTFIA [C288]	1
[R].DDNGKPVVLECVR.[E]	AT2G30970.1 1xTFIA [C79]	1
[K].SPAPPCGGLPPPSPSGR.[C]	AT2G31370.1 1xTFIA [C11]	1
[K].QCTPESQLK.[F]	AT2G31510.1 1xTFIA [C408]	1
[K].CGLTDANYK.[E]	AT2G31570.1 1xTFIA [C41]	1
[K].GCEVIVSGK.[L]	AT2G31610.1 1xTFIA [C134]	1
[R].GLCAIAQAESLR.[Y]	AT2G31610.1 1xTFIA [C97]	1
[K].DGAMLAVGALCDK.[L]	AT2G31660.1 1xTFIA [C448]	1
[R].GTAHFLTCK.[E]	AT2G31660.1 1xTFIA [C720]	1
[K].NWSPEDCGPAVR.[Q]	AT2G31660.1 1xTFIA [C76]	1
[K].AESCGTMVK.[T]	AT2G31740.1 1xTFIA [C532]	1
[K].LPSNYIEDICDK.[G]	AT2G31750.1 1xTFIA [C323]	1
[R].LLEPYGICEVAR.[T]	AT2G31810.1 1xTFIA [C461]	1
[K].ALCADHSIK.[L]	AT2G32060.1 1xTFIA [C82]	1
[K].GNLPTCGTDNK.[Y]	AT2G32070.1 1xTFIA [C91]	1
[R].GSCDGFSIGK.[C]	AT2G32810.1 1xTFIA [C822]	1
[K].GLCGGINSTVVK.[V]	AT2G33040.1 1xTFIA [C117]	1
[K].GNFTSIAAQCLQK.[L]	AT2G33120.2 1xTFIA [C35]	1
[R].AIFTEGCK.[S]	AT2G33210.1 1xTFIA [C135]	1
[R].CGGVMEAIR.[I]	AT2G33240.1 1xTFIA [C669]	1
[R].ICPFTGK.[K]	AT2G33450.1 1xTFIA [C70]	1
[R].NLVAHQDWSMPQACADSYQK.[T]	AT2G33470.1 1xTFIA [C126]	1
[K].SDQGEMLTKPFLELCK.[T]	AT2G33470.1 1xTFIA [C32]	1
[K].ACIEANVK.[R]	AT2G33590.1 1xTFIA [C115]	1
[K].QGNVGVGCAK.[A]	AT2G33800.1 1xTFIA [C186]	1
[R].YNSPLDCAVQTVK.[N]	AT2G33820.1 1xTFIA [C162]	1
[K].AAPICYDGFEPSGR.[M]	AT2G33840.1 1xTFIA [C71]	1
[R].DLCVVK.[L]	AT2G34357.1 1xTFIA [C335]	1
[R].AVETGGCPHAAIR.[E]	AT2G34470.2 1xTFIA [C139]	1
[K].ADLLLCESGGDNLAANFSR.[E]	AT2G34470.2 1xTFIA [C169]	1
[R].ILIDDCDVGK.[F]	AT2G34660.2 1xTFIA [C1305]	1
[K].DVTNFINCDDAR.[L]	AT2G35030.1 1xTFIA [C495]	1
[K].AAEGCISEILR.[V]	AT2G35630.1 1xTFIA [C1035]	1
[K].DADGLVSCLANK.[V]	AT2G35630.1 1xTFIA [C1516]	1
[K].IAPGDFSEICR.[T]	AT2G35630.1 1xTFIA [C328]	1
[K].AGCLNLVDVIEDVK.[T]	AT2G35630.1 1xTFIA [C399]	1
[K].EVCDAIALK.[C]	AT2G35630.1 1xTFIA [C96]	1
[K].SELPCSFK.[A]	AT2G35650.1 1xTFIA [C339]	1
[R].ITCEFGSSEHPSSK.[C]	AT2G35780.1 1xTFIA [C244]	1
[R].AYDPCTEK.[Y]	AT2G35780.1 1xTFIA [C306]	1
[K].GCSDIVGEK.[W]	AT2G35780.1 1xTFIA [C338]	1
[K].ADGNFYFVDADHCPNK.[A]	AT2G35790.1 1xTFIA [C215]	1
[R].IPCEVLK.[Q]	AT2G35800.1 1xTFIA [C651]	1
[K].SAPCGGLPAEAGVIPR.[A]	AT2G36200.2 1xTFIA [C120]	1
[K].LCGSPDGPSITGPR.[I]	AT2G36290.1 1xTFIA [C45]	1
[K].LSDDDLLELGNCK.[G]	AT2G36310.1 1xTFIA [C229]	1
[K].SCNALLLK.[V]	AT2G36530.1 1xTFIA [C346]	1
[K].GDDVICISR.[N]	AT2G36580.1 1xTFIA [C177]	1
[R].VVVCQK.[V]	AT2G36580.1 1xTFIA [C511]	1
[R].DHSLTPECWR.[-]	AT2G36870.1 1xTFIA [C297]	1
[K].TLALVGPSGCGK.[S]	AT2G36910.1 1xTFIA [C1063]	1
[R].LAEILEECPGQYYR.[Y]	AT2G37020.2 1xTFIA [C159]	1
[R].CPSPTPDPNAVLYSR.[N]	AT2G37130.1 1xTFIA [C231]	1
[K].SCDASLLLETAR.[G]	AT2G37130.1 1xTFIA [C77]	1
[RK].EILGTCVSVGCTVDGK.[D]	AT2G37190.1 1xTFIA [C]	1
[K].LEDTICR.[M]	AT2G37230.1 1xTFIA [C92]	1
[K].TIAECLADELINAAK.[G]	AT2G37270.2 1xTFIA [C175]	1
[K].AQCPIVER.[L]	AT2G37270.2 1xTFIA [C69]	1
[K].SVPELCGSVK.[V]	AT2G38270.1 1xTFIA [C123]	1
[R].SAPQCGFSQR.[V]	AT2G38270.1 1xTFIA [C219]	1
[K].SCSVIGGDGDNVGSLR.[Q]	AT2G38310.1 1xTFIA [C87]	1
[RK].AQCQFVTPR.[L]	AT2G38380.1 1xTFIA [C206]	1
[R].AAGLPSACK.[V]	AT2G38530.1 1xTFIA [C100]	1
[K].ISASTNCNTVR.[-]	AT2G38530.1 1xTFIA [C114]	1
[K].ACGVNIPYK.[I]	AT2G38540.1 1xTFIA [C100]	1
[K].ISTSTNCK.[T]	AT2G38540.1 1xTFIA [C114]	1
[K].SFPVDCNNVDK.[K]	AT2G38650.1 1xTFIA [C255]	1
[R].QGSGSACR.[S]	AT2G38700.1 1xTFIA [C165]	1
[R].GCIGTLEAR.[R]	AT2G38710.2 1xTFIA [C55]	1
[K].TFEQQCVGPSK.[Q]	AT2G38840.1 1xTFIA [C451]	1
[KR].VCSLEK.[KI]	AT2G38860.2 1xTFIA [C203]	1
[K].AACPVPFDEAK.[L]	AT2G38960.3 1xTFIA [C336]	1
[K].IVSGDGFSCGVTK.[D]	AT2G39180.1 1xTFIA [C186]	1
[R].DTQCGFK.[M]	AT2G39630.1 1xTFIA [C253]	1
[R].GLDASAACGQLR.[N]	AT2G39670.2 1xTFIA [C401]	1
[K].MCCLFINDLDAGAGR.[M]	AT2G39730.1 1xTFIA [C]	1
[K].SFQCELVMAK.[M]	AT2G39730.1 1xTFIA [C175]	1
[R].DVLQSVECLR.[G]	AT2G39740.1 1xTFIA [C44]	1
[R].EYIPCLDNTDVIK.[K]	AT2G39750.1 1xTFIA [C190]	1
[K].LGTIEHMCQVVK.[Q]	AT2G39970.1 1xTFIA [C52]	1
[R].HCPEPSPK.[C]	AT2G40280.1 1xTFIA [C117]	1
[K].GAESVDYIPCLDNYAAIK.[Q]	AT2G40280.1 1xTFIA [C94]	1
[K].SYQTLCEK.[Y]	AT2G40490.1 1xTFIA [C87]	1
[K].VLVCCQDGK.[Y]	AT2G40570.2 1xTFIA [C443]	1
[K].GAVDPCTTAFR.[N]	AT2G40760.1 1xTFIA [C272]	1
[R].AGCLDQAEAIIR.[S]	AT2G41080.1 1xTFIA [C345]	1
[K].GAMMELGEGVCK.[L]	AT2G41120.1 1xTFIA [C144]	1
[R].IDCPGK.[N]	AT2G41150.2 1xTFIA [C79]	1
[K].TSCSSVSYTR.[D]	AT2G41475.1 1xTFIA [C58]	1
[K].VALTCLDNVPDTDGSIR.[A]	AT2G41620.1 1xTFIA [C819]	1
[K].EICVIANGATK.[K]	AT2G41630.1 1xTFIA [C172]	1
[R].QAVTAAGSGCIAALSAER.[Y]	AT2G41680.1 1xTFIA [C381]	1
[R].TCGPLLDVVAIK.[E]	AT2G41800.1 1xTFIA [C178]	1
[R].GDIPHEIGNCVK.[L]	AT2G41820.1 1xTFIA [C397]	1
[K].ATFDCLQK.[T]	AT2G41840.1 1xTFIA [C237]	1
[R].ACHLAK.[RQ]	AT2G42590.3 1xTFIA [C195]	1
[R].ECGITDPLR.[V]	AT2G42600.2 1xTFIA [C546]	1
[K].ICTDAIVSELQK.[K]	AT2G42910.1 1xTFIA [C15]	1
[R].GNCAFTEK.[A]	AT2G43070.1 1xTFIA [C116]	1
[R].FPAAFVDPLDSCSHLSSR.[L]	AT2G43070.1 1xTFIA [C97]	1
[R].EHAPVCLGAAGAK.[A]	AT2G43090.1 1xTFIA [C152]	1
[K].ETVCNIFK.[A]	AT2G43350.2 1xTFIA [C128]	1
[R].EVQQCTLLSIK.[T]	AT2G43360.1 1xTFIA [C84]	1
[K].SDDTIIQSTADQLLGCGK.[V]	AT2G43420.1 1xTFIA [C376]	1
[K].VGSGCPAK.[G]	AT2G43610.1 1xTFIA [C108]	1
[K].INGGECNGR.[R]	AT2G43620.1 1xTFIA [C251]	1
[K].LAQICGTIAADEK.[R]	AT2G43710.1 1xTFIA [C260]	1
[K].AQDYLCGLAPR.[I]	AT2G43710.1 1xTFIA [C366]	1
[R].QVMNGVCTALYTDEELR.[L]	AT2G43950.1 1xTFIA [C212]	1
[R].IIVAENLPEDHCYQNLMK.[I]	AT2G43970.1 1xTFIA [C297]	1
[R].VEVCGK.[E]	AT2G44040.1 1xTFIA [C117]	1
[K].CGEIPIPK.[K]	AT2G44060.1 1xTFIA [C183]	1
[K].VVCDPSYLTNK.[V]	AT2G44100.1 1xTFIA [C283]	1
[R].GLSIPECQK.[V]	AT2G44350.2 1xTFIA [C109]	1
[R].GNPQPVNAAGVESGSDAPTSLMPGLCAK.[A]	AT2G44640.1 1xTFIA [C253]	1
[K].FEQCLVK.[G]	AT2G44760.1 1xTFIA [C306]	1
[K].APAVKPTCPTDTLK.[L]	AT2G45180.1 1xTFIA [C52]	1
[R].CAASAAPTTSVTQK.[L]	AT2G45200.2 1xTFIA [C102]	1
[K].QTCATNAVASPSPLK.[K]	AT2G45540.2 1xTFIA [C1449]	1
[R].IMSVAIQHPGNNEELCR.[T]	AT2G45540.2 1xTFIA [C738]	1
[R].TGCEIVVAEGDK.[A]	AT2G45770.2 1xTFIA [C227]	1
[K].DITSLCK.[A]	AT2G46280.1 1xTFIA [C200]	1
[R].EGDLLFSCAK.[D]	AT2G46280.1 1xTFIA [C28]	1
[R].AAICENINHYIEK.[N]	AT2G46520.1 1xTFIA [C280]	1
[R].IACELLK.[G]	AT2G46520.1 1xTFIA [C394]	1
[K].AESNVVHSYAASCIEK.[L]	AT2G46520.1 1xTFIA [C529]	1
[R].LICETPALLDPSAAK.[L]	AT2G46520.1 1xTFIA [C853]	1
[R].LCLGSSVEDLK.[T]	AT2G46560.1 1xTFIA [C1709]	1
[K].ELSTACTK.[H]	AT2G46930.1 1xTFIA [C263]	1
[R].TVASFCAEDK.[V]	AT2G47000.1 1xTFIA [C918]	1
[R].AADCFDLSSK.[C]	AT2G47010.1 1xTFIA [C63]	1
[K].GLLEPDCK.[C]	AT2G47240.1 1xTFIA [C167]	1
[K].CVHPNDHVNR.[S]	AT2G47510.2 1xTFIA [C155]	1
[R].VTCTLPR.[L]	AT2G47510.2 1xTFIA [C245]	1
[R].CGLGELVLPENEPGSSIMPGK.[V]	AT2G47510.2 1xTFIA [C332]	1
[K].STVGALEDCK.[F]	AT2G47550.1 1xTFIA [C103]	1
[R].MCLDDGR.[V]	AT2G47650.2 1xTFIA [C299]	1
[K].DCTLLR.[E]	AT2G47690.1 1xTFIA [C69]	1
[R].EDYLECLHHSK.[E]	AT2G47690.1 1xTFIA [C79]	1
[R].NILCEVVDK.[H]	AT2G47710.1 1xTFIA [C111]	1
[K].LISQDCK.[K]	AT2G47730.1 1xTFIA [C139]	1
[K].LGVENIEDCVR.[T]	AT2G47780.1 1xTFIA [C82]	1
[R].EASNSASLCILK.[D]	AT2G47940.1 1xTFIA [C556]	1
[K].TCPQLEGIVK.[K]	AT3G01190.1 1xTFIA [C35]	1
[R].GCDGSVLLDKPNNQGEK.[S]	AT3G01190.1 1xTFIA [C73]	1
[K].VCTDSTFLITATVDEAAPGLR.[S]	AT3G01280.1 1xTFIA [C72]	1
[R].LQQLDVQCETK.[T]	AT3G01290.1 1xTFIA [C58]	1
[K].LASGGCDSTVK.[V]	AT3G01340.2 1xTFIA [C184]	1
[R].VATASSDCTIK.[I]	AT3G01340.2 1xTFIA [C33]	1
[R].VCPSHVLDFQPGDAFVVR.[N]	AT3G01500.2 1xTFIA [C173]	1
[K].DYPNPSISCK.[R]	AT3G01520.1 1xTFIA [C27]	1
[K].HPELCDK.[V]	AT3G01720.1 1xTFIA [C176]	1
[R].LLSCTDEALK.[N]	AT3G01720.1 1xTFIA [C432]	1
[R].LLSCTDDQK.[K]	AT3G01720.1 1xTFIA [C68]	1
[K].SAVEEIVASPASAVCK.[K]	AT3G01780.1 1xTFIA [C57]	1
[K].LITDSMTCDVYR.[S]	AT3G02060.1 1xTFIA [C775]	1
[R].SEGQNCGNFLTDRPSTK.[V]	AT3G02180.1 1xTFIA [C85]	1
[K].ASSIFQCDLLDLPAVAQLEK.[D]	AT3G02200.2 1xTFIA [C239]	1
[K].VICDHLGLGVK.[T]	AT3G02230.1 1xTFIA [C257]	1
[K].EAVTVQQCYMELSK.[L]	AT3G02230.1 1xTFIA [C315]	1
[R].SPSHGESLCGK.[S]	AT3G02260.1 1xTFIA [C1491]	1
[R].GDGVCAQNLR.[H]	AT3G02260.1 1xTFIA [C2082]	1
[R].ETLLQTTACR.[V]	AT3G02260.1 1xTFIA [C2396]	1
[R].ACVSGLQTHAEENK.[G]	AT3G02260.1 1xTFIA [C4123]	1
[R].GICAEALSLK.[E]	AT3G02260.1 1xTFIA [C704]	1
[K].TLNLDYGDLSASLCR.[V]	AT3G02260.1 1xTFIA [C878]	1
[R].DSGPCVTYIGK.[G]	AT3G02360.1 1xTFIA [C174]	1
[K].VCAGNDNSFVILNQK.[G]	AT3G02530.1 1xTFIA [C285]	1
[R].CFPDGK.[EA]	AT3G02600.1 1xTFIA [C182]	1
[K].ALYDSLGDVICHGDK.[S]	AT3G02600.1 1xTFIA [C198]	1
[K].LVVLDMYTQWCGPCK.[V]	AT3G02730.1 1xTFIA [C102]	1
[K].LDCNPDNRPLAK.[E]	AT3G02730.1 1xTFIA [C126]	1
[K].ICVENENLK.[N]	AT3G02760.1 1xTFIA [C294]	1
[K].LAYTAHLEEDYCR.[F]	AT3G02760.1 1xTFIA [C317]	1
[K].LVYDIADQGGELCSLR.[Y]	AT3G02760.1 1xTFIA [C515]	1
[R].CLPDGNLLQTK.[I]	AT3G03100.1 1xTFIA [C33]	1
[R].DLLSLCEVVK.[G]	AT3G03110.1 1xTFIA [C532]	1
[R].EVCEGLGLLDLK.[N]	AT3G03120.1 1xTFIA [C140]	1
[R].DAVGGACGYGDLVK.[S]	AT3G03220.1 1xTFIA [C61]	1
[K].LNGGLGTTMGCTGPK.[S]	AT3G03250.1 1xTFIA [C95]	1
[K].LCDAVENLK.[L]	AT3G03270.2 1xTFIA [C112]	1
[R].AGHLSGDCHFK.[R]	AT3G03420.1 1xTFIA [C132]	1
[R].GNPYCSEVAAK.[D]	AT3G03420.1 1xTFIA [C167]	1
[K].AVVCTGPVAGGYTK.[G]	AT3G03420.1 1xTFIA [C63]	1
[R].EIFCDETLK.[L]	AT3G03590.1 1xTFIA [C112]	1
[R].EHCPSLQSELLK.[T]	AT3G03740.1 1xTFIA [C376]	1
[K].LGIDLEEGACK.[D]	AT3G03960.1 1xTFIA [C490]	1
[K].YASDAACTVLR.[V]	AT3G03960.1 1xTFIA [C517]	1
[R].VPTCVIQTAK.[D]	AT3G03990.1 1xTFIA [C211]	1
[K].VSEDSNNPCIATGYAGTYK.[Y]	AT3G04080.1 1xTFIA [C292]	1
[K].AIQEASACIVR.[V]	AT3G04610.1 1xTFIA [C308]	1
[R].GQASCGK.[C]	AT3G04720.1 1xTFIA [C132]	1
[K].GYNPDVILCTK.[L]	AT3G04760.1 1xTFIA [C127]	1
[K].EFGCESK.[L]	AT3G04790.1 1xTFIA [C204]	1
[K].ADVYVAACDVPGIK.[R]	AT3G04870.2 1xTFIA [C337]	1
[R].WDELSPPECR.[G]	AT3G05040.1 1xTFIA [C86]	1
[K].ANCQGETLAVADSK.[L]	AT3G05060.1 1xTFIA [C81]	1
[K].AEQCAVSAWK.[K]	AT3G05500.1 1xTFIA [C168]	1
[R].LAQVAVPTAAFCSEK.[Y]	AT3G05500.1 1xTFIA [C196]	1
[K].APCIIFIDEIDAIGTK.[R]	AT3G05530.1 1xTFIA [C266]	1
[K].DGNIDDIISCK.[G]	AT3G05680.2 1xTFIA [C1473]	1
[R].DSLCTVLPK.[L]	AT3G05680.2 1xTFIA [C302]	1
[K].LCDFGSAK.[MQV]	AT3G05840.1 1xTFIA [C216]	1
[R].YCDGASFSGDGQNQAAQLQFR.[G]	AT3G05910.1 1xTFIA [C149]	1
[K].CLSDAGLFLDTADVSGGR.[T]	AT3G05910.1 1xTFIA [C222]	1
[RK].CTPAQIR.[F]	AT3G05910.1 1xTFIA [C322]	1
[R].GADSGAVCLDGTLPGYHLHR.[G]	AT3G05910.1 1xTFIA [C67]	1
[R].DGSIMPACVPR.[L]	AT3G06035.1 1xTFIA [C112]	1
[R].LLTQPSCIQGK.[M]	AT3G06400.3 1xTFIA [C184]	1
[K].LSEVLETCSNIK.[C]	AT3G06530.2 1xTFIA [C690]	1
[K].YTMCTYPADPDQEIDLK.[N]	AT3G06580.1 1xTFIA [C105]	1
[K].TLSDVEGLCVSFAGDR.[G]	AT3G06580.1 1xTFIA [C301]	1
[K].TLTSVLGCEEEAK.[K]	AT3G06790.2 1xTFIA [C127]	1
[K].LPLDCPVTSSGR.[H]	AT3G06950.1 1xTFIA [C304]	1
[K].SCIIADQSGSGK.[T]	AT3G06980.1 1xTFIA [C414]	1
[R].LADCSIGFGR.[N]	AT3G07010.1 1xTFIA [C90]	1
[R].EAVCTENLTPWLK.[L]	AT3G07140.1 1xTFIA [C180]	1
[R].DLTNGQCTIK.[A]	AT3G07140.1 1xTFIA [C400]	1
[K].ALEDCGGWLER.[T]	AT3G07330.1 1xTFIA [C402]	1
[R].VLSHPQALAQCENTLTK.[L]	AT3G07630.2 1xTFIA [C207]	1
[R].EECFSHK.[A]	AT3G07680.1 1xTFIA [C31]	1
[K].FPSPGEACR.[G]	AT3G07720.1 1xTFIA [C173]	1
[R].QELVDCLGTIAQSGTAK.[F]	AT3G07770.1 1xTFIA [C183]	1
[K].LGCIEDR.[E]	AT3G07770.1 1xTFIA [C515]	1
[K].EFGQTCDWIK.[K]	AT3G07770.1 1xTFIA [C636]	1
[K].TDTVSLCGPVIDEIVVSHVA.[-]	AT3G08030.1 1xTFIA [C352]	1
[K].GGITECLK.[V]	AT3G08510.1 1xTFIA [C334]	1
[R].IAQLCEK.[A]	AT3G08530.1 1xTFIA [C631]	1
[R].SLLPVEPLVEECEK.[R]	AT3G08530.1 1xTFIA [C863]	1
[K].GIGDCFGR.[T]	AT3G08580.1 1xTFIA [C130]	1
[K].MVCETACSK.[E]	AT3G08947.1 1xTFIA [C231]	1
[K].SVLECK.[E]	AT3G08960.1 1xTFIA [C352]	1
[R].ENLQTCSTLHGDAFNSAISR.[M]	AT3G08960.1 1xTFIA [C980]	1
[R].CSSYVNAK.[C]	AT3G09260.1 1xTFIA [C222]	1
[R].YCDGASFSGRPEAEFK.[N]	AT3G09410.1 1xTFIA [C158]	1
[K].IACLEDIR.[K]	AT3G09560.2 1xTFIA [C808]	1
[R].NLPGVELCHVER.[L]	AT3G09630.1 1xTFIA [C236]	1
[K].SGNVPHCEK.[K]	AT3G09670.1 1xTFIA [C493]	1
[R].LLPCSDSTSK.[K]	AT3G09670.1 1xTFIA [C573]	1
[K].IAAFVPNDGCLNYIEENDEVLIAGFGR.[K]	AT3G09680.1 1xTFIA [C89]	1
[R].VDSICK.[K]	AT3G09740.1 1xTFIA [C14]	1
[K].GIEECVR.[A]	AT3G09820.1 1xTFIA [C318]	1
[R].ASSPECVK.[R]	AT3G09890.1 1xTFIA [C134]	1
[R].LVSSPDLSCNIPTNFGNGQTGVK.[L]	AT3G09925.1 1xTFIA [C122]	1
[R].DAICASIK.[D]	AT3G10050.1 1xTFIA [C351]	1
[R].AQEVWNNCAVR.[A]	AT3G10110.1 1xTFIA [C47]	1
[K].EICSVANGATK.[K]	AT3G10330.1 1xTFIA [C172]	1
[R].LIVNQLLPPSSSDCK.[F]	AT3G10350.2 1xTFIA [C380]	1
[K].VAAAGAIICQK.[L]	AT3G10380.1 1xTFIA [C359]	1
[K].SACSQGDR.[S]	AT3G10380.1 1xTFIA [C388]	1
[K].LATDCLK.[V]	AT3G10380.1 1xTFIA [C874]	1
[K].LDVELCK.[Y]	AT3G10640.1 1xTFIA [C43]	1
[R].TLDECIASPAQLAK.[A]	AT3G10650.1 1xTFIA [C226]	1
[R].MDVLCDSK.[G]	AT3G10740.1 1xTFIA [C131]	1
[K].YVAIGNEDCGK.[T]	AT3G10740.1 1xTFIA [C390]	1
[R].IPCAVVSNLDR.[K]	AT3G10970.1 1xTFIA [C226]	1
[K].VPPCPLDVSTSR.[R]	AT3G10980.1 1xTFIA [C29]	1
[R].VAQLCEK.[A]	AT3G11130.1 1xTFIA [C631]	1
[R].SLLPVEPLVAECEK.[R]	AT3G11130.1 1xTFIA [C863]	1
[R].TLQALQYIQENPDEVCPAGWKPGEK.[S]	AT3G11630.1 1xTFIA [C241]	1
[R].YANESVCK.[L]	AT3G11730.1 1xTFIA [C115]	1
[K].ELTCIK.[F]	AT3G11780.2 1xTFIA [C155]	1
[K].FVCLNK.[E]	AT3G11800.1 1xTFIA [C173]	1
[K].SVQYSPCDHR.[H]	AT3G11800.1 1xTFIA [C69]	1
[K].CAATTLSSK.[L]	AT3G11830.1 1xTFIA [C161]	1
[K].AQLVSNINACTAVGDVVR.[T]	AT3G11830.1 1xTFIA [C32]	1
[R].QLCDNAGFDATDVLNK.[L]	AT3G11830.1 1xTFIA [C453]	1
[R].VPCEKPPFSVGDLK.[K]	AT3G12120.2 1xTFIA [C26]	1
[K].AIPPHCFK.[R]	AT3G12120.2 1xTFIA [C44]	1
[K].DVTSLSNCNGLK.[Q]	AT3G12270.1 1xTFIA [C206]	1
[K].VLSLDGSTCDEALK.[L]	AT3G12280.1 1xTFIA [C38]	1
[R].EPLFLPCTPK.[G]	AT3G12290.1 1xTFIA [C149]	1
[K].ACAEVGIK.[S]	AT3G12290.1 1xTFIA [C64]	1
[K].ELQEFKPASDAPAITSSDLGCK.[Q]	AT3G12490.2 1xTFIA [C138]	1
[K].DALVEGFCK.[W]	AT3G12600.1 1xTFIA [C163]	1
[R].VVVDTGSELTWVNCR.[Y]	AT3G12700.1 1xTFIA [C134]	1
[R].YDSACIPLSDR.[A]	AT3G12740.1 1xTFIA [C87]	1
[K].ADDCIGPEVESLVASLPEGGVLLLENVR.[F]	AT3G12780.1 1xTFIA [C173]	1
[K].AGDLESAYELCK.[E]	AT3G13160.1 1xTFIA [C340]	1
[K].TNDYLQCK.[L]	AT3G13160.1 1xTFIA [C386]	1
[K].SPLEEFCNAK.[E]	AT3G13330.1 1xTFIA [C1327]	1
[K].MSVEYDNCK.[L]	AT3G13470.1 1xTFIA [C268]	1
[K].ILECTNHLSTDPNCLENLQR.[A]	AT3G13530.1 1xTFIA [C1095]	1
[R].LVSSLRPDESEDAIVSSCQK.[L]	AT3G13530.1 1xTFIA [C596]	1
[K].AHLQCGPGQK.[I]	AT3G13750.1 1xTFIA [C771]	1
[K].FASFGTPEGTCGSYR.[Q]	AT3G13750.1 1xTFIA [C792]	1
[R].IENSVYTFQMLEDQPCK.[V]	AT3G13772.1 1xTFIA [C104]	1
[K].NPQLTTCNK.[D]	AT3G13772.1 1xTFIA [C224]	1
[K].ADVIEPSWTDPQLICSK.[M]	AT3G13790.1 1xTFIA [C442]	1
[KR].TLITPVQCK.[S]	AT3G13870.1 1xTFIA [C645]	1
[K].GVPQCIDK.[L]	AT3G13900.1 1xTFIA [C743]	1
[K].TGNECYELLNDLAK.[Q]	AT3G14210.1 1xTFIA [C229]	1
[K].TLISSAITNQETCLDGFSHDDADK.[Q]	AT3G14310.1 1xTFIA [C178]	1
[K].GITCSGSR.[V]	AT3G14350.1 1xTFIA [C68]	1
[R].TAFGSSCVEGQR.[I]	AT3G14650.1 1xTFIA [C218]	1
[K].AGCSGDK.[R]	AT3G14790.1 1xTFIA [C373]	1
[K].VESVCK.[K]	AT3G14920.1 1xTFIA [C587]	1
[K].LAATCATAVESR.[V]	AT3G14990.1 1xTFIA [C139]	1
[R].FASCEK.[L]	AT3G14990.1 1xTFIA [C292]	1
[R].GGADVTVASVETQVGVDACHGIK.[M]	AT3G14990.1 1xTFIA [C49]	1
[R].LVNEANTGVSQCK.[-]	AT3G15350.2 1xTFIA [C423]	1
[R].IDSEGVLCGASFK.[V]	AT3G15450.1 1xTFIA [C223]	1
[R].LNNLCTLNR.[Q]	AT3G15450.1 1xTFIA [C89]	1
[R].YDNCISAIK.[A]	AT3G15590.1 1xTFIA [C416]	1
[K].GVPESPQCGFSSLAVR.[V]	AT3G15660.1 1xTFIA [C91]	1
[K].ADSPIYTMQICIPK.[H]	AT3G15840.1 1xTFIA [C149]	1
[K].LQLAEDCMK.[Y]	AT3G15980.2 1xTFIA [C690]	1
[R].GLECMSGSLDK.[T]	AT3G16220.1 1xTFIA [C139]	1
[K].IGVTSLPPTGCLPAAR.[T]	AT3G16370.1 1xTFIA [C223]	1
[K].AITEELCFR.[N]	AT3G16520.3 1xTFIA [C233]	1
[R].VQEIIGECPVR.[E]	AT3G16520.3 1xTFIA [C425]	1
[R].QGVLDCLNR.[A]	AT3G16560.1 1xTFIA [C246]	1
[R].VVVTTPLSTCNANLPSVGNLVSR.[L]	AT3G16660.1 1xTFIA [C141]	1
[R].IGVAVDFSDCSK.[K]	AT3G17020.1 1xTFIA [C18]	1
[K].GNCGGLSAIQLSTEHNANNEDIR.[W]	AT3G17090.1 1xTFIA [C184]	1
[K].GPPVSTTNTASPAACK.[R]	AT3G17340.2 1xTFIA [C431]	1
[R].EIGFVSADVGLDADNCK.[V]	AT3G17390.1 1xTFIA [C90]	1
[K].LNFEDNCVSK.[L]	AT3G17750.1 1xTFIA [C49]	1
[R].LLCSSEVCTTTER.[D]	AT3G17780.1 1xTFIA [C69]	1
[K].DEPPIPIPGFVGVGCK.[Q]	AT3G17850.1 1xTFIA [C61]	1
[K].LLSPECVPK.[F]	AT3G17920.1 1xTFIA [C982]	1
[R].LETDCLSGSHNNADGFSPLLGCNK.[C]	AT3G18050.1 1xTFIA [C213]	1
[K].VYDSDCNGK.[V]	AT3G18430.2 1xTFIA [C107]	1
[K].VTNEGLEQGYCVVPSK.[Q]	AT3G18600.1 1xTFIA [C314]	1
[R].GSTWAGCSGLDR.[S]	AT3G18680.1 1xTFIA [C156]	1
[R].YNGNNVDLGTACGK.[Y]	AT3G18740.1 1xTFIA [C85]	1
[R].SIICDESFR.[S]	AT3G19080.1 1xTFIA [C312]	1
[K].VSEEFISECK.[S]	AT3G19170.1 1xTFIA [C118]	1
[R].GKDEPCSK.[I]	AT3G19170.1 1xTFIA [C726]	1
[K].ACESIGDGIGK.[T]	AT3G19190.1 1xTFIA [C1742]	1
[K].LPLPPGDQCR.[N]	AT3G19300.1 1xTFIA [C152]	1
[R].GTLLHLCDDVIQQEVK.[E]	AT3G19340.1 1xTFIA [C387]	1
[R].EFQTTGLFAPDCSAAR.[F]	AT3G19430.1 1xTFIA [C521]	1
[R].LEQEPCSPFSAK.[E]	AT3G19720.1 1xTFIA [C136]	1
[R].VCDMIK.[R]	AT3G19760.1 1xTFIA [C165]	1
[K].DGLVCTAR.[K]	AT3G19820.3 1xTFIA [C86]	1
[K].VPLINCAK.[T]	AT3G20050.1 1xTFIA [C154]	1
[R].ALHDALCIVK.[R]	AT3G20050.1 1xTFIA [C400]	1
[K].GECPPNMAAAIAEVVK.[K]	AT3G20240.1 1xTFIA [C290]	1
[R].NPIPEPSVGPLHPECGK.[E]	AT3G20320.1 1xTFIA [C219]	1
[K].EGLIVCDR.[Q]	AT3G20320.1 1xTFIA [C227]	1
[K].EVECLTR.[S]	AT3G20320.1 1xTFIA [C308]	1
[R].VLLGNVDCTEEPALCK.[R]	AT3G20560.1 1xTFIA [C213]	1
[R].ACAALASCLPDSLR.[D]	AT3G20800.1 1xTFIA [C268]	1
[R].DGSFSNCLR.[E]	AT3G20800.1 1xTFIA [C281]	1
[K].YAQVCVTMPTAK.[I]	AT3G21055.1 1xTFIA [C92]	1
[K].DGTPVLCLNR.[S]	AT3G21200.1 1xTFIA [C104]	1
[K].SYCPADFNK.[V]	AT3G21200.1 1xTFIA [C292]	1
[R].LVEPASGCILIDGIDISK.[I]	AT3G21250.2 1xTFIA [C1272]	1
[R].SSSAAAQDCSVTGLSDPLLTK.[N]	AT3G21250.2 1xTFIA [C182]	1
[R].SCLETAIPELR.[Q]	AT3G22060.1 1xTFIA [C102]	1
[R].VVGGSCNFR.[Y]	AT3G22060.1 1xTFIA [C239]	1
[K].TCPIDTLK.[L]	AT3G22142.1 1xTFIA [C1397]	1
[R].ACNVQTPPVSR.[C]	AT3G22600.1 1xTFIA [C95]	1
[K].TTFVTFVENGCAR.[F]	AT3G22640.1 1xTFIA [C341]	1
[R].VDSSGEVCGVTFK.[V]	AT3G22850.1 1xTFIA [C220]	1
[K].TPEALQGQEGGSVCALK.[D]	AT3G22850.1 1xTFIA [C25]	1
[K].ISEEICNSAAK.[M]	AT3G22960.1 1xTFIA [C490]	1
[R].SFELAHCSR.[C]	AT3G23300.1 1xTFIA [C280]	1
[K].DSTCPLK.[S]	AT3G23510.1 1xTFIA [C477]	1
[K].SFNPPPSDWSSTTDFCK.[W]	AT3G23750.1 1xTFIA [C51]	1
[R].ADLSVACK.[A]	AT3G23920.1 1xTFIA [C73]	1
[K].ECALLTDGR.[F]	AT3G23940.1 1xTFIA [C514]	1
[R].AIFAEGCK.[S]	AT3G23990.1 1xTFIA [C134]	1
[K].VGICELPFHPISSEEIGGVGGTCVIR.[G]	AT3G24170.3 1xTFIA [C73]	1
[R].LELTTPACPVK.[D]	AT3G24430.1 1xTFIA [C128]	1
[K].IPASICQLPK.[L]	AT3G24480.1 1xTFIA [C333]	1
[K].GEICVASSR.[V]	AT3G24503.1 1xTFIA [C302]	1
[K].CNGATTVK.[L]	AT3G24503.1 1xTFIA [C6]	1
[R].SALEQCGK.[T]	AT3G24530.1 1xTFIA [C193]	1
[R].VIASNEGFCR.[R]	AT3G24530.1 1xTFIA [C370]	1
[R].VSGTVLEGGCAVDK.[Q]	AT3G24590.1 1xTFIA [C286]	1
[R].IAELSCGTAPVEVR.[E]	AT3G24880.1 1xTFIA [C563]	1
[R].GDPIEFELGTGQVIPGWDQGLLGACVGEK.[R]	AT3G25220.1 1xTFIA [C100]	1
[K].CDLQAHK.[G]	AT3G25220.1 1xTFIA [C45]	1
[K].VACNLNDAACK.[L]	AT3G25230.2 1xTFIA [C458]	1
[K].GGVLEQICEGK.[G]	AT3G25530.1 1xTFIA [C85]	1
[K].AAIDCQK.[Q]	AT3G25680.1 1xTFIA [C463]	1
[K].AVESLCR.[V]	AT3G25800.1 1xTFIA [C111]	1
[R].GISAGQGASCGFGMR.[G]	AT3G25920.1 1xTFIA [C111]	1
[K].GKPVVLYFYPADETPGCTK.[Q]	AT3G26060.2 1xTFIA [C112]	1
[K].QACAFR.[D]	AT3G26060.2 1xTFIA [C117]	1
[K].DGIVLNCPHVK.[E]	AT3G26370.1 1xTFIA [C118]	1
[K].GDIPTYVVGVNADAYSHDEPIISNASCTTNCLAPFVK.[V]	AT3G26650.1 1xTFIA [C213]	1
[K].GILDVCDEPLVSVDFR.[C]	AT3G26650.1 1xTFIA [C337]	1
[R].AIETIPCVAK.[K]	AT3G27060.1 1xTFIA [C140]	1
[R].TGVIQECK.[R]	AT3G27160.1 1xTFIA [C117]	1
[K].QVVTPTGSVYSGVDFCK.[K]	AT3G27190.1 1xTFIA [C341]	1
[K].QANLAECNK.[S]	AT3G27320.1 1xTFIA [C238]	1
[R].AYNSACGDHPELK.[S]	AT3G28300.1 1xTFIA [C22]	1
[K].IPDSLQYCASLQK.[L]	AT3G28450.1 1xTFIA [C101]	1
[K].AGECQK.[N]	AT3G28480.2 1xTFIA [C298]	1
[R].GTQTVSDYTCNGR.[H]	AT3G28720.1 1xTFIA [C479]	1
[R].VEASLNCFK.[D]	AT3G28720.1 1xTFIA [C648]	1
[R].GVDCIGVIQDGR.[I]	AT3G28860.1 1xTFIA [C1215]	1
[R].ETPAIDVCK.[G]	AT3G29360.1 1xTFIA [C350]	1
[K].MPCDVFER.[F]	AT3G29410.1 1xTFIA [C177]	1
[K].APGPGYTCGPAK.[L]	AT3G29810.1 1xTFIA [C182]	1
[K].AAVETACPR.[T]	AT3G32980.1 1xTFIA [C120]	1
[K].NQCQFIMDR.[L]	AT3G32980.1 1xTFIA [C206]	1
[R].HQEACSQLQDSGR.[W]	AT3G33530.3 1xTFIA [C1229]	1
[R].LLLDLLEAPDPCTLENFLGR.[I]	AT3G43190.1 1xTFIA [C266]	1
[R].LLPDAAGTTCGQR.[L]	AT3G43190.1 1xTFIA [C349]	1
[K].LPSESVVEFFTALCGVSAEELK.[Q]	AT3G43300.2 1xTFIA [C1002]	1
[R].LDSCLVIPPPPK.[F]	AT3G43540.1 1xTFIA [C50]	1
[K].QFNVEILNGGCHEK.[R]	AT3G43600.1 1xTFIA [C1236]	1
[K].CAVAVAPVYPIK.[S]	AT3G43960.1 1xTFIA [C336]	1
[K].GNQNFVCLNK.[Q]	AT3G44150.1 1xTFIA [C173]	1
[K].QDCAIR.[T]	AT3G44150.1 1xTFIA [C179]	1
[R].CIWGQGDGSTIPVYDTPIGK.[LI]	AT3G44310.3 1xTFIA [C161]	1
[K].IGAAICWENR.[M]	AT3G44310.3 1xTFIA [C186]	1
[K].LGAAICWENR.[M]	AT3G44310.3 1xTFIA [C186]	1
[K].GIELYCAPTADGSK.[E]	AT3G44310.3 1xTFIA [C207]	1
[K].SGKPVTVTPEEGILIHVSQASLGECK.[N]	AT3G44750.1 1xTFIA [C34]	1
[K].LAGCTADSSSSCRPPSPAPMR.[N]	AT3G44990.1 1xTFIA [C238]	1
[R].THACTEPYIIAANR.[Q]	AT3G45140.1 1xTFIA [C561]	1
[R].ETLAAGNNYCGR.[I]	AT3G45780.2 1xTFIA [C261]	1
[R].LGCFEGANEVK.[Q]	AT3G45780.2 1xTFIA [C939]	1
[R].YCIYDFDFVTAENCQK.[S]	AT3G46000.1 1xTFIA [C78]	1
[K].EAMCSAK.[D]	AT3G46510.1 1xTFIA [C73]	1
[R].LTVPGGATVACSTAK.[A]	AT3G47340.1 1xTFIA [C523]	1
[K].STLENCQVLQAK.[V]	AT3G47490.1 1xTFIA [C175]	1
[K].GVAADLSHCNTPSQVR.[D]	AT3G47520.1 1xTFIA [C129]	1
[R].DFTGPSELADCLK.[D]	AT3G47520.1 1xTFIA [C147]	1
[R].VDTFCVHGSPDGYITGIR.[G]	AT3G47860.1 1xTFIA [C183]	1
[K].VQCVGAEDLEK.[S]	AT3G47860.1 1xTFIA [C201]	1
[K].LCTLQQVEEVK.[C]	AT3G47960.1 1xTFIA [C357]	1
[R].ESLGHPLGVASEPVPPVCHR.[A]	AT3G48110.1 1xTFIA [C367]	1
[R].GNNPCLAAR.[T]	AT3G48110.1 1xTFIA [C937]	1
[R].AVNCTDTEGIALNQLAK.[L]	AT3G48150.1 1xTFIA [C472]	1
[R].EEVFGPALCVK.[T]	AT3G48170.1 1xTFIA [C400]	1
[K].LLDGDHTLEVCANR.[M]	AT3G48200.1 1xTFIA [C100]	1
[K].SVCSDIAGNNFK.[R]	AT3G48200.1 1xTFIA [C209]	1
[R].ISLDCHQR.[K]	AT3G48200.1 1xTFIA [C80]	1
[K].GSPVALLPQSSSDISVCSDLR.[I]	AT3G48430.1 1xTFIA [C456]	1
[K].TPHVSVCGDVK.[L]	AT3G48560.1 1xTFIA [C412]	1
[R].FVNSGTEACMGVLR.[L]	AT3G48730.1 1xTFIA [C166]	1
[R].CAVIGNSGDLLK.[T]	AT3G48820.1 1xTFIA [C175]	1
[R].VGAGSADPLASCSIVK.[K]	AT3G48820.1 1xTFIA [C389]	1
[R].SCSASLAPVILSR.[L]	AT3G48990.1 1xTFIA [C288]	1
[K].YGEEINCAVIPR.[E]	AT3G48990.1 1xTFIA [C455]	1
[K].NQCQFILDR.[L]	AT3G49120.1 1xTFIA [C207]	1
[K].AGDVCFAEVTR.[D]	AT3G49430.1 1xTFIA [C149]	1
[K].TCPNVEQIVR.[N]	AT3G49960.1 1xTFIA [C36]	1
[K].AATFELCPR.[D]	AT3G49990.1 1xTFIA [C18]	1
[R].GGCQVFK.[R]	AT3G50210.3 1xTFIA [C310]	1
[K].LVSSQTNETCK.[S]	AT3G50270.1 1xTFIA [C351]	1
[K].GTGTANQCPTIDGGSETFSFK.[A]	AT3G50820.1 1xTFIA [C113]	1
[R].HPGEFECR.[E]	AT3G51050.1 1xTFIA [C292]	1
[K].CPQPDLTLGLK.[R]	AT3G51240.1 1xTFIA [C205]	1
[K].ICDAVEVAGK.[N]	AT3G51250.1 1xTFIA [C380]	1
[R].IECQSHR.[L]	AT3G51260.1 1xTFIA [C92]	1
[K].ITPECFK.[K]	AT3G51550.1 1xTFIA [C778]	1
[R].LPGACR.[V]	AT3G51600.1 1xTFIA [C100]	1
[R].TNCNTVR.[-]	AT3G51600.1 1xTFIA [C114]	1
[R].GCCSGVQR.[L]	AT3G51600.1 1xTFIA [C54]	1
[K].NDVCTLLR.[A]	AT3G51730.1 1xTFIA [C192]	1
[K].VAAAYDCK.[I]	AT3G51800.2 1xTFIA [C178]	1
[K].IVDICEK.[G]	AT3G51800.2 1xTFIA [C51]	1
[K].LAAPVECK.[G]	AT3G52140.4 1xTFIA [C656]	1
[K].IIGCQSPK.[C]	AT3G52500.1 1xTFIA [C153]	1
[R].GCDPNTR.[N]	AT3G52500.1 1xTFIA [C171]	1
[K].CGHSNQLRPK.[K]	AT3G52590.1 1xTFIA [C115]	1
[R].CNYAGIYNEK.[K]	AT3G52840.1 1xTFIA [C669]	1
[K].CDTQIEFLK.[N]	AT3G52850.1 1xTFIA [C202]	1
[R].YCAPDPEQDFTK.[G]	AT3G52850.1 1xTFIA [C257]	1
[K].ECADGIIK.[S]	AT3G52850.1 1xTFIA [C319]	1
[R].GGFTYSACVDDHSK.[D]	AT3G52850.1 1xTFIA [C488]	1
[R].EHDTCIGSGK.[V]	AT3G52850.1 1xTFIA [C553]	1
[K].ALTIPEGTTVFDACR.[R]	AT3G52950.1 1xTFIA [C85]	1
[K].TILFAVPGAFTPTCSQK.[H]	AT3G52960.1 1xTFIA [C121]	1
[K].QMELSGCAR.[S]	AT3G53700.1 1xTFIA [C466]	1
[R].NEQTPCPVFR.[N]	AT3G53900.2 1xTFIA [C103]	1
[K].TDIACLDMLDTGSR.[Q]	AT3G53990.1 1xTFIA [C83]	1
[K].GTIDCFVK.[T]	AT3G54110.1 1xTFIA [C255]	1
[R].LCSVTQVEELK.[S]	AT3G54140.1 1xTFIA [C318]	1
[K].QGEITASGCPFSK.[A]	AT3G54360.1 1xTFIA [C31]	1
[K].QGETTASGCPFSK.[S]	AT3G54360.1 1xTFIA [C55]	1
[R].TLQCEAPQCK.[Q]	AT3G54400.1 1xTFIA [C]	1
[K].QAPNPSCTVSK.[S]	AT3G54400.1 1xTFIA [C154]	1
[K].DQTCLIIEDLVTSGASVLETAAPLR.[A]	AT3G54470.1 1xTFIA [C114]	1
[K].ETNLCLAADVGTAAELLDIADK.[V]	AT3G54470.1 1xTFIA [C246]	1
[R].ELSNCQNVYPK.[I]	AT3G54610.1 1xTFIA [C400]	1
[K].ESELIHCR.[W]	AT3G54890.1 1xTFIA [C91]	1
[R].EVASALTWCADNK.[T]	AT3G55070.1 1xTFIA [C202]	1
[K].QLGLYTDCEAK.[A]	AT3G55120.1 1xTFIA [C138]	1
[K].LLNDPCPGSLDSR.[G]	AT3G55270.1 1xTFIA [C325]	1
[K].EYCDGNNNSLTVVFK.[D]	AT3G55360.1 1xTFIA [C72]	1
[R].GGDTCTANK.[A]	AT3G55390.1 1xTFIA [C145]	1
[R].SSQYCTDVAK.[A]	AT3G55410.1 1xTFIA [C449]	1
[K].VIACVGETLEER.[E]	AT3G55440.1 1xTFIA [C127]	1
[R].DSLVELCSQDVQK.[S]	AT3G55510.1 1xTFIA [C326]	1
[K].ITCSQETEPLGTAGPLALAR.[D]	AT3G55590.1 1xTFIA [C80]	1
[K].LDYPAACNAMETLLVHK.[D]	AT3G55610.1 1xTFIA [C543]	1
[R].TASCGGTACVNSFGDEQLAVDMLADK.[L]	AT3G55800.1 1xTFIA [C116]	1
[K].CEIGQSLEEFLAQATPDK.[G]	AT3G55800.1 1xTFIA [C74]	1
[R].DCSLPK.[F]	AT3G55990.1 1xTFIA [C191]	1
[K].VDDLICVHNMDAR.[K]	AT3G56120.1 1xTFIA [C268]	1
[K].SLQCIDPHTR.[E]	AT3G56150.2 1xTFIA [C373]	1
[K].AAEFFQNEEVTTSANQCNLK.[V]	AT3G56190.1 1xTFIA [C154]	1
[K].LADCHLK.[AS]	AT3G56190.1 1xTFIA [C62]	1
[K].APLLIGCDVR.[N]	AT3G56310.1 1xTFIA [C311]	1
[K].CAEPWIEVK.[F]	AT3G56650.1 1xTFIA [C132]	1
[K].ENPEFQCYPIFK.[Y]	AT3G56940.1 1xTFIA [C242]	1
[K].YFENWCQDENR.[H]	AT3G56940.1 1xTFIA [C253]	1
[R].TLCSNLER.[S]	AT3G57290.1 1xTFIA [C161]	1
[K].ECGILTAGGVAIEGSDFR.[N]	AT3G57330.1 1xTFIA [C686]	1
[K].SKPCTK.[AF]	AT3G57510.1 1xTFIA [C188]	1
[K].EHALVVCNHR.[S]	AT3G57650.1 1xTFIA [C89]	1
[K].TCDINFEGK.[T]	AT3G57660.1 1xTFIA [C543]	1
[R].AEPIYITTCPR.[D]	AT3G57790.1 1xTFIA [C342]	1
[R].GPCIIEGVSK.[T]	AT3G57890.2 1xTFIA [C354]	1
[R].APATGLEGSGCLFK.[K]	AT3G57940.1 1xTFIA [C446]	1
[R].CHTSAHQAELLR.[K]	AT3G58140.1 1xTFIA [C160]	1
[K].GLTSHCYR.[I]	AT3G58140.1 1xTFIA [C392]	1
[R].GCDILVATPGR.[L]	AT3G58510.1 1xTFIA [C280]	1
[R].LDPASSEPLFTNCTR.[D]	AT3G58560.1 1xTFIA [C536]	1
[K].NISVVAVCPK.[G]	AT3G58610.2 1xTFIA [C244]	1
[K].NTVECITGTISR.[T]	AT3G58610.2 1xTFIA [C349]	1
[R].GVSFMVDNCSTTAR.[L]	AT3G58610.2 1xTFIA [C511]	1
[R].GGGSGATSPNPGVLPTGNICPSGR.[I]	AT3G58620.1 1xTFIA [C158]	1
[R].VQMGECLK.[T]	AT3G59020.2 1xTFIA [C111]	1
[K].ILECHLK.[L]	AT3G59020.2 1xTFIA [C300]	1
[K].DGALLAVGTLCDK.[L]	AT3G59020.2 1xTFIA [C444]	1
[R].SFIEACK.[D]	AT3G59020.2 1xTFIA [C531]	1
[R].GTGHYLTCK.[E]	AT3G59020.2 1xTFIA [C716]	1
[R].DPSVVCEAVK.[R]	AT3G59760.1 1xTFIA [C99]	1
[K].IVCDPSYLPNK.[V]	AT3G59920.1 1xTFIA [C283]	1
[K].ELCIGNLK.[S]	AT3G59970.3 1xTFIA [C402]	1
[R].ALIEFCDGAPPVK.[S]	AT3G60340.1 1xTFIA [C112]	1
[K].GLTSVCETLTQK.[R]	AT3G60740.1 1xTFIA [C843]	1
[R].NLSQQCLNALAK.[VA]	AT3G60750.1 1xTFIA [C440]	1
[K].IIEPAIDCIQK.[L]	AT3G60860.1 1xTFIA [C109]	1
[K].LIDSVCK.[C]	AT3G60860.1 1xTFIA [C142]	1
[K].CHDLGDESIELPVLK.[T]	AT3G60860.1 1xTFIA [C144]	1
[R].TCQDIPPQVIFK.[L]	AT3G60880.2 1xTFIA [C201]	1
[K].RPESCSSSAK.[S]	AT3G60910.1 1xTFIA [C195]	1
[R].FDEACVLAR.[S]	AT3G60960.1 1xTFIA [C180]	1
[K].GCLDSDTIK.[I]	AT3G60980.1 1xTFIA [C303]	1
[K].LTEGCSFR.[RK]	AT3G61110.1 1xTFIA [C79]	1
[K].MQLYDCK.[L]	AT3G61130.1 1xTFIA [C292]	1
[K].VNGAVETCGESFHR.[F]	AT3G61130.1 1xTFIA [C526]	1
[R].DYCTTTK.[H]	AT3G61140.1 1xTFIA [C169]	1
[R].VNAVCPGFVK.[T]	AT3G61220.2 1xTFIA [C254]	1
[K].VTEGCEAYVAAK.[Q]	AT3G61440.1 1xTFIA [C72]	1
[K].QEHFQPTCSIK.[D]	AT3G61440.1 1xTFIA [C87]	1
[K].WNVQAEIVHCR.[W]	AT3G61470.1 1xTFIA [C98]	1
[K].VSPVVQELCK.[K]	AT3G61580.1 1xTFIA [C399]	1
[K].VLTCSDFEHEIASK.[L]	AT3G61600.1 1xTFIA [C363]	1
[K].SDHFPGCQNK.[R]	AT3G62010.1 1xTFIA [C33]	1
[R].IYACGELPLDA.[-]	AT3G62030.2 1xTFIA [C306]	1
[K].SPWECSNVR.[G]	AT3G62110.1 1xTFIA [C417]	1
[R].GYSQWVSPEITCDSLK.[E]	AT3G62110.1 1xTFIA [C433]	1
[K].VLGAVGGESCLIK.[N]	AT3G62360.1 1xTFIA [C145]	1
[K].SIPCGK.[Y]	AT3G62360.1 1xTFIA [C289]	1
[K].DGCQASVSPFTGR.[L]	AT3G62360.1 1xTFIA [C790]	1
[K].GCDSSLSILEFK.[N]	AT3G62530.1 1xTFIA [C202]	1
[K].EVICNAVQK.[L]	AT3G62550.1 1xTFIA [C111]	1
[K].LYLSPVETCK.[N]	AT3G62680.1 1xTFIA [C263]	1
[R].ESYVQNACSVTR.[Y]	AT3G62820.1 1xTFIA [C38]	1
[R].YQDLCAK.[T]	AT3G62820.1 1xTFIA [C47]	1
[R].EFEGCVAAAK.[G]	AT3G63390.1 1xTFIA [C101]	1
[K].IGIYNIEGCSR.[Y]	AT3G63460.1 1xTFIA [C339]	1
[K].EAVDQCITANK.[M]	AT3G63460.1 1xTFIA [C584]	1
[K].FSASLCK.[L]	AT3G63460.1 1xTFIA [C738]	1
[R].TCAPGLPENGFASAFDR.[A]	AT4G00360.1 1xTFIA [C199]	1
[R].VMTCVQQCDR.[F]	AT4G00570.1 1xTFIA [C]	1
[R].EPLFVPCTPK.[G]	AT4G00620.1 1xTFIA [C209]	1
[R].LVGDICYEEASK.[V]	AT4G00620.1 1xTFIA [C319]	1
[K].GNGTNCAR.[I]	AT4G01100.2 1xTFIA [C103]	1
[R].GMDVCISTTAK.[S]	AT4G01310.1 1xTFIA [C210]	1
[K].IVVNCGIGDAAQNDK.[G]	AT4G01310.1 1xTFIA [C93]	1
[K].VTTGPNLDCENQRPFS.[-]	AT4G01700.1 1xTFIA [C273]	1
[K].DNNACPAK.[G]	AT4G01700.1 1xTFIA [C59]	1
[K].SPLADCDFPTDVNK.[G]	AT4G02270.1 1xTFIA [C122]	1
[K].LDELLISSAICNGEDLGPFVR.[K]	AT4G02350.1 1xTFIA [C35]	1
[K].MCAVLEDQFSR.[M]	AT4G02350.1 1xTFIA [C364]	1
[K].TAAQAENRPTPPLYSCTDVR.[S]	AT4G02480.1 1xTFIA [C1211]	1
[R].ASSLSICEAR.[G]	AT4G02480.1 1xTFIA [C263]	1
[K].YANFATDLTTACPR.[I]	AT4G02480.1 1xTFIA [C500]	1
[K].EAFEIFCNK.[T]	AT4G02570.2 1xTFIA [C375]	1
[K].EQCLALGTR.[L]	AT4G02770.1 1xTFIA [C135]	1
[K].LAICDDIGEK.[A]	AT4G02790.1 1xTFIA [C285]	1
[K].IQLEGNCGK.[K]	AT4G02790.1 1xTFIA [C329]	1
[K].FLCPCHGSQYNAQGR.[V]	AT4G03280.1 1xTFIA [C177]	1
[K].ALQDCPK.[S]	AT4G03430.1 1xTFIA [C892]	1
[K].DEFADLCQAIALR.[F]	AT4G03560.1 1xTFIA [C392]	1
[K].ESCITVK.[K]	AT4G04570.1 1xTFIA [C275]	1
[K].GLFSFYEDGHQECCR.[VI]	AT4G04610.1 1xTFIA [C]	1
[K].ECGLHK.[G]	AT4G04610.1 1xTFIA [C322]	1
[R].NESLLLNPSCGTLK.[L]	AT4G04670.1 1xTFIA [C310]	1
[K].EIGTGNTYACK.[S]	AT4G04720.1 1xTFIA [C108]	1
[K].AAVSCDVGGGA.[-]	AT4G04890.1 1xTFIA [C737]	1
[R].ICADDSVAELK.[R]	AT4G06599.1 1xTFIA [C40]	1
[K].CAGLGK.[L]	AT4G06676.1 1xTFIA [C289]	1
[K].SGCQTFDVNSLAETLK.[C]	AT4G08320.2 1xTFIA [C166]	1
[R].ELCLDR.[N]	AT4G08850.1 1xTFIA [C244]	1
[K].IETELSDICDGILK.[L]	AT4G09000.2 1xTFIA [C105]	1
[K].GDCVAQCTR.[C]	AT4G09620.1 1xTFIA [C205]	1
[K].NLICNGLVLAEDGK.[K]	AT4G10320.1 1xTFIA [C621]	1
[K].GSEESVHYCSIPPR.[E]	AT4G10320.1 1xTFIA [C830]	1
[R].SLVPCNDTLK.[Y]	AT4G10320.1 1xTFIA [C908]	1
[K].YGANCGPEAVWFK.[T]	AT4G10340.1 1xTFIA [C141]	1
[R].SIACYEEGLK.[I]	AT4G10840.1 1xTFIA [C205]	1
[K].SYCENALR.[I]	AT4G10840.1 1xTFIA [C372]	1
[K].IVCENTLDAR.[L]	AT4G11150.1 1xTFIA [C201]	1
[R].VDLENGDNILGYICGK.[I]	AT4G11175.1 1xTFIA [C103]	1
[K].MGFYDQTCPYAEK.[I]	AT4G11290.1 1xTFIA [C34]	1
[R].LCEIIR.[N]	AT4G11420.1 1xTFIA [C199]	1
[K].GVLSCASQEVK.[D]	AT4G11420.1 1xTFIA [C389]	1
[K].YLDLCVDLK.[R]	AT4G11420.1 1xTFIA [C57]	1
[R].IVCQQVNVSSLEEVIK.[H]	AT4G11420.1 1xTFIA [C77]	1
[K].GHGFEILAFPCNQFGNQEPGTNEEIVQFACTR.[F]	AT4G11600.1 1xTFIA [C153]	1
[K].LPSCSIIAPGQK.[H]	AT4G12040.1 1xTFIA [C65]	1
[K].SFQDCAR.[R]	AT4G12340.1 1xTFIA [C157]	1
[R].LSNVETWVSAALTDETTCLDGFDGK.[V]	AT4G12390.1 1xTFIA [C162]	1
[R].VSWQDGVLGTNCPIPPK.[W]	AT4G12420.2 1xTFIA [C100]	1
[K].TEFGHPDNVLYCGALSK.[L]	AT4G12420.2 1xTFIA [C547]	1
[R].TPGSSGNSCPIDALK.[L]	AT4G12470.1 1xTFIA [C78]	1
[R].TPGSSGNCPIDALR.[L]	AT4G12490.1 1xTFIA [C99]	1
[K].LHMYDPVPSVNCPLELDK.[A]	AT4G12650.1 1xTFIA [C238]	1
[K].TFQDTVDGGLTVFCPSDSAVGK.[F]	AT4G12730.1 1xTFIA [C228]	1
[K].ATLCIHPDK.[V]	AT4G12780.1 1xTFIA [C865]	1
[K].AINDCYNSDLSK.[K]	AT4G12870.1 1xTFIA [C143]	1
[K].LDDLVGQVCK.[A]	AT4G12870.1 1xTFIA [C192]	1
[R].GGCVQGMK.[L]	AT4G12880.1 1xTFIA [C115]	1
[K].LNALEACAIR.[T]	AT4G12960.2 1xTFIA [C100]	1
[R].VYIGSCTGGK.[T]	AT4G13430.1 1xTFIA [C376]	1
[R].LNEPQVCVSTTNR.[N]	AT4G13430.1 1xTFIA [C465]	1
[R].DNFCQQLDNSVVGIR.[Y]	AT4G13730.1 1xTFIA [C322]	1
[R].ACIQDTK.[I]	AT4G13770.1 1xTFIA [C375]	1
[R].TSTPEQTEVCQAIFNK.[L]	AT4G13780.1 1xTFIA [C119]	1
[R].YYGGNEFIDEIENLCR.[S]	AT4G13930.1 1xTFIA [C82]	1
[R].LELELAEVEMPGLMACR.[T]	AT4G13940.1 1xTFIA [C42]	1
[K].IQGVIGPCSSLEK.[K]	AT4G14160.1 1xTFIA [C432]	1
[R].LQCQSCK.[H]	AT4G14320.2 1xTFIA [C]	1
[R].SFELSHCSR.[C]	AT4G14360.2 1xTFIA [C277]	1
[K].GCSEVDLLLEMDR.[I]	AT4G14360.2 1xTFIA [C531]	1
[K].LPESTNIVDVIQVVNCPK.[D]	AT4G14570.1 1xTFIA [C370]	1
[K].SDIPTILCK.[R]	AT4G14605.1 1xTFIA [C254]	1
[R].GYSYMDFCEVCPEK.[L]	AT4G14710.5 1xTFIA [C80]	1
[K].DVTELIGNTPLVYLNNVAEGCVGR.[V]	AT4G14880.2 1xTFIA [C28]	1
[K].LEMMEPCSSVK.[DE]	AT4G14880.2 1xTFIA [C42]	1
[K].ITNQSCSSSSL.[-]	AT4G14930.1 1xTFIA [C310]	1
[K].SCSEFGPPLMISAAGSR.[V]	AT4G14950.1 1xTFIA [C164]	1
[K].QLVELCK.[A]	AT4G15550.1 1xTFIA [C300]	1
[K].DQESIANLCR.[K]	AT4G15760.1 1xTFIA [C261]	1
[K].ADFVVSDVVPVACR.[A]	AT4G16130.1 1xTFIA [C181]	1
[K].DAYTPDIIAASDCMLGK.[I]	AT4G16130.1 1xTFIA [C333]	1
[R].DQIQAVCEAGLICPLVNLLQNAEFDIK.[K]	AT4G16143.1 1xTFIA [C377]	1
[K].EFLGGCTAADLAQQK.[G]	AT4G16150.1 1xTFIA [C652]	1
[R].DHTACK.[F]	AT4G16190.1 1xTFIA [C245]	1
[K].LAESLDACKPNEADVCDVITGFGGK.[L]	AT4G16390.1 1xTFIA [C]	1
[R].LCELPGSGSNSPK.[I]	AT4G17740.1 1xTFIA [C309]	1
[R].ACGDHVR.[K]	AT4G17770.1 1xTFIA [C548]	1
[R].HCPPDNEK.[L]	AT4G18030.1 1xTFIA [C119]	1
[R].CLVPAPK.[G]	AT4G18030.1 1xTFIA [C128]	1
[R].AFDMAQCSR.[C]	AT4G18030.1 1xTFIA [C276]	1
[R].IEGIAESLCWEK.[K]	AT4G18030.1 1xTFIA [C342]	1
[R].STPVDTCK.[R]	AT4G18030.1 1xTFIA [C373]	1
[K].EIETCVTPFPK.[V]	AT4G18030.1 1xTFIA [C389]	1
[K].LKDYTPCQEQDR.[A]	AT4G18030.1 1xTFIA [C98]	1
[R].TYCAEIAHNVSTK.[K]	AT4G18100.1 1xTFIA [C94]	1
[R].VCSELNVDGLR.[G]	AT4G18480.1 1xTFIA [C354]	1
[K].LGIAQCDK.[H]	AT4G18760.1 1xTFIA [C363]	1
[K].DPCNHRPTTK.[S]	AT4G18760.1 1xTFIA [C68]	1
[K].STSSSVVTCDTSSPFR.[L]	AT4G18760.1 1xTFIA [C84]	1
[R].HCPPVFDR.[K]	AT4G19120.1 1xTFIA [C104]	1
[K].QCLVPPPDGYKPPIR.[W]	AT4G19120.1 1xTFIA [C113]	1
[K].SCPVVK.[T]	AT4G19210.1 1xTFIA [C29]	1
[R].YCDGSSFTGNVEAVNPANK.[L]	AT4G19410.2 1xTFIA [C121]	1
[K].SLPVSCTSK.[M]	AT4G19410.2 1xTFIA [C236]	1
[K].CSAAQLK.[T]	AT4G19410.2 1xTFIA [C296]	1
[K].GCTSVEEFMEK.[L]	AT4G19710.2 1xTFIA [C806]	1
[K].YSIDCAESVIK.[S]	AT4G20110.1 1xTFIA [C322]	1
[K].GDGYTSCTPYGPAR.[C]	AT4G20110.1 1xTFIA [C463]	1
[K].ASELYVECGR.[A]	AT4G20410.1 1xTFIA [C104]	1
[K].AASAPTCSK.[S]	AT4G20850.1 1xTFIA [C1136]	1
[R].GPTSDGDLGVCISAPGGAVAPVPTWTLQR.[R]	AT4G20850.1 1xTFIA [C532]	1
[R].EQFQNCLSTK.[Q]	AT4G20860.1 1xTFIA [C32]	1
[K].SSVCDIAPTGLK.[M]	AT4G20890.1 1xTFIA [C354]	1
[K].TCENVVK.[V]	AT4G21150.3 1xTFIA [C76]	1
[R].GCPVNTHLFSGIEDGEK.[L]	AT4G21210.1 1xTFIA [C149]	1
[K].EGHYTVCK.[I]	AT4G21585.1 1xTFIA [C34]	1
[K].NSWQDGVVGTTCPIPPGK.[N]	AT4G22010.1 1xTFIA [C101]	1
[R].DCPYLDTVNR.[Q]	AT4G22285.1 1xTFIA [C111]	1
[K].IICDDALR.[V]	AT4G22360.1 1xTFIA [C245]	1
[K].YSCDGTSK.[G]	AT4G22666.1 1xTFIA [C107]	1
[K].QSISLEPGGQFELSGAPLETLHQTCAEVNSHLYQVK.[A]	AT4G23100.1 1xTFIA [C186]	1
[K].LPCLPGELPSYNDWENHLTTIFPEVR.[L]	AT4G23100.1 1xTFIA [C364]	1
[R].VDVSSEVCR.[S]	AT4G23270.1 1xTFIA [C92]	1
[K].AYSVEPTLCLSK.[L]	AT4G23540.1 1xTFIA [C340]	1
[R].ACGHELLR.[L]	AT4G23540.1 1xTFIA [C552]	1
[K].CIDWQFSGSEAAK.[D]	AT4G23600.1 1xTFIA [C6]	1
[K].QQVACK.[S]	AT4G23650.1 1xTFIA [C106]	1
[R].LADTPCVVVTSK.[F]	AT4G24190.1 1xTFIA [C671]	1
[K].LECPAINK.[Q]	AT4G24280.1 1xTFIA [C179]	1
[K].DGAGCFFNTGAK.[I]	AT4G24460.2 1xTFIA [C327]	1
[K].YVSSDPCEYK.[V]	AT4G24490.2 1xTFIA [C335]	1
[R].GETNTNVITICDR.[K]	AT4G24510.1 1xTFIA [C287]	1
[K].TLIENTLDSICAFSDDIISGK.[I]	AT4G24620.1 1xTFIA [C163]	1
[R].VLSVLNEATCK.[D]	AT4G24620.1 1xTFIA [C548]	1
[R].VLIAEGNCGSPR.[S]	AT4G24620.1 1xTFIA [C593]	1
[K].VYLGECNVDDLYA.[-]	AT4G24620.1 1xTFIA [C606]	1
[K].ASTSSPVVGEMLDCISK.[L]	AT4G24690.1 1xTFIA [C161]	1
[K].DSELIVACQK.[G]	AT4G24750.1 1xTFIA [C184]	1
[K].IADILNEYVETGETYEACR.[C]	AT4G24800.2 1xTFIA [C302]	1
[K].AMVDVAAEVGADAVAHGCTGK.[G]	AT4G24830.1 1xTFIA [C212]	1
[K].ANCIDSTVPAEAVFQTEVK.[K]	AT4G25630.1 1xTFIA [C263]	1
[K].ACFIPTK.[S]	AT4G25650.2 1xTFIA [C427]	1
[K].AEILACAK.[K]	AT4G25730.1 1xTFIA [C633]	1
[R].NFNDQSSCSR.[T]	AT4G25820.1 1xTFIA [C227]	1
[R].GCEDALSK.[W]	AT4G25870.1 1xTFIA [C58]	1
[R].QLEAACPR.[T]	AT4G26010.1 1xTFIA [C110]	1
[RK].TVSCADIVTIATR.[D]	AT4G26010.1 1xTFIA [C116]	1
[RK].TVSCADIVTLATR.[D]	AT4G26010.1 1xTFIA [C116]	1
[K].CSSPNDPTTFLDQK.[T]	AT4G26010.1 1xTFIA [C218]	1
[K].VIQLNTEESTCR.[A]	AT4G26070.2 1xTFIA [C108]	1
[K].ACEASK.[F]	AT4G26210.2 1xTFIA [C13]	1
[K].DALGICFPDLTMR.[N]	AT4G26690.1 1xTFIA [C91]	1
[R].ECGIDVK.[T]	AT4G26870.1 1xTFIA [C476]	1
[K].ADWHACLDNPVGFK.[G]	AT4G26970.1 1xTFIA [C493]	1
[R].ACAEQALSVLNGTQLGGQSIR.[L]	AT4G27000.1 1xTFIA [C325]	1
[K].TDSTITVLETCR.[F]	AT4G27060.1 1xTFIA [C301]	1
[K].APSTGGCR.[V]	AT4G27080.2 1xTFIA [C346]	1
[R].ACQQLMLQQAR.[Q]	AT4G27140.1 1xTFIA [C59]	1
[R].QEEPVCVCPTLK.[Q]	AT4G27160.1 1xTFIA [C108]	1
[R].QEEPVCVCPTLR.[Q]	AT4G27170.1 1xTFIA [C]	1
[R].QEEPVCVCPTLR.[Q]	AT4G27170.1 1xTFIA [C111]	1
[R].LCLETER.[L]	AT4G27320.1 1xTFIA [C156]	1
[R].EACVNFVDLCK.[R]	AT4G27430.1 1xTFIA [C213]	1
[R].TETPLDVLVCNAAVYFPTAK.[E]	AT4G27440.1 1xTFIA [C172]	1
[R].VDSEGVLCGANFK.[V]	AT4G27450.1 1xTFIA [C224]	1
[R].YGPFYFISGNEDNCK.[K]	AT4G27520.1 1xTFIA [C118]	1
[K].IATEGPCTAPQPSALK.[M]	AT4G27780.1 1xTFIA [C147]	1
[R].ALCPGEWVDK.[W]	AT4G28060.1 1xTFIA [C57]	1
[K].IVENNQCSLK.[D]	AT4G28080.1 1xTFIA [C404]	1
[K].HEGCQELR.[K]	AT4G28080.1 1xTFIA [C837]	1
[K].HVACSSADGR.[T]	AT4G28080.1 1xTFIA [C887]	1
[R].LDLSNELFGGVNEACGR.[N]	AT4G28100.1 1xTFIA [C62]	1
[K].AGFCGSAPDMGR.[G]	AT4G28400.1 1xTFIA [C17]	1
[R].VVPGCAETFMDSQPMQGQQQGQPWQGR.[Q]	AT4G28520.1 1xTFIA [C113]	1
[R].QSLGVPPQLQNECNLDNLDVLQATETIK.[S]	AT4G28520.1 1xTFIA [C37]	1
[K].YNMNANEILYCTGGQGR.[I]	AT4G28520.1 1xTFIA [C407]	1
[R].CVGVSVAR.[Y]	AT4G28520.1 1xTFIA [C70]	1
[K].HIGGCTDTVK.[L]	AT4G28730.1 1xTFIA [C148]	1
[R].AFIEENIDICK.[W]	AT4G28770.2 1xTFIA [C238]	1
[K].QCVDPTIR.[S]	AT4G28850.1 1xTFIA [C234]	1
[K].FVATECEDFHLPEGR.[Q]	AT4G29130.1 1xTFIA [C159]	1
[K].VIPSQCENYIK.[N]	AT4G29270.1 1xTFIA [C66]	1
[K].AGAAHVYAVECSQMADMAK.[E]	AT4G29510.1 1xTFIA [C138]	1
[K].TIENACQK.[V]	AT4G29520.1 1xTFIA [C128]	1
[K].DLTDACSK.[K]	AT4G29520.1 1xTFIA [C165]	1
[K].ISEYEIIEIAENVCNLK.[K]	AT4G29520.1 1xTFIA [C84]	1
[R].GADGQLESFSCSLAK.[VF]	AT4G29670.1 1xTFIA [C195]	1
[R].CSLGPAK.[V]	AT4G29670.1 1xTFIA [C215]	1
[K].ECGGAHGYDNAFFSMR.[T]	AT4G29680.1 1xTFIA [C428]	1
[K].YNPSDCQKPEVLNK.[K]	AT4G30020.1 1xTFIA [C419]	1
[K].QMCPIGVDVR.[I]	AT4G30170.1 1xTFIA [C232]	1
[R].TGFYQNSCPNVETIVR.[N]	AT4G30170.1 1xTFIA [C36]	1
[R].GCDASIMIASPSER.[D]	AT4G30170.1 1xTFIA [C74]	1
[K].ANCSEWEEIHVPK.[S]	AT4G30340.1 1xTFIA [C361]	1
[R].SQVDCLK.[R]	AT4G30580.1 1xTFIA [C255]	1
[K].ADVLCNEAR.[S]	AT4G30580.1 1xTFIA [C343]	1
[K].LCESVEASLEGK.[K]	AT4G30600.1 1xTFIA [C373]	1
[R].LESCSDTNAIK.[F]	AT4G30825.1 1xTFIA [C152]	1
[R].LCNIGLEPDETSYR.[S]	AT4G30825.1 1xTFIA [C376]	1
[K].ETSGLCFGPK.[S]	AT4G30990.2 1xTFIA [C1931]	1
[R].NLETSCPTAK.[T]	AT4G31130.1 1xTFIA [C135]	1
[K].GVVICK.[Y]	AT4G31130.1 1xTFIA [C45]	1
[R].DPSVGSCK.[F]	AT4G31140.1 1xTFIA [C446]	1
[R].NAEDVTVCLGK.[M]	AT4G31160.1 1xTFIA [C377]	1
[R].IYVNPPATPDCLR.[A]	AT4G31160.1 1xTFIA [C986]	1
[R].AGECGIDVK.[T]	AT4G31180.2 1xTFIA [C502]	1
[K].LPGCPSAGR.[V]	AT4G31210.1 1xTFIA [C637]	1
[K].ITQLTDNVYVCR.[S]	AT4G31300.2 1xTFIA [C56]	1
[K].LGCNAELIVDEFGEK.[L]	AT4G31390.1 1xTFIA [C299]	1
[R].CTDPQAIK.[D]	AT4G31390.1 1xTFIA [C363]	1
[K].LCNDVFER.[L]	AT4G31540.1 1xTFIA [C315]	1
[K].EPTFESLCR.[G]	AT4G31790.1 1xTFIA [C181]	1
[K].LDQAGPVYFVSGTEGHCQK.[G]	AT4G31840.1 1xTFIA [C117]	1
[K].AGEADAACALFK.[R]	AT4G31850.1 1xTFIA [C946]	1
[R].LAEQVLSNCASK.[L]	AT4G31880.1 1xTFIA [C221]	1
[R].IGAINVVCSSADAATR.[V]	AT4G31990.3 1xTFIA [C314]	1
[R].GDVAVVECLIK.[L]	AT4G32050.1 1xTFIA [C480]	1
[K].DFVDVQPVCAAR.[L]	AT4G32070.1 1xTFIA [C193]	1
[R].ACVDLYHK.[G]	AT4G32180.1 1xTFIA [C676]	1
[K].GLGPSCLK.[L]	AT4G32400.1 1xTFIA [C364]	1
[R].LACQTIVGNK.[E]	AT4G32590.3 1xTFIA [C150]	1
[R].GGVAETPCPYK.[C]	AT4G32920.1 1xTFIA [C848]	1
[K].ETCVTLNETFTPPGGR.[G]	AT4G32930.2 1xTFIA [C49]	1
[K].ACDAFVELADASGYALAMMPSAK.[G]	AT4G33070.1 1xTFIA [C270]	1
[K].ELLGCSIADGSDK.[I]	AT4G33090.1 1xTFIA [C521]	1
[K].TNCNNTLQK.[L]	AT4G33200.1 1xTFIA [C1015]	1
[K].GDCAMK.[H]	AT4G33720.1 1xTFIA [C70]	1
[K].TTTAQCALTR.[T]	AT4G33760.1 1xTFIA [C642]	1
[K].AIAVNDEICK.[S]	AT4G33945.1 1xTFIA [C291]	1
[K].DNPVIACLDR.[L]	AT4G33945.1 1xTFIA [C65]	1
[K].ASINEVECLK.[W]	AT4G34131.1 1xTFIA [C278]	1
[R].TCTDGGK.[N]	AT4G34150.1 1xTFIA [C49]	1
[R].DLEQYCPK.[K]	AT4G34230.1 1xTFIA [C114]	1
[R].DILCDEK.[L]	AT4G34290.1 1xTFIA [C116]	1
[K].VQIVDTTCPWVTK.[V]	AT4G34350.1 1xTFIA [C213]	1
[R].CSQVITK.[L]	AT4G34450.1 1xTFIA [C46]	1
[R].IVDACEK.[L]	AT4G34740.1 1xTFIA [C237]	1
[K].ACCNAGQVER.[A]	AT4G34830.1 1xTFIA [C]	1
[K].ACAGGEPVVSFK.[S]	AT4G34830.1 1xTFIA [C837]	1
[R].GVCESGAR.[F]	AT4G34980.1 1xTFIA [C157]	1
[K].DSNVCPK.[E]	AT4G35000.1 1xTFIA [C123]	1
[K].IALDLCEGVK.[A]	AT4G35000.1 1xTFIA [C79]	1
[K].YPTPPAVCSGK.[R]	AT4G35090.1 1xTFIA [C413]	1
[K].VALIQCAK.[A]	AT4G35250.1 1xTFIA [C174]	1
[R].AWTTQEVITLCER.[L]	AT4G35250.1 1xTFIA [C295]	1
[K].LADGLFLESCR.[E]	AT4G35260.1 1xTFIA [C216]	1
[R].NFMGPSSEDSLPLSCK.[Y]	AT4G35320.1 1xTFIA [C141]	1
[K].DIFVNDICSR.[S]	AT4G35440.2 1xTFIA [C634]	1
[R].GISACAVCDGAAPIFR.[N]	AT4G35460.1 1xTFIA [C189]	1
[K].ELNYVECFPDGYK.[K]	AT4G35760.1 1xTFIA [C316]	1
[K].ACADAAIEGFPTWIINDK.[V]	AT4G35760.1 1xTFIA [C331]	1
[K].ADWHSCLDNR.[V]	AT4G35830.1 1xTFIA [C396]	1
[K].ATQGFNLIPCQVVDSSPQSDK.[S]	AT4G35987.1 1xTFIA [C48]	1
[R].GSGGGGNDNACYK.[C]	AT4G36020.1 1xTFIA [C282]	1
[K].LCVPLVEAQK.[N]	AT4G36195.3 1xTFIA [C283]	1
[R].GCPQSPMVIGGDSK.[N]	AT4G36195.3 1xTFIA [C442]	1
[R].AAFGSACEK.[G]	AT4G36220.1 1xTFIA [C197]	1
[K].ESGCLSR.[I]	AT4G36250.1 1xTFIA [C289]	1
[R].TATVAINCLDK.[W]	AT4G36250.1 1xTFIA [C81]	1
[K].DPCPNVLK.[R]	AT4G36360.1 1xTFIA [C832]	1
[K].ACLLDGDDLK.[R]	AT4G36390.1 1xTFIA [C583]	1
[K].LCEYNQGNEGGSAK.[G]	AT4G36440.1 1xTFIA [C283]	1
[K].LLESCTSALEK.[Y]	AT4G36480.2 1xTFIA [C132]	1
[K].GCELDNAAYNVR.[I]	AT4G36680.1 1xTFIA [C240]	1
[R].LQSQLLPCNLPPDVR.[N]	AT4G37000.1 1xTFIA [C84]	1
[R].ACPGAGLAHR.[L]	AT4G37330.1 1xTFIA [C431]	1
[R].SIAEECFTK.[N]	AT4G37330.1 1xTFIA [C90]	1
[R].NFYAGSCPNVEQIVR.[N]	AT4G37520.1 1xTFIA [C36]	1
[R].GDFYAGTCPNVEQIVR.[N]	AT4G37530.1 1xTFIA [C36]	1
[R].NLCGVVK.[N]	AT4G37640.1 1xTFIA [C28]	1
[K].GASEIVLAACDK.[V]	AT4G37640.1 1xTFIA [C588]	1
[KR].ESVELCR.[R]	AT4G37640.1 1xTFIA [C669]	1
[R].VNHMVYDYCTDK.[S]	AT4G37800.1 1xTFIA [C276]	1
[R].FPVPPPECSAGI.[-]	AT4G37800.1 1xTFIA [C289]	1
[K].LDPSSGCGFASK.[K]	AT4G37800.1 1xTFIA [C66]	1
[K].HIATFADSCLPEIQK.[L]	AT4G37880.1 1xTFIA [C223]	1
[R].YYGGNEYIDMAETLCQK.[R]	AT4G37930.1 1xTFIA [C125]	1
[R].GEVCSSSPDSLLYK.[L]	AT4G38200.1 1xTFIA [C108]	1
[K].VIEPALDCSFK.[L]	AT4G38200.1 1xTFIA [C93]	1
[K].LLPTVGCEADAATR.[Y]	AT4G38225.3 1xTFIA [C148]	1
[K].VLNCPYASPSIQPDELFSAK.[I]	AT4G38350.2 1xTFIA [C55]	1
[K].NPTLCSSK.[G]	AT4G38400.1 1xTFIA [C87]	1
[RK].GTYCSQEVAIK.[IFV]	AT4G38470.1 1xTFIA [C310]	1
[K].VAIDICK.[G]	AT4G38470.1 1xTFIA [C396]	1
[R].GAGVNLPHNTLAPCTTPTQAAAAGAS.[-]	AT4G38520.1 1xTFIA [C388]	1
[K].ISQEHPTACLR.[A]	AT4G38600.1 1xTFIA [C316]	1
[R].LQAQTEAVNLLCGAK.[T]	AT4G38630.1 1xTFIA [C37]	1
[R].GGSDCYK.[C]	AT4G38680.1 1xTFIA [C131]	1
[R].DCTSGGR.[-]	AT4G38680.1 1xTFIA [C198]	1
[K].DASSIPDWACK.[S]	AT4G38760.1 1xTFIA [C994]	1
[K].FSPEICVSK.[F]	AT4G38770.1 1xTFIA [C145]	1
[KR].TCAGLSLK.[ST]	AT4G38790.1 1xTFIA [C74]	1
[R].GILAMDESNATCGK.[R]	AT4G38970.1 1xTFIA [C79]	1
[R].DVSCSEATTIGLIK.[VT]	AT4G39080.1 1xTFIA [C509]	1
[R].AATPAVPVGGCYR.[LM]	AT4G39210.1 1xTFIA [C119]	1
[R].AISTCTELK.[L]	AT4G39400.1 1xTFIA [C268]	1
[K].TCIVGSTDR.[R]	AT4G39420.2 1xTFIA [C449]	1
[R].TVEDFCIR.[I]	AT4G39520.1 1xTFIA [C323]	1
[R].NAGGVCIADEVQTGFGR.[T]	AT4G39660.1 1xTFIA [C287]	1
[R].QEHCAEVGSHLIQR.[L]	AT4G39660.1 1xTFIA [C376]	1
[K].IVTENDFCGK.[W]	AT4G39740.1 1xTFIA [C135]	1
[K].AENIVWHESSICR.[C]	AT4G39940.1 1xTFIA [C103]	1
[K].AFLLQGGDCAESFK.[E]	AT4G39980.1 1xTFIA [C139]	1
[K].IDPSTNCNSIK.[-]	AT5G01870.1 1xTFIA [C112]	1
[K].GGPECDSLPFIGK.[R]	AT5G02880.1 1xTFIA [C694]	1
[K].ISPACIVTSK.[R]	AT5G02890.1 1xTFIA [C247]	1
[K].SIEECVK.[A]	AT5G03300.1 1xTFIA [C319]	1
[R].LGDVISVHQCPDVK.[Y]	AT5G03340.1 1xTFIA [C109]	1
[K].YTQGFSGADITEICQR.[AS]	AT5G03340.1 1xTFIA [C694]	1
[R].HLISDQCTGDR.[N]	AT5G03430.1 1xTFIA [C359]	1
[R].VPPACPFKPVAK.[N]	AT5G03460.1 1xTFIA [C48]	1
[K].SAGAFGCK.[S]	AT5G03740.1 1xTFIA [C269]	1
[R].DHSVGLNCGR.[W]	AT5G03860.2 1xTFIA [C288]	1
[K].TTVCAK.[L]	AT5G03940.1 1xTFIA [C193]	1
[R].TSVSIPESGVNVCPLK.[F]	AT5G04060.1 1xTFIA [C86]	1
[K].ALYYLCEAADDAVR.[S]	AT5G04140.2 1xTFIA [C722]	1
[K].LDTETCAK.[V]	AT5G04530.1 1xTFIA [C54]	1
[R].ITPNQNIVLCDIK.[T]	AT5G04590.1 1xTFIA [C468]	1
[K].YHPECSEQLAMGETFGIK.[A]	AT5G04740.1 1xTFIA [C186]	1
[K].GACELK.[S]	AT5G04830.2 1xTFIA [C13]	1
[R].LDAELCK.[Y]	AT5G04850.2 1xTFIA [C43]	1
[K].EFQNCFDK.[A]	AT5G05200.1 1xTFIA [C165]	1
[R].GVVPVESCLTAK.[G]	AT5G05710.1 1xTFIA [C79]	1
[K].LLGACEGEPTGK.[A]	AT5G06140.1 1xTFIA [C237]	1
[R].TLQALQYVQENPDEVCPAGWKPGEK.[S]	AT5G06290.1 1xTFIA [C248]	1
[R].ACEEILK.[K]	AT5G06410.1 1xTFIA [C245]	1
[R].VVECLEK.[E]	AT5G06460.1 1xTFIA [C716]	1
[K].QVPNPTCGAR.[A]	AT5G07030.1 1xTFIA [C181]	1
[K].CSTNTFQVR.[G]	AT5G07190.1 1xTFIA [C84]	1
[R].GHCVAK.[F]	AT5G07250.1 1xTFIA [C91]	1
[R].LQTCVSEGGK.[A]	AT5G07320.1 1xTFIA [C327]	1
[K].CGATNK.[V]	AT5G07340.2 1xTFIA [C153]	1
[R].TAADCAVILDAIK.[G]	AT5G07360.1 1xTFIA [C417]	1
[R].AFLETLDGSCR.[T]	AT5G08280.1 1xTFIA [C316]	1
[KR].VLESACK.[D]	AT5G08400.1 1xTFIA [C137]	1
[K].HESCGQCTPCR.[E]	AT5G08530.1 1xTFIA [C402]	1
[K].VPIQACIGSK.[V]	AT5G08650.1 1xTFIA [C613]	1
[K].VPCPELER.[S]	AT5G09400.1 1xTFIA [C211]	1
[K].DVTVEGLCMNR.[C]	AT5G09440.1 1xTFIA [C141]	1
[K].TTEFDASACLR.[I]	AT5G09450.1 1xTFIA [C373]	1
[K].LSAVCSGGGDGGEISFK.[Y]	AT5G09620.1 1xTFIA [C88]	1
[K].TLCEGVAK.[C]	AT5G09660.4 1xTFIA [C143]	1
[K].GECVTGK.[H]	AT5G09840.1 1xTFIA [C221]	1
[R].YYSHNNEYIEICR.[S]	AT5G09900.3 1xTFIA [C234]	1
[K].AATEILQLCFDAK.[D]	AT5G09900.3 1xTFIA [C41]	1
[K].ALHQYDCLR.[A]	AT5G10240.1 1xTFIA [C380]	1
[R].ATVPGGPSVACSTAK.[A]	AT5G10240.1 1xTFIA [C523]	1
[K].FNVANPTTGCQK.[K]	AT5G10360.1 1xTFIA [C12]	1
[K].IMGGCDK.[Q]	AT5G10360.1 1xTFIA [C56]	1
[K].VESELSSVCSGILK.[L]	AT5G10450.4 1xTFIA [C103]	1
[K].ACNMAK.[Q]	AT5G10450.4 1xTFIA [C198]	1
[R].VSPVECFLEKPNTGR.[S]	AT5G10470.2 1xTFIA [C824]	1
[K].LGSNDICSSDHR.[K]	AT5G10560.1 1xTFIA [C399]	1
[R].EAQMCNILGR.[V]	AT5G10840.1 1xTFIA [C110]	1
[K].GCELQNLSLEEMK.[K]	AT5G10920.1 1xTFIA [C456]	1
[K].NECPHIVVGTPGR.[V]	AT5G11200.2 1xTFIA [C166]	1
[K].CGSDSSAPGVLSFVDVYTGK.[E]	AT5G11560.1 1xTFIA [C553]	1
[K].DCLQSSAPK.[Y]	AT5G11580.1 1xTFIA [C545]	1
[K].LLIDNVEELLPVVYTPTVGEACQK.[Y]	AT5G11670.1 1xTFIA [C144]	1
[R].GACCLTDTK.[K]	AT5G11700.2 1xTFIA [C192]	1
[K].TVTLEPSGEISASGMGCR.[G]	AT5G11700.2 1xTFIA [C608]	1
[R].GGVSETPCPYR.[C]	AT5G11700.2 1xTFIA [C859]	1
[R].QSDCMIVAGTLTNK.[M]	AT5G11770.1 1xTFIA [C124]	1
[K].SSDGFLYCEGTK.[V]	AT5G11880.1 1xTFIA [C82]	1
[K].VTCEGFEGTIPK.[G]	AT5G11890.1 1xTFIA [C251]	1
[R].SNIQLPECLR.[I]	AT5G11980.1 1xTFIA [C204]	1
[R].ATDNQLYVATCSPAR.[D]	AT5G12040.1 1xTFIA [C295]	1
[K].DGAVCFLNNGTITK.[G]	AT5G12170.2 1xTFIA [C340]	1
[R].ENGVGSCGVSSTR.[I]	AT5G12200.1 1xTFIA [C40]	1
[R].ITSTECAR.[I]	AT5G12200.1 1xTFIA [C415]	1
[K].SSVCDIAPR.[G]	AT5G12250.1 1xTFIA [C354]	1
[R].GLEVAVANLQDYCNELENR.[L]	AT5G12370.2 1xTFIA [C257]	1
[R].DLSTMSECAK.[I]	AT5G12370.2 1xTFIA [C283]	1
[K].SLCVACGSNVGDGTEHR.[L]	AT5G12860.1 1xTFIA [C]	1
[K].SLCVACGSNVGDGTEHR.[L]	AT5G12860.1 1xTFIA [C244]	1
[R].SGLMTGSISPSICK.[L]	AT5G12940.1 1xTFIA [C106]	1
[K].ACASLEELNLGK.[Q]	AT5G13270.1 1xTFIA [C295]	1
[R].LSDWITDATCTSGIGK.[F]	AT5G13370.1 1xTFIA [C255]	1
[K].FLTAPNPELASLIEQECSK.[T]	AT5G13370.1 1xTFIA [C278]	1
[K].LCTVTQVEEVK.[IT]	AT5G13400.1 1xTFIA [C364]	1
[K].QCADGLFR.[K]	AT5G13640.1 1xTFIA [C129]	1
[R].CVPGPNIEK.[D]	AT5G13650.2 1xTFIA [C271]	1
[K].ALPDGQTCSNLIR.[S]	AT5G13770.1 1xTFIA [C142]	1
[K].CTGLTIQGK.[Y]	AT5G13980.2 1xTFIA [C832]	1
[K].CNMQIDPAK.[Y]	AT5G14040.1 1xTFIA [C104]	1
[R].CAAASPGK.[K]	AT5G14200.1 1xTFIA [C37]	1
[K].EIQCYR.[G]	AT5G14320.1 1xTFIA [C130]	1
[R].HIQGLPCR.[G]	AT5G14320.1 1xTFIA [C142]	1
[R].VCPSHVLDFHPGDAFVVR.[N]	AT5G14740.1 1xTFIA [C168]	1
[R].EGGHSHCR.[I]	AT5G14760.1 1xTFIA [C199]	1
[R].LDVCASEK.[W]	AT5G14760.1 1xTFIA [C496]	1
[R].FVCEAAEK.[A]	AT5G14790.1 1xTFIA [C185]	1
[R].IDCVPLCGTR.[C]	AT5G14920.1 1xTFIA [C220]	1
[K].CVPPGTYGNK.[E]	AT5G14920.1 1xTFIA [C246]	1
[R].GYNGLDDLAVACK.[A]	AT5G15020.1 1xTFIA [C1301]	1
[K].ACITFCNK.[C]	AT5G15230.1 1xTFIA [C69]	1
[K].GGCYGGMK.[L]	AT5G15350.1 1xTFIA [C115]	1
[K].EAVTVQQCYIELSK.[M]	AT5G15650.1 1xTFIA [C315]	1
[K].VCGDNDNFVVINQK.[G]	AT5G16070.1 1xTFIA [C285]	1
[K].AITTAQSVAPTACDR.[V]	AT5G16290.2 1xTFIA [C71]	1
[R].ECGGQIVGK.[V]	AT5G16300.1 1xTFIA [C355]	1
[K].QLDCEIVIR.[K]	AT5G16390.1 1xTFIA [C137]	1
[K].LGDCPFCQK.[V]	AT5G16710.1 1xTFIA [C]	1
[K].DLILPYVPNVDICDTK.[C]	AT5G16890.1 1xTFIA [C294]	1
[KR].GLLLFIDEADAFLCER.[N]	AT5G16930.1 1xTFIA [C471]	1
[R].DLLNLCEITK.[G]	AT5G17020.1 1xTFIA [C531]	1
[K].GDLTVCSEALLK.[Q]	AT5G17270.1 1xTFIA [C799]	1
[K].DDPFCLGK.[S]	AT5G17380.1 1xTFIA [C344]	1
[K].EFNALDTCALSNLTHSS.[-]	AT5G17530.3 1xTFIA [C605]	1
[R].VCLDPENFK.[E]	AT5G17770.1 1xTFIA [C41]	1
[K].AQLEAACPSTVSCADIVTLATR.[D]	AT5G17820.1 1xTFIA [C]	1
[K].AQLEAACPSTVSCADIVTLATR.[D]	AT5G17820.1 1xTFIA [C109]	1
[R].VGFYSQSCPQAETIVR.[N]	AT5G17820.1 1xTFIA [C33]	1
[K].GCDASLLIDSTNSEK.[T]	AT5G17820.1 1xTFIA [C71]	1
[R].CTLEDLR.[G]	AT5G17990.1 1xTFIA [C361]	1
[K].GGIGCDPSK.[L]	AT5G18170.1 1xTFIA [C107]	1
[R].VTLAGFLEPQCLDLK.[S]	AT5G18400.3 1xTFIA [C122]	1
[K].ICGEFSR.[I]	AT5G18400.3 1xTFIA [C78]	1
[K].SLNLICAAEDK.[H]	AT5G18520.1 1xTFIA [C224]	1
[R].FNPPCIQTVVEK.[L]	AT5G18700.1 1xTFIA [C782]	1
[R].TVCLSSDNSR.[L]	AT5G19100.1 1xTFIA [C111]	1
[K].IALCLPSTER.[S]	AT5G19100.1 1xTFIA [C186]	1
[K].FPLCTLAETPR.[N]	AT5G19180.1 1xTFIA [C215]	1
[R].DGLILQVCAPK.[H]	AT5G19240.1 1xTFIA [C113]	1
[K].DTFVLCK.[V]	AT5G19370.1 1xTFIA [C257]	1
[R].VTTVQCLSGTGSLR.[V]	AT5G19550.1 1xTFIA [C104]	1
[R].TFVADGGECLIAQSYAK.[N]	AT5G19550.1 1xTFIA [C243]	1
[R].GLVCENANVLPSK.[F]	AT5G19620.1 1xTFIA [C248]	1
[K].GCGPTVVR.[A]	AT5G19760.1 1xTFIA [C170]	1
[K].YPYTGSLDCAMK.[T]	AT5G19760.1 1xTFIA [C251]	1
[R].TVQFVDWCPTGFK.[C]	AT5G19770.1 1xTFIA [C347]	1
[K].VVHDQLCSMVER.[Q]	AT5G19820.1 1xTFIA [C1036]	1
[K].EPDTEICVSMLEAINECLQISGNLLDEGK.[I]	AT5G19820.1 1xTFIA [C786]	1
[R].IAICIFDDVAEQCR.[E]	AT5G19820.1 1xTFIA [C914]	1
[R].AVAHHTDCTFIR.[V]	AT5G19990.1 1xTFIA [C221]	1
[R].VCENIPIVLCGNK.[V]	AT5G20010.1 1xTFIA [C]	1
[R].VCENIPIVLCGNK.[V]	AT5G20010.1 1xTFIA [C123]	1
[K].YEPTIGVEVHPLDFFTNCGK.[I]	AT5G20010.1 1xTFIA [C59]	1
[R].FYCWDTAGQEK.[F]	AT5G20010.1 1xTFIA [C66]	1
[R].DVCMVSK.[L]	AT5G20360.1 1xTFIA [C224]	1
[K].FVELQFDNCGR.[I]	AT5G20490.1 1xTFIA [C240]	1
[K].GPQSPSGYSCK.[N]	AT5G20630.1 1xTFIA [C41]	1
[R].LLPDAVGTTCGER.[L]	AT5G20830.2 1xTFIA [C349]	1
[R].VYDSEYCDILR.[V]	AT5G20830.2 1xTFIA [C362]	1
[R].MASECAR.[N]	AT5G20890.1 1xTFIA [C131]	1
[R].VDEIITCAPR.[R]	AT5G20890.1 1xTFIA [C518]	1
[R].VGCDIEK.[D]	AT5G20990.1 1xTFIA [C154]	1
[R].VIGVCDSK.[S]	AT5G21060.2 1xTFIA [C42]	1
[K].VPDEALGCGLTK.[Q]	AT5G21105.1 1xTFIA [C575]	1
[R].EICTMK.[L]	AT5G21326.1 1xTFIA [C63]	1
[R].LASIDCVALDK.[T]	AT5G21930.1 1xTFIA [C544]	1
[R].ALDCDLASSR.[S]	AT5G22120.1 1xTFIA [C101]	1
[R].MHGCGVYEVNER.[I]	AT5G22640.1 1xTFIA [C349]	1
[K].VTPEEDSLVHISQASLDCTVK.[S]	AT5G22650.1 1xTFIA [C33]	1
[R].ACASLPSSVFEAERPGCK.[F]	AT5G22790.1 1xTFIA [C307]	1
[K].GDLTPAQTLDLLCTK.[N]	AT5G23060.1 1xTFIA [C231]	1
[K].NCYIVTDGFSGGR.[G]	AT5G23060.1 1xTFIA [C330]	1
[K].GLSAVAEGCHDLR.[A]	AT5G23340.1 1xTFIA [C149]	1
[R].ALDCPCIADLR.[N]	AT5G23395.1 1xTFIA [C68]	1
[K].VAPDKPLDCAVVSR.[L]	AT5G23580.1 1xTFIA [C293]	1
[K].VDLCCFDK.[T]	AT5G23630.1 1xTFIA [C488]	1
[R].GTLMCGDGTNDVGALK.[Q]	AT5G23630.1 1xTFIA [C810]	1
[K].MCVDFK.[V]	AT5G23820.1 1xTFIA [C149]	1
[R].VTGLLECDGIR.[D]	AT5G24020.1 1xTFIA [C223]	1
[R].ELVICNDGSIR.[W]	AT5G24970.2 1xTFIA [C587]	1
[R].EAQMCNVLGR.[V]	AT5G25100.2 1xTFIA [C111]	1
[R].SDDFSSLCGPVIDDVK.[L]	AT5G25460.1 1xTFIA [C354]	1
[K].TGEICLDILK.[N]	AT5G25760.1 1xTFIA [C90]	1
[K].DYADLCFELFGDR.[V]	AT5G26000.1 1xTFIA [C189]	1
[R].AILLDPSCSGSGTITDR.[L]	AT5G26180.1 1xTFIA [C386]	1
[K].NYHPTVICR.[A]	AT5G26360.1 1xTFIA [C121]	1
[K].SCIGTK.[F]	AT5G26360.1 1xTFIA [C157]	1
[R].IILLDCPLEYK.[K]	AT5G26360.1 1xTFIA [C243]	1
[K].LEEEYIENICVQILK.[F]	AT5G26360.1 1xTFIA [C279]	1
[K].ACGAVIVNRPDELQESDIGTGAGLFEVK.[K]	AT5G26360.1 1xTFIA [C327]	1
[R].TLAQNCGVNVIR.[T]	AT5G26360.1 1xTFIA [C455]	1
[R].IIDPVCPR.[H]	AT5G26710.1 1xTFIA [C520]	1
[R].QAIVCPISEK.[S]	AT5G26830.1 1xTFIA [C618]	1
[K].ANCVGETLAVADSK.[L]	AT5G27120.1 1xTFIA [C80]	1
[R].GCTGGSITENAQR.[F]	AT5G27410.2 1xTFIA [C34]	1
[K].EAIPYDSSTLCR.[S]	AT5G27450.3 1xTFIA [C81]	1
[R].YAAGAVDCPGSPK.[S]	AT5G27540.1 1xTFIA [C11]	1
[R].EKPCYGSK.[A]	AT5G27830.4 1xTFIA [C215]	1
[K].DLTLCR.[V]	AT5G27830.4 1xTFIA [C87]	1
[K].LCSVGGETELK.[I]	AT5G27970.2 1xTFIA [C1374]	1
[K].LATEELCK.[H]	AT5G28840.1 1xTFIA [C185]	1
[K].DFGIECR.[I]	AT5G28840.1 1xTFIA [C196]	1
[R].GHSIECR.[I]	AT5G35360.3 1xTFIA [C409]	1
[R].DMISSTLTCR.[I]	AT5G35790.1 1xTFIA [C149]	1
[K].IAETACK.[L]	AT5G36160.1 1xTFIA [C210]	1
[R].HTYSVIDCEPK.[R]	AT5G36230.1 1xTFIA [C96]	1
[R].LDTDILFGQNGGCK.[T]	AT5G36700.1 1xTFIA [C320]	1
[K].SEFQAPCR.[T]	AT5G37310.1 1xTFIA [C432]	1
[K].VGYVGPPAEFNYDCK.[H]	AT5G37510.2 1xTFIA [C482]	1
[R].EPAAFGPSLKPECK.[E]	AT5G37510.2 1xTFIA [C706]	1
[R].SCLGSMDDIK.[K]	AT5G37770.1 1xTFIA [C11]	1
[R].AVEPSACPSLTK.[G]	AT5G38530.1 1xTFIA [C351]	1
[K].YAELKPVPCLSYSDAVK.[L]	AT5G38660.2 1xTFIA [C152]	1
[R].ESCATPILTQVR.[N]	AT5G38660.2 1xTFIA [C165]	1
[KR].GLCVTLK.[E]	AT5G39340.1 1xTFIA [C100]	1
[R].CLQQVDIEYK.[TA]	AT5G39340.1 1xTFIA [C118]	1
[K].ASNGLSNQDICTIVNTCLR.[V]	AT5G39500.1 1xTFIA [C185]	1
[K].DCHIDSIFSDSK.[F]	AT5G39500.1 1xTFIA [C989]	1
[R].LCPQNGDGSAR.[V]	AT5G39580.1 1xTFIA [C226]	1
[R].IGFYSTTCPNAETIVR.[T]	AT5G39580.1 1xTFIA [C34]	1
[K].ESNPNCQVLVK.[R]	AT5G39600.1 1xTFIA [C41]	1
[R].AISGGPIYISDCVGK.[H]	AT5G40390.1 1xTFIA [C546]	1
[R].NQCFSECVNTLTATTSPK.[D]	AT5G40390.1 1xTFIA [C622]	1
[R].SFCFDPEK.[I]	AT5G41040.1 1xTFIA [C258]	1
[K].LDITSLEGVACAAEAK.[K]	AT5G41050.1 1xTFIA [C104]	1
[K].DSCNVPGFR.[T]	AT5G41050.1 1xTFIA [C129]	1
[K].VAAQVEDGPCVTYIGEGGSGNFVK.[M]	AT5G41670.1 1xTFIA [C174]	1
[K].ALNLLCEAEDK.[S]	AT5G42090.1 1xTFIA [C222]	1
[R].GCDGSVLLDSK.[G]	AT5G42180.1 1xTFIA [C70]	1
[K].ELSCIK.[E]	AT5G42390.1 1xTFIA [C1189]	1
[K].EGCHINR.[S]	AT5G42490.1 1xTFIA [C256]	1
[K].SGVEVCTFK.[L]	AT5G42765.1 1xTFIA [C150]	1
[K].AQVCTQR.[S]	AT5G42790.1 1xTFIA [C119]	1
[K].VCASVNLADELK.[T]	AT5G42960.1 1xTFIA [C189]	1
[KR].CGIAMEASYPIK.[KL]	AT5G43060.1 1xTFIA [C343]	1
[R].STCHGISAAAGK.[A]	AT5G43350.1 1xTFIA [C440]	1
[R].VDSSGDVCGATFK.[V]	AT5G43830.1 1xTFIA [C221]	1
[K].VIPGCAETFQDSSEFQPR.[F]	AT5G44120.3 1xTFIA [C112]	1
[R].CSGVSFAR.[Y]	AT5G44120.3 1xTFIA [C69]	1
[K].GTCHDEITEPIQSLGQSTSGLNR.[S]	AT5G44250.1 1xTFIA [C287]	1
[K].SSVCDIAPK.[G]	AT5G44340.1 1xTFIA [C354]	1
[K].EFVEACK.[K]	AT5G44480.1 1xTFIA [C372]	1
[K].GELGDYYCMAAK.[A]	AT5G44730.2 1xTFIA [C32]	1
[K].AIGLPCPDYK.[R]	AT5G44730.2 1xTFIA [C42]	1
[R].YCDGSSFTGDIEAVDPTHK.[L]	AT5G45280.2 1xTFIA [C121]	1
[K].CTAAQLQTVQGYR.[D]	AT5G45280.2 1xTFIA [C296]	1
[KR].DVVLCK.[KSI]	AT5G45510.1 1xTFIA [C30]	1
[R].QSLYNFEDCLGR.[G]	AT5G45900.1 1xTFIA [C408]	1
[K].VCAELDVDGLR.[G]	AT5G45930.1 1xTFIA [C348]	1
[K].DMQVCK.[D]	AT5G45950.1 1xTFIA [C321]	1
[R].SNGFQVASTHKPCTK.[G]	AT5G46070.1 1xTFIA [C106]	1
[R].LVYCDEK.[G]	AT5G46070.1 1xTFIA [C47]	1
[K].EPIGVVSVCGR.[A]	AT5G46070.1 1xTFIA [C76]	1
[R].LDDCLK.[Y]	AT5G46290.3 1xTFIA [C131]	1
[R].GAPIVAEYLGGAVNCDAHHMTDPR.[A]	AT5G46290.3 1xTFIA [C325]	1
[R].ADGLGVSSCIER.[C]	AT5G46290.3 1xTFIA [C343]	1
[R].TASASEIVASALHDNCK.[A]	AT5G46390.2 1xTFIA [C416]	1
[R].ECLSFDASK.[E]	AT5G46420.1 1xTFIA [C372]	1
[R].TYCAEIAHNISTK.[K]	AT5G46430.1 1xTFIA [C94]	1
[R].SNPGPILQPCAALDGGVQGLR.[W]	AT5G46620.1 1xTFIA [C84]	1
[K].ELGNCPVR.[Q]	AT5G46630.2 1xTFIA [C48]	1
[R].SVPANAACFLAYEMTR.[S]	AT5G46800.1 1xTFIA [C288]	1
[K].EVCLHR.[D]	AT5G47010.1 1xTFIA [C188]	1
[R].GGVSEPVCPYK.[C]	AT5G47020.1 1xTFIA [C835]	1
[K].LVNDELIGCR.[I]	AT5G47690.3 1xTFIA [C1371]	1
[K].VIEHCAPK.[V]	AT5G47690.3 1xTFIA [C219]	1
[R].AEASQIISALCDR.[L]	AT5G47690.3 1xTFIA [C351]	1
[R].ICVEGNR.[K]	AT5G47690.3 1xTFIA [C698]	1
[K].SEICQLK.[I]	AT5G47690.3 1xTFIA [C797]	1
[K].SQEGSQFCR.[G]	AT5G47880.1 1xTFIA [C404]	1
[R].LQEGCSFR.[K]	AT5G47930.1 1xTFIA [C79]	1
[K].WVEYPAAGEACK.[G]	AT5G48180.1 1xTFIA [C170]	1
[R].QAALGAGIPNSVICTTVNK.[V]	AT5G48230.2 1xTFIA [C90]	1
[K].VCASGMK.[A]	AT5G48230.2 1xTFIA [C97]	1
[K].FATDGCNAFK.[I]	AT5G48240.3 1xTFIA [C128]	1
[R].LIDIPVSNCLNSNISK.[I]	AT5G48300.1 1xTFIA [C131]	1
[K].DCNIPLDVPVKPR.[K]	AT5G48440.1 1xTFIA [C275]	1
[K].EASQLVSCVR.[R]	AT5G48545.1 1xTFIA [C180]	1
[R].HLCSLPEEQLVQPS.[-]	AT5G48545.1 1xTFIA [C186]	1
[K].GWDQGLLGACVGEK.[R]	AT5G48580.1 1xTFIA [C100]	1
[K].TCEVQAHK.[G]	AT5G48580.1 1xTFIA [C45]	1
[K].FTASVCTR.[I]	AT5G49020.1 1xTFIA [C385]	1
[K].GTLNPDYSCGPPVR.[V]	AT5G49270.1 1xTFIA [C377]	1
[K].SCVYEGK.[V]	AT5G49360.1 1xTFIA [C251]	1
[R].DVCTPAHK.[H]	AT5G49360.1 1xTFIA [C384]	1
[K].ACAYTSPLQGISR.[Y]	AT5G49360.1 1xTFIA [C442]	1
[K].LETTSLNCK.[L]	AT5G49650.1 1xTFIA [C522]	1
[K].LDCPAIGK.[Q]	AT5G49910.1 1xTFIA [C179]	1
[R].FCADSDSDVSK.[G]	AT5G50210.1 1xTFIA [C151]	1
[K].EIEIIGCK.[N]	AT5G50340.1 1xTFIA [C574]	1
[K].CASKPDK.[R]	AT5G50370.1 1xTFIA [C29]	1
[K].ICDEIFSSSESSK.[E]	AT5G50380.1 1xTFIA [C325]	1
[K].ALTVPDSTTLFEACR.[R]	AT5G50530.1 1xTFIA [C84]	1
[R].DVQVGPFPVASASGCAK.[S]	AT5G50600.1 1xTFIA [C267]	1
[K].NNPCLIGEPGVGK.[T]	AT5G50920.1 1xTFIA [C299]	1
[R].GELQCIGATTIDEYR.[K]	AT5G50920.1 1xTFIA [C405]	1
[K].VPMDPQLCK.[A]	AT5G50960.1 1xTFIA [C313]	1
[K].SCFEDNK.[C]	AT5G50960.1 1xTFIA [C322]	1
[K].QAYICR.[D]	AT5G51010.1 1xTFIA [C66]	1
[R].DCGYIYNDR.[T]	AT5G51010.1 1xTFIA [C69]	1
[R].GELQCIASTTLDEFR.[S]	AT5G51070.1 1xTFIA [C424]	1
[K].YEAHHNCK.[Y]	AT5G51070.1 1xTFIA [C477]	1
[R].DFGCGVELINR.[I]	AT5G51110.1 1xTFIA [C152]	1
[K].VLGCQSTEHK.[I]	AT5G51110.1 1xTFIA [C82]	1
[K].AEGSSADCIAALAR.[V]	AT5G51430.1 1xTFIA [C103]	1
[R].VVCGVDGTGDGVGSK.[K]	AT5G51430.1 1xTFIA [C504]	1
[R].GCDASILLDSTR.[S]	AT5G51890.1 1xTFIA [C73]	1
[K].AVGICGSDVHYLK.[T]	AT5G51970.2 1xTFIA [C54]	1
[R].CADFVVK.[E]	AT5G51970.2 1xTFIA [C66]	1
[K].EGVCFAK.[K]	AT5G52650.1 1xTFIA [C21]	1
[R].TTNLCFDEK.[L]	AT5G52882.1 1xTFIA [C244]	1
[K].SDICAPIAATINDR.[M]	AT5G52910.1 1xTFIA [C412]	1
[K].GEDASIEAAVMAISSCLR.[E]	AT5G52970.1 1xTFIA [C209]	1
[R].VCPAPCEGSCVLGIIENPVSIK.[S]	AT5G53460.1 1xTFIA [C]	1
[K].NTCPVGIATQDPVLR.[E]	AT5G53460.1 1xTFIA [C1275]	1
[K].SLPVYIETPICNVNR.[A]	AT5G53460.1 1xTFIA [C1403]	1
[K].SIECAIIDK.[A]	AT5G53460.1 1xTFIA [C1823]	1
[K].VVVIGGGDTGTDCIGTSIR.[H]	AT5G53460.1 1xTFIA [C2003]	1
[K].LGLECDNR.[S]	AT5G53460.1 1xTFIA [C2132]	1
[K].CNELGLSK.[K]	AT5G53460.1 1xTFIA [C375]	1
[R].VVCEATLSPEVK.[I]	AT5G53480.1 1xTFIA [C225]	1
[K].EFLNECLSSEDHTIK.[E]	AT5G53480.1 1xTFIA [C845]	1
[R].FCDYTNDQTNLK.[G]	AT5G53490.3 1xTFIA [C131]	1
[R].IYGLGPVCK.[Y]	AT5G54160.1 1xTFIA [C110]	1
[K].NEDGVSIAALCLMNQDK.[V]	AT5G54160.1 1xTFIA [C126]	1
[K].VILAECILPETPDSSLSTK.[Q]	AT5G54160.1 1xTFIA [C296]	1
[R].LCLEIER.[L]	AT5G54430.1 1xTFIA [C154]	1
[R].DSEVLNLCDGK.[I]	AT5G54440.1 1xTFIA [C914]	1
[K].MCVCPTLK.[K]	AT5G54740.1 1xTFIA [C]	1
[K].MCCNELR.[Q]	AT5G54740.1 1xTFIA [C102]	1
[K].MCVCPTLK.[K]	AT5G54740.1 1xTFIA [C115]	1
[K].NLPNVCK.[I]	AT5G54740.1 1xTFIA [C150]	1
[K].IPTVGSCQFK.[A]	AT5G54740.1 1xTFIA [C158]	1
[K].IVVSSCGHDGPFGATGVK.[R]	AT5G54770.1 1xTFIA [C231]	1
[R].GVFTVVDDCSFR.[V]	AT5G54830.1 1xTFIA [C57]	1
[K].DAIGLCFPDVK.[M]	AT5G55480.1 1xTFIA [C97]	1
[K].GLSGEIDCK.[G]	AT5G55500.1 1xTFIA [C332]	1
[R].CASPPEIPKPVDLEALNPTPTVPAAASSSVR.[S]	AT5G55910.1 1xTFIA [C456]	1
[R].FDDVELCGVAK.[N]	AT5G55940.1 1xTFIA [C102]	1
[R].VVDSPCCLVTGEYGWTANMER.[I]	AT5G56030.2 1xTFIA [C]	1
[K].FEGLCK.[V]	AT5G56030.2 1xTFIA [C572]	1
[R].VVDSPCCLVTGEYGWTANMER.[I]	AT5G56030.2 1xTFIA [C597]	1
[R].CEYAAILSTPAR.[C]	AT5G56360.1 1xTFIA [C608]	1
[R].ATDVACSFGGAGVK.[V]	AT5G56590.1 1xTFIA [C433]	1
[R].VYAGDLGASCK.[I]	AT5G56730.1 1xTFIA [C868]	1
[R].CNYAGTFDAK.[K]	AT5G56870.1 1xTFIA [C669]	1
[K].DSVVLCQNAGVK.[V]	AT5G57110.2 1xTFIA [C695]	1
[K].GAPEQILDLCNAR.[A]	AT5G57350.2 1xTFIA [C434]	1
[R].FDNVLSGCTAK.[R]	AT5G57850.1 1xTFIA [C283]	1
[K].VCPAEENVEAICHFFK.[T]	AT5G57870.1 1xTFIA [C387]	1
[R].DAFYACLEK.[E]	AT5G58005.1 1xTFIA [C36]	1
[K].TDPSTGTCR.[F]	AT5G58090.1 1xTFIA [C443]	1
[K].LALCEELDER.[M]	AT5G58100.1 1xTFIA [C488]	1
[R].SEFGGFGCATGK.[V]	AT5G58230.1 1xTFIA [C111]	1
[R].LPVSYPLKPVDVNCAK.[S]	AT5G58410.1 1xTFIA [C1773]	1
[R].EFLQICESK.[R]	AT5G58450.1 1xTFIA [C1048]	1
[K].LITVPDDDDNGCLGAR.[L]	AT5G58950.1 1xTFIA [C246]	1
[R].NTVDCFIK.[T]	AT5G58970.1 1xTFIA [C256]	1
[K].SQTLESMDCVK.[T]	AT5G59540.1 1xTFIA [C213]	1
[R].ANSTDCLR.[F]	AT5G60220.1 1xTFIA [C38]	1
[K].SELVIDACGK.[L]	AT5G60250.1 1xTFIA [C358]	1
[R].VPDCEFIR.[E]	AT5G60590.2 1xTFIA [C186]	1
[R].AETCVVSK.[S]	AT5G60590.2 1xTFIA [C60]	1
[R].VAECFDK.[I]	AT5G60600.1 1xTFIA [C180]	1
[K].GTVLPPLVQCTR.[H]	AT5G60920.1 1xTFIA [C293]	1
[K].QSCFNPDNVR.[S]	AT5G61130.1 1xTFIA [C56]	1
[K].HASVHPCR.[H]	AT5G61500.1 1xTFIA [C258]	1
[R].CSSTGALVLTEPVSAIAGGNHSLSPPK.[T]	AT5G61670.2 1xTFIA [C244]	1
[R].FQEGLECGGAYLK.[Y]	AT5G61790.1 1xTFIA [C108]	1
[R].ECGVLPNK.[V]	AT5G61990.1 1xTFIA [C551]	1
[K].QVCDSVVPAFLEAAK.[E]	AT5G62190.1 1xTFIA [C495]	1
[K].VCTDLVR.[G]	AT5G62300.2 1xTFIA [C41]	1
[K].APCGEGTNTWDR.[F]	AT5G62300.2 1xTFIA [C75]	1
[K].EVTARPDIADDCFLLASR.[C]	AT5G62600.1 1xTFIA [C768]	1
[K].SPGCSGR.[C]	AT5G62630.1 1xTFIA [C301]	1
[K].FWEVVCAEHGIDPTGR.[Y]	AT5G62700.1 1xTFIA [C25]	1
[R].INVYYNEASCGR.[F]	AT5G62700.1 1xTFIA [C56]	1
[R].VPCSEVTWPR.[L]	AT5G62790.2 1xTFIA [C381]	1
[K].DCTSLPLGK.[Y]	AT5G63060.1 1xTFIA [C59]	1
[K].GHADCLR.[F]	AT5G63110.1 1xTFIA [C296]	1
[K].TQCQNVLPSQR.[A]	AT5G63140.1 1xTFIA [C65]	1
[R].LADCGIGFGK.[N]	AT5G63180.1 1xTFIA [C104]	1
[K].ILPESCK.[G]	AT5G63190.1 1xTFIA [C249]	1
[K].CSQKPDK.[R]	AT5G63400.1 1xTFIA [C28]	1
[K].DEYCLCHLSTGDMLR.[A]	AT5G63400.1 1xTFIA [C58]	1
[K].FGQVGVGNNLDQCSPVQVR.[F]	AT5G63860.1 1xTFIA [C317]	1
[K].EVLYCAK.[R]	AT5G63890.2 1xTFIA [C201]	1
[R].HCPDSPPTCLVPLPDGYK.[R]	AT5G64030.1 1xTFIA [C342]	1
[R].AFTVQFGSCK.[F]	AT5G64040.1 1xTFIA [C126]	1
[K].FPENFTGCQDLAK.[Q]	AT5G64040.1 1xTFIA [C135]	1
[K].VPFISEDIALECEGK.[D]	AT5G64040.1 1xTFIA [C155]	1
[K].ADSQCLCEAFK.[S]	AT5G64080.1 1xTFIA [C]	1
[K].ASTLPAACK.[L]	AT5G64080.1 1xTFIA [C111]	1
[R].TVSCADILTLAAR.[D]	AT5G64100.1 1xTFIA [C128]	1
[R].CGTHGSSGSNPR.[R]	AT5G64260.1 1xTFIA [C156]	1
[K].VQENCIDLVGR.[I]	AT5G64270.1 1xTFIA [C1000]	1
[R].VHSECLTGDIFGSAR.[C]	AT5G64300.1 1xTFIA [C384]	1
[K].AFQDCIGSYGSEISK.[C]	AT5G64400.1 1xTFIA [C113]	1
[R].GVIVDGCPVK.[-]	AT5G64410.1 1xTFIA [C726]	1
[K].NQIYGGLGPTDVCTSANQELAADAAR.[Q]	AT5G64570.1 1xTFIA [C398]	1
[K].NTGCLPLSPK.[S]	AT5G64570.1 1xTFIA [C422]	1
[K].TMIGNYEGTPCK.[Y]	AT5G64570.1 1xTFIA [C455]	1
[K].LIPCDLGTPTK.[K]	AT5G64580.1 1xTFIA [C276]	1
[R].EEGLCPLTPK.[E]	AT5G64600.1 1xTFIA [C335]	1
[K].VLQDCSEK.[Y]	AT5G64620.1 1xTFIA [C101]	1
[K].GGPILEICGLDCL.[-]	AT5G64740.1 1xTFIA [C1079]	1
[R].NASPACLLK.[E]	AT5G64740.1 1xTFIA [C752]	1
[RK].EAIQVISCGYEDK.[T]	AT5G64740.1 1xTFIA [C763]	1
[K].EQILAPLCGQVR.[V]	AT5G64813.1 1xTFIA [C20]	1
[K].ALHQFDCLR.[A]	AT5G65010.2 1xTFIA [C380]	1
[R].ATVPGGPSIACSTAK.[A]	AT5G65010.2 1xTFIA [C524]	1
[K].THQTLPGVEIQDCGHK.[V]	AT5G65110.1 1xTFIA [C279]	1
[R].EACGGHGYAAVNR.[F]	AT5G65110.1 1xTFIA [C450]	1
[K].LACDLYALDR.[I]	AT5G65110.1 1xTFIA [C614]	1
[K].VETELSSICSGILR.[L]	AT5G65430.3 1xTFIA [C103]	1
[K].ACSMAK.[Q]	AT5G65430.3 1xTFIA [C198]	1
[R].DLLSGCQSNLPK.[I]	AT5G65460.1 1xTFIA [C281]	1
[K].EVAVSSGSACTSASLEPSYVLR.[A]	AT5G65720.1 1xTFIA [C377]	1
[R].FPVPPPECR.[AR]	AT5G65730.1 1xTFIA [C290]	1
[R].ESSSCFNTIK.[D]	AT5G65760.1 1xTFIA [C246]	1
[K].ITGDYSCTAEVQR.[A]	AT5G65810.1 1xTFIA [C69]	1
[K].LVPLTCGEQQLPK.[I]	AT5G65950.1 1xTFIA [C1145]	1
[R].TPEEFSQGHACGAINVPYMNR.[G]	AT5G66040.1 1xTFIA [C41]	1
[K].NPDFLEQVSSHFGQSDNIIVGCQSGGR.[S]	AT5G66040.1 1xTFIA [C80]	1
[R].GHCEAAK.[I]	AT5G66170.2 1xTFIA [C46]	1
[R].IIEIADSELLIPCIR.[T]	AT5G66200.1 1xTFIA [C502]	1
[R].VCIPEK.[G]	AT5G66420.2 1xTFIA [C365]	1
[R].NEVPYACQVNVLSYK.[T]	AT5G66470.1 1xTFIA [C337]	1
[K].GTGTANQCPTIDGGSETFSFKPGK.[Y]	AT5G66570.1 1xTFIA [C114]	1
[K].GTHEAAIDCLR.[T]	AT5G66810.1 1xTFIA [C173]	1
[K].VWNSVQSLANEYNPPDNLQLCGK.[A]	AT5G66920.1 1xTFIA [C538]	1
[K].LQGRPPSCR.[L]	AT5G67030.1 1xTFIA [C505]	1
[K].EHSAPLAEMVGTCLK.[S]	AT5G67130.1 1xTFIA [C313]	1
[K].LAQNLNVPVSCK.[I]	AT5G67220.1 1xTFIA [C215]	1
[K].ALDAIPSCK.[N]	AT5G67400.1 1xTFIA [C119]	1
[K].ELQLACPK.[T]	AT5G67400.1 1xTFIA [C236]	1
[K].TNFYGNSCPNVEQIVK.[K]	AT5G67400.1 1xTFIA [C36]	1
[R].ECITLGIPTISLIDTNCNPDLADISIPANDDAIASIR.[F]	ATCG00160.1 1xTFIA [C195]	1
[R].FLSEACDLVFDAASR.[G]	ATCG00160.1 1xTFIA [C58]	1
[R].ALEEAICYR.[A]	ATCG00170.1 1xTFIA [C1261]	1
[R].EFCDSSISK.[S]	ATCG00170.1 1xTFIA [C1364]	1
[R].EMVQACLLPGATR.[S]	ATCG00330.1 1xTFIA [C90]	1
[K].DFGYSFPCDGPGR.[G]	ATCG00340.1 1xTFIA [C559]	1
[R].FPCDGPGR.[G]	ATCG00350.1 1xTFIA [C573]	1
[R].AVYECLR.[G]	ATCG00490.1 1xTFIA [C192]	1
[K].GHYLNATAGTCEEMIK.[R]	ATCG00490.1 1xTFIA [C247]	1
[R].VALEACVQAR.[N]	ATCG00490.1 1xTFIA [C427]	1
[K].WSPELAAACEVWK.[E]	ATCG00490.1 1xTFIA [C459]	1
[K].ELNCVNR.[K]	ATCG00800.1 1xTFIA [C105]	1
[K].IDYCSYTVR.[T]	ATCG00800.1 1xTFIA [C196]	1
[K].KPGCSNENR.[N]	ATCG00810.1 1xTFIA [C138]	1
[K].SCNEGDSYLYK.[W]	ATCG00860.1 1xTFIA [C1938]	1
[truncated: 123 more rows]
