# Supplementary material for: FAT-switch-based quantitative S-nitrosoproteomics reveals a key role of GSNOR1 in regulating ER functions
Source: Nat Commun. 2023 Jun 5;14:3268. doi: 10.1038/s41467-023-39078-0 (PMC10241878; doi:10.1038/s41467-023-39078-0)
Supplement: Supplementary file 7 — Supplementary Dataset 4 [file 41467_2023_39078_MOESM7_ESM.xlsx]

## Sheet: Lindermayr et al. 2005
Supplementary Dataset 4: S-nitrosylation peptides identified by previous studies
Accession number (NCBI)	Accession number (Tair database)	Found in FAT-switch data
NP_171936	AT1G04410	Yes
NP_17936	AT1G04410	Yes
NP_564167	AT1G22300	Yes
AAK25905	AT1G23310	Yes
NP_173985	AT1G26630	Yes
JQ1286	AT1G42970	Yes
AAM64855	AT1G53240	Yes	*No identified in GSNO/NO treated samples
JT0901	AT1G55490	Yes
A96602	AT1G56070	Yes
NP_564870	AT1G66240	Yes
RKMUA1	AT1G67090	Yes
AAK59548	AT2G21330	Yes
NP_181192	AT2G36530	Yes
NP_181256	AT2G37190	Yes
NP_181387	AT2G38530	Yes
AAA20202	AT2G39730	Yes
NP_850490	AT3G01500	Yes
AAD35003	AT3G02730	Yes
NP_187593	AT3G09820	Yes
NP_187884	AT3G12780	Yes
NP_188117	AT3G14990	Yes
AAO11581	AT3G17390	Yes
S20876	AT3G23990	Yes
JQ1285	AT3G26650	Yes
NP_190651	AT3G50820	Yes
NP_190864	AT3G52960	Yes
T50646	AT3G55440	Yes
T47886	AT3G60750	Yes
NP_191762	AT3G62030	Yes
CAC03598	AT4G03280	Yes
NP_192897	AT4G11600	Yes
CAB09795	AT4G13940	Yes
CAA58893	AT4G14880	Yes
NP_193769	AT4G20360	Yes
NP_195213	AT4G34870	Yes
CAA54419	AT5G02500	Yes
T48355	AT5G03340	Yes
NP_196361	AT5G07440	Yes
NP_196528	AT5G09660	Yes
S68122	AT5G44340	Yes
NP_051067	ATCG00490	Yes
CAB52677	AT1G03130	No
NP_172153	AT1G06680	No
NP_172360	AT1G08830	No
H86252	AT1G11860	No	*No identified in GSNO/NO treated samples
NP_563961	AT1G14980	No
CAA67608	AT1G35720	No
NP_564691	AT1G55480	No
AAK59587	AT1G57720	No
NP_176773	AT1G65980	No
NP_565178	AT1G78380	No
NP_178073	AT1G79550	No
NP_178399	AT2G02990	No
AAF70259	AT2G21170	No	*No identified in GSNO/NO treated samples
NP_179760	AT2G21660	No
NP_180340	AT2G27720	No
NP_181080	AT2G35370	No
NP_181158	AT2G36160	No
NP_181781	AT2G42530	No
NP_181782	AT2G42540	No	*No identified in GSNO/NO treated samples
JQ1287	AT3G04120	No
NP_187062	AT3G04120	No
AAF66133	AT3G06050	No
1710349A	AT3G12500	No
CAC43286	AT3G13920	No
NP_188120	AT3G15020	No
NP_188263	AT3G16420	No
NP_188660	AT3G20250	No
AAM64725	AT3G27850	No	*No identified in GSNO/NO treated samples
AAK59490	AT3G47070	No
NP_566912	AT3G48870	No
NP_190861	AT3G52930	No
P42747	AT3G55380	No
O22773	AT4G02530	No
S31446	AT4G09320	No
NP_193121	AT4G13850	No
JQ1597	AT4G14960	No
NP_193383	AT4G16500	No
NP_193759	AT4G20260	No
AAK63869	AT4G23670	No	*No identified in GSNO/NO treated samples
NP_194235	AT4G25050	No
NP_195146	AT4G34200	No
NP_195637	AT4G39260	No
NP_195869	AT5G02490	No
NP_196543	AT5G09810	No
NP_196647	AT5G10860	No	*No identified in GSNO/NO treated samples
NP_197294	AT5G17920	No
NP_568375	AT5G19510	No
NP_197572	AT5G20720	No
T52122	AT5G20720	No	*No identified in GSNO/NO treated samples
AAK74049	AT5G23120	No	*No identified in GSNO/NO treated samples
NP_198413	AT5G35630	No
RKMUB2	AT5G38420	No
NP_198659	AT5G38430	No
NP_198853	AT5G40370	No
S71171	AT5G42020	No
BAA00615	AT5G52640	No
NP_200333	AT5G55220	No	*No identified in GSNO/NO treated samples
AAL49788	AT5G56010	No
NP_851227	AT5G59880	No
S08534	AT5G60390	No
NP_051044	ATCG00120	No
AAO13251	ATCG00270	No
NP_051066	ATCG00480	No
NP_051084	ATCG00680	No
Reference: Lindermayr C, Saalbach G, Durner J. Proteomic identification of S-nitrosylated proteins in Arabidopsis. Plant Physiol. 2005;137(3):921-30.

## Sheet: Fares et al. 2011
Accession number	NO-peptide sequence	Found in FAT-switch data
AT1G04710	QcSSGLQAVADVAAAIK	Yes
AT1G07890	NcAPIMVR	Yes
AT1G07930	YYcTVIDAPGHR	Yes
AT1G09780	LcDQALASGK	Yes
AT1G19570	AAVGAPDHLGDcPFSQR	Yes
AT1G22300	VcNDILSVIDK	Yes
AT1G47128	cGIAIEPSYPIK	Yes
AT1G56070	NcDPNGPLMLYVSK	Yes
AT1G63000	NYENVcTLR	Yes
AT1G65930	SEGGYVWAcK	Yes
AT1G65930	LEAAcVGTVESGK	Yes
AT1G77120	EFGVTEcVNPK	Yes
AT1G78830	TTQFcSGVK	Yes
AT2G39730	SFQcELVMAK	Yes
AT2G44350	GLSIPEcQK	Yes
AT2G45290	NLSQQcLNALAK	Yes
AT3G08580	GIGDcFGR	Yes
AT3G09820	AGcYASNVVIQR	Yes
AT3G09840	LGDVISVHQcPDVK	Yes
AT3G11940	TIAEcLADELINAAK	Yes
AT3G47370	VcTDLVR	Yes
AT3G51800	VAAAYDcK	Yes
AT3G53870	GcEVIVSGK	Yes
AT3G55440	VIAcVGETLEER	Yes
AT3G56310	APLLIGcDVR	Yes
AT3G61440	VTEGcEAYVAAK	Yes
AT4G11150	IVcENTLDAR	Yes
AT4G13430	VYIGScTGGK	Yes
AT4G13940	FDNLYGcR	Yes
AT4G13940	VAVIcGYGDVGK	Yes
AT5G14040	cNMQIDPAK	Yes
AT5G15490	ETPAIDVcK	Yes
AT5G25100	EAQMcNVLGR	Yes
AT5G44340	SSVcDIAPK	Yes
AT5G61790	FQEGLEcGGAYLK	Yes
AT5G62690	INVYYNEAScGR	Yes
AT5G62690	NMMcAADPR	Yes
ATCG00340	DFGYSFPcDGPGR	Yes
ATCG00490	AVYEcLR	Yes
ATCG00490	VALEAcVQAR	Yes
AT1G47128	GVDGTcDQIR	No
AT1G60710	DVEEEIIPTcR	No
AT1G65930	cATITPDEGR	No
AT2G31390	FANAcGAITTTK	No
AT3G55440	IIYGGSVNGGNcK	No
AT4G11650	TNcNFDSSGR	No
AT5G02500	cMEPVEK	No
AT1G35720	WTSSNQVLMEVAcTR	No
AT1G73010	SAHDLGcELR	No
AT3G17240	AEEDGVAcVEFIAGK	No
AT4G09320	GLIGEVIcR	No
AT4G33030	DTVQcVEIAIANPAK	No
AT5G66760	TQETLEEGcQLIDK	No
Reference: Fares, A. ;Rossignol, M. ;Peltier, J. B. Proteomics investigation of endogenous S-nitrosylation in Arabidopsis. Biochem Biophys Res Commun. 2011; 416: 331-336.

## Sheet: Puyaubert et al. 2014
Accession number (UniProt database)	Accession number (Tair database)	NO-peptide sequence	Found in FAT-switch data
Q9SA56	AT1G03130	EQcLALGTR	Yes
Q8W4H7	AT1G07930	YYcTVIDAPGHR	Yes
Q9FWR4	AT1G19570	AAVGAPDHLGDcPFSQR	Yes
Q9SHE8	AT1G31330	YGLLcGSDGLPHLIVNGDQR	Yes
P25697	AT1G32060	LTcSYPGIK	Yes
P25857	AT1G42970	GILDVcDEPLVSVDFR	Yes
Q9SRZ6	AT1G65930	LEAAcVGTVESGK	Yes
Q9C9W5	AT1G68010	EAILVNcSR	Yes
P10896	AT2G39730	SFQcELVMAK	Yes
P27140-3	AT3G01500	VcPSHVLDFQPGDAFVVR	Yes
P27140-3	AT3G01500	IcLPAK	Yes
Q9XF88-2	AT3G08940	EcELIHGR	Yes
P51427	AT3G11940	AQcPIVER	Yes
P51427	AT3G11940	TIAEcLADELINAAK	Yes
F4J8V9	AT3G18780	cDVDIR	Yes
Q9S841	AT3G50820	FcFEPTSFTVK	Yes
Q9S841	AT3G50820	GTGTANQcPTIDGGSETFSFK	Yes
Q9M339	AT3G53870	GLcAIAQAESLR	Yes
P48491	AT3G55440	VIAcVGETLEER	Yes
Q8RWV0	AT3G60750	NLSQQcLNALAK	Yes
Q9S757	AT3G61440	VTEGcEAYVAAK	Yes
Q39258	AT4G11150	IVcENTLDAR	Yes
O23255	AT4G13940	FDNLYGcR	Yes
O23255	AT4G13940	VAVIcGYGDVGK	Yes
P17745	AT4G20360	HYAHVDcPGHADYVK	Yes
P25819	AT4G35090	YPTPPAVcSGK	Yes
Q944G9	AT4G38970	GILAMDESNATcGK	Yes
Q944G9	AT4G38970	ALQNTcLK	Yes
P10798	AT5G38410	LPLFGcTDSAQVLK	Yes
P49107	AT5G64040	VPFISEDIALEcEGK	Yes
P56767	ATCG00340	DFGYSFPcDGPGR	Yes
O03042	ATCG00490	WSPELAAAcEVWK	Yes
O03042	ATCG00490	VALEAcVQAR	Yes
O03042	ATCG00490	GHYLNATAGTcEEMIK	Yes
O03042	ATCG00490	AVYEcLR	Yes
P93819	AT1G04410	NIScLTR	No
P43297	AT1G47128	GVDGTcDQIR	No
Q9SRZ6	AT1G65930	cATITPDEGR	No
P10896	AT2G39730	VPIIcTGNDFSTLYAPLIR	No
P48491	AT3G55440	IIYGGSVNGGNcK	No
P19366	ATCG00480	DTLGQEINVTcEVQQLLGNNR	No
Q8W493	AT1G20020	DNTFVYMcGLK	No
Q8W493	AT1G20020	cLLNTK	No
Q9LR30	AT1G23310	NVVcNFTEGAMYSFPQIR	No
Q9LR30	AT1G23310	VPDVFYcLK	No
Q56YA5	AT2G13360	AIcIVHNETATGVTNDISAVR	No
Q9SKP6	AT2G21170	TFDVcFAQLK	No
O80934	AT2G37660	ADVAEVcVQALQLEEAK	No
P27140-3	AT3G01500	VENIVVIGHSAcGGIK	No
P27140-3	AT3G01500	YMVFAcSDSR	No
P27140-3	AT3G01500	VISELGDSAFEDQcGR	No
Q9M5K2	AT3G17240	AEEDGVAcVEFIAGK	No
Q41989	AT4G09320	GLIGEVIcR	No
Q94B78	AT4G33010	FcDALISIR	No
P25819	AT4G35090	GFFEVTHDISNLTcADFLR	No
Q9ZNZ7-2	AT5G04140	IGFVPEEATIVGNTc	No
Q9ZP05	AT5G08670	FADAcLR	No
P83483	AT5G09660	VcQVIGAIVDVR	No
P42733	AT5G23740	cPFTGTVSIR	No
P10798	AT5G38410	WIPcVEFELEHGFVYR	No
P10798	AT5G38410	QVQcISFIAYKPPSFTEA	No
O03042	ATCG00490	FLFcAEAIYK	No
Reference: Puyaubert J, Fares A, Rézé N, Peltier JB, Baudouin E. Identification of endogenously S-nitrosylated proteins in Arabidopsis plantlets: effect of cold stress on cysteine nitrosylation level. Plant Sci. 2014;215-216:150-156.

## Sheet: Hu et al. 2015
Accession number	NO-peptide sequence	Found in FAT-switch data
AT1G01560	DLKPSNLLLNANcDLK	Yes
AT1G02140	IGSLVDcQSSNDPEGLR	Yes
AT1G03475	LLDAcINPK	Yes
AT1G04710	QcSSGLQAVADVAAAIK	Yes
AT1G05010	VSNYPPcPNPDLVK	Yes
AT1G08200	EDISPcIFGSIEK	Yes
AT1G09310	AEMYTGDEIcR	Yes
AT1G09430	VVIDcATTDPDGR	Yes
AT1G09740	ITDTILEHASQIcAEK	Yes
AT1G09940	TSGIPVSEIcQHR	Yes
AT1G11750	VMIHQPQTGcGGHVEDVR	Yes
AT1G12000	NQGGFDMIcSGR	Yes
AT1G12900	GILDVcDEPLVSVDFR	Yes
AT1G13320	LLcDNEAEVR	Yes
AT1G15210	ISGYcEQTDIHSPQVTVR	Yes
AT1G15930	VAQLVVLAEDcNQPDYVK	Yes
AT1G18070	VVAIYcDEDK	Yes
AT1G18500	EHVAcSIGTGPVDSAYK	Yes
AT1G19570	AAVGAPDHLGDcPFSQR	Yes
AT1G20010	SSVcDIPPK	Yes
AT1G20950	TIVKPGcSQDVLK	Yes
AT1G20950	VNSQLISNAcTDALSAEK	Yes
AT1G22300	VcNDILSVIDK	Yes
AT1G23310	GYWGEcGQR	Yes
AT1G23310	LMTDGFNScK	Yes
AT1G25490	QcLVDLSEDPDVDVR	Yes
AT1G26630	LEDIVPSSHNcDVPHVNR	Yes
AT1G27970	LTSLPFQQcK	Yes
AT1G28350	AAPVcYDGFEPSGR	Yes
AT1G29150	EQAITNLcDR	Yes
AT1G32990	LPDLNcTTIESAMR	Yes
AT1G36160	GILEAHLSScDEK	Yes
AT1G42970	GILDVcDAPLVSVDFR	Yes
AT1G42970	WPGAEAVGSGDPLEDFcK	Yes
AT1G45000	EHQPcIIFMDEIDAIGGR	Yes
AT1G48600	EScFHQSGDSK	Yes
AT1G48600	FMcADVTSPDLK	Yes
AT1G50200	AVVcAGVPEK	Yes
AT1G53280	ATcYPVFMEK	Yes
AT1G53280	GGADVTVASVENQVGVDAcHGIK	Yes
AT1G55090	GSISSFQEQAScK	Yes
AT1G55490	MSVEFDNcK	Yes
AT1G56070	QIIATcMNDQK	Yes
AT1G60810	VVIDcATANPDGK	Yes
AT1G62380	VSNYPPcPKPEMIK	Yes
AT1G63000	TNVAGTLTLADIcR	Yes
AT1G63940	LPGFHTcVGGGGER	Yes
AT1G66430	LLLVTEGPEGcR	Yes
AT1G67090	LPLFGcTDSAQVLK	Yes
AT1G68010	EAILVNcSR	Yes
AT1G74260	cTLIDSTAAAK	Yes
AT1G74470	cDHVAVGTGTVTHK	Yes
AT1G74470	McAEAIVEGSQNGK	Yes
AT1G79440	NSGQTCVcANR	Yes
AT1G79500	EANcPVVADITHSLQQPAGK	Yes
AT1G79530	VPTSNVSVVDLTcR	Yes
AT1G79930	ETPAIVcFGDK	Yes
AT1G79930	TMNASEcVSR	Yes
AT1G80460	IVSNSEVIGEIcK	Yes
AT2G01140	GILAIDESNATcGK	Yes
AT2G01140	GLSPLAGSNEESWcQGLDGLASR	Yes
AT2G01350	LMADAASPAcILETR	Yes
AT2G02560	AELPScLPVLVDR	Yes
AT2G04030	EELIDcLGTIAQSGTSK	Yes
AT2G04030	LGcIEDTGNHK	Yes
AT2G04030	LSSSPcVLVSGK	Yes
AT2G05710	ADWHScLDSK	Yes
AT2G14170	VTcGSEPDADLGPVISK	Yes
AT2G16950	SELLPcLGAADR	Yes
AT2G17265	NcAGIAAIATMK	Yes
AT2G20580	VQDLLAQcGEHLEK	Yes
AT2G20610	HNVDLVcDR	Yes
AT2G21060	EcSQGGGGYSGGGGGGR	Yes
AT2G21330	TIASPGHGIMAMDESNATcGK	Yes
AT2G21470	TYPVcTITSTPTK	Yes
AT2G24200	TGPGcSIELMK	Yes
AT2G25080	cGLTSSNYSELSHLYEK	Yes
AT2G25450	DTLScVMAPDVPK	Yes
AT2G27530	IcMLGDAQHVEEAEK	Yes
AT2G27600	TEGFSGSDVSVcVK	Yes
AT2G30970	DDNGKPVVLEcVR	Yes
AT2G30970	IAAVQTLSGTGAcR	Yes
AT2G33840	AAPIcYDGFEPSGR	Yes
AT2G36170	cGHSNQLRPK	Yes
AT2G36310	LSDDDLLELGNcK	Yes
AT2G36880	VACETcTK	Yes
AT2G37020	LAEILEEcPGQYYR	Yes
AT2G39730	SFQcELVMAK	Yes
AT2G40490	SYQTLcEK	Yes
AT2G43090	EHAPVcLGAAGAK	Yes
AT2G45770	TGcEIVVAEGDK	Yes
AT2G46520	LIcETPALLDPSAAK	Yes
AT2G47510	cVHPNDHVNR	Yes
AT2G47940	EASNSASLcILK	Yes
AT3G01500	VcPSHVLDFQPGDAFVVR	Yes
AT3G02230	EAVTVQQcYMELSK	Yes
AT3G02230	VIcDHLGLGVK	Yes
AT3G02230	YIFTIDDDcFVAK	Yes
AT3G02530	VcAGNDNSFVILNQK	Yes
AT3G02730	LDcNPDNRPLAK	Yes
AT3G02760	LVYDIADQGGELcSLR	Yes
AT3G03250	LNGGLGTTMGcTGPK	Yes
AT3G03960	LGIDLEEGAcK	Yes
AT3G04120	SDLDIVSNASCTTNcLAPLAK	Yes
AT3G06580	YTMcTYPADPDQEIDLK	Yes
AT3G07630	VLSHPQALAQcENTLTK	Yes
AT3G07770	QELVDcLGTIAQSGTAK	Yes
AT3G08530	SLLPVEPLVEEcEK	Yes
AT3G09820	AGcYASNVVIQR	Yes
AT3G09840	LGDVISVHQcPDVK	Yes
AT3G09840	YTQGFSGADITEIcQR	Yes
AT3G11830	QLcDNAGFDATDVLNK	Yes
AT3G12490	ELQEFKPASDAPAITSSDLGcK	Yes
AT3G13470	AAVEEGIVVGGGcTLLR	Yes
AT3G13920	VHAcVGGTSVR	Yes
AT3G14390	SSDGFLYcEGTK	Yes
AT3G14990	GGADVTVASVETQVGVDAcHGIK	Yes
AT3G14990	LAATcATAVESR	Yes
AT3G16400	cSHGIAQVGNK	Yes
AT3G16520	VQEIIGEcPVR	Yes
AT3G16950	TAIIEGDVVGGTcVNR	Yes
AT3G21055	YAQVcVTMPTAK	Yes
AT3G21200	SYcPADFNK	Yes
AT3G22460	LEMMEPcSSVK	Yes
AT3G22850	TPEALQGQEGGSVcALK	Yes
AT3G22850	VDSSGEVcGVTFK	Yes
AT3G24170	VGICELPFHPISSEEIGGVGGTcVIR	Yes
AT3G26650	GDIPTYVVGVNADAYSHDEPIISNAScTTNCLAPFVK	Yes
AT3G43190	LLPDAAGTTcGQR	Yes
AT3G44310	cIWGQGDGSTIPVYDTPIGK	Yes
AT3G44310	GIELYcAPTADGSK	Yes
AT3G47520	GVAADLSHcNTPSQVR	Yes
AT3G48560	TPHVSVcGDVK	Yes
AT3G48730	FVNSGTEAcMGVLR	Yes
AT3G48870	GELQcIGATTIDEYR	Yes
AT3G48870	NNPcLIGEPGVGK	Yes
AT3G48990	YGEEINcAVIPR	Yes
AT3G53900	NEQTPcPVFR	Yes
AT3G55410	SSQYcTDVAK	Yes
AT3G55440	VIAcVGETLEER	Yes
AT3G56190	AAEFFQNEEVTTSANQcNLK	Yes
AT3G58140	cHTSAHQAELLR	Yes
AT3G58610	NISVVAVcPK	Yes
AT3G58610	NTVEcITGTISR	Yes
AT3G59920	IVcDPSYLPNK	Yes
AT3G60750	NLSQQcLNALAK	Yes
AT3G61440	QEHFQPTcSIK	Yes
AT3G61440	VTEGcEAYVAAK	Yes
AT4G00620	LVGDIcYEEASK	Yes
AT4G02930	HYAHVDcPGHADYVK	Yes
AT4G11150	IVcENTLDAR	Yes
AT4G11420	GVLScASQEVK	Yes
AT4G11420	IVcQQVNVSSLEEVIK	Yes
AT4G13430	LNEPQVcVSTTNR	Yes
AT4G13780	TSTPEQTEVcQAIFNK	Yes
AT4G13940	VAVIcGYGDVGK	Yes
AT4G14570	LPESTNIVDVIQVVNcPK	Yes
AT4G14960	cGINYQPPTVVPGGDLAK	Yes
AT4G18040	WEDPIcANGGK	Yes
AT4G18480	VcSELNVDGLR	Yes
AT4G19710	GcTSVEEFMEK	Yes
AT4G20410	ASELYVEcGR	Yes
AT4G20890	EILHIQGGQcGNQIGAK	Yes
AT4G20890	SSVcDIAPTGLK	Yes
AT4G24190	LADTPcVVVTSK	Yes
AT4G24490	YVSSDPcEYK	Yes
AT4G24830	AMVDVAAEVGADAVAHGcTGK	Yes
AT4G26970	ADWHAcLDNPVGFK	Yes
AT4G28080	HVAcSSADGR	Yes
AT4G29670	GADGQLESFScSLAK	Yes
AT4G30190	HPGQEVFSGSTcK	Yes
AT4G31880	LAEQVLSNcASK	Yes
AT4G31990	IGAINVVcSSADAATR	Yes
AT4G33090	ELLGcSIADGSDK	Yes
AT4G34131	ASINEVEcLK	Yes
AT4G34350	VQIVDTTcPWVTK	Yes
AT4G35260	LADGLFLEScR	Yes
AT4G35830	ADWHScLDNR	Yes
AT4G36020	GSGGGGNDNAcYK	Yes
AT4G37000	LQSQLLPcNLPPDVR	Yes
AT4G37800	LDPSSGcGFASK	Yes
AT4G38630	LQAQTEAVNLLcGAK	Yes
AT4G38970	GILAMDESNATcGK	Yes
AT4G39980	AFLLQGGDcAESFK	Yes
AT5G02500	ELESIcNPIIAK	Yes
AT5G09620	LSAVcSGGGDGGEISFK	Yes
AT5G10240	GPDWSGLHcYEDcYLAHER	Yes
AT5G10360	FNVANPTTGcQK	Yes
AT5G10450	VESELSSVcSGILK	Yes
AT5G10470	VSPVEcFLEKPNTGR	Yes
AT5G11170	NEcPHIVVGTPGR	Yes
AT5G12250	EILHIQGGQcGNQIGSK	Yes
AT5G13370	FLTAPNPELASLIEQEcSK	Yes
AT5G13370	LSDWITDATcTSGIGK	Yes
AT5G14740	VcPSHVLDFHPGDAFVVR	Yes
AT5G15650	EAVTVQQcYIELSK	Yes
AT5G16070	VcGDNDNFVVINQK	Yes
AT5G17380	EIKDDPFcLGK	Yes
AT5G19550	VTTVQcLSGTGSLR	Yes
AT5G19780	TVQFVDWcPTGFK	Yes
AT5G19820	VVHDQLcSMVER	Yes
AT5G19990	AVAHHTDcTFIR	Yes
AT5G20010	FYcWDTAGQEK	Yes
AT5G20010	VcENIPIVLCGNK	Yes
AT5G20830	LLPDAVGTTcGER	Yes
AT5G20890	VDEIITcAPR	Yes
AT5G26360	AcGAVIVNRPDELQESDIGTGAGLFEVK	Yes
AT5G26360	IILLDcPLEYK	Yes
AT5G26360	TLAQNcGVNVIR	Yes
AT5G26780	YYGGNEYIDMAETLcQK	Yes
AT5G36700	LDTDILFGQNGGcK	Yes
AT5G37510	EPAAFGPSLKPEcK	Yes
AT5G38530	AVEPSAcPSLTK	Yes
AT5G43330	LSSALSAASSAcDHIR	Yes
AT5G43830	VDSSGDVcGATFK	Yes
AT5G45930	VcAELDVDGLR	Yes
AT5G46290	ADGLGVSScIER	Yes
AT5G46290	GAPIVAEYLGGAVNcDAHHMTDPR	Yes
AT5G47690	LVNDELIGcR	Yes
AT5G48180	WVEYPAAGEAcK	Yes
AT5G48300	LIDIPVSNcLNSNISK	Yes
AT5G49650	LETTSLNcK	Yes
AT5G51110	DFGcGVELINR	Yes
AT5G51430	VVcGVDGTGDGVGSK	Yes
AT5G51970	AVGIcGSDVHYLK	Yes
AT5G53460	SLPVYIETPIcNVNR	Yes
AT5G53460	VVVIGGGDTGTDcIGTSIR	Yes
AT5G53480	VVcEATLSPEVK	Yes
AT5G54160	IYGLGPVcK	Yes
AT5G54160	VILAEcILPETPDSSLSTK	Yes
AT5G54770	IVVSScGHDGPFGATGVK	Yes
AT5G57850	FDNVLSGcTAK	Yes
AT5G59160	GNHEcASINR	Yes
AT5G59750	VHSEcLTGDIFGSAR	Yes
AT5G59890	YAIYDFDFVTAENcQK	Yes
AT5G60390	YYcTVIDAPGHR	Yes
AT5G62690	FWEVVcAEHGIDPTGR	Yes
AT5G62690	INVYYNEAScGR	Yes
AT5G62690	STVcDIPPTGLK	Yes
AT5G63860	FGQVGVGNNLDQcSPVQVR	Yes
AT5G64760	YYSHNNEYIEIcR	Yes
AT5G65010	ALHQFDcLR	Yes
AT5G65010	ATVPGGPSIAcSTAK	Yes
AT5G65110	THQTLPGVEIQDcGHK	Yes
ATCG00490	VALEAcVQAR	Yes
ATCG00830	NNLIcGQHHcGK	Yes
ATCG01060	cESAcPTDFLSVR	Yes
AT1G01050	IIAVcVDDPEYK	No
AT1G01220	LHQELDPYcSNEFVDK	No
AT1G01710	DHcHLLETNSIWQSDTSLDK	No
AT1G01710	FcEPSNSTNQTK	No
AT1G01800	IMSDTYEIVEEcVK	No
AT1G01940	cEIFcDEVPK	No
AT1G02150	LcEEESDVTSK	No
AT1G02305	GTNEcGIEHGVVAGLPSDR	No
AT1G02500	AIGFVSDDVGLDADKcK	No
AT1G03130	KEQcLALGTR	No
AT1G03310	SDSScFLPLDFENSSQDSQTHTTETTFVK	No
AT1G03475	AAQDSVcDAIEAIEGGPK	No
AT1G03475	QAcDKFDPSFYPR	No
AT1G03940	IIETcHISPPK	No
AT1G03940	SSGKDPATVLLPSLPIHScR	No
AT1G04170	EDTPNcDVPGFENSK	No
AT1G04510	IWGcSEDGNYTSR	No
AT1G05680	VAEcMEWLNSK	No
AT1G06210	IcAQINNDEFNGTEIVR	No
AT1G06290	ALFAEYVScK	No
AT1G06290	TEEFVINTPcESAQK	No
AT1G06950	LcEELHFDAQK	No
AT1G07040	SVDDQQLcYDHLAFR	No
AT1G07110	NTPcIVEEGENR	No
AT1G07240	AVGDGGSSTVATcNFIK	No
AT1G07370	cAGNDDIITIK	No
AT1G07440	GFQVTGSVcDASLRPER	No
AT1G07440	NEYELNEcLSK	No
AT1G07440	NLAcEWASDGIR	No
AT1G07450	DLAcEWASDNIR	No
AT1G07890	LAWHSAGTFDcQSR	No
AT1G07930	VIIMNHPGQIGNGYAPVLDcHTSHIAVK	No
AT1G08200	YcSENNKR	No
AT1G08600	TcEKLFcAScIK	No
AT1G08980	LcSVPHDLLVQPLVGSVEK	No
AT1G09300	HIETLLNNHcHDNSAR	No
AT1G09340	SDILPHcEEDAVDPK	No
AT1G09620	AEScENLPKPGEK	No
AT1G09620	LScGTGGMHHDLLLK	No
AT1G09620	YTIFSPLDGQPcADHDR	No
AT1G09780	TSGEYLTHNGVSTFAcSETVK	No
AT1G09790	CCVSLSAFYYQNIVPCPTCScGcSSSHCVKDGELPPYLEQK	No
AT1G09795	TQPSLSGLQGPTISPVYcK	No
AT1G10050	SVTIHcESDNQFER	No
AT1G10360	FcDDPAVKPIMPEITK	No
AT1G10370	WAENFcNDPAVKPVMPETAK	No
AT1G10588	THEEcLEDcDIcCQKCNCVPSGTYGNK	No
AT1G10760	LHNNTSPDDVVIcQALMDYIK	No
AT1G11430	YINGEIIPcTYPTYQPK	No
AT1G11650	AMTEMNGVPcSTRPMR	No
AT1G11660	KNAVLDEcHK	No
AT1G11820	GVVPLDNcLFEPLTPSK	No
AT1G11860	DSIMDSTVNcR	No
AT1G11860	VTDEHIYLVVNAGcR	No
AT1G12200	YTHLMPDDSQFEYDNWLADQcEYPR	No
AT1G12240	VPNTGMWEcVDFYPVSK	No
AT1G12270	cIELDPTFSK	No
AT1G12780	IPcMEDFELK	No
AT1G12840	LcDSTNSLYWK	No
AT1G13280	KPDQLcLGDLVPFTNK	No
AT1G13320	SIYGQLcQDDMPMVR	No
AT1G14320	FLScHGPLANR	No
AT1G14510	FYHQcDPEK	No
AT1G14610	ITPAHDPNDcEVGK	No
AT1G14610	LPIIcDGILVDPNFGTGCVK	No
AT1G15130	VLcLVETR	No
AT1G15140	SIAGSTAEILcGLK	No
AT1G15390	ILQHEcDHLDGNLYVDK	No
AT1G15390	TVDNLDLPLAEGcPK	No
AT1G15750	TLFVDHScGPPNGAR	No
AT1G16080	AIAEGQPDPcPLHTEWLK	No
AT1G16080	GEAVPVDFEGPILVcTR	No
AT1G16340	EADcPVVADITHSLQQPAGK	No
AT1G17020	LcSSTTMDSEVEK	No
AT1G17160	LIAEALGDDGcGVHLDYVR	No
AT1G17170	FGNVSIESEcSK	No
AT1G17290	AEGAMYLFPcLHLPQK	No
AT1G17290	cTILPQEDKIPAIVDR	No
AT1G17290	TAPDNFYcK	No
AT1G17290	TLEEALNKLEGVTcNR	No
AT1G17470	HNPQNcGLSQHLEDEDVVQIVK	No
AT1G18080	LWNTLGEcK	No
AT1G18080	STLAGHTGYVSTVAVSPDGSLcASGGK	No
AT1G18450	ATSLVVDcGGGSTTISPVHDGYVLQK	No
AT1G18490	AYDWVEPPcIITQDK	No
AT1G18500	GTYEIIcPEEIGLER	No
AT1G18550	NGSVFcYGATGAGKTYTMLGTMENPGVMVLAIK	No
AT1G20010	FWEVIcDEHGIDSTGR	No
AT1G20510	AVESVADcLSEIGIR	No
AT1G20620	cAEKVPTPTNSYTGIR	No
AT1G20620	cAHHNNHHEGFMNFMHR	No
AT1G20620	FHWKPTcGIK	No
AT1G20620	GFFEVTHDISNLTcADFLR	No
AT1G20630	YPTTPIVcSGNR	No
AT1G20810	FYDIEEGKGPVATEGSTAQVHFDcR	No
AT1G20950	SQYKPELPPcLQGTTVR	No
AT1G21100	ILHDWTDEDcVK	No
AT1G22400	GLcPLKDESYLTK	No
AT1G22920	IEDFGVHcK	No
AT1G23130	ATPDIQGcALHEGEFGK	No
AT1G23140	VKPSGDNcLAEESR	No
AT1G23190	IFVEELGAQESALLNcTPK	No
AT1G23310	AMVIINPGNPTGQcLSEANIR	No
AT1G23740	ENIEDLPDKYDVVFDAIGMcDK	No
AT1G23820	HASIEQIDMcEIDK	No
AT1G24050	SPYLSDcVFGGTDAANNR	No
AT1G24180	DcGVESFGADRK	No
AT1G24510	MLYIEHcANSK	No
AT1G24510	SIHDALcVAR	No
AT1G25490	LLNPELAIQHILPcVK	No
AT1G26630	cHFVAIDIFTAK	No
AT1G27540	HMVMDDEDPFcDEFPHAAEDLR	No
AT1G27700	ScmEcEEDcYEK	No
AT1G27900	TNYDPVWcK	No
AT1G28200	QTFDcLPDEK	No
AT1G28350	KPAPIcYDGFEPSGR	No
AT1G28350	SIGEEcIQEDELK	No
AT1G28350	SVGEQcIHDDELK	No
AT1G29150	HLSSLYDTLLEQNLcR	No
AT1G29350	EcNMDPNETVSR	No
AT1G29840	LNTDMHEAcLK	No
AT1G31230	FGGTcVGNSER	No
AT1G31230	NIFNLSAPGTMIcR	No
AT1G31910	EDPHGVcLESGDPR	No
AT1G32060	GGNPDSNTLISDTTTVIcLDDYHSLDR	No
AT1G32490	FEDcTSDK	No
AT1G33960	SSGVTMEcHAVK	No
AT1G35420	VAcNGYNVLVPDLFR	No
AT1G35580	STGDLTLSETPEcQK	No
AT1G35670	ISAHEALcHPWIVDEQAAPDKPLDPAVLSR	No
AT1G36160	TcLLQNDHDPSK	No
AT1G42970	TNPADEEcKVYD	No
AT1G43690	DSEVNQPKPVQHAPLVDcIR	No
AT1G47710	AcIEVNEEGTEAAAASAGVIK	No
AT1G47710	NLcVSNIFHK	No
AT1G48520	SGIEAAEYAcEMQR	No
AT1G48850	cPNPEYAEK	No
AT1G49670	GWEPAKYPGLcEK	No
AT1G49670	VVVcIDPAFEQK	No
AT1G49760	EHFAPFGTITScK	No
AT1G50200	ITDIIKEEEASFcK	No
AT1G50370	VTTEFNHINNLDLVcR	No
AT1G50480	AcQNITQPLR	No
AT1G50480	FSMDAGAFDAVVcSHHAHSGK	No
AT1G50570	LcLTNDPENSLSTK	No
AT1G51710	cHISHEVNHLHEGLK	No
AT1G52240	TDLLcNIPALK	No
AT1G52380	TKDKDDNHcGK	No
AT1G52400	cENHNADVAVDFYHR	No
AT1G52730	SYDMPcNIESASLEPK	No
AT1G52730	VFDFYTGEEIGcNK	No
AT1G53310	SLcSCGDRPIADGSLLDFLR	No
AT1G53500	IVVLDKLDYcSDLK	No
AT1G53500	NNIYGTHVLLEAcK	No
AT1G53580	ATPGHTAGcVTYVTGEGADQPQPR	No
AT1G54220	QTIPHYYLTVDTcVDK	No
AT1G56070	IWAFGPETTGPNMVVDMcK	No
AT1G56070	QETVEDVPcGNTVAMVGLDQFITK	No
AT1G56560	YcGSPVGTVAANDPGDK	No
AT1G58280	EHLGVHPcDR	No
AT1G58280	LNRPPFIAVEScR	No
AT1G59710	LKEESNVEDVIVcTR	No
AT1G59830	IQEVPHEGPMcDLLWSDPDDR	No
AT1G59960	LWcADAHGGLVVPAIK	No
AT1G60170	FQELESLVHHPIDYAcVVK	No
AT1G60420	cALNEDTKENGDEAVK	No
AT1G60940	IPDYVHISQDcK	No
AT1G61620	VDAPETHTVcPEGK	No
AT1G62020	YcLPNGDSGIIR	No
AT1G62390	NHcSNEAAATEGDEK	No
AT1G62740	AAVHLEMGKYDEcIK	No
AT1G62740	cIELDPTFLK	No
AT1G63660	DLHLPVTcVDASER	No
AT1G63770	HDEQAVTcEDFFAAMR	No
AT1G63770	SSGNFcTQCEAEGFR	No
AT1G63940	YGSLIIATGcTASR	No
AT1G64140	cISHGGGRRcQK	No
AT1G64400	VSGDFESIcR	No
AT1G64770	GGSSVISGcDWSVK	No
AT1G65860	FETEVVcVEPVNGK	No
AT1G65960	NVMENcIENMVVLK	No
AT1G66130	VTVDcSGTPETQEAMMLR	No
AT1G66200	GNNILVMcDAYTPAGEPIPTNKR	No
AT1G66700	DMQcTGFNPAVK	No
AT1G66970	DGASGDYPGcTDLAYEK	No
AT1G67090	EVEEcKKEYPNAFIR	No
AT1G67090	QVQcISFIAYKPPSFTG	No
AT1G67090	WIPcVEFELEHGFVYR	No
AT1G67140	GYSYICLcQNLK	No
AT1G67280	FYTEcLGMK	No
AT1G67280	GPTPEPLcQVMLR	No
AT1G67280	ITAcLDPDGWK	No
AT1G67325	QNcGADKPGDR	No
AT1G67680	AEELLGQcAEKFPEK	No
AT1G67980	ALDQLVNDKcEFDFAFADADK	No
AT1G68010	WINLLVDQGcR	No
AT1G69250	YVDQEDSSTTETPcEPVTEIVRPADGLK	No
AT1G69800	SAVSScEAYFEK	No
AT1G69940	FYGFQDTIcDDTGNHFFK	No
AT1G70580	MMTDGFNScK	No
AT1G70730	IFVEELGAPESSLLNcVPK	No
AT1G70890	IHGcELHEGDWGK	No
AT1G71170	DcWAVDAPVSGGDAGAR	No
AT1G71840	TcESIHIVK	No
AT1G71840	VVSSLNSHTDSVEcVK	No
AT1G72060	cNccLAPK	No
AT1G72330	TLEDALNSLEGVTcNR	No
AT1G72370	MMcAAEVHLGTK	No
AT1G72370	NcNYQMER	No
AT1G72680	ITQQMLDFcAAHK	No
AT1G73010	MLTSAENNcK	No
AT1G73060	QTDGSFAcVAESPTR	No
AT1G73180	NcKPLMELGEGPYNTLR	No
AT1G74040	SLGcEDVEFSPEDAGR	No
AT1G74090	VVNLcSFETLK	No
AT1G74100	LcSFETLK	No
AT1G74260	MTEcVYTQK	No
AT1G74260	NPIISIHDQGAGGNcNVVK	No
AT1G75380	cVHNNPQGGHLPDYAPHPAIVLK	No
AT1G75660	SFDGYLTDGcKPNLK	No
AT1G75990	FEAHSNQQFcR	No
AT1G76030	IPLFSAAGLPHNEIAAQIcR	No
AT1G76080	MNGDENDScMEFLK	No
AT1G76460	AcADPTPIIDGR	No
AT1G76550	SQYHPELPPcLQGTTVR	No
AT1G76680	APIScSDKPLMPQIR	No
AT1G76730	LAIHDVPVDIIcTPTR	No
AT1G76730	YMGAIDDSTPVVTTVHDcQLVDDIPLEK	No
AT1G77490	VDVVAPEQcPEEGR	No
AT1G78300	SKIETELSGIcDGILK	No
AT1G78370	IPVLVHNGKPVcESLNVVQYVDEAWPEK	No
AT1G78900	GVSVPALDKDcLWEFQPNK	No
AT1G79340	MTIISDScHSGGLIDEAK	No
AT1G79380	cLHALGETSNPYEK	No
AT1G79440	VNNPATGEIIADVAcMGTK	No
AT1G79500	GQFcAPSVMENSAEK	No
AT1G79930	ASAEAAPASGDcDVNMQDAK	No
AT1G79930	VLNEcVEAEAWLR	No
AT1G80360	HGVVVIPGcASGSPGYLR	No
AT1G80410	HcSLMPDSVYNSSR	No
AT1G80460	IAGcLGDQHAAMLGQACR	No
AT1G80600	VFFcNSGTEANEAAIK	No
AT1G80670	ASISHDQPVLcSAWK	No
AT2G01755	GVSScLSGETAVDPAR	No
AT2G02400	ETQPGLTScNDAAK	No
AT2G03760	IAEFLEcGFIEEEEVR	No
AT2G03760	LcSFESLSNLEVNK	No
AT2G04400	GGAAcLSVLTDQK	No
AT2G04540	FNSSPQEASRPFDcDR	No
AT2G05170	YFGEIGEDcTK	No
AT2G05710	AcDLGLQVKPWIK	No
AT2G05710	NcDNFQVTK	No
AT2G05710	VYSSYLELNLDDVEPcISGPK	No
AT2G05990	YAGSSNWTVQEAAEcVK	No
AT2G13360	AIcIVHNETATGVTNDISAVR	No
AT2G13360	NcTQKEEWISNTVTAVMVPPHIDGSEIVR	No
AT2G13540	cMEQPSPPSDHSR	No
AT2G14750	GFTGIDDPYEPPLNcEISLGR	No
AT2G15020	cVEWcDEVDLPLLPTS	No
AT2G15490	ANIDEQEcLK	No
AT2G15620	YGEDGcADVTTR	No
AT2G16600	FMcQGGDFTAGNGTGGESIYGSK	No
AT2G16600	TSKPVVIADcGQIS	No
AT2G16780	SQTSEcDPDLR	No
AT2G16950	IcEDIPHVLDTEVPGLAERPINIFLPR	No
AT2G17130	LADGLFLEScQEVAK	No
AT2G17390	TALHFAcGYGEVR	No
AT2G17630	YLHIcANETIHGVEFK	No
AT2G17870	AcYECGGTGHLAR	No
AT2G17870	QSGGGNSGGGGGGGRPcYSCGEVGHLAK	No
AT2G18250	IVVGVcDGPMLTK	No
AT2G19790	NDQQcSFVEHR	No
AT2G19900	ILGLGDLGcQGMGIPVGK	No
AT2G20270	HIGGcSDTLQLHNK	No
AT2G20280	KNEYNQNKPTDIVcK	No
AT2G20420	KTDcTMLEINPLAETSTNQLVAADAK	No
AT2G20610	TcIEAEDAVVDVLR	No
AT2G20610	TILPLGHGDPSVYPcFR	No
AT2G21060	cGEPGHMAR	No
AT2G21170	TFDVcFAQLK	No
AT2G21250	LWNSDHGHVIEAcK	No
AT2G21470	GKTEcYEcQTKPAPK	No
AT2G21470	VLMVGAGGIGcELLK	No
AT2G22125	SHQcEDTAAR	No
AT2G22450	VHAEcITDDIFGNSSGGK	No
AT2G22480	AAIITcGGLcPGLNDVIR	No
AT2G22480	GSAVIcVAEGAGQNFLEK	No
AT2G22570	WLESEDcATLR	No
AT2G23090	ADVVAcFPHLKK	No
AT2G24200	LTLADALVYAcNQGVDK	No
AT2G24270	VQAcTQEEVNAVMELAK	No
AT2G24580	DGESGEGVIVcTVK	No
AT2G25280	YEQSSQcQTMR	No
AT2G25355	YVPRPEDHVLGIVVDcK	No
AT2G25450	AQDLPEVcGEIMLEYSK	No
AT2G25450	ISVAcFFVHTFTSPSSR	No
AT2G25530	TVEVPEScSGVAR	No
AT2G25800	NcESAHTDDFSNGLEK	No
AT2G25840	KKEEVMEEcK	No
AT2G26210	NAQGETPLDcAPATLQYK	No
AT2G26560	VNLDSGcNENAYETTNEHALIK	No
AT2G26930	EAcSTAEVYK	No
AT2G26970	MDDWcQTHHGASGLTK	No
AT2G26990	ScQKEDGTDDQK	No
AT2G27040	MGcGSETFPR	No
AT2G27190	TVQYWcENEK	No
AT2G27680	GKDLLQVIGDcGDEYR	No
AT2G27680	MAQLcELTGVK	No
AT2G27680	NGNDSLEIcR	No
AT2G28190	ITGLTPGPHGFHLHEFGDTTNGCISTGPHFNPNNMTHGAPEDEcR	No
AT2G29140	VLEHcHNPDTQSK	No
AT2G29340	IHVcDISEAK	No
AT2G29340	NLAcEWAK	No
AT2G29350	GFQVTTSVcDVSSR	No
AT2G29460	EcIPPREEQIEHMK	No
AT2G30000	HHPDLIMcR	No
AT2G30050	MDcFPALQK	No
AT2G30110	VFTVGSGALGcEFLK	No
AT2G30140	LcFDELPGAR	No
AT2G30410	MMIPDcHK	No
AT2G31170	MEQLQcLDPSVQPR	No
AT2G31390	FANAcGAITTTK	No
AT2G31750	KLPSNYIEDIcDK	No
AT2G32240	SIELEGLcQSSQSK	No
AT2G32290	MHANQEYcSEPER	No
AT2G33590	NQVLDEAcWSDQEYcK	No
AT2G33840	SIGEEcIQEEELK	No
AT2G34680	TYEVTESDYNcR	No
AT2G34970	FEEMcQESHK	No
AT2G34970	QLLHYEEDKIDHPSGSVcLEK	No
AT2G35120	FcEEEDAKH	No
AT2G35450	TTVLLDHAGFcK	No
AT2G35490	cLADSVYGTELGFK	No
AT2G36060	INMTcVNHDTGVVDSK	No
AT2G36060	LFcDKDYPEKPPTVR	No
AT2G36460	YAVIcQENGLVPIVEPEILVDGSHDIQK	No
AT2G36530	DPTQQTAIDNFMVHELDGTQNEWGWcK	No
AT2G36580	ELLNScGDLSQTQIFAK	No
AT2G36580	FDFSWcDADYHQETLENLK	No
AT2G36580	SVEVIAGcLK	No
AT2G36750	ADIDQDEcIK	No
AT2G36770	GNQAAIDQDEcLQWLDSK	No
AT2G36780	AAIDQDEcLQWLDSK	No
AT2G36790	SDIDQDEcLEWLDSK	No
AT2G36800	SDIDQDEcLK	No
AT2G36880	cNVLVNIEQQSPDIAQGVHGHLTK	No
AT2G37660	ADVAEVcVQALQLEEAK	No
AT2G37690	ALcIPGASVHWYDKPEMR	No
AT2G37690	LQcILSEQSHQVHETPR	No
AT2G39080	VVLEcGGTVLR	No
AT2G39730	GAQQVNLPVPEGcTDPVAENFDPTAR	No
AT2G39800	AcTVEVVEDVYGAIDHIHR	No
AT2G39800	IPVLGHADGIcHVYVDK	No
AT2G40060	KIEVTcENNK	No
AT2G40140	AYSHDWTEcPFVHPGENAR	No
AT2G40290	AIAAcTETIETHK	No
AT2G40290	NAEAAGNEDcPVK	No
AT2G40290	VSEEDIQTcEER	No
AT2G40600	AAcYEVPEVRPGVR	No
AT2G40660	FcSPEDLTNR	No
AT2G41380	TPcHDLAWDVGAGSGQASR	No
AT2G41530	AAWEEYDATcLISK	No
AT2G41530	SVSAFAPITNPINcAWGQK	No
AT2G41600	GVSEGLTNFLLcHLNKK	No
AT2G41740	DKYHEGTcDVAIVDDGK	No
AT2G42070	NLHFAPGPESLEcR	No
AT2G42500	VQEVPHEGPMcDLLWSDPDDR	No
AT2G42600	IRDcLTQLYAK	No
AT2G42600	SLcDCGDRPIADGSLLDFLR	No
AT2G42600	VTVQGEVIEQSFGEEHLcFR	No
AT2G42690	AEcLVPGSWWVEK	No
AT2G42910	LLDHYPTVVcTK	No
AT2G43090	VcDECTTGDVATVELR	No
AT2G43090	YSIIIGGENFGcGSSR	No
AT2G43750	EEcEQMQPEL	No
AT2G43900	TSPESECSLDcPVVASIMLYDAcMDVTESDHKPVRcK	No
AT2G43910	ALVPGcGGGHDVVAMASPER	No
AT2G43980	YMEDQNAcAIVDPIR	No
AT2G44350	FWEPTYEDcLNLIAR	No
AT2G44350	SVTMDWLEAHcK	No
AT2G44350	SVVEEcGEDISKEQLK	No
AT2G44490	AMDFMLGWHQHPTAcGDYPETMK	No
AT2G44760	INWVTLNPHGEcSESKDEVFVDQSGVDSR	No
AT2G45300	KLGATVEEGSDYcVITPPK	No
AT2G45540	FcPDASLSGAAGTLR	No
AT2G45620	HLIcIEDPFETSHDLGR	No
AT2G45770	GGcVVSVVEELGIPVK	No
AT2G45770	GKEEGYDVVLcDTSGR	No
AT2G45790	TVTNDYDYcFSENGLVAHK	No
AT2G46280	IAEDPEEQDAESVLVLHcPDGK	No
AT2G47250	FEDcTSSR	No
AT2G47390	YcVPNTSDADTSPDQSK	No
AT2G47400	KAGGSDPLEEYCNDNPETDEcR	No
AT2G47710	NILcEVVDKHHASILVVGSHGYGAIK	No
AT2G47940	LLTNAHcVEHDTQVK	No
AT2G47940	YTGYPcLGVLLQK	No
AT2G47970	QETSHcDSVSFDR	No
AT3G01480	IKDNPNIEDcVFR	No
AT3G01500	VENIVVIGHSAcGGIK	No
AT3G01520	HAEcPVMTIK	No
AT3G02360	GDcIVDGGNEWYENTER	No
AT3G02510	AYAWGGNEYGQcGEEPLKDEMGRPVR	No
AT3G02630	AQDFVcGLPAR	No
AT3G02660	IAEDIPScSLPIDR	No
AT3G02760	GSEEKEDQTcTR	No
AT3G02780	YNcHLMENIEAK	No
AT3G02830	IGQPEcEYYLK	No
AT3G02870	GcEELVFNHLK	No
AT3G03250	NEYcMEVTPK	No
AT3G03490	MQEcGQPPSDIVK	No
AT3G03950	SYSEDDVHNcIK	No
AT3G03960	LLGGGLHNScIVR	No
AT3G04000	VATAITTNcSK	No
AT3G04650	NTPAVPcIFDPQGR	No
AT3G04790	LQDLFKEFGcESK	No
AT3G04870	QASSYIcDAGEELAELNKK	No
AT3G04940	GVQGIIDKAEEIcSK	No
AT3G05350	SMQDGFMDTSFDTISGSGANGAIIHYKPEPEScSR	No
AT3G05400	DKEcEEVLQK	No
AT3G05530	TNLEcDSYK	No
AT3G05900	YVVDEPSKDETTSESGSALcPEK	No
AT3G06350	NPSLIcAPVMADSIDK	No
AT3G06670	YEQcLESAGPK	No
AT3G07100	STDLLALPAVDcDK	No
AT3G07770	KEFGQTcDWIK	No
AT3G08530	GQcDEELINVTNK	No
AT3G08590	VNLPNGDMVGHTGDIEATVVAcEAADR	No
AT3G08943	QEYDSPDSGDSSPPHScFIEK	No
AT3G09100	IVEcSWDQDEK	No
AT3G09820	SLIANLSAANcYK	No
AT3G09840	AIANEcQANFISVK	No
AT3G09840	GVLFYGPPGcGK	No
AT3G09840	VIETDPAEYCVVAPDTEIFcEGEPVKR	No
AT3G10220	TKENYMEDLcANIK	No
AT3G11130	SLLPVEPLVAEcEKR	No
AT3G11450	LHGcAEEPTDDEGGDKK	No
AT3G11710	cPPPQTTAR	No
AT3G11710	HELcNAYTELNDPVVQR	No
AT3G11820	LNETLSScHEQSK	No
AT3G11820	SLPGcGPGSSSDR	No
AT3G13300	STQNGEINDHDETENcTSENR	No
AT3G13490	HLANGEESDNEIDcVSIAGR	No
AT3G13490	LTIDYQGTEIcLERPWR	No
AT3G13860	LLEQDDcNFGFDAAK	No
AT3G14010	NVDQScSTSK	No
AT3G14310	GQIHVEHMcSNALAMIK	No
AT3G14390	FDVVGPVcESADFLGK	No
AT3G14390	LVGAHcHLGSTITK	No
AT3G14390	SLGcGAVLVSGNELR	No
AT3G14930	NMcHTAPDVLR	No
AT3G15090	AVSVNPLDcR	No
AT3G16110	YTSYDGPcQAEK	No
AT3G16400	WFHcSTPGDSLTAR	No
AT3G16830	TLFLDHScSPSNGAR	No
AT3G16990	cLENASGEVLGEAEDVLVR	No
AT3G16990	TPVELTGAcHR	No
AT3G17170	RDEAITEDcPPPPEFHSVR	No
AT3G17240	VcHAHPTMSEAIK	No
AT3G17390	NGTcPWLRPDGK	No
AT3G17810	TLRPEPcVEGYSTPGGYSYK	No
AT3G17940	IGESIGEVGIGYDHNYVLDcPDQEK	No
AT3G18060	cFAAHEEEIVTSGYDNK	No
AT3G18060	DDQcTNEESIDIGNQPK	No
AT3G18060	TcEILGELSSDDGHK	No
AT3G18190	EcQSLLTNGIHPTVISDSLHK	No
AT3G18190	SLHDALcVVR	No
AT3G18210	ADETYDYcHIPGQAVLHR	No
AT3G19000	FNHYPPcPNPELALGVGR	No
AT3G19170	cVPSLNLGDIPK	No
AT3G19170	TGcEVMSVSNEDENK	No
AT3G19480	ISLcDALIVR	No
AT3G19710	cNHGESFQEGK	No
AT3G19810	NASVTHVEYcTTLER	No
AT3G19990	YSDCELVEHLDcSEVSLR	No
AT3G20250	LEHcSDEEK	No
AT3G20550	IADIPTDHPScSK	No
AT3G21110	NYcGNELSDGLVK	No
AT3G21200	SALHVQLEQcGLR	No
AT3G21800	cLMEQDSDVR	No
AT3G22330	cEALHGDISQSQR	No
AT3G22730	NYPPYSEEVDIHEAcHcDGLLLcTTMDYR	No
AT3G22890	NNENPPDGFMcPGGWK	No
AT3G23570	LGNLDTYVcGSTHSK	No
AT3G23600	DHGcDKGFENTKPVLETIK	No
AT3G23640	SAGcTEEYNVIER	No
AT3G23660	LVVcDQHGSQAR	No
AT3G23920	DHEQPQDALcAPEK	No
AT3G24030	AcLELIELKPTVIK	No
AT3G24050	KcQHcGAEKTPQWR	No
AT3G24730	SSDAVcLQHDEILAK	No
AT3G25400	KTDDHcVGDGEDSSSK	No
AT3G25530	cDELVEHGASVcESPAEVIK	No
AT3G25660	DNIcTQGMPSTAASR	No
AT3G25860	AAGMALAQHPVVNAScK	No
AT3G26380	AcNLNLEEQK	No
AT3G26560	FEDcTGPDTVIK	No
AT3G26770	GAEcEEADVAK	No
AT3G27010	MPALcAAR	No
AT3G28390	FSIVMMSVQPVIVVcFYTQR	No
AT3G28700	VDALLQNcNDEQAESLR	No
AT3G28930	LHPcISPSDNGLINGK	No
AT3G28940	LHAcISPSENGLINGK	No
AT3G29160	TScGSPNYAAPEVISGK	No
AT3G29320	VAVQMNDTHPTLcIPELMR	No
AT3G42170	TSLRPETVEALIcAR	No
AT3G42723	ccMMLEMLLVSNGVSSLENTR	No
AT3G43300	SLDNSEcPNDQK	No
AT3G44340	DYQcNLGPDGR	No
AT3G44340	SADLDSQFAcMLK	No
AT3G45140	KPcETDPSSEQR	No
AT3G46970	AQQIcTVLYPGDATENGK	No
AT3G46970	FcSPELSDIITK	No
AT3G47590	LSTDIHEAcLK	No
AT3G47810	TIcPDLHIVR	No
AT3G48000	SGIESNATLEcGGDQIGDK	No
AT3G48170	ISDPFEEGcR	No
AT3G48420	AVSAIVScLLGPER	No
AT3G48990	GEIQEPNNKGEVcIR	No
AT3G49660	IWDSGTGHcVK	No
AT3G50440	VFIVcEGDNVVPEEIQK	No
AT3G52140	HSVPVcSEAK	No
AT3G52140	IcWNEDFHAK	No
AT3G52430	YASTTQDTcFWAK	No
AT3G52560	VNMAcVNHETGVVDPK	No
AT3G53580	IFNSDGSEPEMcGNGVR	No
AT3G54090	LTTcPEMFEDQDVMER	No
AT3G54360	GcPEQEGNLNK	No
AT3G54440	TDTSITcETVGDFIK	No
AT3G54460	ETMDALLENDLDLWTEEYSFIQDSLIGGCNCKRcGEWcR	No
AT3G54600	cATIVHDLEDGR	No
AT3G54860	HLTAEPVQTEcTK	No
AT3G55120	VTENcVAIWK	No
AT3G55400	NPPEHcDLISQSYR	No
AT3G55410	LLEcGEVSQQDIDR	No
AT3G55440	cNGTAEEVKK	No
AT3G55440	IIYGGSVNGGNcK	No
AT3G55440	SDFFVAAQNcWVK	No
AT3G55800	TLLMcMGEALR	No
AT3G55870	QcAEHIMLVDLGR	No
AT3G56150	AMLcDINHHALMDNFVTAR	No
AT3G56190	AVNIFcEIGR	No
AT3G56190	KVDTNEAAScLER	No
AT3G56490	IVINDGPQGcQSVYHIHVHLIGGR	No
AT3G57050	SLISMPcFMSHASIPAEVR	No
AT3G57290	EcEEVIVNDPFLGK	No
AT3G57300	IFGScPPMQSFDPAK	No
AT3G57570	cLDDEETcIcK	No
AT3G57660	QACNScGQLK	No
AT3G58500	SPVTIcGDIHGQFHDLAELFR	No
AT3G58510	ELAcQIHDEAK	No
AT3G58750	SSIcYIDGDEGILR	No
AT3G58990	NcVATGEIFPLESEVR	No
AT3G58990	YSVIIGGDNFGcGSSR	No
AT3G59870	LLMETcQEAR	No
AT3G59890	TVSFEFQHNVcGR	No
AT3G59970	AYLEFFcSK	No
AT3G59990	EDLEcSHYMK	No
AT3G60500	RPDcTVGGENGQEVIIHPLEER	No
AT3G60510	cAEVAHPEK	No
AT3G60750	SGHPGLPMGcAPMAHILYDEVMR	No
AT3G60770	TTPQDVDESIcK	No
AT3G60830	TQNcEIEQHTLPDGQVISIGR	No
AT3G61220	McEAFIPLLK	No
AT3G61240	NLVcTDLFTR	No
AT3G61540	AcTADDVYEAGFEQVAR	No
AT3G62120	GVQGATSHcLGQNFAK	No
AT3G62120	KDENFGEWYSEVcK	No
AT3G62120	LILAPWcDEEEVER	No
AT3G62120	LNQWcNVVR	No
AT3G62130	LcVGSDEDAIK	No
AT3G62410	KADGSDPLEEYcK	No
AT3G62910	FSMVScSEAEHGGYK	No
AT3G63490	SAHIcSSMGPSIK	No
AT3G63540	HSLITVTcSK	No
AT4G00100	TTSQDVDESIcK	No
AT4G00490	HDAALNFTcVELR	No
AT4G00490	IIPEIEVGLGPcGELR	No
AT4G01070	ELTEPLMLPGcVPVAGK	No
AT4G01070	LDETVScEFR	No
AT4G01370	SNQPLTDDHcR	No
AT4G01610	GTNEcGIEDEPVAGLPSSK	No
AT4G01850	SIGFISDDVGLDADKcK	No
AT4G01870	IKFDPSDLTADKEDLPcDVK	No
AT4G01940	NYGGSVEVLSVEGEDcVVK	No
AT4G02340	ALFGDDYYIcR	No
AT4G02460	cMNTPQPK	No
AT4G02570	ASSWIQEDScPDYMLK	No
AT4G03080	AHEcVMDGFER	No
AT4G03190	LcVIEPFAPDYK	No
AT4G03200	KSGNcDLSSR	No
AT4G03200	YSVDEcWHVPHFEK	No
AT4G03430	TWVADADEcK	No
AT4G04770	NTSTcDSMLIGDK	No
AT4G04910	SPLVTcLLEGPSGSGK	No
AT4G05420	SMNVQVEELcK	No
AT4G08390	VDASGPEDcPEEGR	No
AT4G08900	EAIWcGSTNSATEEGK	No
AT4G09000	SKIETELSDIcDGILK	No
AT4G09040	SLEScEYEGR	No
AT4G09320	GLIGEVIcR	No
AT4G09570	ISAHEALcHPWIVDEHAAPDKPLDPAVLSR	No
AT4G09570	TILGVVEAcHSLGVMHR	No
AT4G09670	IGVMGcADIAR	No
AT4G09670	TELPQEAcMVR	No
AT4G09984	RCLcSVCGPDR	No
AT4G10320	NLIcNGLVLAEDGKK	No
AT4G10500	SLATAScLDAFK	No
AT4G10920	EYENSQVNKEEEDGDKDcGK	No
AT4G11120	ASLVEcNWDLEAAQK	No
AT4G11150	SNDPHGLHcSGGVVLASR	No
AT4G11260	AIDLDPNcAAFFADR	No
AT4G11830	VSSLPGcETFPDLGGK	No
AT4G11850	IEGLFPILNSSGKPcK	No
AT4G12830	SSGHNLVELPNAGHHVQEDcGEELGGIISR	No
AT4G13010	KFPcIPATDVAGEVVEVGSGVK	No
AT4G13940	GETLQEYWWcTER	No
AT4G13940	NNAIVcNIGHFDNEIDMLGLETYPGVK	No
AT4G13940	SKFDNLYGcR	No
AT4G14570	SISSGFcPR	No
AT4G14960	TIQFVDWcPTGFK	No
AT4G15210	MHADQDYcGDAAK	No
AT4G15410	SEcPSELEPADKK	No
AT4G15420	AVSSSSDVDTVEcR	No
AT4G15420	GMSEHESTcGSR	No
AT4G15490	GDISEPASDcMEWLDSR	No
AT4G15490	IVEWcPQER	No
AT4G15550	NKEDEQEKEEDcISSFR	No
AT4G16130	ITGGGSGGTVcVVGR	No
AT4G16130	VLLDcGAVQADALTVDR	No
AT4G16143	YMVEQGVVKPLcDLLVcPDPR	No
AT4G16330	YAcDSTSAASEGYGSR	No
AT4G16760	LAASDFATLPEAHAcTAGLK	No
AT4G17090	DGEQPEHANcSPEGLVK	No
AT4G17090	FPGIGEFQcYDK	No
AT4G17300	IIVVGEcDSSYPIQK	No
AT4G18930	MFESAcDGLK	No
AT4G19170	GDRDDcTVAR	No
AT4G20080	EEcLGRCEIK	No
AT4G20360	IVVELIVPVAcEQGMR	No
AT4G20850	ADcFIEAHPEYDGR	No
AT4G20850	VLDVIDcTGSGDIDTSTVVK	No
AT4G20930	McEEGHETK	No
AT4G21100	GMDVQVEELcK	No
AT4G21100	IcHQEQTR	No
AT4G21445	VISEQEGcSIEELNAGK	No
AT4G21470	TPVEAATTIVEDYELPcK	No
AT4G21770	KHDIEDcGWTSK	No
AT4G22220	NVGSFDKNDPNVGTGLVGAPAcGDVMK	No
AT4G22350	APEGENVcSK	No
AT4G22350	VYcLPDSYEINDPSLDDIR	No
AT4G22930	VVMEHITTMDAVNFVEScK	No
AT4G23100	YIDcTGMTFR	No
AT4G23570	AIDLDPNcAEFFADR	No
AT4G23570	LIDEcNFLITEEEK	No
AT4G23850	WAAENGVSGDYDALcQNEK	No
AT4G24220	ESESENcEANGSMLR	No
AT4G24220	NEAFNcNNADIFK	No
AT4G24220	RPRPTWNADHPIDYIQcDVSDAEDTR	No
AT4G24280	FEELcSDLLDR	No
AT4G24660	HDDVAVEQFcAETGVR	No
AT4G24940	KHGEcSLLDLAR	No
AT4G24940	QLcEANSVSESHIPDILLER	No
AT4G25130	TEVGYSHGIVHNPSYEDVcTGTTGHNEVVR	No
AT4G26300	FYSNcQVNGSPEETSR	No
AT4G26310	HITcTVVETQLPMK	No
AT4G26840	LMNAYcDR	No
AT4G28030	VVVGSLDLNQcR	No
AT4G28706	DSTTTFPTcVSSETTK	No
AT4G28880	YAScNTHLGIEQSR	No
AT4G29060	EETGAGMMDcK	No
AT4G29670	VNFDENKPMcK	No
AT4G29840	HcGISHTGSFK	No
AT4G29840	McQELGLVDR	No
AT4G30000	HScLYETAPVHVTDQPR	No
AT4G30210	SENcSSAPIFVR	No
AT4G30310	HIVEHcNTHGHK	No
AT4G30310	SAcSLANVSDVEVK	No
AT4G30530	cHQDEVLVLPETAK	No
AT4G30800	HSNIPAHVSPcFR	No
AT4G30920	TGPGcLIELMK	No
AT4G31720	FVADVASDALQHcK	No
AT4G31990	EAPEGSFILLHGcAHNPTGIDPTPEQWVK	No
AT4G32180	INEcLDFIHSK	No
AT4G32640	DYHcNLGPDGR	No
AT4G32915	ISLTPAEIEEcETK	No
AT4G33010	cSDAHAIADAASK	No
AT4G33010	FcGFDHIDSLIDATVPK	No
AT4G33010	TFcIPHGGGGPGMGPIGVK	No
AT4G33010	TFVIASNcHPQTIDVCK	No
AT4G33030	NYEVcIVDNLVR	No
AT4G33510	AFFDVHDQEGSFPGGVHLEMTGQNVTEcVGGSR	No
AT4G33520	SLGETLANHLTNcGFQSTPR	No
AT4G33580	AVASNLHFDHQcQHcEK	No
AT4G33680	cTPENGFFPDLSTVGR	No
AT4G34135	ANIDEAEcLK	No
AT4G34138	ASIDEHEcLK	No
AT4G34200	LLEDVANVDcSYNMTPEELNIK	No
AT4G34370	cMAHQcNAICDEDIVR	No
AT4G34450	VAMTHPMAVTNcNIDMESLISDQNR	No
AT4G34870	VIPGFMcQGGDFTAK	No
AT4G34890	ITNcNGDVR	No
AT4G35050	LSGKPQTSEcDPDLR	No
AT4G35090	FHWKPTcGVK	No
AT4G35090	HAEKYPTPPAVcSGK	No
AT4G35450	TALHFAcGYGELK	No
AT4G36020	DcTSAGNGDQR	No
AT4G36210	HQEYENEcR	No
AT4G37980	NFDDTMTHGGYSDHMVcAEDFIIR	No
AT4G37980	ScDSCNDGDENYCPK	No
AT4G38225	NNQLEVEHcLINPK	No
AT4G38225	VFcEQWYGPFR	No
AT4G38230	HPWIcENGVAPDR	No
AT4G38970	ALQNTcLKTWGGRPENVNAAQTTLLAR	No
AT4G39120	cKEESADYVWVLDPIDGTK	No
AT4G39150	VcQAVLKDPSVSK	No
AT4G39210	ADITLScAPVDESR	No
AT4G39260	cFVGGLAWATNDEDLQR	No
AT5G01010	YKVDcIAPVVEPDPEPEPLN	No
AT5G02490	ELESVcNPIIAK	No
AT5G02740	TDIMNVLEGcSLTSDDLK	No
AT5G02790	cDITAERPK	No
AT5G03455	GFNGWEASGKPVcR	No
AT5G03490	SENSKPPHIVVFPFPAQGHLLPLLDLTHQLcLR	No
AT5G03490	VcEGGETVPDSDELGR	No
AT5G03650	cISYAESHDQALVGDK	No
AT5G03690	YAVIcQENGLVPIVEPEILVDGSHDIEK	No
AT5G04130	NAQYcYDDADLK	No
AT5G04360	GSYASDPTGPcR	No
AT5G04360	LETcYANDPYAR	No
AT5G04360	NSDGFIENSTcVNNTASEHYMVDR	No
AT5G04360	SPMEIcPLK	No
AT5G04710	ALIDScESSENLSTEHDIR	No
AT5G05010	QYcEMESHEEK	No
AT5G05470	AEAVGTDDcPVK	No
AT5G05470	VSDEDKEAcEER	No
AT5G05730	QFGPSLDNSNVTcEEYK	No
AT5G05980	TSGDLVFYLDGAHSPESMEAcAK	No
AT5G06110	VPTDcAPQDFFK	No
AT5G06600	FEPcVMCEHLDK	No
AT5G06600	LTSHNcYSQQPKPQPIK	No
AT5G07460	IPGVTVTEVGYTHGISHNPSYEDVcTNTTNHAEVVR	No
AT5G07470	VPGVTQTEAGYTQGTVDNPSYGDVcSGTTGHSEVVR	No
AT5G08160	APELWDcPSHADIDER	No
AT5G08340	VcGVVAGENYR	No
AT5G08400	VLESAcKDDEELR	No
AT5G08530	VSDGRPSYLVVNADESEPGTcK	No
AT5G08590	IPDYVHISQEcK	No
AT5G08650	VNSVNGDTTLcSNPSR	No
AT5G08670	VcQVIGAIVDVR	No
AT5G09810	cPEVLFQPSLIGMEAPGIHETTYNSIMK	No
AT5G09900	LAELLcLSMEEAEK	No
AT5G10300	LYQNcPIEDYELAK	No
AT5G10860	SADGSWLWcTTDDTVYDAVK	No
AT5G10920	GcELQNLSLEEMKK	No
AT5G11170	HFILDEcDK	No
AT5G11670	ATGQEYAEFLHEFMcAVK	No
AT5G12250	FWEVVcDEHGIDPTGR	No
AT5G12410	LLPIEVScYPSEEEISR	No
AT5G13280	AVScGVSNASEIEELSIIK	No
AT5G13370	AcLSLLEDLTTNVK	No
AT5G13370	FLEDHWPELcSNIR	No
AT5G13420	IPATAPcIPSIR	No
AT5G13510	WEALKPcMK	No
AT5G13520	HLEAGSLGSSLWcGEDR	No
AT5G13650	GQIVGIHQRPGDLGLNIcK	No
AT5G13650	VCTSEDScR	No
AT5G14250	NLLAMDESLScDPLYLGK	No
AT5G14680	KGDPTELIcHEVR	No
AT5G14740	VLAESESSAFEDQcGR	No
AT5G14780	DWLESQGHQYIVTDDKEGPDcELEK	No
AT5G15400	LcEPFLDPHLTK	No
AT5G15400	MVEVLNcWMPR	No
AT5G15400	SQPDVGQQcFSEASER	No
AT5G15650	VIcDHLSLGVK	No
AT5G15770	SYGDDHVIcVIEEETSGK	No
AT5G16400	LDcNQDNKPLAK	No
AT5G16440	YNcHLMEK	No
AT5G16715	IYNHWLTNIKDWcISR	No
AT5G16715	LDKEETLLSLPLPEcWAVSK	No
AT5G16760	EKcPGVPVIDLPEAIER	No
AT5G16880	NGcDSSTNPDHDPK	No
AT5G17220	cDVVLVEDLK	No
AT5G17380	AVSGRPGGcYLDIPTDVLR	No
AT5G17470	QTIAEcIAMVRAVDADGDGFVSFEEFKTMmSCNNK	No
AT5G17920	cVKPPVIYGDVSRPK	No
AT5G17920	LVVSTScSLLHTAVDLINETK	No
AT5G18420	McADTSSGATVR	No
AT5G19050	EADPcAPISAYR	No
AT5G19150	VLNcEVDEQNAEDQLR	No
AT5G19220	LIDVPMSNcINSGINK	No
AT5G19220	QSGADISIScIPIDDR	No
AT5G19440	cVDENPYVPTYQVSK	No
AT5G19440	TPDVTVDETWFSDPELcEASK	No
AT5G19680	LTTIYLENNPcAK	No
AT5G19990	RPETAMEETcNVK	No
AT5G20010	KYEPTIGVEVHPLDFFTNcGK；	No
AT5G20250	VDVQcVLETLGGGLGGR	No
AT5G20280	AFGEcRPLRELANLALIMGNR	No
AT5G20280	NIHQFSWPEHcK	No
AT5G20400	FNMYPPcPSPDK	No
AT5G20830	cKEDPSHWDEISK	No
AT5G20890	AEHHTEGcNAGIDVITGAVGDMEER	No
AT5G20890	SLHDALcVLSQTVNDTR	No
AT5G21080	TVFPVCESLCCFcPALRARSR	No
AT5G21160	LGSGcSEEMNHLYR	No
AT5G21990	TNQHEEcIK	No
AT5G22620	ADGGSPHVcLNR	No
AT5G22800	SLHDNELEEIEcLINR	No
AT5G23010	TVGNEVDEETGYVPVIcAIAR	No
AT5G23860	FWEVVcAEHGIDSTGR	No
AT5G24420	HLAADGNAEHCATLYEEcLK	No
AT5G24420	VcAWEDPDSNYK	No
AT5G24530	NLDQEHcLENFLNN	No
AT5G24530	SFLIQQIHQAcAR	No
AT5G25070	QAESDcDAIESK	No
AT5G25070	VSADEAcEYEEVIK	No
AT5G25070	WHScSEDVEVR	No
AT5G25980	GGADLGNGDTTcDSYR	No
AT5G26000	GGADLGNGDTTcDSYTLWQK	No
AT5G26360	GLSDLAcHYFSK	No
AT5G26570	ELEHIcSK	No
AT5G26570	IHPcLPSFK	No
AT5G26570	IVFVTcDDDDK	No
AT5G26570	LETARPEGGELDDIcDQIHEVMK	No
AT5G26570	SAAcGLLASLAEASSK	No
AT5G26570	WINTGQIPcFEDGGHHRPNR	No
AT5G26710	cGDVIQLER	No
AT5G26830	FQQDDAHIFcTTEQVK	No
AT5G26860	LADFGAAIcGANR	No
AT5G27380	QAcNVTPLFNELIDR	No
AT5G27620	ScLGHSSSHDESK	No
AT5G27840	IcGDIHGQYQDLLR	No
AT5G27840	IYGFYDEcK	No
AT5G28030	IVDGcVAR	No
AT5G28840	NEHMTEDMFcDEFHLVDLR	No
AT5G30510	SSAYLSVEQAcIHR	No
AT5G32470	KADKFDYEGLcK	No
AT5G35360	SEAAAAFGNDGcYLEK	No
AT5G35620	WEDPEcANGGK	No
AT5G35630	GGNNILVIcDTWTPAGEPIPTNK	No
AT5G36160	TDQAAVEAIcDAVR	No
AT5G36880	VcQLANYLK	No
AT5G37780	EAFSLFDKDGDGcITTK	No
AT5G37830	HWGENLNEGDVLVTNHPcAGGSHLPDITVITPVFDK	No
AT5G37830	VGPDSVGAHPGPVcYR	No
AT5G38420	QVQcISFIAYKPPSFTEA	No
AT5G39590	LEFESDEADcK	No
AT5G39730	LYPcIIPSENGEVHGK	No
AT5G40450	SSDVQAEVFGEHTEPcSSEIKDDR	No
AT5G40450	VALQEDNcADDVR	No
AT5G40870	IVTSEIDQcLNQEFR	No
AT5G41830	LLSGcHMLK	No
AT5G42040	TIRDEIAGcSEK	No
AT5G42300	cNDDDTIGDLKK	No
AT5G42390	NPcFVPIPGSGLTK	No
AT5G42390	VDcQLLQHLHSENK	No
AT5G42540	FLDVCSDGMNGYIASCGGDSQPSCFCSTVEGMEDVLTNQVIcAIYK	No
AT5G44340	FWEVIcDEHGIDHTGQYVGDSPLQLER	No
AT5G44720	cKVPTVNQETGVMGK	No
AT5G45170	AAAEHIGLPVNNcVLVAGSQPGVSAAK	No
AT5G45200	ILGGcDWIK	No
AT5G45390	NNVTSIIAGcTSR	No
AT5G46070	AAcHASNANMDNVVK	No
AT5G46070	LAEYEAScHGPGK	No
AT5G46070	YDcGHLLLNR	No
AT5G46250	SVSIcDPNAVEESEK	No
AT5G46420	EETLPVVcSSPEEPK	No
AT5G47840	GTQcELITHK	No
AT5G48180	IVcGNEEEKPSQR	No
AT5G48440	TTEEcVALK	No
AT5G48790	YIcVHQQESMPSLK	No
AT5G49030	DcPVVIGGDYITTESGTGLVHTAPGHGQEDYATGLK	No
AT5G49030	TFLGSDLENcR	No
AT5G49570	SEFGSDENSSVSSSScPVR	No
AT5G50110	AEScGHDVMYR	No
AT5G50580	ELcEGNSVSENHIPDILLER	No
AT5G50580	KPGEcSLSDLPR	No
AT5G51820	LSIcGEESFGTGSDHIR	No
AT5G51820	YDYEEcESEGANK	No
AT5G51970	EPMVIGHEcAGIIEEVGEEVK	No
AT5G51980	VWDcASGQcTGVLK	No
AT5G52190	HATDVcYVPAQTMASDNGGGDSVEMGER	No
AT5G52190	VILITAEPAIGScVK	No
AT5G52560	VAcLDDNDAR	No
AT5G52810	EcDDNAIQR	No
AT5G52840	LNVcKEEEDWEMIEK	No
AT5G53370	KDPNQNTGISIHAcK	No
AT5G53400	SVKPDDcYWNIEDQK	No
AT5G54160	NcYESLPEDGK	No
AT5G54160	QVVHVDcIMLAHNPGGK	No
AT5G54390	VSSVDDPVLATVcEPVER	No
AT5G54770	VGGVVTNWALVAQNHHTQScMDPNVMEAK	No
AT5G55200	VIRPAEVGVTcAVENQEGGK	No
AT5G55560	GLDYLHTHDPcIIHR	No
AT5G56350	cENSAMLGER	No
AT5G56350	GDENTIcMSYK	No
AT5G56350	TDFFDWScSDESPAR	No
AT5G56369	KGVcNIDFETCICQ	No
AT5G56900	GEDcHFQHNAEAR	No
AT5G57870	SLLASQAADIEAcR	No
AT5G57950	LcNPGGPGLSGNLIDSEGFPR	No
AT5G58200	YGVHDMEASAGSIcR	No
AT5G58230	HPSKPPLDGAcNPDLK	No
AT5G58290	ISAAEIAAIcQEAGMHAVR	No
AT5G58490	HLcVEAISHYGDFVAK	No
AT5G59160	IcGDIHGQYSDLLR	No
AT5G59300	VcISILHPPGDDPSGYELASER	No
AT5G59420	MSYQPcDAEGEPLPGTELK	No
AT5G59880	IGEPGQTHEDLAASLPADEcR	No
AT5G60160	NDMGcGSTIGPILASSVGIR	No
AT5G60390	GAANFTSQVIIMNHPGQIGNGYAPVLDcHTSHIAVK	No
AT5G60410	HcDEEVTEIEVKPDGSWR	No
AT5G60600	KEADAcFEIK	No
AT5G60600	VSLTEPPEEEIDPcR	No
AT5G60790	YYTGNFDQYcQTR	No
AT5G61060	HDTPDGEDHPEcPDR	No
AT5G61410	AGADIVSVHcEQQSTIHLHR	No
AT5G61500	cPTWSWESGDASK	No
AT5G61640	DVcSGTTNHAEIVR	No
AT5G62530	FLENFcGDQVR	No
AT5G62530	VAEVDESGTQPFVDSLSQcPK	No
AT5G63120	STcIYGGAPK	No
AT5G63220	SPcNDETLDR	No
AT5G63980	AIDcGTSEGGPNGR	No
AT5G64250	cPDWEcPDYLR	No
AT5G64430	LSTVcGGGDGGGGEVTFK	No
AT5G64460	EHLGVHPcDQR	No
AT5G65430	SKVETELSSIcSGILR	No
AT5G65570	VcVDcHSWIK	No
AT5G65750	HSVLHDQETGEEYcPLDHLIK	No
AT5G65750	QcVSNLSEFDDVK	No
AT5G65780	McMPSPTVEQFVEAVK	No
AT5G66530	NTNWSDAVLWNPHTQMEAcYR	No
AT5G66760	AAIGLSEHGFNTAcITK	No
AT5G66760	TQETLEEGcQLIDK	No
AT5G67385	EAcAHAAQNDR	No
AT5G67630	FVQcPEGELQK	No
ATCG00190	NTcMHQKPQVR	No
ATCG00490	ELGVPIVMHDYLTGGFTANTSLSHYcR	No
ATCG00490	FLFcAEAIYK	No
ATCG00490	YGRPLLGcTIKPK	No
ATCG00500	ISSVLcDYQSSK	No
Reference: Hu J, Huang X, Chen L, Sun X, Lu C, Zhang L, et al. Site-specific nitrosoproteomic identification of endogenously S-nitrosylated proteins in Arabidopsis. Plant Physiol. 2015;167(4):1731-1746.

## Sheet: Lawrence II et al. 2020
Accession number	NO-peptide sequence	Found in FAT-switch data
AT2G10940	ATcPIDTLK	Yes
AT3G23810	FDNLYGcR	Yes
AT3G44310	IGAAIcWENR	Yes
AT3G08560	IVcENTLDAR	Yes
AT1G78850	GLLGWDETcK	Yes
AT1G78850	SPSLAScDPK	Yes
AT3G01500	VcPSHVLDFQPGDAFVVR	Yes
AT4G28520	VVPGcAETFMDSQPMQGQQQGQPWQGR	Yes
AT5G44120	VIPGcAETFQDSSEFQPR	Yes
AT3G44310	cIWGQGDGSTIPVYDTPIGK	Yes
AT3G23810	FDNLYGcR	Yes
AT4G11150	IVcENTLDAR	Yes
AT2G05520	QGGGGSGGSYcR	Yes
ATCG01060	cESACPTDFLSVR	Yes
AT2G30970	IAAVQTLSGTGAcR	Yes
AT2G21060	EcSQGGGGYSGGGGGGR	Yes
ATCG00490	VALEAcVQAR	Yes
AT3G09820	AGcYASNVVIQR	Yes
AT5G03340	YTQGFSGADITEIcQR	Yes
AT2G10940	NPPPGYTcSI	No
AT2G10940	NPPPGYTcSI	No
AT1G78830	cLGYFYK	No
AT5G54270	WAMLGAFGcITPEVLQK	No
AT5G17220	LYGQVTAAcPQR	No
AT1G26850	cLIPWGANDGMYLMEVDR	No
AT5G54270	WAMLGAFGcITPEVLQK	No
AT1G65590	VVPFEPGScLAQ	No
AT4G39710	SGLGFcDLDVGFGDEAPR	No
AT5G63800	SPDAPDPVINTcNGMK	No
AT3G52500	YLcSGcDFSGLDPTLIPR	No
AT5G38410	QVQcISFIAYKPPSFTEA	No
AT3G62940	LKPLGLTVSEIKPDGHcLYR	No
AT5G16390	QLDcELVIR	No
AT2G20360	YIQVScLGASVSSPSR	No
AT5G08680	cALVYGQMNEPPGAR	No
AT5G23890	VIETDTQPSDLcTR	No
AT4G13010	LANAHVTATcGAR	No
AT1G42970	TNPADEEcKVYD	No
AT5G36700	ENPGcLFIATNR	No
AT3G01500	YMVFAcSDSR	No
AT5G14740	VLAESESSAFEDQcGR	No
Reference: Lawrence II, S. R. ;Gaitens, M. ;Guan, Q. ;Dufresne, C. ;Chen, S. S-Nitroso-Proteome Revealed in Stomatal Guard Cell Response to Flg22. Int J Mol Sci. 2020; 21 (5).

## Sheet: Low-throughput studies
Protein name	Gene ID	S‐nitrosylated residue	S‐nitrosylated peptide	Function	Reference
ABI5	AT2G36270	Cys-153	TLPAPLCRKTVDE	Promote ABI5 degradation and seed germination	Albertos et al. 2015
AHP1	AT3G21510	Cys-115	VEACHRCLQQVKQ	Repress AHP1 phosphorylation and cytokinin responses	Feng et al. 2013
APX1	AT1G07890	Cys-32	LIAEKNCAPIMVR	Enhance APX1 activity and resistance to oxidative stress	Yang et al. 2015
ASK1	AT1G75950	Cys-37	HMVEDDCVDNGVP	Enhance ASK1 binding to CUL1-TIR1 and auxin signaling	Iglesias et al. 2018
		Cys-118	NLLDLTCQTVADM
cICDH	AT1G65930	Cys-363	EKLEAACVGTVES	Inhibited the cICDH activity	Niazi et al. 2019
GSNOR1	AT5G43940	Cys-10	QGQVITCKGTFIL	Induce autophagic degradation of GSNOR1 and hypoxia responses	Zhan et al. 2018; Guerra et al. 2016
GT-1	AT1G13450	Cys-135	SPTMCTDKWR	Promote its binding to NO-responsive elements in the HsfA2 promoter	He et al., 2022
MAT1	AT1G02500	Cys-114	HGHFTKCPEEIGA	Inhibit enzymatic activity	Lindermayr et al. 2006
MC9	AT5G04200	Cys-147	TMISDSCHSGGLI	Suppress autoprocessing and proteolytic activity	Belenghi et al. 2007
NPR1	AT1G64280	Cys-156	CADENCCHVACRP	Facilitate NPR1 oligomerization and immune responses	Tada et al. 2008
PRMT5	AT4G31120	Cys-125	HLSLQACLLPTPK	Enhance methyltransferase activity and stress tolerance	Hu et al. 2017
PrxII E	AT3G52960	Cys-121	GAFTPTCSQKHVP	Inhibit enzymatic activity	Romero‐Puertas et al. 2007
RBOHD	AT5G47910	Cys-890	RIGVFYCGMPGMI	Inhibit enzymatic activity and perturb cell death	Yun et al. 2011
RGA1	AT2G01570	Cys-374	LTGIGPPAPDNSDHLHEVGCK	Inhibit its interaction with the F-box protein SLY1	Chen et al., 2022
ROG1	At1G20620	Cys-343	DDKLLQCRIFAYG	Enhance transnitrosylase activity and inhibit catalase activities	Chen et al., 2020
SABP3	AT3G01500	Cys-280	EDQCGRCEREAVN	Inhibit binding of SA and enzymatic activity	Wang et al. 2009
SCE1	AT3G57870	Cys-139	DGYHLFCQDPVEY	Inhibit SUMO-conjugating activity	Skelly et al. 2019
SnRK2.6	AT4G33950	Cys-137	CHAMQVCHRDLKL	Inhibit enzymatic activity and ABA induced stomatal closure	Wang et al. 2015
SRG1	AT3G46080	Cys-87	TATSHPCPICGVE	Relieves DNA binding and transcriptional repression activity	Cui et al. 2018
TGA1	AT5G65210	Cys-260	QQLLDVCNLKQSC	Enhance the DNA binding activity	Lindermayr et al. 2010
TIR1	AT3G62980	Cys-266	CNLKQSCQQAEDA	Enhance TIR1-Aux/IAA interaction	Terrile et al. 2012
		Cys-140	VLVLSSCEGFSTD
VND7	AT1G71930	Cys‐264	EEKSFNCVDWRTL	Inhibit transcriptional activity and xylem cell differentiation	Kawabe et al. 2018
		Cys‐320	IHHSLGCFPDS
Reference:
P. Albertos et al., S-nitrosylation triggers ABI5 degradation to promote seed germination and seedling growth. Nat Commun 6, 8669 (2015).
B. Belenghi et al., Metacaspase activity of Arabidopsis thaliana is regulated by S-nitrosylation of a critical cysteine residue. J Biol Chem 282, 1352-1358 (2007).
L. Chen et al., Transnitrosylation Mediated by the Non-canonical Catalase ROG1 Regulates Nitric Oxide Signaling in Plants. Dev Cell 53, 444-457.e445 (2020).
L. Chen et al., Nitric oxide negatively regulates gibberellin signaling to coordinate growth and salt tolerance in Arabidopsis. Journal of Genetics and Genomics 49, 756-765 (2022).
B. Cui et al., S-nitrosylation of the zinc finger protein SRG1 regulates plant immunity. Nat Commun 9, 4226 (2018).
J. Feng et al., S-nitrosylation of phosphotransfer proteins represses cytokinin signaling. Nat Commun 4, 1529 (2013).
D. Guerra, K. Ballard, I. Truebridge, E. Vierling, S-Nitrosation of Conserved Cysteines Modulates Activity and Stability of S-Nitrosoglutathione Reductase (GSNOR). Biochemistry 55, 2452-2464 (2016).
NY.He et al., A nitric oxide burst at the shoot apex triggers a heat-responsive pathway in Arabidopsis. Nat Plants 8, 434-450 (2022).
J. Hu et al., Nitric Oxide Regulates Protein Methylation during Stress Responses in Plants. Mol Cell 67, 702-710.e704 (2017).
M. J. Iglesias et al., Regulation of SCFTIR1/AFBs E3 ligase assembly by S-nitrosylation of Arabidopsis SKP1-like1 impacts on auxin signaling. Redox Biol 18, 200-210 (2018).
H. Kawabe, M. Ohtani, T. Kurata, T. Sakamoto, T. Demura, Protein S-Nitrosylation Regulates Xylem Vessel Cell Differentiation in Arabidopsis. Plant Cell Physiol 59, 17-29 (2018).
C. Lindermayr, G. Saalbach, G. Bahnweg, J. Durner, Differential inhibition of Arabidopsis methionine adenosyltransferases by protein S-nitrosylation. J Biol Chem 281, 4285-4291 (2006).
C. Lindermayr, S. Sell, B. Müller, D. Leister, J. Durner, Redox regulation of the NPR1-TGA1 system of Arabidopsis thaliana by nitric oxide. Plant Cell 22, 2894-2907 (2010).
A. K. Niazi et al., Cytosolic Isocitrate Dehydrogenase from Arabidopsis thaliana Is Regulated by Glutathionylation. Antioxidants (Basel) 8, (2019).
M. C. Romero-Puertas et al., S-nitrosylation of peroxiredoxin II E promotes peroxynitrite-mediated tyrosine nitration. Plant Cell 19, 4120-4130 (2007).
M. J. Skelly et al., A role for S-nitrosylation of the SUMO-conjugating enzyme SCE1 in plant immunity. Proc Natl Acad Sci U S A 116, 17090-17095 (2019).
Y. Tada et al., Plant immunity requires conformational changes [corrected] of NPR1 via S-nitrosylation and thioredoxins. Science 321, 952-956 (2008).
M. C. Terrile et al., Nitric oxide influences auxin signaling through S-nitrosylation of the Arabidopsis TRANSPORT INHIBITOR RESPONSE 1 auxin receptor. Plant J 70, 492-500 (2012).
P. Wang et al., Nitric oxide negatively regulates abscisic acid signaling in guard cells by S-nitrosylation of OST1. Proc Natl Acad Sci U S A 112, 613-618 (2015).
Y. Q. Wang et al., S-nitrosylation of AtSABP3 antagonizes the expression of plant immunity. J Biol Chem 284, 2131-2137 (2009).
H. Yang et al., S-nitrosylation positively regulates ascorbate peroxidase activity during plant stress responses. Plant Physiol 167, 1604-1615 (2015).
B. W. Yun et al., S-nitrosylation of NADPH oxidase regulates cell death in plant immunity. Nature 478, 264-268 (2011).
N. Zhan et al., S-Nitrosylation Targets GSNO Reductase for Selective Autophagy during Hypoxia Responses in Plants. Mol Cell 71, 142-154.e146(2018).
