# Supplementary material for: FAT-switch-based quantitative S-nitrosoproteomics reveals a key role of GSNOR1 in regulating ER functions
Source: Nat Commun. 2023 Jun 5;14:3268. doi: 10.1038/s41467-023-39078-0 (PMC10241878; doi:10.1038/s41467-023-39078-0)
Supplement: Supplementary file 8 — Supplementary Dataset 5 [file 41467_2023_39078_MOESM8_ESM.xlsx]

## Sheet: up-regulated SNO peptides
Annotated Sequence	Modifications in Master Proteins	# Protein Groups	Master Protein Accessions	Positions in Master Proteins	# Missed Cleavages	Abundances (Normalized): F1: 126	Abundances (Normalized): F1: 128	Abundances (Normalized): F1: 130	Abundances (Normalized): F1: 127	Abundances (Normalized): F1: 129	Abundances (Normalized): F1: 131	ratio(127/126)	ratio(129/128)	ratio(131/130)	p value (t-test)	avrage
[R].QEEPVCVCPTLK.[Q]	AT4G27160.1 1xTFIA [C108]	1	AT4G27160.1	AT4G27160.1 [101-112]	0	88077	35790.3	45781.9	828308	873053	918555	9.40437	24.3935	20.0637	1.16912e-05	17.9539
[K].IPTVGSCQFK.[A]	AT5G54740.1 1xTFIA [C158]	1	AT5G54740.1	AT5G54740.1 [152-161]	0	389506	184102	258908	2.71556e+06	2.62257e+06	2.30119e+06	6.9718	14.2452	8.88804	8.27716e-05	10.035
[K].VIPGCAETFQDSSEFQPR.[F]	AT5G44120.3 1xTFIA [C112]	1	AT5G44120.3	AT5G44120.3 [108-125]	0	227369	198428	197643	1.88516e+06	1.69732e+06	1.58536e+06	8.29122	8.5538	8.02132	6.68587e-05	8.28878
[R].QSLGVPPQLQNECNLDNLDVLQATETIK.[S]	AT4G28520.1 1xTFIA [C37]	1	AT4G28520.1	AT4G28520.1 [25-52]	0	27980.5	17193.5	22839.8	159980	174646	194909	5.71756	10.1577	8.53371	0.000130786	8.13632
[K].EYGGDVGFSYCAPR.[I]	AT1G47540.2 1xTFIA [C46]	1	AT1G47540.2	AT1G47540.2 [36-49]	0	59858.9	38321.1	37838.4	368968	356105	320567	6.16397	9.29267	8.472	4.79015e-05	7.97621
[R].LDVCASEK.[W]	AT5G14760.1 1xTFIA [C496]	1	AT5G14760.1	AT5G14760.1 [493-500]	0	95222.2	71829.5	87102.8	457723	511242	563119	4.80689	7.11744	6.465	0.000166453	6.12978
[R].QGEATLGVICK.[D]	AT2G28490.1 1xTFIA [C154]	1	AT2G28490.1	AT2G28490.1 [145-155]	0	295133	213591	185592	1.29805e+06	1.28792e+06	1.30167e+06	4.39817	6.02985	7.01362	5.58333e-06	5.81388
[K].MCCNELR.[Q]	AT5G54740.1 1xTFIA [C102]	1	AT5G54740.1	AT5G54740.1 [101-107]	0	331162	219204	276366	1.47264e+06	1.49423e+06	1.44979e+06	4.44688	6.81662	5.2459	4.25543e-06	5.50313
[R].TCASQSQR.[F]	AT2G02120.1 1xTFIA [C33]	1	AT2G02120.1	AT2G02120.1 [32-39]	0	189218	181106	161681	927437	943694	925599	4.90142	5.21073	5.72486	1.83819e-07	5.279
[R].DVQVGPFPVASASGCAK.[S]	AT5G50600.1 1xTFIA [C267]	1	AT5G50600.1	AT5G50600.1 [253-269]	0	161378	117082	127527	703986	685989	633870	4.36235	5.85906	4.97046	2.69502e-05	5.06396
[K].AINDCYNSDLSK.[K]	AT4G12870.1 1xTFIA [C143]	1	AT4G12870.1	AT4G12870.1 [139-150]	0	20940.4	13232	11922.9	72797.9	66044.2	77413.9	3.47644	4.99124	6.49286	0.000197411	4.98685
[R].TVCLSSDNSR.[L]	AT5G19100.1 1xTFIA [C111]	1	AT5G19100.1	AT5G19100.1 [109-118]	0	276739	182913	254385	1.16006e+06	1.14136e+06	1138954	4.1919	6.2399	4.47729	6.24029e-06	4.9697
[R].FASCEK.[L]	AT3G14990.1 1xTFIA [C292]	1	AT3G14990.1	AT3G14990.1 [289-294]	0	641260	466661	653469	2.44166e+06	2.629e+06	2.96002e+06	3.8076	5.63364	4.52971	0.000213933	4.65698
[R].VDSSGDVCGATFK.[V]	AT5G43830.1 1xTFIA [C221]	1	AT5G43830.1	AT5G43830.1 [214-226]	0	302971	235459	347227	1.1371e+06	1.26868e+06	1.4388e+06	3.75317	5.3881	4.14369	0.000450808	4.42832
[K].IALCLPSTER.[S]	AT5G19100.1 1xTFIA [C186]	1	AT5G19100.1	AT5G19100.1 [183-192]	0	13689.2	17461.4	11440.8	63667.3	59415.1	56943.4	4.6509	3.40265	4.97723	6.42024e-05	4.34359
[K].ACDAFVELADASGYALAMMPSAK.[G]	AT4G33070.1 1xTFIA [C270]	1	AT4G33070.1	AT4G33070.1 [269-291]	0	27882.9	29161.7	26671.9	118839	115645	126202	4.26208	3.96565	4.73166	8.66991e-06	4.3198
[R].EAPFPNACHFSQINSLAPAQATK.[F]	AT1G03890.1 1xTFIA [C36]	1	AT1G03890.1	AT1G03890.1 [29-51]	0	27600.8	23244.1	22475.2	133639	109584	54831	4.84186	4.71447	2.43963	0.0327422	3.99865
[K].LDDLVGQVCK.[A]	AT4G12870.1 1xTFIA [C192]	1	AT4G12870.1	AT4G12870.1 [184-193]	0	78240.4	68056.9	65909.2	263025	269558	242043	3.36176	3.96078	3.67236	3.32239e-05	3.66497
[R].LSDWITDATCTSGIGK.[F]	AT5G13370.1 1xTFIA [C255]	1	AT5G13370.1	AT5G13370.1 [246-261]	0	67408.7	54128.9	60504.1	186187	203004	229240	2.76207	3.75039	3.78884	0.000374281	3.43377
[R].AGECGIDVK.[T]	AT4G31180.2 1xTFIA [C502]	1	AT4G31180.2	AT4G31180.2 [499-507]	0	167723	122248	218117	470037	543975	641865	2.80246	4.44975	2.94276	0.00255558	3.39832
[R].AVEPSACPSLTK.[G]	AT5G38530.1 1xTFIA [C351]	1	AT5G38530.1	AT5G38530.1 [345-356]	0	147444	96840.8	122398	366747	389685	375464	2.48737	4.02398	3.06757	9.19657e-05	3.19297
[R].IIVAENLPEDHCYQNLMK.[I]	AT2G43970.1 1xTFIA [C297]	1	AT2G43970.1	AT2G43970.1 [286-303]	0	56987.5	47800.1	52965.9	147709	164142	181342	2.59196	3.43392	3.42374	0.000373852	3.14988
[R].ASSPECVK.[R]	AT3G09890.1 1xTFIA [C134]	1	AT3G09890.1	AT3G09890.1 [129-136]	0	345179	261094	316718	917898	974218	956121	2.6592	3.73129	3.01884	2.73296e-05	3.13644
[K].AAVGAPDHLGDCPFSQR.[A]	AT1G19570.1 1xTFIA [C20]	1	AT1G19570.1	AT1G19570.1 [9-25]	0	761277	834376	541095	2.51401e+06	2.03591e+06	1.9687e+06	3.30236	2.44004	3.63836	0.00163331	3.12692
[K].VTPEEDSLVHISQASLDCTVK.[S]	AT5G22650.1 1xTFIA [C33]	1	AT5G22650.1	AT5G22650.1 [16-36]	0	29393.4	19884.7	23413.7	68123.9	72613.8	78799.5	2.31766	3.65174	3.36553	0.000297593	3.11164
[K].GCLDSDTIK.[I]	AT3G60980.1 1xTFIA [C303]	1	AT3G60980.1	AT3G60980.1 [302-310]	0	82169.3	80994.3	79354.8	249786	257007	238977	3.03989	3.17315	3.01149	5.94981e-06	3.07485
[K].EFGQTCDWIK.[K]	AT3G07770.1 1xTFIA [C636]	1	AT3G07770.1	AT3G07770.1 [631-640]	0	196932	149561	212046	522431	553859	607829	2.65285	3.70323	2.8665	0.000275627	3.07419
[R].VPCEKPPFSVGDLK.[K]	AT3G12120.2 1xTFIA [C26]	1	AT3G12120.2	AT3G12120.2 [24-37]	0	157980	87892.5	270403	350884	428493	536559	2.22107	4.8752	1.98429	0.0243823	3.02685
[K].LAICDDIGEK.[A]	AT4G02790.1 1xTFIA [C285]	1	AT4G02790.1	AT4G02790.1 [282-291]	0	61394.4	65706.6	64503.8	183473	181082	191696	2.98844	2.75591	2.97186	3.92655e-06	2.9054
[RK].ETAPCK.[E]	AT1G64520.1 1xTFIA [C244]	1	AT1G64520.1	AT1G64520.1 [240-245]	0	1.11509e+06	811922	1.26403e+06	2.81176e+06	3.00326e+06	3064754	2.52156	3.69896	2.42459	0.000245434	2.8817
[R].TVASFCAEDK.[V]	AT2G47000.1 1xTFIA [C918]	1	AT2G47000.1	AT2G47000.1 [913-922]	0	56429.7	55779.2	75077.8	159421	172525	203740	2.82512	3.09299	2.71372	0.00134908	2.87728
[R].GDVVVCGEAFGK.[V]	AT1G17220.1 1xTFIA [C713]	1	AT1G17220.1	AT1G17220.1 [708-719]	0	113441	92237.3	86489.2	291922	282242	257990	2.57334	3.05996	2.98292	0.000157767	2.87207
[K].QEFNLLCDWIK.[Q]	AT2G04030.1 1xTFIA [C613]	1	AT2G04030.1	AT2G04030.1 [607-617]	0	301753	225589	302771	726277	769473	835583	2.40686	3.41095	2.75978	0.000253465	2.8592
[K].YSLFDPCK.[E]	AT1G15500.1 1xTFIA [C496]	1	AT1G15500.1	AT1G15500.1 [490-497]	0	57810.5	49687.2	55960.9	135730	153957	170617	2.34784	3.09853	3.04887	0.000673739	2.83175
[R].QELVDCLGTIAQSGTAK.[F]	AT3G07770.1 1xTFIA [C183]	1	AT3G07770.1	AT3G07770.1 [178-194]	0	60304.7	49145	64088.5	143210	160413	171319	2.37478	3.26407	2.67316	0.000421818	2.77067
[K].GDAPTVSCLGVR.[M]	AT1G54040.2 1xTFIA [C76]	1	AT1G54040.2	AT1G54040.2 [69-80]	0	262046	253727	199270	758461	661644	556292	2.89438	2.6077	2.79165	0.00241046	2.76458
[K].DDQTKPCK.[F]	AT1G43170.3 1xTFIA [C41]	1	AT1G43170.3	AT1G43170.3 [35-42]	0	502844	320075	857631	1.09246e+06	1.29227e+06	1.70685e+06	2.17256	4.0374	1.9902	0.0286356	2.73339
[R].VDSEGVLCGANFK.[V]	AT4G27450.1 1xTFIA [C224]	1	AT4G27450.1	AT4G27450.1 [217-229]	0	327157	259458	220516	758352	736770	666790	2.31801	2.83965	3.02377	0.000410397	2.72714
[K].ELQEFKPASDAPAITSSDLGCK.[Q]	AT3G12490.2 1xTFIA [C138]	1	AT3G12490.2	AT3G12490.2 [118-139]	0	32821.3	25585.1	47125.2	70980	90125.6	116417	2.16262	3.52259	2.47037	0.0171968	2.71853
[K].AIAVNDEICK.[S]	AT4G33945.1 1xTFIA [C291]	1	AT4G33945.1	AT4G33945.1 [283-292]	0	495631	450061	455308	1.24317e+06	1.26235e+06	1.25482e+06	2.50826	2.80484	2.75597	8.88743e-07	2.68969
[K].DYNTCSDLLSQLK.[V]	AT1G64520.1 1xTFIA [C27]	1	AT1G64520.1	AT1G64520.1 [23-35]	0	80858.1	80560.9	97922.7	200089	232351	252679	2.47457	2.88417	2.5804	0.000969665	2.64638
[R].EDLVCLPSK.[V]	AT2G03820.1 1xTFIA [C260]	1	AT2G03820.1	AT2G03820.1 [256-264]	0	160490	151881	142338	408859	397120	393195	2.54756	2.61468	2.76241	3.87561e-06	2.64155
[K].IETENPPKPQVPASSCR.[K]	AT2G21640.1 1xTFIA [C30]	1	AT2G21640.1	AT2G21640.1 [15-31]	0	348449	272405	302803	743297	784024	872203	2.13316	2.87816	2.88043	0.000364155	2.63058
[K].SIEECVK.[A]	AT5G03300.1 1xTFIA [C319]	1	AT5G03300.1	AT5G03300.1 [315-321]	0	93075.4	100784	81293.5	228441	228003	247235	2.45437	2.26229	3.04126	7.35836e-05	2.58597
[K].LLGLSCDDVQSHK.[D]	AT1G48130.1 1xTFIA [C72]	1	AT1G48130.1	AT1G48130.1 [67-79]	0	134065	123938	139920	355071	344619	323185	2.6485	2.78057	2.30979	3.78206e-05	2.57962
[R].ESCFHQSGDNK.[R]	AT1G73600.2 1xTFIA [C173]	1	AT1G73600.2	AT1G73600.2 [171-181]	0	199028	156334	218619	480171	459281	520951	2.41258	2.93782	2.38292	0.000332119	2.57778
[K].YEPTIGVEVHPLDFFTNCGK.[I]	AT5G20010.1 1xTFIA [C59]	1	AT5G20010.1	AT5G20010.1 [42-61]	0	134585	137589	122362	338519	346419	328028	2.51528	2.51779	2.68079	8.2597e-06	2.57129
[K].ASINEVECLK.[W]	AT4G34131.1 1xTFIA [C278]	1	AT4G34131.1	AT4G34131.1 [271-280]	0	44640.2	44718	46294.8	105115	115103	125251	2.35472	2.57397	2.70551	0.000278197	2.54474
[K].QLVELCK.[A]	AT4G15550.1 1xTFIA [C300]	1	AT4G15550.1	AT4G15550.1 [295-301]	0	110187	96361.7	121492	254805	273300	301472	2.31249	2.83619	2.48142	0.000407703	2.54337
[K].QVCDSVVPAFLEAAK.[E]	AT5G62190.1 1xTFIA [C495]	1	AT5G62190.1	AT5G62190.1 [493-507]	0	124901	96503.2	123671	257826	282663	323344	2.06424	2.92906	2.61454	0.00123567	2.53595
[K].CPQPDLTLGLK.[R]	AT3G51240.1 1xTFIA [C205]	1	AT3G51240.1	AT3G51240.1 [205-215]	0	24485.1	23668.5	21777.3	63134.9	62149.2	50119.7	2.5785	2.62582	2.30146	0.00117582	2.50193
[K].VAVGAPDVLGDCPFSQR.[V]	AT1G75270.1 1xTFIA [C20]	1	AT1G75270.1	AT1G75270.1 [9-25]	0	233292	231997	230252	586610	591377	547971	2.51449	2.54907	2.37988	1.53413e-05	2.48115
[K].TLTSVLGCEEEAK.[K]	AT3G06790.2 1xTFIA [C127]	1	AT3G06790.2	AT3G06790.2 [120-132]	0	34091.6	32826.4	23633.7	87758.1	76262.9	59800.2	2.57418	2.32322	2.53029	0.00711567	2.4759
[K].GVPESPQCGFSSLAVR.[V]	AT3G15660.1 1xTFIA [C91]	1	AT3G15660.1	AT3G15660.1 [84-99]	0	763470	804088	545086	1.61953e+06	1.72028e+06	1.71883e+06	2.12127	2.13942	3.15331	0.000352049	2.47134
[R].DLCVVK.[L]	AT2G34357.1 1xTFIA [C335]	1	AT2G34357.1	AT2G34357.1 [333-338]	0	115554	100632	127164	267839	278442	296013	2.31787	2.76692	2.3278	0.000121688	2.47086
[R].DAICASIK.[D]	AT3G10050.1 1xTFIA [C351]	1	AT3G10050.1	AT3G10050.1 [348-355]	0	253472	249403	227442	612042	602552	583621	2.41463	2.41598	2.56603	6.77691e-06	2.46555
[K].IQLEGNCGK.[K]	AT4G02790.1 1xTFIA [C329]	1	AT4G02790.1	AT4G02790.1 [323-331]	0	70680	64697	79211.8	165992	176639	177282	2.3485	2.73025	2.23807	5.31559e-05	2.43894
[R].AATPAVPVGGCYR.[LM]	AT4G39210.1 1xTFIA [C119]	1	AT4G39210.1	AT4G39210.1 [109-121]	0	174159	177073	135677	425655	397908	351891	2.44406	2.24714	2.59359	0.000819793	2.42826
[R].GALGGTCLNVGCIPSK.[VA]	AT1G48030.2 1xTFIA [C82]	1	AT1G48030.2	AT1G48030.2 [76-91]	0	31100.1	26113.8	22278.6	71768.7	64450.3	55573.6	2.30767	2.46806	2.49448	0.00217047	2.4234
[K].SGKPVTVTPEEGILIHVSQASLGECK.[N]	AT3G44750.1 1xTFIA [C34]	1	AT3G44750.1	AT3G44750.1 [10-35]	0	24600.1	25760.1	23128.5	60915.3	64486	52663.8	2.47622	2.50333	2.27701	0.000624803	2.41885
[K].YNPSDCQKPEVLNK.[K]	AT4G30020.1 1xTFIA [C419]	1	AT4G30020.1	AT4G30020.1 [414-427]	0	131686	129128	204215	293234	344896	461331	2.22677	2.67096	2.25904	0.018902	2.38559
[K].IVVSSCGHDGPFGATGVK.[R]	AT5G54770.1 1xTFIA [C231]	1	AT5G54770.1	AT5G54770.1 [226-243]	0	232144	188381	291373	516696	548881	585732	2.22575	2.91367	2.01025	0.000950984	2.38323
[R].SSSAAAQDCSVTGLSDPLLTK.[N]	AT3G21250.2 1xTFIA [C182]	1	AT3G21250.2	AT3G21250.2 [174-194]	0	33105	26652.5	30278.3	66274.3	69564.4	76067.1	2.00194	2.61005	2.51227	0.000291016	2.37475
[K].CIDWQFSGSEAAK.[D]	AT4G23600.1 1xTFIA [C6]	1	AT4G23600.1	AT4G23600.1 [6-18]	0	28578.9	18426.9	24546.7	61462.9	53165.8	51152.4	2.15064	2.88523	2.08388	0.00190149	2.37325
[K].TTFVTFVENGCAR.[F]	AT3G22640.1 1xTFIA [C341]	1	AT3G22640.1	AT3G22640.1 [331-343]	0	41490.9	37729.1	24561.3	76159.8	79965.8	77109.9	1.83558	2.11948	3.13949	0.00120155	2.36485
[K].LDYCSDLK.[N]	AT1G53500.1 1xTFIA [C46]	1	AT1G53500.1	AT1G53500.1 [43-50]	0	101598	76070	128940	206010	233630	254915	2.0277	3.07124	1.97701	0.00341875	2.35865
[R].TCTDGGK.[N]	AT4G34150.1 1xTFIA [C49]	1	AT4G34150.1	AT4G34150.1 [48-54]	0	238980	186867	233534	455806	497777	571290	1.90729	2.6638	2.44628	0.00154875	2.33913
[R].LVGDICYEEASK.[V]	AT4G00620.1 1xTFIA [C319]	1	AT4G00620.1	AT4G00620.1 [314-325]	0	101504	102905	107403	238261	232654	256521	2.34729	2.26086	2.38839	4.84862e-05	2.33218
[K].VGYVGPPAEFNYDCK.[H]	AT5G37510.2 1xTFIA [C482]	1	AT5G37510.2	AT5G37510.2 [469-483]	0	107630	71776.4	95631.1	192143	201653	220430	1.78522	2.80947	2.30501	0.00108675	2.2999
[K].GDLTVCSEALLK.[Q]	AT5G17270.1 1xTFIA [C799]	1	AT5G17270.1	AT5G17270.1 [794-805]	0	240035	215190	212190	511863	520637	490730	2.13245	2.41944	2.31269	2.19487e-05	2.28819
[R].VGCDIEK.[D]	AT5G20990.1 1xTFIA [C154]	1	AT5G20990.1	AT5G20990.1 [152-158]	0	83726.5	66128.1	105303	172520	186419	208820	2.06052	2.81905	1.98303	0.00254775	2.28753
[R].QIICFSPEK.[G]	AT1G01970.1 1xTFIA [C107]	1	AT1G01970.1	AT1G01970.1 [104-112]	0	22689.1	13969.1	27519	39726.4	45897.6	50150.7	1.7509	3.28565	1.8224	0.00874437	2.28632
[K].MPCDVFER.[F]	AT3G29410.1 1xTFIA [C177]	1	AT3G29410.1	AT3G29410.1 [175-182]	0	49011.5	53255.1	38187.2	117206	103359	94548.7	2.39139	1.94083	2.47593	0.00187241	2.26938
[K].ECGLHK.[G]	AT4G04610.1 1xTFIA [C322]	1	AT4G04610.1	AT4G04610.1 [321-326]	0	1.01749e+06	1.04378e+06	692905	2.21449e+06	2.04849e+06	1.83665e+06	2.17642	1.96258	2.65065	0.00208129	2.26322
[K].EICVIANGATK.[K]	AT2G41630.1 1xTFIA [C172]	1	AT2G41630.1	AT2G41630.1 [170-180]	0	186446	136376	197192	352617	391051	399262	1.89126	2.86745	2.02473	0.00092341	2.26115
[K].GWALSDPESIDQCK.[R]	AT1G22200.1 1xTFIA [C186]	1	AT1G22200.1	AT1G22200.1 [174-187]	0	74493.5	73574.6	75258.2	172118	167924	164857	2.31051	2.28236	2.19055	1.67752e-06	2.26114
[K].SYCPADFNK.[V]	AT3G21200.1 1xTFIA [C292]	1	AT3G21200.1	AT3G21200.1 [290-298]	0	296112	266724	279708	610468	626468	655864	2.06161	2.34875	2.34482	2.44368e-05	2.25173
[R].SFCFDPEK.[I]	AT5G41040.1 1xTFIA [C258]	1	AT5G41040.1	AT5G41040.1 [256-263]	0	30532.7	33417.2	28444.5	64107.5	64770.2	77231.9	2.09963	1.93823	2.71518	0.0010927	2.25102
[K].ECIVNGIR.[E]	AT1G25260.1 1xTFIA [C25]	1	AT1G25260.1	AT1G25260.1 [24-31]	0	87018.1	77393.3	68889.8	187158	167527	162852	2.15079	2.16461	2.36395	0.000481315	2.22645
[R].GKDEPCSK.[I]	AT3G19170.1 1xTFIA [C726]	1	AT3G19170.1	AT3G19170.1 [721-728]	1	1.73477e+06	1.05002e+06	2.63258e+06	3.12184e+06	3.53931e+06	3.94146e+06	1.79956	3.3707	1.49719	0.0285285	2.22248
[K].YANFATDLTTACPR.[I]	AT4G02480.1 1xTFIA [C500]	1	AT4G02480.1	AT4G02480.1 [489-502]	0	63741.9	63956.2	59038	140818	144152	130124	2.20919	2.25391	2.20407	7.32156e-05	2.22239
[K].ACEASK.[F]	AT4G26210.2 1xTFIA [C13]	1	AT4G26210.2	AT4G26210.2 [12-17]	0	2.11842e+06	1.5273e+06	2.29759e+06	4.17431e+06	4.3139e+06	4287127	1.97048	2.82452	1.86592	0.000651641	2.22031
[K].LCEAGEVVK.[L]	AT1G65900.1 1xTFIA [C138]	1	AT1G65900.1	AT1G65900.1 [137-145]	0	72779.3	68180.1	73224.4	153310	155928	165333	2.1065	2.28701	2.2579	2.64403e-05	2.21714
[R].TLDECIASPAQLAK.[A]	AT3G10650.1 1xTFIA [C226]	1	AT3G10650.1	AT3G10650.1 [222-235]	0	75219.8	40635.4	71881.8	115437	125432	143509	1.53466	3.08675	1.99645	0.00883714	2.20596
[K].YVSSDPCEYK.[V]	AT4G24490.2 1xTFIA [C335]	1	AT4G24490.2	AT4G24490.2 [329-338]	0	81623.3	70804.6	87561.6	152587	173548	197420	1.8694	2.45108	2.25464	0.00240984	2.19171
[R].LTNYQDILSECK.[I]	AT1G54860.1 1xTFIA [C101]	1	AT1G54860.1	AT1G54860.1 [91-102]	0	831504	842045	643980	1.82421e+06	1.71618e+06	1.4888e+06	2.19387	2.03811	2.31188	0.00155804	2.18129
[R].GCIGTLEAR.[R]	AT2G38710.2 1xTFIA [C55]	1	AT2G38710.2	AT2G38710.2 [54-62]	0	309450	329357	213591	650389	611041	551182	2.10176	1.85525	2.58054	0.00222798	2.17918
[KR].VLESACK.[D]	AT5G08400.1 1xTFIA [C137]	1	AT5G08400.1	AT5G08400.1 [132-138]	0	77625.7	66094	77651.1	149174	160801	169353	1.92171	2.43291	2.18095	0.000252343	2.17852
[K].LISQDCK.[K]	AT2G47730.1 1xTFIA [C139]	1	AT2G47730.1	AT2G47730.1 [134-140]	0	2.68035e+06	2.30791e+06	2.41075e+06	5.32244e+06	5.33812e+06	5.25706e+06	1.98573	2.31297	2.18067	1.53086e-05	2.15979
[R].GELVSCK.[Y]	AT1G30680.1 1xTFIA [C251]	1	AT1G30680.1	AT1G30680.1 [246-252]	0	248520	256821	187729	524338	516184	440566	2.10984	2.0099	2.34682	0.00158552	2.15552
[R].FYCWDTAGQEK.[F]	AT5G20010.1 1xTFIA [C66]	1	AT5G20010.1	AT5G20010.1 [64-74]	0	56787.3	65177.5	48970.3	119254	117156	125493	2.10001	1.7975	2.56263	0.000276948	2.15338
[K].FEGLCK.[V]	AT5G56030.2 1xTFIA [C572]	1	AT5G56030.2	AT5G56030.2 [568-573]	0	330484	257563	381425	667216	645761	731730	2.01891	2.5072	1.91841	0.00126448	2.14817
[K].AGECQK.[N]	AT3G28480.2 1xTFIA [C298]	1	AT3G28480.2	AT3G28480.2 [295-300]	0	926822	717585	1.17347e+06	1.78098e+06	1.93674e+06	2.12935e+06	1.9216	2.69898	1.81458	0.00368087	2.14505
[K].TLIENTLDSICAFSDDIISGK.[I]	AT4G24620.1 1xTFIA [C163]	1	AT4G24620.1	AT4G24620.1 [153-173]	0	47731.7	43859.7	41480.3	99785.5	89854.4	94264.1	2.09055	2.04868	2.27251	0.000121988	2.13725
[R].EACGGHGYAAVNR.[F]	AT5G65110.1 1xTFIA [C450]	1	AT5G65110.1	AT5G65110.1 [448-460]	0	344126	354510	287357	741002	696068	654606	2.15329	1.96346	2.27802	0.000345786	2.13159
[R].VLDNSGVLSSVDGNCK.[L]	AT2G22660.2 1xTFIA [C123]	1	AT2G22660.2	AT2G22660.2 [109-124]	0	147405	130846	169515	295678	317032	329998	2.00589	2.42294	1.94671	0.00039028	2.12518
[K].MCVCPTLK.[K]	AT5G54740.1 1xTFIA [C115]	1	AT5G54740.1	AT5G54740.1 [112-119]	0	160374	137992	147315	326953	318054	298355	2.03869	2.30487	2.02528	9.93521e-05	2.12295
[K].DSVCVVTQK.[K]	AT2G05840.1 1xTFIA [C49]	1	AT2G05840.1	AT2G05840.1 [46-54]	0	123414	114469	122019	244225	244867	272930	1.97891	2.13916	2.23678	0.000169693	2.11828
[K].MSVEYDNCK.[L]	AT3G13470.1 1xTFIA [C268]	1	AT3G13470.1	AT3G13470.1 [261-269]	0	454373	414232	550913	883776	978135	1.12772e+06	1.94504	2.36132	2.04701	0.00306234	2.11779
[K].ESNPNCQVLVK.[R]	AT5G39600.1 1xTFIA [C41]	1	AT5G39600.1	AT5G39600.1 [36-46]	0	58014.5	52025.5	61614.9	120002	116866	125566	2.06848	2.24633	2.03791	7.32048e-05	2.11757
[R].IEGIAESLCWEK.[K]	AT4G18030.1 1xTFIA [C342]	1	AT4G18030.1	AT4G18030.1 [334-345]	0	164474	114074	193402	299023	309492	347519	1.81805	2.71308	1.79688	0.0041927	2.10934
[K].AENDLNLDNLCK.[L]	AT1G67120.1 1xTFIA [C4452]	1	AT1G67120.1	AT1G67120.1 [4442-4453]	0	25777.5	24616.4	30449.2	54578.9	54903.9	60062.1	2.11731	2.23038	1.97253	0.000300115	2.10674
[R].LDDCLK.[Y]	AT5G46290.3 1xTFIA [C131]	1	AT5G46290.3	AT5G46290.3 [128-133]	0	814784	574422	1.08183e+06	1.46694e+06	1.59396e+06	1.87617e+06	1.8004	2.77489	1.73426	0.012385	2.10318
[K].QIEDAHIAILTCPFEPPKPK.[T]	AT1G24510.1 1xTFIA [C249]	1	AT1G24510.1	AT1G24510.1 [238-257]	0	33223	35183.8	36402	66331.4	71635.2	82809.9	1.99655	2.03603	2.27487	0.00144435	2.10249
[K].AFIDCSK.[G]	AT1G10370.1 1xTFIA [C145]	1	AT1G10370.1	AT1G10370.1 [141-147]	0	111696	93747.2	95280.6	207601	210058	201096	1.85863	2.24068	2.11056	7.47829e-05	2.06996
[K].LPCLPGELPSYNDWENHLTTIFPEVR.[L]	AT4G23100.1 1xTFIA [C364]	1	AT4G23100.1	AT4G23100.1 [362-387]	0	23017.2	15944.4	19634	39285.1	39283.1	39931.5	1.70677	2.46376	2.03379	0.00062657	2.06811
[K].SQTLESMDCVK.[T]	AT5G59540.1 1xTFIA [C213]	1	AT5G59540.1	AT5G59540.1 [205-215]	0	32818.9	30800.3	34098.1	65903.5	65784.4	70179.6	2.00809	2.13583	2.05817	3.6838e-05	2.06736
[K].EGDILTCK.[I]	AT1G65440.1 1xTFIA [C1157]	1	AT1G65440.1	AT1G65440.1 [1151-1158]	0	72425.4	45389.8	73234.2	118408	120010	140645	1.63489	2.64398	1.92048	0.00571461	2.06645
[R].MAESGCR.[I]	AT1G80270.1 1xTFIA [C466]	1	AT1G80270.1	AT1G80270.1 [461-467]	0	431423	434646	360738	867421	857247	794672	2.0106	1.97229	2.20291	0.000202236	2.06193
[R].GSGGGGNDNACYK.[C]	AT4G36020.1 1xTFIA [C282]	1	AT4G36020.1	AT4G36020.1 [272-284]	0	181371	176024	167230	370475	359956	349283	2.04264	2.04492	2.08864	1.49996e-05	2.05873
[K].SCFEDNK.[C]	AT5G50960.1 1xTFIA [C322]	1	AT5G50960.1	AT5G50960.1 [321-327]	0	583293	449086	754358	1.03062e+06	1.15924e+06	1.37824e+06	1.76691	2.58134	1.82704	0.0115685	2.05843
[K].LASGGCDNTVK.[V]	AT2G30050.1 1xTFIA [C184]	1	AT2G30050.1	AT2G30050.1 [179-189]	0	126025	112904	128482	239592	245295	270000	1.90115	2.1726	2.10147	0.000251851	2.0584
[K].ICQDVK.[D]	AT2G30490.1 1xTFIA [C242]	1	AT2G30490.1	AT2G30490.1 [241-246]	0	312057	228843	422754	566911	608091	711565	1.81669	2.65725	1.68317	0.0121757	2.05237
[R].AAFGSACEK.[G]	AT4G36220.1 1xTFIA [C197]	1	AT4G36220.1	AT4G36220.1 [191-199]	0	1.90166e+06	1.75192e+06	2.01198e+06	3.79846e+06	3.93735e+06	3.82397e+06	1.99744	2.24745	1.9006	2.23666e-05	2.04849
[K].LNGGLGTTMGCTGPK.[S]	AT3G03250.1 1xTFIA [C95]	1	AT3G03250.1	AT3G03250.1 [85-99]	0	131043	112981	107037	251427	236361	227250	1.91867	2.09204	2.1231	0.000274197	2.0446
[R].ELSNCQNVYPK.[I]	AT3G54610.1 1xTFIA [C400]	1	AT3G54610.1	AT3G54610.1 [396-406]	0	119791	85136.7	132527	203879	220716	242936	1.70196	2.59249	1.83311	0.00371802	2.04252
[K].INDLCGIK.[E]	AT1G53750.1 1xTFIA [C56]	1	AT1G53750.1	AT1G53750.1 [52-59]	0	51894	58439.7	69001.2	107027	117924	139352	2.06241	2.01788	2.01956	0.00453649	2.03328
[K].EELIDCLGTIAQSGTSK.[F]	AT2G04030.1 1xTFIA [C165]	1	AT2G04030.1	AT2G04030.1 [160-176]	0	414041	326489	351445	737936	745828	711293	1.78228	2.28439	2.02391	0.0001958	2.03019
[R].GSLQDCK.[D]	AT2G26440.1 1xTFIA [C108]	1	AT2G26440.1	AT2G26440.1 [103-109]	0	989177	782216	930451	1.82899e+06	1.84035e+06	1.74429e+06	1.849	2.35274	1.87467	0.000191957	2.02547
[K].SQEGSQFCR.[G]	AT5G47880.1 1xTFIA [C404]	1	AT5G47880.1	AT5G47880.1 [397-405]	0	328039	299063	248440	612633	595593	549887	1.86756	1.99153	2.21336	0.000595697	2.02415
[K].THQTLPGVEIQDCGHK.[V]	AT5G65110.1 1xTFIA [C279]	1	AT5G65110.1	AT5G65110.1 [267-282]	0	766317	798689	693789	1.54797e+06	1.46864e+06	1.52859e+06	2.02001	1.83881	2.20325	4.10148e-05	2.02069
[K].EFVEACK.[K]	AT5G44480.1 1xTFIA [C372]	1	AT5G44480.1	AT5G44480.1 [367-373]	0	79665.4	79612.8	97059	165621	165859	180747	2.07895	2.08332	1.86224	0.000370987	2.00817
[R].NVVAECLGK.[M]	AT2G02560.1 1xTFIA [C954]	1	AT2G02560.1	AT2G02560.1 [949-957]	0	57641.8	49599.1	64169.1	130313	90585.2	123255	2.26074	1.82635	1.92078	0.0112546	2.00262
[K].DITSLCK.[A]	AT2G46280.1 1xTFIA [C200]	1	AT2G46280.1	AT2G46280.1 [195-201]	0	37446.3	45970.9	46718.7	74673.5	93844.3	92083.1	1.99415	2.04139	1.97101	0.00307331	2.00218
[K].AMVDVAAEVGADAVAHGCTGK.[G]	AT4G24830.1 1xTFIA [C212]	1	AT4G24830.1	AT4G24830.1 [195-215]	0	449719	421580	410891	851754	879116	829342	1.89397	2.08529	2.0184	2.09476e-05	1.99922
[R].QSLRPDCIK.[M]	AT1G54270.1 1xTFIA [C181]	1	AT1G54270.1	AT1G54270.1 [175-183]	0	1.27583e+06	1.1853e+06	1.3821e+06	2.40262e+06	2.52247e+06	2.72566e+06	1.88318	2.12812	1.97212	0.000323464	1.99447
[K].ASTLPAACK.[L]	AT5G64080.1 1xTFIA [C111]	1	AT5G64080.1	AT5G64080.1 [104-112]	0	1.45958e+06	1.43065e+06	1.18113e+06	2.82927e+06	2.76251e+06	2.48161e+06	1.93841	1.93095	2.10105	0.000648234	1.99014
[R].DFADGELKDELFCIR.[F]	AT1G07140.1 1xTFIA [C137]	1	AT1G07140.1	AT1G07140.1 [125-139]	1	257024	233309	312832	466798	506520	616765	1.81617	2.17102	1.97155	0.00662324	1.98625
[R].GCDGSVLLK.[S]	AT1G05250.1 1xTFIA [C73]	1	AT1G05250.1	AT1G05250.1 [72-80]	0	752515	622280	664159	1.42682e+06	1.38079e+06	1.2144e+06	1.89607	2.21892	1.82848	0.000917921	1.98116
[R].VDSSGEVCGVTFK.[V]	AT3G22850.1 1xTFIA [C220]	1	AT3G22850.1	AT3G22850.1 [213-225]	0	114660	103377	116202	212531	222227	222769	1.85357	2.14968	1.91708	3.28998e-05	1.97344
[R].SLSDFYEACK.[G]	AT2G01600.1 1xTFIA [C278]	1	AT2G01600.1	AT2G01600.1 [270-279]	0	40626.4	42168.6	57033.9	87380.3	87725.7	95845.6	2.15082	2.08036	1.6805	0.00179122	1.97056
[K].EFLGGCTAADLAQQK.[G]	AT4G16150.1 1xTFIA [C652]	1	AT4G16150.1	AT4G16150.1 [647-661]	0	21346.4	14862.5	24892.7	36388.6	38655.9	39562.7	1.70467	2.60089	1.58933	0.00444444	1.96496
[R].DGSGQFGNCK.[V]	AT1G08660.1 1xTFIA [C397]	1	AT1G08660.1	AT1G08660.1 [389-398]	0	214780	175642	254040	364251	413371	459001	1.69592	2.35348	1.80681	0.00512564	1.95207
[K].LCVPLVEAQK.[N]	AT4G36195.3 1xTFIA [C283]	1	AT4G36195.3	AT4G36195.3 [282-291]	0	216588	207235	230400	410300	430803	432787	1.89438	2.07882	1.87842	3.05085e-05	1.95054
[K].EAVDQCITANK.[M]	AT3G63460.1 1xTFIA [C584]	1	AT3G63460.1	AT3G63460.1 [579-589]	0	76416.4	70491.8	97795.5	130985	160718	180917	1.7141	2.27995	1.84995	0.0104337	1.948
[R].TETPLDVLVCNAAVYFPTAK.[E]	AT4G27440.1 1xTFIA [C172]	1	AT4G27440.1	AT4G27440.1 [163-182]	0	70657.4	66506.2	61053.5	138266	125642	120258	1.95685	1.88918	1.96971	0.000501148	1.93858
[K].IPIEVEGFCK.[Q]	ATCG00860.1 1xTFIA [C283]	1	ATCG00860.1	ATCG00860.1 [275-284]	0	153333	140341	195690	290253	312678	328146	1.89295	2.22798	1.67687	0.00181589	1.9326
[K].QLGLYTDCEAK.[A]	AT3G55120.1 1xTFIA [C138]	1	AT3G55120.1	AT3G55120.1 [131-141]	0	337311	334584	296045	629499	636723	599542	1.86623	1.90303	2.02517	6.89495e-05	1.93147
[K].LDCPAIGK.[Q]	AT5G49910.1 1xTFIA [C179]	1	AT5G49910.1	AT5G49910.1 [177-184]	0	124195	103360	128294	214708	229846	232061	1.72879	2.22373	1.80882	0.000347954	1.92045
[R].VPDCEFIR.[E]	AT5G60590.2 1xTFIA [C186]	1	AT5G60590.2	AT5G60590.2 [183-190]	0	57624	49677.1	41063.6	93763	93303.3	91577.2	1.62715	1.8782	2.23013	0.00084571	1.91183
[K].ASTSSPVVGEMLDCISK.[L]	AT4G24690.1 1xTFIA [C161]	1	AT4G24690.1	AT4G24690.1 [148-164]	0	56585.3	58336.6	57355.7	103324	112303	113788	1.82599	1.92509	1.98389	9.29233e-05	1.91166
[R].GGADVTVASVETQVGVDACHGIK.[M]	AT3G14990.1 1xTFIA [C49]	1	AT3G14990.1	AT3G14990.1 [31-53]	0	258511	281100	248554	511343	506575	482886	1.97803	1.80212	1.94278	5.34637e-05	1.90764
[K].AEQCAVSAWK.[K]	AT3G05500.1 1xTFIA [C168]	1	AT3G05500.1	AT3G05500.1 [165-174]	0	184773	198208	194606	359923	367678	372000	1.94792	1.85501	1.91155	5.32118e-06	1.90483
[K].EILQNTYENCK.[V]	AT1G02080.1 1xTFIA [C1080]	1	AT1G02080.1	AT1G02080.1 [1071-1081]	0	102494	92741.9	113148	182588	199169	201313	1.78144	2.14756	1.7792	0.000393076	1.90273
[K].DLNAACK.[N]	AT2G04030.1 1xTFIA [C691]	1	AT2G04030.1	AT2G04030.1 [686-692]	0	5.42541e+06	4.41959e+06	5.94693e+06	9.42411e+06	9.87217e+06	1.01097e+07	1.73703	2.23373	1.69998	0.00076322	1.89025
[K].AYSVEPTLCLSK.[L]	AT4G23540.1 1xTFIA [C340]	1	AT4G23540.1	AT4G23540.1 [332-343]	0	122964	125492	107218	228287	232439	209150	1.85655	1.85222	1.9507	0.000335514	1.88649
[K].GLSLEECCK.[V]	AT1G19600.1 1xTFIA [C312]	1	AT1G19600.1	AT1G19600.1 [306-314]	0	117898	113113	109839	224351	216536	201208	1.90292	1.91434	1.83185	0.000152365	1.88304
[R].TTNLCFDEK.[L]	AT5G52882.1 1xTFIA [C244]	1	AT5G52882.1	AT5G52882.1 [240-248]	0	75879.3	62998.4	94515.3	128768	135728	168268	1.69701	2.15448	1.78033	0.0120229	1.87727
[R].LDAELCK.[Y]	AT5G04850.2 1xTFIA [C43]	1	AT5G04850.2	AT5G04850.2 [38-44]	0	46639.7	36774.8	43994.4	70875.8	75409.2	90602.4	1.51965	2.05057	2.05941	0.00538315	1.87654
[R].VIGVCDSK.[S]	AT5G21060.2 1xTFIA [C42]	1	AT5G21060.2	AT5G21060.2 [38-45]	0	150815	122904	150329	252218	268541	265396	1.67237	2.18496	1.76544	0.0003259	1.87426
[K].LGWDCTKPDGTPR.[K]	AT1G73250.1 1xTFIA [C278]	1	AT1G73250.1	AT1G73250.1 [274-286]	0	141982	106481	150595	226842	236519	270288	1.59768	2.22123	1.7948	0.00409368	1.87124
[R].AIETIPCVAK.[K]	AT3G27060.1 1xTFIA [C140]	1	AT3G27060.1	AT3G27060.1 [134-143]	0	114401	119743	115618	222539	215844	214688	1.94526	1.80256	1.85688	4.22498e-06	1.86823
[K].SELLPCLGAADR.[N]	AT2G16950.2 1xTFIA [C102]	1	AT2G16950.2	AT2G16950.2 [97-108]	0	32717.3	30543.6	26829.2	54956.6	54643.3	57218.2	1.67974	1.78903	2.13268	0.0001765	1.86715
[K].YHPECSEQLAMGETFGIK.[A]	AT5G04740.1 1xTFIA [C186]	1	AT5G04740.1	AT5G04740.1 [182-199]	0	122010	121089	116955	215718	216829	231754	1.76804	1.79066	1.98156	4.729e-05	1.84675
[R].VDSPVNGLPCIEQNR.[A]	AT1G54490.1 1xTFIA [C678]	1	AT1G54490.1	AT1G54490.1 [669-683]	0	42355.8	47010.5	37242.3	80507.9	75647.5	75340.5	1.90075	1.60916	2.02298	0.000438709	1.8443
[R].AETCVVSK.[S]	AT5G60590.2 1xTFIA [C60]	1	AT5G60590.2	AT5G60590.2 [57-64]	0	489842	406066	471923	815087	836341	844987	1.66398	2.05962	1.79052	0.000153308	1.83804
[K].VYDSDCNGK.[V]	AT3G18430.2 1xTFIA [C107]	1	AT3G18430.2	AT3G18430.2 [102-110]	0	116441	95549.8	115259	186510	194195	216501	1.60176	2.0324	1.87839	0.00132938	1.83751
[R].YAAGAVDCPGSPK.[S]	AT5G27540.1 1xTFIA [C11]	1	AT5G27540.1	AT5G27540.1 [4-16]	0	1.08413e+06	1.02071e+06	1.16887e+06	1.92697e+06	1.97599e+06	2.10208e+06	1.77743	1.9359	1.79839	0.000175277	1.83724
[K].GCDSSLSILEFK.[N]	AT3G62530.1 1xTFIA [C202]	1	AT3G62530.1	AT3G62530.1 [201-212]	0	490444	496311	477143	871008	938278	870070	1.77596	1.89051	1.8235	6.40153e-05	1.82999
[R].ECGVLPNK.[V]	AT5G61990.1 1xTFIA [C551]	1	AT5G61990.1	AT5G61990.1 [550-557]	0	65555.6	57291.6	73936.7	119849	115137	120880	1.8282	2.00967	1.63491	0.000490533	1.82426
[K].SCETPLEVISSELIATDLIPSSLVK.[T]	AT1G80200.1 1xTFIA [C69]	1	AT1G80200.1	AT1G80200.1 [68-92]	0	6832.76	11711.5	11128.9	16679.6	15304.4	19014.2	2.44112	1.30679	1.70854	0.0194601	1.81882
[R].QFNTIPGLMEGTAKPDYATCVK.[I]	AT1G15690.1 1xTFIA [C634]	1	AT1G15690.1	AT1G15690.1 [615-636]	0	382480	326549	506298	638107	717168	796913	1.66834	2.19621	1.574	0.0112362	1.81285
[R].VLIAEGNCGSPR.[S]	AT4G24620.1 1xTFIA [C593]	1	AT4G24620.1	AT4G24620.1 [586-597]	0	182374	195563	124494	305806	311258	270159	1.6768	1.5916	2.17006	0.00717884	1.81282
[R].GADGQLESFSCSLAK.[VF]	AT4G29670.1 1xTFIA [C195]	1	AT4G29670.1	AT4G29670.1 [185-199]	0	59502.9	43192.4	45132.8	90767.7	91543.7	80930.3	1.52543	2.11944	1.79316	0.00338048	1.81268
[R].GNHECASINR.[IV]	AT1G64040.1 1xTFIA [C124]	1	AT1G64040.1	AT1G64040.1 [120-129]	0	442625	430768	302361	791023	729930	589982	1.78712	1.69449	1.95125	0.0139021	1.81095
[K].FEQCLVK.[G]	AT2G44760.1 1xTFIA [C306]	1	AT2G44760.1	AT2G44760.1 [303-309]	0	75160	65068	87339.6	131415	126416	149948	1.74847	1.94282	1.71684	0.00336247	1.80271
[K].EFLNECLSSEDHTIK.[E]	AT5G53480.1 1xTFIA [C845]	1	AT5G53480.1	AT5G53480.1 [840-854]	0	51702.3	54055.2	67249.6	93402.7	100856	116698	1.80655	1.8658	1.7353	0.00542299	1.80255
[K].NTGSPTCK.[R]	AT1G56070.1 1xTFIA [C267]	1	AT1G56070.1	AT1G56070.1 [261-268]	0	1.50388e+06	1.12145e+06	1.80581e+06	2.39063e+06	2.50267e+06	2.84391e+06	1.58964	2.23163	1.57486	0.0101512	1.79871
[R].LIDIPVSNCLNSNISK.[I]	AT5G48300.1 1xTFIA [C131]	1	AT5G48300.1	AT5G48300.1 [123-138]	0	46322.8	41606.3	54011.3	77347.4	84731.8	90463.6	1.66975	2.03652	1.6749	0.00215406	1.79372
[K].ELQLACPK.[T]	AT5G67400.1 1xTFIA [C236]	1	AT5G67400.1	AT5G67400.1 [231-238]	0	1.05299e+06	979562	986002	1.8472e+06	1.8067e+06	1.75698e+06	1.75424	1.84439	1.78193	2.22203e-05	1.79352
[K].GVLSCASQEVK.[D]	AT4G11420.1 1xTFIA [C389]	1	AT4G11420.1	AT4G11420.1 [385-395]	0	101806	95041.2	96996.9	174904	179357	172028	1.71801	1.88715	1.77354	1.21569e-05	1.7929
[R].GDVAVVECLIK.[L]	AT4G32050.1 1xTFIA [C480]	1	AT4G32050.1	AT4G32050.1 [473-483]	0	132179	130262	157465	237275	255372	254636	1.79511	1.96045	1.6171	0.000497346	1.79088
[R].YCAPDPEQDFTK.[G]	AT3G52850.1 1xTFIA [C257]	1	AT3G52850.1	AT3G52850.1 [256-267]	0	86131.1	90851.6	113491	161195	165879	189523	1.87151	1.82583	1.66994	0.00345743	1.78909
[K].REILCDEK.[L]	AT2G14880.1 1xTFIA [C113]	1	AT2G14880.1	AT2G14880.1 [109-116]	1	466522	420385	645740	793545	883646	1.00409e+06	1.70098	2.10199	1.55494	0.0140684	1.78597
[K].ADVVACFPHLK.[K]	AT2G23090.1 1xTFIA [C72]	1	AT2G23090.1	AT2G23090.1 [67-77]	0	120390	122340	112103	220364	198970	212454	1.83041	1.62637	1.89517	0.000189851	1.78399
[K].IALDLCEGVK.[A]	AT4G35000.1 1xTFIA [C79]	1	AT4G35000.1	AT4G35000.1 [74-83]	0	346154	291554	406037	542099	608619	688063	1.56606	2.0875	1.69458	0.00779359	1.78272
[KR].LCLGEAVAK.[G]	AT1G29880.1 1xTFIA [C388]	1	AT1G29880.1	AT1G29880.1 [387-395]	0	108555	112450	109817	192831	202608	194175	1.77634	1.80176	1.76817	1.22383e-05	1.78209
[R].ATVPGGPSVACSTAK.[A]	AT5G10240.1 1xTFIA [C523]	1	AT5G10240.1	AT5G10240.1 [513-527]	0	578759	552232	563803	1.00396e+06	1.00639e+06	1.00658e+06	1.73468	1.82241	1.78535	5.65079e-07	1.78081
[K].VDSGSYNNCK.[T]	AT2G02850.1 1xTFIA [C85]	1	AT2G02850.1	AT2G02850.1 [77-86]	0	300670	252169	400246	504799	538063	610245	1.67891	2.13374	1.52468	0.0120917	1.77911
[R].VCDMIK.[R]	AT3G19760.1 1xTFIA [C165]	1	AT3G19760.1	AT3G19760.1 [164-169]	0	90702.6	75713.1	121275	144044	171434	180045	1.58809	2.26426	1.48459	0.0159145	1.77898
[K].ICVENENLK.[N]	AT3G02760.1 1xTFIA [C294]	1	AT3G02760.1	AT3G02760.1 [293-301]	0	409354	365379	436391	681066	702755	760967	1.66376	1.92336	1.74378	0.00059463	1.77696
[K].IAAEYSECPSGK.[K]	AT1G26550.1 1xTFIA [C89]	1	AT1G26550.1	AT1G26550.1 [82-93]	0	677218	614503	771427	1.10179e+06	1.20332e+06	1.34572e+06	1.62694	1.9582	1.74446	0.00326808	1.77653
[K].QGEITASGCPFSK.[A]	AT3G54360.1 1xTFIA [C31]	1	AT3G54360.1	AT3G54360.1 [23-35]	0	147941	119029	171152	237465	254697	270652	1.60514	2.13979	1.58135	0.00374683	1.77542
[K].TCENVVK.[V]	AT4G21150.3 1xTFIA [C76]	1	AT4G21150.3	AT4G21150.3 [75-81]	0	1.06531e+06	906677	1.32576e+06	1.7423e+06	1.87257e+06	2.14361e+06	1.63549	2.06531	1.61689	0.00848984	1.77256
[R].VSGTVLEGGCAVDK.[Q]	AT3G24590.1 1xTFIA [C286]	1	AT3G24590.1	AT3G24590.1 [277-290]	0	159937	146313	154265	262538	273007	278852	1.64151	1.86591	1.80761	4.48294e-05	1.77168
[R].NAEDVTVCLGK.[M]	AT4G31160.1 1xTFIA [C377]	1	AT4G31160.1	AT4G31160.1 [370-380]	0	143843	139184	187207	248989	264316	314259	1.73097	1.89904	1.67867	0.00880449	1.76956
[K].QSISLEPGGQFELSGAPLETLHQTCAEVNSHLYQVK.[A]	AT4G23100.1 1xTFIA [C186]	1	AT4G23100.1	AT4G23100.1 [162-197]	0	39139.7	43668	39130.6	68422.1	73990.4	73014.3	1.74815	1.69439	1.86592	0.000167946	1.76948
[R].DFGCGVELINR.[I]	AT5G51110.1 1xTFIA [C152]	1	AT5G51110.1	AT5G51110.1 [149-159]	0	90969.1	93491.6	69629.2	156762	152037	135698	1.72325	1.62621	1.94887	0.00304134	1.76611
[R].ECGITDPLR.[V]	AT2G42600.2 1xTFIA [C546]	1	AT2G42600.2	AT2G42600.2 [545-553]	0	124907	113960	113256	203589	206556	210072	1.62993	1.81252	1.85484	2.91612e-05	1.76576
[K].IVCDPSYLPNK.[V]	AT3G59920.1 1xTFIA [C283]	1	AT3G59920.1	AT3G59920.1 [281-291]	0	27161.7	37525.4	37416.9	58452.6	59484.5	58369.6	2.15202	1.58518	1.55998	0.00201561	1.76573
[R].EASNSASLCILK.[D]	AT2G47940.1 1xTFIA [C556]	1	AT2G47940.1	AT2G47940.1 [548-559]	0	15571.2	13771	13203.2	26531.6	24427.1	23830.4	1.70389	1.77382	1.80489	0.00058628	1.76087
[K].SCNEGDSYLYK.[W]	ATCG00860.1 1xTFIA [C1938]	1	ATCG00860.1	ATCG00860.1 [1937-1947]	0	90424.1	84607.8	110424	140383	172701	186331	1.5525	2.04119	1.68742	0.0104957	1.76037
[K].AAEFFQNEEVTTSANQCNLK.[V]	AT3G56190.1 1xTFIA [C154]	1	AT3G56190.1	AT3G56190.1 [138-157]	0	134459	130556	180188	239117	255126	278866	1.77837	1.95415	1.54764	0.00514086	1.76005
[K].TTVCAK.[L]	AT5G03940.1 1xTFIA [C193]	1	AT5G03940.1	AT5G03940.1 [190-195]	0	1.22528e+06	998935	1.21052e+06	1.97077e+06	1.96781e+06	2.05768e+06	1.60843	1.96991	1.69983	0.000412186	1.75939
[K].HIATFADSCLPEIQK.[L]	AT4G37880.1 1xTFIA [C223]	1	AT4G37880.1	AT4G37880.1 [215-229]	0	92769.3	99280.9	139511	183774	172795	216785	1.98098	1.74047	1.55389	0.0149792	1.75844
[K].VSEDSNNPCIATGYAGTYK.[Y]	AT3G04080.1 1xTFIA [C292]	1	AT3G04080.1	AT3G04080.1 [284-302]	0	115398	96045.4	127368	184387	195450	208925	1.59783	2.03497	1.64032	0.00196402	1.75771
[K].SIPLSVSPDCTVK.[D]	AT2G30105.1 1xTFIA [C25]	1	AT2G30105.1	AT2G30105.1 [16-28]	0	75270.4	69795.7	51425.2	120257	116623	102864	1.59767	1.67092	2.00027	0.00593818	1.75628
[K].GEACMQK.[I]	AT1G80270.1 1xTFIA [C218]	1	AT1G80270.1	AT1G80270.1 [215-221]	0	1.35039e+06	1.20847e+06	1.33037e+06	2.35882e+06	2.33291e+06	2.1071e+06	1.74677	1.93046	1.58385	0.000446803	1.75369
[K].LCGSPDGPSITGPR.[I]	AT2G36290.1 1xTFIA [C45]	1	AT2G36290.1	AT2G36290.1 [44-57]	0	68331.3	70544	58016.2	120377	112797	109617	1.76167	1.59896	1.88943	0.000629853	1.75002
[K].ETCVTLNETFTPPGGR.[G]	AT4G32930.2 1xTFIA [C49]	1	AT4G32930.2	AT4G32930.2 [47-62]	0	16114.7	22141	17185.7	34015.8	28466	31846.6	2.11086	1.28567	1.85308	0.00621753	1.74987
[K].ICTDAIVSELQK.[K]	AT2G42910.1 1xTFIA [C15]	1	AT2G42910.1	AT2G42910.1 [14-25]	0	677275	658724	712097	1.16033e+06	1.20088e+06	1.2181e+06	1.71324	1.82305	1.71058	2.52389e-05	1.74896
[K].IVDPAVDCIQK.[L]	AT1G01960.1 1xTFIA [C104]	1	AT1G01960.1	AT1G01960.1 [97-107]	0	84143.2	59495.8	100953	136859	130352	144258	1.6265	2.19095	1.42897	0.0118466	1.74881
[K].STVGALEDCK.[F]	AT2G47550.1 1xTFIA [C103]	1	AT2G47550.1	AT2G47550.1 [95-104]	0	46902.1	33605.6	52325.6	70927.1	70939.2	84761.2	1.51224	2.11093	1.61988	0.0123641	1.74768
[K].CDHVAVGTGTVTHK.[G]	AT1G74470.1 1xTFIA [C271]	1	AT1G74470.1	AT1G74470.1 [271-284]	0	1.6756e+06	1.66299e+06	1.19907e+06	2.92538e+06	2.62868e+06	2.28649e+06	1.74587	1.58069	1.90689	0.0104498	1.74448
[K].ATCYPVFMEK.[L]	AT1G53280.1 1xTFIA [C174]	1	AT1G53280.1	AT1G53280.1 [172-181]	0	63630	69293.3	51775.9	103751	104249	108042	1.63054	1.50446	2.08673	0.00120231	1.74058
[K].GITSDEVVSPCLLK.[L]	AT1G65900.1 1xTFIA [C133]	1	AT1G65900.1	AT1G65900.1 [123-136]	0	139343	151174	138267	244626	256339	243141	1.75556	1.69565	1.75849	5.73797e-05	1.73657
Supplementary Dataset 5: S-nitrosylation peptides enriched in hot5-4 mutant
[K].LTSLPFQQCK.[H]	AT1G27970.2 1xTFIA [C63]	1	AT1G27970.2	AT1G27970.2 [55-64]	0	87688	77804.7	78639.1	139036	139781	143719	1.58557	1.79656	1.82757	6.89495e-05	1.73657
[K].GECVTGK.[H]	AT5G09840.1 1xTFIA [C221]	1	AT5G09840.1	AT5G09840.1 [219-225]	0	732042	750640	662108	1.28546e+06	1.30221e+06	1.13799e+06	1.756	1.7348	1.71874	0.000853325	1.73651
[R].ENLSVANNACWAIGELAVK.[V]	AT2G16950.2 1xTFIA [C730]	1	AT2G16950.2	AT2G16950.2 [721-739]	0	65269.6	56106.6	87991.7	113357	118335	119500	1.73675	2.10911	1.35808	0.00808903	1.73465
[R].AADCFDLSSK.[C]	AT2G47010.1 1xTFIA [C63]	1	AT2G47010.1	AT2G47010.1 [60-69]	0	106814	98397.4	93256.9	170485	168667	176311	1.5961	1.71414	1.8906	9.35143e-05	1.73361
[R].FDDVELCGVAK.[N]	AT5G55940.1 1xTFIA [C102]	1	AT5G55940.1	AT5G55940.1 [96-106]	0	73173.7	67034.3	45039.5	119942	104296	90299.5	1.63914	1.55586	2.00489	0.0235072	1.7333
[R].VAMTCEGCVGAVK.[R]	AT1G66240.1 1xTFIA [C46]	1	AT1G66240.1	AT1G66240.1 [39-51]	0	163566	145564	185475	269272	283826	295489	1.64625	1.94984	1.59314	0.00102961	1.72975
[R].DVCMVSK.[L]	AT5G20360.1 1xTFIA [C224]	1	AT5G20360.1	AT5G20360.1 [222-228]	0	182155	156309	191076	296855	302297	310511	1.62968	1.93397	1.62507	0.000342575	1.72957
[K].DCNIPLDVPVKPR.[K]	AT5G48440.1 1xTFIA [C275]	1	AT5G48440.1	AT5G48440.1 [274-286]	0	76364.9	66466.2	70137.4	117806	122326	126401	1.54267	1.84042	1.8022	0.000177384	1.72843
[K].FATDGCNAFK.[I]	AT5G48240.3 1xTFIA [C128]	1	AT5G48240.3	AT5G48240.3 [123-132]	0	47154.2	41536.1	69070.1	82599.1	87380.7	91784.2	1.75168	2.10373	1.32886	0.0170206	1.72809
[K].AEGSSADCIAALAR.[V]	AT5G51430.1 1xTFIA [C103]	1	AT5G51430.1	AT5G51430.1 [96-109]	0	133895	150507	117101	243850	238116	207184	1.8212	1.58209	1.76927	0.00301618	1.72419
[K].AASAPTCSK.[S]	AT4G20850.1 1xTFIA [C1136]	1	AT4G20850.1	AT4G20850.1 [1130-1138]	0	2.50692e+06	2.38077e+06	2.34887e+06	4.32356e+06	4.20628e+06	3.93872e+06	1.72465	1.76677	1.67686	0.000146811	1.72276
[K].LPESTNIVDVIQVVNCPK.[D]	AT4G14570.1 1xTFIA [C370]	1	AT4G14570.1	AT4G14570.1 [355-372]	0	92058.2	94332.1	111001	163721	165700	180857	1.77845	1.75655	1.62933	0.000917944	1.72144
[K].NECLIPPPDGYKPPIR.[W]	AT1G31850.2 1xTFIA [C119]	1	AT1G31850.2	AT1G31850.2 [117-132]	0	38534.1	36255.5	51961.5	63815.6	72106.3	78742.9	1.65608	1.98884	1.51541	0.0109311	1.72011
[R].DGTQVVACK.[S]	AT1G73620.1 1xTFIA [C195]	1	AT1G73620.1	AT1G73620.1 [188-196]	0	626802	529855	764876	1.02811e+06	1.04867e+06	1.16987e+06	1.64024	1.97916	1.52949	0.00556318	1.7163
[K].TCEVQAHK.[G]	AT5G48580.1 1xTFIA [C45]	1	AT5G48580.1	AT5G48580.1 [44-51]	0	1.28712e+06	1.13911e+06	1.63468e+06	2.1113e+06	2.24401e+06	2.51431e+06	1.64033	1.96997	1.53811	0.0077073	1.71613
[K].SVPELCGSVK.[V]	AT2G38270.1 1xTFIA [C123]	1	AT2G38270.1	AT2G38270.1 [118-127]	0	94552.8	81085.2	117910	156311	163145	174765	1.65316	2.01202	1.48219	0.00512311	1.71579
[K].AEILACAK.[K]	AT4G25730.1 1xTFIA [C633]	1	AT4G25730.1	AT4G25730.1 [628-635]	0	154461	144967	165690	254906	264445	275574	1.6503	1.82418	1.66319	0.000202165	1.71256
[R].EECFSHK.[A]	AT3G07680.1 1xTFIA [C31]	1	AT3G07680.1	AT3G07680.1 [29-35]	0	626902	539228	725599	1.02311e+06	1.04718e+06	1.13357e+06	1.63201	1.94199	1.56226	0.00231837	1.71209
[K].ADGNFYFVDADHCPNK.[A]	AT2G35790.1 1xTFIA [C215]	1	AT2G35790.1	AT2G35790.1 [203-218]	0	50668.8	52487.9	54805.5	84450.9	85027.5	100615	1.66672	1.61995	1.83585	0.00233121	1.70751
[K].LASGGCDSTVK.[V]	AT3G01340.2 1xTFIA [C184]	1	AT3G01340.2	AT3G01340.2 [179-189]	0	123940	109338	159698	197192	219614	241504	1.59102	2.00859	1.51226	0.0108768	1.70395
[R].VLSHPQALAQCENTLTK.[L]	AT3G07630.2 1xTFIA [C207]	1	AT3G07630.2	AT3G07630.2 [197-213]	0	57390.6	47484.5	48234.8	78259.1	86094.1	93125.3	1.36362	1.8131	1.93067	0.00287666	1.70246
[R].DPSVVCEAVK.[R]	AT3G59760.1 1xTFIA [C99]	1	AT3G59760.1	AT3G59760.1 [94-103]	0	164322	143213	164191	250503	259142	291113	1.52447	1.80948	1.77302	0.00151446	1.70232
[K].EYDNVCTLR.[V]	AT1G78570.1 1xTFIA [C534]	1	AT1G78570.1	AT1G78570.1 [529-537]	0	419632	440053	335301	705565	683932	627035	1.68139	1.5542	1.87007	0.00231671	1.70189
[R].DLTNGQCTIK.[A]	AT3G07140.1 1xTFIA [C400]	1	AT3G07140.1	AT3G07140.1 [394-403]	0	86920.3	67590.5	105980	134638	138853	159110	1.54899	2.05432	1.50133	0.0128711	1.70155
[K].DFNSISCLK.[E]	AT1G20410.1 1xTFIA [C412]	1	AT1G20410.1	AT1G20410.1 [406-414]	0	102778	86460.7	86648.6	158556	163304	144644	1.54271	1.88876	1.66932	0.00122629	1.70026
[R].VYAGDLGASCK.[I]	AT5G56730.1 1xTFIA [C868]	1	AT5G56730.1	AT5G56730.1 [859-869]	0	49958.1	36336.4	46511.3	75414.2	74078.4	72043.4	1.50955	2.03868	1.54894	0.00215264	1.69906
[R].YANESVCK.[L]	AT3G11730.1 1xTFIA [C115]	1	AT3G11730.1	AT3G11730.1 [109-116]	0	201945	155512	226972	296797	322814	350332	1.4697	2.07581	1.5435	0.00782664	1.69634
[R].ACQQLMLQQAR.[Q]	AT4G27140.1 1xTFIA [C59]	1	AT4G27140.1	AT4G27140.1 [58-68]	0	392872	405809	369234	660537	687814	627148	1.6813	1.69492	1.69851	0.000196166	1.69158
[R].EQLLQQANTCVDK.[S]	AT1G65650.1 1xTFIA [C249]	1	AT1G65650.1	AT1G65650.1 [240-252]	0	22009.6	31159.8	34428	46790.2	45417.2	51174	2.1259	1.45756	1.48641	0.0105521	1.68995
[R].SCLVESVDEELLK.[R]	AT1G71220.2 1xTFIA [C881]	1	AT1G71220.2	AT1G71220.2 [880-892]	0	95486.2	96590.4	85740.2	147073	150765	167222	1.54026	1.56087	1.95033	0.000917683	1.68382
[R].ICGSGDVFTDGR.[G]	AT1G03310.1 1xTFIA [C616]	1	AT1G03310.1	AT1G03310.1 [615-626]	0	37390.1	37848.2	31347.4	59909.1	56585.6	61001	1.60227	1.49507	1.94597	0.00067683	1.6811
[K].TNFYGNSCPNVEQIVK.[K]	AT5G67400.1 1xTFIA [C36]	1	AT5G67400.1	AT5G67400.1 [29-44]	0	107141	107602	115212	176201	189388	188612	1.64458	1.76008	1.63708	0.000117539	1.68058
[R].LDCLQK.[D]	AT1G56145.2 1xTFIA [C405]	1	AT1G56145.2	AT1G56145.2 [403-408]	0	105171	107667	111575	166902	177440	200682	1.58696	1.64805	1.79863	0.00192718	1.67788
[K].DITSLQCIGK.[T]	AT1G65440.1 1xTFIA [C1291]	1	AT1G65440.1	AT1G65440.1 [1285-1294]	0	106788	114128	119537	186866	187986	195279	1.74987	1.64715	1.63362	7.24431e-05	1.67688
[K].ETSGLCFGPK.[S]	AT4G30990.2 1xTFIA [C1931]	1	AT4G30990.2	AT4G30990.2 [1926-1935]	0	34737.5	37663.7	41861.6	63092.5	61060.8	66652.5	1.81627	1.62121	1.59221	0.000636895	1.67656
[K].SSDGFLYCEGTK.[V]	AT5G11880.1 1xTFIA [C82]	1	AT5G11880.1	AT5G11880.1 [75-86]	0	38652.3	35442.8	34103.3	54049.3	64525.3	61707.9	1.39835	1.82055	1.80944	0.00213517	1.67611
[R].EVCEGLGLLDLK.[N]	AT3G03120.1 1xTFIA [C140]	1	AT3G03120.1	AT3G03120.1 [138-149]	0	57483.7	54009	64194.8	83917.7	99270.7	110606	1.45985	1.83804	1.72298	0.00898162	1.67362
[R].SLVPCNDTLK.[Y]	AT4G10320.1 1xTFIA [C908]	1	AT4G10320.1	AT4G10320.1 [904-913]	0	219056	246664	171336	364742	349716	331749	1.66506	1.41779	1.93624	0.00471956	1.67303
[R].QGGGGSYCR.[H]	AT2G05380.1 1xTFIA [C87]	1	AT2G05380.1	AT2G05380.1 [80-88]	0	871190	885755	772077	1.44493e+06	1.42646e+06	1.34658e+06	1.65857	1.61045	1.7441	0.000272829	1.67104
[R].SCLGSMDDIK.[K]	AT5G37770.1 1xTFIA [C11]	1	AT5G37770.1	AT5G37770.1 [10-19]	0	99634.3	84048.8	105679	147033	154017	179795	1.47573	1.83247	1.70134	0.00577027	1.66985
[R].DLEQYCPK.[K]	AT4G34230.1 1xTFIA [C114]	1	AT4G34230.1	AT4G34230.1 [109-116]	0	50035	52555	61504.7	80901.8	89015.2	104423	1.6169	1.69375	1.69781	0.00892931	1.66949
[R].DVICGR.[K]	AT1G55850.1 1xTFIA [C390]	1	AT1G55850.1	AT1G55850.1 [387-392]	0	115100	131588	103850	204104	191127	184395	1.77328	1.45246	1.7756	0.00153016	1.66711
[K].AFLLQGGDCAESFK.[E]	AT4G39980.1 1xTFIA [C139]	1	AT4G39980.1	AT4G39980.1 [131-144]	0	362994	381062	300978	598446	583518	547399	1.64864	1.53129	1.81874	0.00133846	1.66622
[R].ELVICNDGSIR.[W]	AT5G24970.2 1xTFIA [C587]	1	AT5G24970.2	AT5G24970.2 [583-593]	0	39623.5	40207.5	26778.9	64785.2	55555.6	52611.8	1.63502	1.38172	1.96468	0.0179906	1.66047
[K].VYQEACPK.[L]	AT2G02560.1 1xTFIA [C373]	1	AT2G02560.1	AT2G02560.1 [368-375]	0	1.94824e+06	1.7126e+06	1.98635e+06	3.01194e+06	3.08361e+06	3.24349e+06	1.54598	1.80055	1.63289	0.000358371	1.65981
[K].LATEELCK.[H]	AT5G28840.1 1xTFIA [C185]	1	AT5G28840.1	AT5G28840.1 [179-186]	0	408701	375634	386337	619873	651937	665220	1.51669	1.73557	1.72186	0.000104412	1.65804
[K].LSAVCSGGGDGGEISFK.[Y]	AT5G09620.1 1xTFIA [C88]	1	AT5G09620.1	AT5G09620.1 [84-100]	0	69051.6	53560.1	61583.7	93043.5	105456	101650	1.34745	1.96892	1.6506	0.00261197	1.65566
[R].EIGFVSADVGLDADNCK.[V]	AT3G17390.1 1xTFIA [C90]	1	AT3G17390.1	AT3G17390.1 [75-91]	0	112334	88714.7	118547	156015	172892	192967	1.38885	1.94885	1.62777	0.00859684	1.65516
[R].NPIPEPSVGPLHPECGK.[E]	AT3G20320.1 1xTFIA [C219]	1	AT3G20320.1	AT3G20320.1 [205-221]	0	268304	217637	343872	403000	428654	510318	1.50203	1.96958	1.48404	0.0251097	1.65188
[K].AGDVCFAEVTR.[D]	AT3G49430.1 1xTFIA [C149]	1	AT3G49430.1	AT3G49430.1 [145-155]	0	181878	198905	149360	307692	284472	272944	1.69175	1.43019	1.82742	0.00327395	1.64979
[R].VNSIDIECK.[D]	AT1G61190.1 1xTFIA [C84]	1	AT1G61190.1	AT1G61190.1 [77-85]	0	42921.9	45340.2	40103.7	63229.5	68800.4	78262.5	1.47313	1.51743	1.9515	0.00417067	1.64735
[K].EASQLVSCVR.[R]	AT5G48545.1 1xTFIA [C180]	1	AT5G48545.1	AT5G48545.1 [173-182]	0	99057.5	111157	80073.2	163823	159525	148028	1.65382	1.43513	1.84866	0.00408517	1.64587
[K].TGEICLDILK.[N]	AT5G25760.1 1xTFIA [C90]	1	AT5G25760.1	AT5G25760.1 [86-95]	0	343883	308625	371226	512812	549576	615883	1.49124	1.78072	1.65905	0.00343922	1.64367
[K].NTCPVGIATQDPVLR.[E]	AT5G53460.1 1xTFIA [C1275]	1	AT5G53460.1	AT5G53460.1 [1273-1287]	0	104309	113311	104354	176113	172563	178919	1.68837	1.52291	1.71454	4.06881e-05	1.64194
[R].GGADVTVASVENQVGVDACHGIK.[M]	AT1G53280.1 1xTFIA [C96]	1	AT1G53280.1	AT1G53280.1 [78-100]	0	147495	130359	156011	229292	230527	247776	1.55458	1.76841	1.58819	0.000688758	1.63706
[K].LGIDLEEGACK.[D]	AT3G03960.1 1xTFIA [C490]	1	AT3G03960.1	AT3G03960.1 [481-491]	0	422018	354667	613147	631936	729482	827903	1.49742	2.05681	1.35025	0.0498491	1.63483
[K].LLEFIETCENLGTVSK.[G]	AT1G50575.1 1xTFIA [C253]	1	AT1G50575.1	AT1G50575.1 [246-261]	0	50996.2	52923.2	50755.2	76769	84212.3	91496.4	1.50539	1.59121	1.8027	0.00163237	1.6331
[K].DVTSLSNCNGLK.[Q]	AT3G12270.1 1xTFIA [C206]	1	AT3G12270.1	AT3G12270.1 [199-210]	0	101325	106421	94495.2	161328	164041	166498	1.59219	1.54144	1.76197	7.36663e-05	1.63186
[K].AQDYLCGLAPR.[I]	AT2G43710.1 1xTFIA [C366]	1	AT2G43710.1	AT2G43710.1 [361-371]	0	73083.2	69650.4	50239.7	113595	107619	89909.6	1.55432	1.54513	1.78961	0.0173078	1.62969
[K].TGPGCSIELMK.[F]	AT2G24200.2 1xTFIA [C305]	1	AT2G24200.2	AT2G24200.2 [301-311]	0	291203	239112	287118	406385	428082	486427	1.39554	1.7903	1.69417	0.00452644	1.62667
[K].IDLLPEIVEAPCILSEVDAALK.[A]	AT1G02080.1 1xTFIA [C2212]	1	AT1G02080.1	AT1G02080.1 [2201-2222]	0	103442	115134	97778.4	171282	172580	168388	1.65583	1.49895	1.72213	0.000241688	1.62564
[K].TCPQLEGIVK.[K]	AT3G01190.1 1xTFIA [C35]	1	AT3G01190.1	AT3G01190.1 [34-43]	0	73266.5	84315.8	95843.2	127388	137461	144049	1.73869	1.63031	1.50296	0.00309409	1.62399
[R].VVCATSDK.[T]	AT1G79850.1 1xTFIA [C59]	1	AT1G79850.1	AT1G79850.1 [57-64]	0	817715	730948	1.12685e+06	1.23593e+06	1.42312e+06	1.59088e+06	1.51144	1.94695	1.41179	0.0293015	1.62339
[K].GGALNVCFEGSEDLPGGAGTAGSK.[Y]	AT1G37130.1 1xTFIA [C245]	1	AT1G37130.1	AT1G37130.1 [239-262]	0	34840	25745.9	35410.3	49442.6	52172.4	50371	1.41913	2.02643	1.4225	0.00446406	1.62269
[K].SSDNQCAIK.[V]	AT1G72550.1 1xTFIA [C349]	1	AT1G72550.1	AT1G72550.1 [344-352]	0	334150	336909	292455	506459	519363	526595	1.51566	1.54155	1.8006	0.000226089	1.61927
[K].FCLEEISSQNQVK.[A]	AT1G09150.1 1xTFIA [C6]	1	AT1G09150.1	AT1G09150.1 [5-17]	0	35751.1	41851.7	32622.5	60472.9	66091.8	51731.3	1.6915	1.57919	1.58575	0.0103677	1.61881
[K].ASSIFQCDLLDLPAVAQLEK.[D]	AT3G02200.2 1xTFIA [C239]	1	AT3G02200.2	AT3G02200.2 [233-252]	0	35563.9	30116.1	34371	52860.6	52655.5	55647.3	1.48635	1.74842	1.61902	0.000441635	1.61793
[K].LCDFGSAK.[MQV]	AT3G05840.1 1xTFIA [C216]	1	AT3G05840.1	AT3G05840.1 [215-222]	0	47159.5	38283.5	50997.1	71261.4	69020.6	78471.1	1.51107	1.80288	1.53874	0.00436762	1.61756
[R].GCKPDGTK.[L]	ATMG00080.1 1xTFIA [C56]	1	ATMG00080.1	ATMG00080.1 [55-62]	0	1.08656e+06	984350	997412	1.73863e+06	1.67858e+06	1.54281e+06	1.60012	1.70526	1.54681	0.000679404	1.6174
[K].LECPAINK.[Q]	AT4G24280.1 1xTFIA [C179]	1	AT4G24280.1	AT4G24280.1 [177-184]	0	1.09093e+06	925808	1.20012e+06	1.64352e+06	1.709e+06	1.79296e+06	1.50653	1.84596	1.49399	0.00209254	1.61549
[R].LVDEALQCVEELK.[S]	AT2G24050.1 1xTFIA [C606]	1	AT2G24050.1	AT2G24050.1 [599-611]	0	28366.7	36611	28568.8	56846.8	44970.6	46067.3	2.004	1.22833	1.6125	0.0177568	1.61495
[R].SFIEACK.[D]	AT3G59020.2 1xTFIA [C531]	1	AT3G59020.2	AT3G59020.2 [526-532]	0	297920	269624	373182	466472	492449	540809	1.56576	1.82643	1.44918	0.00788112	1.61379
[K].VLSCIDK.[Y]	AT2G18960.1 1xTFIA [C446]	1	AT2G18960.1	AT2G18960.1 [443-449]	0	155047	139554	204686	241418	258880	290717	1.55706	1.85505	1.4203	0.0162744	1.6108
[R].GACCLTDTK.[K]	AT5G11700.2 1xTFIA [C192]	1	AT5G11700.2	AT5G11700.2 [189-197]	0	196381	155642	202560	285545	296451	297894	1.45404	1.9047	1.47065	0.00205455	1.60979
[K].WETCYEK.[L]	AT1G07080.1 1xTFIA [C141]	1	AT1G07080.1	AT1G07080.1 [138-144]	0	147719	120966	159426	208261	225007	248555	1.40984	1.86009	1.55907	0.00658817	1.60967
[R].FASVENCK.[A]	AT2G30060.1 1xTFIA [C148]	1	AT2G30060.1	AT2G30060.1 [142-149]	0	198433	185750	233393	305287	314606	369608	1.53849	1.6937	1.58363	0.00729493	1.60527
[K].QMELSGCAR.[S]	AT3G53700.1 1xTFIA [C466]	1	AT3G53700.1	AT3G53700.1 [460-468]	0	495133	457571	381440	731878	718015	671628	1.47814	1.56919	1.76077	0.00232404	1.6027
[R].VTCTLPR.[L]	AT2G47510.2 1xTFIA [C245]	1	AT2G47510.2	AT2G47510.2 [243-249]	0	133459	142156	88540.1	218129	195425	158989	1.63443	1.37472	1.79567	0.0440043	1.60161
[R].ICADDSVAELK.[R]	AT4G06599.1 1xTFIA [C40]	1	AT4G06599.1	AT4G06599.1 [39-49]	0	143886	152687	130580	212749	215113	250364	1.4786	1.40885	1.91733	0.00369008	1.60159
[R].ETPAIDVCK.[G]	AT3G29360.1 1xTFIA [C350]	1	AT3G29360.1	AT3G29360.1 [343-351]	0	502974	395164	659802	725375	792749	889140	1.44217	2.00613	1.34759	0.0350553	1.59863
[K].AGDLESAYELCK.[E]	AT3G13160.1 1xTFIA [C340]	1	AT3G13160.1	AT3G13160.1 [330-341]	0	59996.7	59402	60198.4	84640.8	92839.5	109676	1.41076	1.5629	1.82191	0.00826278	1.59852
[R].AQEVWNNCAVR.[A]	AT3G10110.1 1xTFIA [C47]	1	AT3G10110.1	AT3G10110.1 [40-50]	0	88768.7	75195.4	67626.4	133640	121047	113617	1.50549	1.60977	1.68007	0.00586334	1.59844
[R].GSTWAGCSGLDR.[S]	AT3G18680.1 1xTFIA [C156]	1	AT3G18680.1	AT3G18680.1 [150-161]	0	98196.4	99362.7	73173.3	173521	138260	119438	1.76708	1.39147	1.63226	0.0411052	1.59694
[K].ACAGGEPVVSFK.[S]	AT4G34830.1 1xTFIA [C837]	1	AT4G34830.1	AT4G34830.1 [836-847]	0	159479	154857	141732	241764	252049	233350	1.51596	1.62762	1.64642	0.000283975	1.59667
[R].SEACQSLLDELNNAR.[Q]	AT2G23890.1 1xTFIA [C464]	1	AT2G23890.1	AT2G23890.1 [461-475]	0	102605	104033	86436	154094	156431	153489	1.50182	1.50367	1.77576	0.000567942	1.59375
[K].EVCDAIALK.[C]	AT2G35630.1 1xTFIA [C96]	1	AT2G35630.1	AT2G35630.1 [94-102]	0	187250	168486	236207	308049	291052	332626	1.64513	1.72746	1.4082	0.00854909	1.59359
[R].LESCSDTNAIK.[F]	AT4G30825.1 1xTFIA [C152]	1	AT4G30825.1	AT4G30825.1 [149-159]	0	143956	134763	150554	225865	219382	237250	1.56899	1.62791	1.57585	0.000263087	1.59091
[R].TLQALQYVQENPDEVCPAGWKPGEK.[S]	AT5G06290.1 1xTFIA [C248]	1	AT5G06290.1	AT5G06290.1 [233-257]	0	472997	422671	557238	684031	750738	860860	1.44616	1.77618	1.54487	0.0123013	1.58907
[K].ISPACIVTSK.[R]	AT5G02890.1 1xTFIA [C247]	1	AT5G02890.1	AT5G02890.1 [243-252]	0	74282.1	67689.3	72263.2	115838	106550	117825	1.55944	1.57411	1.6305	0.000458549	1.58801
[K].SYQTLCEK.[Y]	AT2G40490.1 1xTFIA [C87]	1	AT2G40490.1	AT2G40490.1 [82-89]	0	3.17489e+06	2.65951e+06	4.09107e+06	4.84212e+06	5.05503e+06	5.47119e+06	1.52513	1.90073	1.33735	0.0166071	1.58774
[K].AALCQTK.[R]	AT1G29070.1 1xTFIA [C104]	1	AT1G29070.1	AT1G29070.1 [101-107]	0	3.25657e+06	2.59946e+06	3.26845e+06	4.73995e+06	4.96497e+06	4.55984e+06	1.4555	1.91	1.39511	0.00237916	1.58687
[K].DLTDACSK.[K]	AT4G29520.1 1xTFIA [C165]	1	AT4G29520.1	AT4G29520.1 [160-167]	0	397238	343026	469729	592973	625590	677488	1.49274	1.82374	1.4423	0.00662804	1.58626
[R].LIVNQLLPPSSSDCK.[F]	AT3G10350.2 1xTFIA [C380]	1	AT3G10350.2	AT3G10350.2 [367-381]	0	80034.1	72343.1	82069.5	123550	125135	121745	1.54372	1.72975	1.48344	0.000130448	1.58564
[K].GNLPTCGTDNK.[Y]	AT2G32070.1 1xTFIA [C91]	1	AT2G32070.1	AT2G32070.1 [86-96]	0	113711	109322	103781	163276	176270	177247	1.43588	1.6124	1.7079	0.000289844	1.58539
[K].SCPVVK.[T]	AT4G19210.1 1xTFIA [C29]	1	AT4G19210.1	AT4G19210.1 [28-33]	0	1.87399e+06	1.70793e+06	2.38964e+06	2.96981e+06	3.10969e+06	3.22613e+06	1.58476	1.82073	1.35004	0.00701581	1.58518
[R].ALCPGEWVDK.[W]	AT4G28060.1 1xTFIA [C57]	1	AT4G28060.1	AT4G28060.1 [55-64]	0	38268.2	28248.4	36902.5	55077.4	50450	56277.1	1.43924	1.78594	1.52502	0.00569911	1.5834
[R].MCLDDGR.[V]	AT2G47650.2 1xTFIA [C299]	1	AT2G47650.2	AT2G47650.2 [298-304]	0	679715	646286	547340	1.07187e+06	988026	898087	1.57693	1.52877	1.64082	0.00483888	1.58218
[R].VCEQVLQDPTAK.[R]	AT1G21080.3 1xTFIA [C282]	1	AT1G21080.3	AT1G21080.3 [281-292]	0	50505.3	55468.3	47610.8	79372.2	80975.8	81264.3	1.57156	1.45986	1.70684	0.000244054	1.57942
[R].LVYCDEK.[G]	AT5G46070.1 1xTFIA [C47]	1	AT5G46070.1	AT5G46070.1 [44-50]	0	89114.6	67271.2	87710.3	115463	127687	135439	1.29567	1.89809	1.54416	0.00803131	1.57931
[K].LKDYTPCQEQDR.[A]	AT4G18030.1 1xTFIA [C98]	1	AT4G18030.1	AT4G18030.1 [92-103]	1	432428	408839	547098	657242	745093	758934	1.51989	1.82246	1.3872	0.00842029	1.57652
[R].VVCGVDGTGDGVGSK.[K]	AT5G51430.1 1xTFIA [C504]	1	AT5G51430.1	AT5G51430.1 [502-516]	0	383370	332185	448028	568619	593883	651123	1.48321	1.7878	1.45331	0.00640039	1.57478
[K].EQILAPLCGQVR.[V]	AT5G64813.1 1xTFIA [C20]	1	AT5G64813.1	AT5G64813.1 [13-24]	0	46772.9	43760.1	31984.9	68079	68127.3	54429.8	1.45552	1.55683	1.70174	0.0240029	1.57136
[R].MCAEAIVEGSQNGK.[K]	AT1G74470.1 1xTFIA [C356]	1	AT1G74470.1	AT1G74470.1 [355-368]	0	198726	181744	215222	287797	303296	343231	1.44821	1.66881	1.59477	0.00412967	1.5706
[K].VTIPVFTAHGTADGVTCPTSSK.[L]	AT1G52760.1 1xTFIA [C272]	1	AT1G52760.1	AT1G52760.1 [256-277]	0	315157	306496	275767	471057	491382	444689	1.49467	1.60323	1.61255	0.000708861	1.57015
[R].ENPSGICK.[S]	AT1G18480.1 1xTFIA [C11]	1	AT1G18480.1	AT1G18480.1 [5-12]	0	802447	808920	762536	1.23728e+06	1.23549e+06	1.24903e+06	1.54188	1.52734	1.63799	7.62132e-06	1.56907
[R].GGSDCYK.[C]	AT4G38680.1 1xTFIA [C131]	1	AT4G38680.1	AT4G38680.1 [127-133]	0	733617	631741	746364	1.10521e+06	1.12897e+06	1.0525e+06	1.50652	1.78707	1.41016	0.000786921	1.56792
[R].QLCDNAGFDATDVLNK.[L]	AT3G11830.1 1xTFIA [C453]	1	AT3G11830.1	AT3G11830.1 [451-466]	0	459680	405456	488040	662287	705197	737908	1.44075	1.73927	1.51198	0.00154703	1.564
[K].EFQNCFDK.[A]	AT5G05200.1 1xTFIA [C165]	1	AT5G05200.1	AT5G05200.1 [161-168]	0	67037.3	64554.1	76420.9	103634	104776	116190	1.54591	1.62307	1.5204	0.00197138	1.56313
[R].VISHPQGLAQCEHTLTK.[L]	AT2G27820.1 1xTFIA [C229]	1	AT2G27820.1	AT2G27820.1 [219-235]	0	77663.4	82643.1	78220.8	121154	124100	127158	1.55999	1.50164	1.62563	4.46886e-05	1.56242
[R].SLLPVEPLVEECEK.[R]	AT3G08530.1 1xTFIA [C863]	1	AT3G08530.1	AT3G08530.1 [852-865]	0	310681	269302	403858	453626	485919	574492	1.4601	1.80437	1.42251	0.0302651	1.56232
[R].EPAAFGPSLKPECK.[E]	AT5G37510.2 1xTFIA [C706]	1	AT5G37510.2	AT5G37510.2 [694-707]	0	166508	168443	143295	291096	259909	199980	1.74824	1.543	1.39559	0.0312258	1.56228
[R].VCENIPIVLCGNK.[V]	AT5G20010.1 1xTFIA [C123]	1	AT5G20010.1	AT5G20010.1 [114-126]	0	158540	152872	169686	237228	249536	263985	1.49633	1.63231	1.55573	0.000608514	1.56146
[R].IGVAVDFSDCSK.[K]	AT3G17020.1 1xTFIA [C18]	1	AT3G17020.1	AT3G17020.1 [9-20]	0	286095	260310	305945	419651	431203	477309	1.46683	1.6565	1.56011	0.00196811	1.56115
[K].LEDLACMNR.[Y]	ATCG01130.1 1xTFIA [C1758]	1	ATCG01130.1	ATCG01130.1 [1753-1761]	0	35743.6	40980.9	31792	58479.6	60149.2	50137.9	1.63609	1.46774	1.57706	0.00793633	1.5603
[R].GSISSFQEQASCK.[V]	AT1G55090.1 1xTFIA [C293]	1	AT1G55090.1	AT1G55090.1 [282-294]	0	132228	139164	113111	200295	208520	188491	1.51477	1.49838	1.66642	0.00187424	1.55986
[R].LQTCVSEGGK.[A]	AT5G07320.1 1xTFIA [C327]	1	AT5G07320.1	AT5G07320.1 [324-333]	0	250799	210111	340273	383131	391741	435476	1.52764	1.86445	1.27978	0.0308148	1.55729
[R].GLVCENANVLPSK.[F]	AT5G19620.1 1xTFIA [C248]	1	AT5G19620.1	AT5G19620.1 [245-257]	0	68734.5	67842.3	71764.4	109425	111928	102184	1.59199	1.64982	1.42389	0.000261026	1.55523
[R].QAIVCPISEK.[S]	AT5G26830.1 1xTFIA [C618]	1	AT5G26830.1	AT5G26830.1 [614-623]	0	60605.1	49418.5	61123.6	83606.9	86264.7	93706.5	1.37954	1.7456	1.53307	0.00319397	1.55273
[K].ICDFGYSK.[SV]	AT1G10940.2 1xTFIA [C150]	1	AT1G10940.2	AT1G10940.2 [149-156]	0	49835.5	39313.8	53474.3	66428.6	76342.3	73945.4	1.33296	1.94187	1.38282	0.00891866	1.55255
[R].QDTSPAMLSECLK.[A]	AT1G31780.1 1xTFIA [C604]	1	AT1G31780.1	AT1G31780.1 [594-606]	0	53042.8	70074.9	58222.7	82623.4	91885.1	103570	1.55768	1.31124	1.77886	0.0149665	1.54926
[K].DSTCPLK.[S]	AT3G23510.1 1xTFIA [C477]	1	AT3G23510.1	AT3G23510.1 [474-480]	0	64535	55117.9	70699.3	85831.1	97591.4	109206	1.32999	1.77059	1.54465	0.0137556	1.54841
[K].LCESVEASLEGK.[K]	AT4G30600.1 1xTFIA [C373]	1	AT4G30600.1	AT4G30600.1 [372-383]	0	66411.6	76868.1	58332.3	107839	97094.1	102546	1.6238	1.26313	1.75796	0.00469982	1.5483
[K].YLDLCVDLK.[R]	AT4G11420.1 1xTFIA [C57]	1	AT4G11420.1	AT4G11420.1 [53-61]	0	263550	242793	221972	383314	379482	360626	1.45443	1.56298	1.62465	0.000692362	1.54735
[R].ACVHEVAVPNDYTPTK.[E]	AT2G06990.1 1xTFIA [C43]	1	AT2G06990.1	AT2G06990.1 [42-57]	0	289550	242014	340636	421511	430463	479067	1.45574	1.77867	1.40639	0.0104283	1.54693
[K].AFEPCDGR.[Y]	AT1G26850.2 1xTFIA [C89]	1	AT1G26850.2	AT1G26850.2 [85-92]	0	44539.9	38217.3	35380	63665.8	62851.8	55432.5	1.42941	1.64459	1.56677	0.00484427	1.54692
[K].DCTSLPLGK.[Y]	AT5G63060.1 1xTFIA [C59]	1	AT5G63060.1	AT5G63060.1 [58-66]	0	56972.3	63191.6	58330.1	92453.5	87412.1	95309.5	1.62278	1.38329	1.63397	0.000416012	1.54668
[R].GNPYCSEVAAK.[D]	AT3G03420.1 1xTFIA [C167]	1	AT3G03420.1	AT3G03420.1 [163-173]	0	676845	680138	644845	1.06688e+06	1.05375e+06	976036	1.57626	1.54931	1.5136	0.000279575	1.54639
[K].GWGVTNPDLIDQCK.[R]	AT1G36050.1 1xTFIA [C186]	1	AT1G36050.1	AT1G36050.1 [174-187]	0	217512	241057	199695	339397	341472	331222	1.56036	1.41656	1.65864	0.000677889	1.54519
[R].FGPSCSIQDFK.[T]	AT1G21670.1 1xTFIA [C672]	1	AT1G21670.1	AT1G21670.1 [668-678]	0	396525	397635	380475	584512	598020	628927	1.47409	1.50394	1.653	0.000118816	1.54368
[R].GDPIEFELGTGQVIPGWDQGLLGACVGEK.[R]	AT3G25220.1 1xTFIA [C100]	1	AT3G25220.1	AT3G25220.1 [76-104]	0	252095	199519	206475	349515	331117	326704	1.38645	1.65958	1.58229	0.00288825	1.54277
[K].VQDLLAQCGEHLEK.[G]	AT2G20580.1 1xTFIA [C621]	1	AT2G20580.1	AT2G20580.1 [614-627]	0	149827	137798	141527	224182	226737	210367	1.49627	1.64543	1.48641	0.000237694	1.5427
[R].VPILESEKECPR.[E]	AT1G25420.1 1xTFIA [C98]	1	AT1G25420.1	AT1G25420.1 [89-100]	1	296155	266803	322053	428105	442075	490264	1.44555	1.65693	1.52231	0.00302444	1.5416
[K].FGEISCK.[A]	AT1G53880.1 1xTFIA [C383]	1	AT1G53880.1	AT1G53880.1 [378-384]	0	301202	279333	376954	440310	494767	521806	1.46185	1.77125	1.38427	0.0119412	1.53912
[R].EIEFCPGTDYVK.[R]	AT2G22490.2 1xTFIA [C78]	1	AT2G22490.2	AT2G22490.2 [74-85]	0	21325.7	25039	19272.7	32463.9	33326.9	33882	1.52229	1.331	1.75803	0.00283948	1.53711
[K].APGPGYTCGPAK.[L]	AT3G29810.1 1xTFIA [C182]	1	AT3G29810.1	AT3G29810.1 [175-186]	0	128641	131213	113059	185737	194409	190117	1.44384	1.48163	1.68158	0.000446475	1.53568
[K].LYTSPVETCK.[N]	AT1G54970.1 1xTFIA [C289]	1	AT1G54970.1	AT1G54970.1 [281-290]	0	99906.2	72951.5	120300	129604	142998	162040	1.29725	1.96018	1.34696	0.047068	1.5348
[R].VLCEAGVLEK.[L]	AT1G51350.1 1xTFIA [C188]	1	AT1G51350.1	AT1G51350.1 [186-195]	0	67975.5	62851.3	65506.5	100254	102978	97463.6	1.47485	1.63843	1.48785	8.90558e-05	1.53371
[K].GWDQGLLGACVGEK.[R]	AT5G48580.1 1xTFIA [C100]	1	AT5G48580.1	AT5G48580.1 [91-104]	0	386674	368045	362233	586440	581957	542758	1.51663	1.58121	1.49837	0.000227867	1.53207
[K].VLGCQSTEHK.[I]	AT5G51110.1 1xTFIA [C82]	1	AT5G51110.1	AT5G51110.1 [79-88]	0	1.23437e+06	1.23046e+06	1.19554e+06	1.83192e+06	1.87824e+06	1.89552e+06	1.48409	1.52646	1.5855	8.85617e-06	1.53202
[K].QVVGFAPGIECNK.[D]	AT1G26820.1 1xTFIA [C178]	1	AT1G26820.1	AT1G26820.1 [168-180]	0	53073.2	46995.2	67234.1	76050.8	81461.5	95639	1.43294	1.7334	1.42248	0.0268083	1.52961
[R].FASIENCK.[T]	AT1G07140.1 1xTFIA [C146]	1	AT1G07140.1	AT1G07140.1 [140-147]	0	964175	934892	908303	1.40962e+06	1.43208e+06	1.44324e+06	1.462	1.53181	1.58894	1.29442e-05	1.52758
[R].SQNEPPLCK.[D]	AT1G29470.2 1xTFIA [C530]	1	AT1G29470.2	AT1G29470.2 [523-531]	0	306915	300540	310175	453470	457070	486292	1.47751	1.52083	1.5678	0.000120373	1.52204
[K].LDVELCK.[Y]	AT3G10640.1 1xTFIA [C43]	1	AT3G10640.1	AT3G10640.1 [38-44]	0	145591	140134	143017	213981	223924	213847	1.46974	1.59793	1.49526	3.58495e-05	1.52098
[R].QCLVDLSEDPDVDVR.[Y]	AT1G25490.1 1xTFIA [C557]	1	AT1G25490.1	AT1G25490.1 [556-570]	0	27585.1	30997.4	30482.7	45503.2	42888.8	46558.1	1.64956	1.38363	1.52736	0.000551892	1.52018
[K].CEIGQSLEEFLAQATPDK.[G]	AT3G55800.1 1xTFIA [C74]	1	AT3G55800.1	AT3G55800.1 [74-91]	0	80161.1	99886.2	70558.4	126778	125604	121464	1.58154	1.25747	1.72147	0.00946276	1.52016
[R].NSGQTCVCANR.[V]	AT1G79440.1 1xTFIA [C331]	1	AT1G79440.1	AT1G79440.1 [326-336]	0	128939	127426	159096	202139	196142	230240	1.56771	1.53926	1.44717	0.00850429	1.51805
[K].EAISSVCFAAPR.[C]	AT1G34220.1 1xTFIA [C110]	1	AT1G34220.1	AT1G34220.1 [104-115]	0	58275.1	55874.7	48398.5	86360.5	83284.3	76421.2	1.48195	1.49056	1.579	0.00264092	1.51717
[R].LICETPALLDPSAAK.[L]	AT2G46520.1 1xTFIA [C853]	1	AT2G46520.1	AT2G46520.1 [851-865]	0	539222	497084	566103	799645	808641	809532	1.48296	1.62677	1.43001	0.000181065	1.51325
[R].FPESCISSISK.[L]	AT1G53840.1 1xTFIA [C86]	1	AT1G53840.1	AT1G53840.1 [82-92]	0	64989.6	53787	70956	86066.3	96645.9	100284	1.32431	1.79683	1.41333	0.00921928	1.51149
[R].EACLESLATVLK.[N]	AT1G51350.1 1xTFIA [C210]	1	AT1G51350.1	AT1G51350.1 [208-219]	0	51449.9	49141.2	35944	60841.9	63463.1	73821.8	1.18255	1.29144	2.0538	0.0303249	1.50926
[K].AFQDCIGSYGSEISK.[C]	AT5G64400.1 1xTFIA [C113]	1	AT5G64400.1	AT5G64400.1 [109-123]	0	335938	356289	273135	506375	482697	454264	1.50734	1.35479	1.66315	0.00549004	1.50843
[K].SAGAFGCK.[S]	AT5G03740.1 1xTFIA [C269]	1	AT5G03740.1	AT5G03740.1 [263-270]	0	141288	126257	147391	209299	198590	215617	1.48136	1.5729	1.46289	0.000968917	1.50572
[K].VPDEALGCGLTK.[Q]	AT5G21105.1 1xTFIA [C575]	1	AT5G21105.1	AT5G21105.1 [568-579]	0	744687	762978	517938	1.1081e+06	1.04036e+06	861469	1.488	1.36355	1.66327	0.0382743	1.50494
[K].IGIYNIEGCSR.[Y]	AT3G63460.1 1xTFIA [C339]	1	AT3G63460.1	AT3G63460.1 [331-341]	0	68238.3	64479.7	54927.9	100229	93451.9	87688.5	1.46881	1.44932	1.59643	0.00434437	1.50485
[K].GDLTPAQTLDLLCTK.[N]	AT5G23060.1 1xTFIA [C231]	1	AT5G23060.1	AT5G23060.1 [219-233]	0	356420	375239	308310	544636	540013	472118	1.52807	1.43912	1.53131	0.00499485	1.4995
[K].GACELK.[S]	AT5G04830.2 1xTFIA [C13]	1	AT5G04830.2	AT5G04830.2 [11-16]	0	289930	269268	291099	427380	430635	412944	1.47408	1.59928	1.41857	9.62743e-05	1.49731
[K].SVLECK.[E]	AT3G08960.1 1xTFIA [C352]	1	AT3G08960.1	AT3G08960.1 [348-353]	0	286486	250245	365107	414335	433266	477106	1.44627	1.73137	1.30676	0.0218551	1.4948
[K].ACIEANVK.[R]	AT2G33590.1 1xTFIA [C115]	1	AT2G33590.1	AT2G33590.1 [114-121]	0	112679	111804	115565	162126	177470	167847	1.43884	1.58734	1.4524	0.000269278	1.49286
[R].ECGIDVK.[T]	AT4G26870.1 1xTFIA [C476]	1	AT4G26870.1	AT4G26870.1 [475-481]	0	153688	130700	177393	204107	223603	254826	1.32806	1.7108	1.43651	0.0212083	1.49179
[K].VVVIGGGDTGTDCIGTSIR.[H]	AT5G53460.1 1xTFIA [C2003]	1	AT5G53460.1	AT5G53460.1 [1991-2009]	0	33738	51337.4	42119	62245	59680.6	61798.7	1.84495	1.16252	1.46724	0.021515	1.49157
[R].LLPDAVGTTCGER.[L]	AT5G20830.2 1xTFIA [C349]	1	AT5G20830.2	AT5G20830.2 [340-352]	0	146028	157645	115658	231598	207805	181048	1.58599	1.31818	1.56538	0.025216	1.48985
[K].SHCPLK.[Y]	AT1G70310.1 1xTFIA [C311]	1	AT1G70310.1	AT1G70310.1 [309-314]	0	365139	406740	396747	564681	571522	599289	1.54648	1.40513	1.51051	0.000324523	1.48737
[K].DFCPLEDFK.[A]	AT1G09870.1 1xTFIA [C433]	1	AT1G09870.1	AT1G09870.1 [431-439]	0	167735	177483	183628	249473	265076	271147	1.48731	1.49353	1.47661	0.000419938	1.48582
[K].LQDIINSPSLDAACR.[K]	AT1G36320.1 1xTFIA [C263]	1	AT1G36320.1	AT1G36320.1 [250-264]	0	134104	133657	118022	192440	195270	184240	1.435	1.46098	1.56107	0.000573179	1.48568
[K].LIADNCASK.[E]	AT2G29650.1 1xTFIA [C303]	1	AT2G29650.1	AT2G29650.1 [298-306]	0	162447	130711	183915	217401	235567	240720	1.33829	1.80219	1.30886	0.0131735	1.48311
[R].ESCFHQSGDSK.[R]	AT1G48600.2 1xTFIA [C160]	1	AT1G48600.2	AT1G48600.2 [158-168]	0	595985	591255	672555	877320	910350	966559	1.47205	1.53969	1.43715	0.00129471	1.48296
[K].SLVAYHEVGHAVCGTLTPGHDAVQK.[V]	AT2G30950.1 1xTFIA [C495]	1	AT2G30950.1	AT2G30950.1 [483-507]	0	125460	127890	131691	178031	188869	204373	1.41902	1.47681	1.55191	0.00138768	1.48258
[R].SEFGGFGCATGK.[V]	AT5G58230.1 1xTFIA [C111]	1	AT5G58230.1	AT5G58230.1 [104-115]	0	44960.9	43782.6	48204.2	64132.2	70099.8	68460.8	1.4264	1.60109	1.42022	0.000588028	1.48257
[K].LDYPAACNAMETLLVHK.[D]	AT3G55610.1 1xTFIA [C543]	1	AT3G55610.1	AT3G55610.1 [537-553]	0	188053	189610	196885	270728	284508	296118	1.43964	1.50049	1.50401	0.000296303	1.48138
[R].FQEGLECGGAYLK.[Y]	AT5G61790.1 1xTFIA [C108]	1	AT5G61790.1	AT5G61790.1 [102-114]	0	1.51734e+06	1.50338e+06	1.23753e+06	2.13317e+06	2.13317e+06	2.00399e+06	1.40586	1.41892	1.61934	0.00263994	1.48137
[RK].EAIQVISCGYEDK.[T]	AT5G64740.1 1xTFIA [C763]	1	AT5G64740.1	AT5G64740.1 [756-768]	0	107896	96548.7	95135.4	145241	140689	155073	1.34613	1.45718	1.63002	0.00129524	1.47778
[K].LAQICGTIAADEK.[R]	AT2G43710.1 1xTFIA [C260]	1	AT2G43710.1	AT2G43710.1 [256-268]	0	34687.6	46514.2	34010.4	53971.1	62118.3	52373.9	1.55592	1.33547	1.53994	0.0246907	1.47711
[K].AYSYAYDDPTSIATCSK.[A]	AT1G73620.1 1xTFIA [C249]	1	AT1G73620.1	AT1G73620.1 [235-251]	0	490697	458287	549947	747087	723626	731268	1.5225	1.57898	1.32971	0.00107108	1.47706
[K].NYENVCTLR.[V]	AT1G63000.1 1xTFIA [C162]	1	AT1G63000.1	AT1G63000.1 [157-165]	0	410630	417876	368868	607041	579773	575315	1.47832	1.38743	1.55968	0.000494005	1.47514
[K].LEEEYIENICVQILK.[F]	AT5G26360.1 1xTFIA [C279]	1	AT5G26360.1	AT5G26360.1 [270-284]	0	78606.9	82767.1	97576.8	116915	121913	142693	1.48734	1.47297	1.46236	0.013892	1.47422
[R].VVCEATLSPEVK.[I]	AT5G53480.1 1xTFIA [C225]	1	AT5G53480.1	AT5G53480.1 [223-234]	0	863296	750962	805732	1.18052e+06	1.17981e+06	1.19448e+06	1.36746	1.57106	1.48248	0.00032209	1.47367
[R].ECLSFDASK.[E]	AT5G46420.1 1xTFIA [C372]	1	AT5G46420.1	AT5G46420.1 [371-379]	0	214134	211400	160261	310296	287609	257757	1.44907	1.36049	1.60835	0.0178894	1.47264
[K].ELGNCPVR.[Q]	AT5G46630.2 1xTFIA [C48]	1	AT5G46630.2	AT5G46630.2 [44-51]	0	647318	642659	533096	916499	928044	829509	1.41584	1.44407	1.55602	0.00428887	1.47198
[K].QCVDPTIR.[S]	AT4G28850.1 1xTFIA [C234]	1	AT4G28850.1	AT4G28850.1 [233-240]	0	427642	434932	335024	614499	579887	551280	1.43695	1.33328	1.6455	0.00782144	1.47191
[K].SCSENISLAVR.[N]	AT2G02560.1 1xTFIA [C718]	1	AT2G02560.1	AT2G02560.1 [717-727]	0	259521	267170	221832	367219	367686	359920	1.41499	1.37623	1.62249	0.00125789	1.47124
[K].LADCHLK.[AS]	AT3G56190.1 1xTFIA [C62]	1	AT3G56190.1	AT3G56190.1 [59-65]	0	416491	416946	472444	630089	629540	656876	1.51285	1.50988	1.39038	0.000594365	1.47104
[K].VTCGSEPDADLGPVISK.[Q]	AT2G14170.1 1xTFIA [C421]	1	AT2G14170.1	AT2G14170.1 [419-435]	0	16110.5	13902.2	16677.8	23272.6	21607.2	23524.9	1.44456	1.55422	1.41056	0.0022288	1.46978
[R].ASSLSICEAR.[G]	AT4G02480.1 1xTFIA [C263]	1	AT4G02480.1	AT4G02480.1 [257-266]	0	114295	126692	95625.6	169822	161974	157293	1.48581	1.27848	1.64488	0.00643724	1.46972
[R].LVNEANTGVSQCK.[-]	AT3G15350.2 1xTFIA [C423]	1	AT3G15350.2	AT3G15350.2 [412-424]	0	54960.8	47462.8	74218.6	80738.3	81477.4	90782.9	1.46902	1.71666	1.22318	0.0415595	1.46962
[K].LAACATAVESR.[V]	AT1G53280.1 1xTFIA [C185]	1	AT1G53280.1	AT1G53280.1 [182-192]	0	108353	109115	93890.6	165090	152755	138481	1.52363	1.39994	1.47492	0.00615475	1.46616
[K].LGCIEDR.[E]	AT3G07770.1 1xTFIA [C515]	1	AT3G07770.1	AT3G07770.1 [513-519]	0	88196.7	94976.8	70265.5	130660	124385	112913	1.48146	1.30963	1.60695	0.0133413	1.46602
[K].GICQNQK.[D]	AT2G04160.1 1xTFIA [C179]	1	AT2G04160.1	AT2G04160.1 [177-183]	0	519150	464079	503893	757574	728474	688017	1.45926	1.56972	1.3654	0.000917755	1.46479
[R].ESSSCFNTIK.[D]	AT5G65760.1 1xTFIA [C246]	1	AT5G65760.1	AT5G65760.1 [242-251]	0	49431.1	48901.7	60571.2	73171.1	78966.5	78336.3	1.48027	1.6148	1.29329	0.00484215	1.46279
[R].YNGNNVDLGTACGK.[Y]	AT3G18740.1 1xTFIA [C85]	1	AT3G18740.1	AT3G18740.1 [74-87]	0	205358	201212	191104	292964	293112	287588	1.4266	1.45673	1.50488	3.70964e-05	1.46274
[K].ECADGIIK.[S]	AT3G52850.1 1xTFIA [C319]	1	AT3G52850.1	AT3G52850.1 [318-325]	0	256554	231268	252240	359467	360395	359906	1.40113	1.55835	1.42684	0.000131858	1.46211
[R].VVIDCATANPDGK.[S]	AT1G10670.3 1xTFIA [C343]	1	AT1G10670.3	AT1G10670.3 [339-351]	0	939514	723620	1.11213e+06	1.19252e+06	1.3214e+06	1.43273e+06	1.26929	1.8261	1.28828	0.0417167	1.46122
[K].EHVACSIGTGPVDSAYK.[A]	AT1G18500.1 1xTFIA [C520]	1	AT1G18500.1	AT1G18500.1 [516-532]	0	61824.6	65146.3	52299.1	88083.4	90781.8	81800	1.42473	1.39351	1.56408	0.00440218	1.46077
[K].TTQFCSGGK.[G]	AT1G78820.1 1xTFIA [C374]	1	AT1G78820.1	AT1G78820.1 [370-378]	0	3.2739e+06	3.30808e+06	2.6571e+06	4.82808e+06	4.53055e+06	4.08025e+06	1.47472	1.36954	1.53561	0.00991392	1.45996
[K].LDDLVCVR.[H]	AT1G08660.1 1xTFIA [C465]	1	AT1G08660.1	AT1G08660.1 [460-467]	0	157458	157269	131733	215975	215289	215895	1.37164	1.36892	1.63888	0.00143789	1.45981
[K].AADGLGTCTYVK.[A]	AT1G26550.1 1xTFIA [C40]	1	AT1G26550.1	AT1G26550.1 [33-44]	0	440384	453986	341106	636703	599944	549358	1.44579	1.3215	1.61052	0.0136684	1.45927
[R].AVNCTDTEGIALNQLAK.[L]	AT3G48150.1 1xTFIA [C472]	1	AT3G48150.1	AT3G48150.1 [469-485]	0	71393.7	59734.3	71572.4	93924.6	102904	95843.6	1.31559	1.7227	1.33911	0.0032794	1.45913
[R].AAICENINHYIEK.[N]	AT2G46520.1 1xTFIA [C280]	1	AT2G46520.1	AT2G46520.1 [277-289]	0	93626.5	81961.4	101397	133740	129851	138153	1.42844	1.5843	1.36249	0.00247387	1.45841
[K].SFDCLITK.[F]	AT1G29790.1 1xTFIA [C180]	1	AT1G29790.1	AT1G29790.1 [177-184]	0	62735.5	55018.9	76027.2	91139.4	90016.5	97677.1	1.45276	1.6361	1.28477	0.0125852	1.45787
[R].AEQLSTICGVK.[A]	AT2G27130.1 1xTFIA [C110]	1	AT2G27130.1	AT2G27130.1 [103-113]	0	192591	160357	193513	255985	269580	263222	1.32917	1.68112	1.36023	0.00222656	1.45684
[K].ANCIDSTVPAEAVFQTEVK.[K]	AT4G25630.1 1xTFIA [C263]	1	AT4G25630.1	AT4G25630.1 [261-279]	0	162972	146919	191171	220143	240081	264506	1.3508	1.6341	1.38361	0.0149422	1.45617
[K].VTCEGFEGTIPK.[G]	AT5G11890.1 1xTFIA [C251]	1	AT5G11890.1	AT5G11890.1 [249-260]	0	387968	365033	384116	555983	555934	538585	1.43306	1.52297	1.40214	4.82217e-05	1.45272
[R].LVSSLRPDESEDAIVSSCQK.[L]	AT3G13530.1 1xTFIA [C596]	1	AT3G13530.1	AT3G13530.1 [579-598]	0	107274	104540	102017	145608	148476	160690	1.35735	1.42028	1.57513	0.000644068	1.45092
