# Supplementary material for: FAT-switch-based quantitative S-nitrosoproteomics reveals a key role of GSNOR1 in regulating ER functions
Source: Nat Commun. 2023 Jun 5;14:3268. doi: 10.1038/s41467-023-39078-0 (PMC10241878; doi:10.1038/s41467-023-39078-0)
Supplement: Supplementary file 9 — Supplementary Dataset 6 [file 41467_2023_39078_MOESM9_ESM.xlsx]

## Sheet: the expression of all proteins
Supplementary Dataset 6: Proteomics analysis of WT and hot5-4 mutant seedlings
Accession	Master	Description	Exp. q-value: Combined	Sum PEP Score	Coverage [%]	# Peptides	# PSMs	# Unique Peptides	# Protein Groups	# AAs	MW [kDa]	calc. pI	Score Sequest HT: Sequest HT	# Peptides (by Search Engine): Sequest HT	# Razor Peptides	Abundances (Normalized): F1: gsnor1/hot5	Abundances (Normalized): F3: gsnor1/hot5	Abundances (Normalized): F4: gsnor1/hot5	Abundances (Normalized): F2: wild type	Abundances (Normalized): F5: wild type	Abundances (Normalized): F6: wide type	ratio1 (hot5/ws)	ratio2 (hot5/ws)	ratio3 (hot5/ws)	p value	avrage
AT1G01080.2	Master Protein	RNA-binding (RRM/RBD/RNP motifs) family protein	0	36.551	35	8	19	8	1	294	32.7	8.9	46.14	8	0	1.15662e+07	1.43092e+07	1.38359e+07	1.55087e+07	1.35825e+07	1.63235e+07	0.745785	1.0535	0.847608	0.180525	0.882298
AT1G01090.1	Master Protein	pyruvate dehydrogenase E1 alpha	0	86.018	39	15	76	15	1	428	47.1	7.49	181.58	15	0	5.14804e+07	7.15044e+07	6.86022e+07	5.85844e+07	7.42238e+07	8.28678e+07	0.878739	0.963362	0.82785	0.44389	0.889984
AT1G01100.2	Master Protein	60S acidic ribosomal protein family	0	33.143	50	3	24	3	1	112	11.2	4.36	77.52	3	0	3.05468e+07	2.80594e+07	3.06548e+07	1.49028e+07	1.22013e+07	1.42171e+07	2.04973	2.2997	2.1562	0.000168115	2.16854
AT1G01170.1	Master Protein	Protein of unknown function (DUF1138)	0.002	3.679	16	1	3	1	1	83	9.1	9.7	4.47	1	0	1.11253e+06	1.19361e+06	1.20644e+06	703872	663045	499150	1.58059	1.8002	2.41698	0.00136205	1.93259
AT1G01210.1	Master Protein	DNA-directed RNA polymerase, subunit M, archaeal	0.002	3.532	14	1	2	1	1	106	12.3	7.87	4.98	1	0	608801	671739	746793	351351	504541	523364	1.73274	1.33139	1.42691	0.0329092	1.49701
AT1G01220.1	Master Protein	L-fucokinase/GDP-L-fucose pyrophosphorylase	0	5.638	3	2	2	2	1	1055	116.3	6.29	4.53	2	0	712962	759045	800958	677794	893459	1.27783e+06	1.05188	0.849558	0.62681	0.339707	0.842751
AT1G01300.1	Master Protein	Eukaryotic aspartyl protease family protein	0	20.359	12	5	8	5	1	485	52.1	8.98	16.72	5	0	6.16389e+06	6.63017e+06	6543496	7.61297e+06	6.56072e+06	6.41717e+06	0.809657	1.01059	1.01969	0.358707	0.946643
AT1G01320.2	Master Protein	Tetratricopeptide repeat (TPR)-like superfamily protein	0	264.617	34	47	221	39	1	1787	197.4	6.28	440.31	47	9	1.26222e+08	1.41047e+08	1.36374e+08	9.75749e+07	9.91405e+07	1.15135e+08	1.2936	1.4227	1.18447	0.0126427	1.30025
AT1G01390.1	Master Protein	UDP-Glycosyltransferase superfamily protein	0.001	4.282	6	1	1	1	1	480	52.6	6.18	4.32	1	0
AT1G01470.1	Master Protein	Late embryogenesis abundant protein	0	9.308	17	2	3	2	1	151	16.5	4.96	6.66	2	0	1.91587e+06	2.11914e+06	2.07921e+06	3.89129e+06	4.54605e+06	4.46829e+06	0.492348	0.46615	0.465326	0.000465753	0.474608
AT1G01490.2	Master Protein	Heavy metal transport/detoxification superfamily protein	0.002	3.461	8	1	2	1	1	177	19.8	7.9	5.31	1	0	1.0087e+06	845412	725117	911856	1.09824e+06	1.17551e+06	1.10621	0.769785	0.616855	0.149467	0.830949
AT1G01510.1	Master Protein	NAD(P)-binding Rossmann-fold superfamily protein	0	15.966	9	4	7	4	1	636	70.1	6.6	14.26	4	0	519031	2.19311e+06	2.03243e+06	1.1849e+06	1.95923e+06	1.75806e+06	0.438038	1.11937	1.15606	0.932356	0.904492
AT1G01540.2	Master Protein	Protein kinase superfamily protein	0	6.254	6	2	2	1	1	472	52.3	7.78	4.01	2	0
AT1G01600.1	Master Protein	cytochrome P450, family 86, subfamily A, polypeptide 4	0	4.981	5	2	2	2	1	554	62.6	8	4.33	2	0	402628	423661	509198	761009	849161	813207	0.529072	0.498918	0.626161	0.00093951	0.551383
AT1G01610.1	Master Protein	glycerol-3-phosphate acyltransferase 4	0	28.643	19	8	19	4	1	503	56.2	9.1	36.89	8	3	5.78385e+07	8.26055e+07	9.00812e+07	7.7161e+07	8.86742e+07	1.03335e+08	0.749581	0.931561	0.871736	0.355501	0.850959
AT1G01620.1	Master Protein	plasma membrane intrinsic protein 1C	0	11.545	14	3	10	2	1	286	30.6	8.85	23.24	3	0	1.82551e+06	1.65904e+06	269060	1.73226e+07	1.74395e+07	1.49134e+07	0.105383	0.095131	0.0180415	9.03583e-05	0.0728517
AT1G01630.1	Master Protein	Sec14p-like phosphatidylinositol transfer family protein	0.014	2.223	4	1	1	1	1	255	29.2	7.39	2.47	1	0	728609	861731	695017	502222	532824	383180	1.45077	1.61729	1.81381	0.0133964	1.62729
AT1G01660.1	Master Protein	RING/U-box superfamily protein	0.027	1.86	2	1	1	1	1	568	66	5.5	2.01	1	0	2.67328e+06	1.93044e+06	1.96002e+06	2.31522e+06	1.26922e+06	1.38382e+06	1.15466	1.52096	1.41639	0.265035	1.364
AT1G01710.1	Master Protein	Acyl-CoA thioesterase family protein	0	6.725	5	2	4	2	1	427	48.1	7.56	7.75	2	0	1.17746e+06	1.25921e+06	1.29961e+06	526149	214286	655215	2.23789	5.87629	1.98348	0.00453947	3.36589
AT1G01730.1	Master Protein	unknown protein; FUNCTIONS IN: molecular_function unknown; INVOLVED IN: biological_process unknown; LOCATED IN: chloroplast; EXPRESSED IN: 23 plant structures; EXPRESSED DURING: 13 growth stages; Has 42 Blast hits to 42 proteins in 17 species: Archae - 0; Bacteria - 2; Metazoa - 5; Fungi - 1; Plants - 34; Viruses - 0; Other Eukaryotes - 0 (source: NCBI BLink).	0	6.792	13	2	3	2	1	224	24.3	6.37	4.15	2	0	569419	695577	560589	601510	584118	533843	0.946649	1.19082	1.0501	0.502804	1.06252
AT1G01750.1	Master Protein	actin depolymerizing factor 11	0	9.93	21	2	6	2	1	140	16.3	5.71	14.64	2	0	868196	1.24165e+06	1.06678e+06	1.38237e+06	1.41973e+06	1.27883e+06	0.628049	0.874569	0.834186	0.0598834	0.778935
AT1G01790.1	Master Protein	K+ efflux antiporter 1	0	32.426	10	8	17	7	1	1193	128	5.34	47.01	8	0	3.50709e+06	3.19306e+06	2.74279e+06	6.49793e+06	6.76716e+06	4.87238e+06	0.539723	0.471847	0.562926	0.0101418	0.524832
AT1G01800.1	Master Protein	NAD(P)-binding Rossmann-fold superfamily protein	0	41.109	37	9	42	9	1	295	31.6	5.39	104.37	9	0	2.84792e+07	3.388e+07	3.28742e+07	2.44442e+07	2.80885e+07	3.08562e+07	1.16507	1.20619	1.0654	0.187924	1.14555
AT1G01820.1	Master Protein	peroxin 11c	0	18.225	17	3	18	2	1	235	25.9	9.76	37.41	3	0	2.22097e+06	2.4686e+06	2.46308e+06	2.68402e+06	2.3047e+06	2.73159e+06	0.827479	1.07112	0.901702	0.29672	0.933432
AT1G01910.2	Master Protein	P-loop containing nucleoside triphosphate hydrolases superfamily protein	0	7.622	9	3	9	3	1	353	39.6	4.86	20.56	3	0	3.73357e+06	3.67659e+06	3.69605e+06	4.02034e+06	4.46083e+06	4.24671e+06	0.92867	0.824194	0.870333	0.0135401	0.874399
AT1G01930.1	Master Protein	zinc finger protein-related	0	10.52	6	2	5	2	1	580	65.2	7.11	8.65	2	0	306628		267610	246646	356372	247713
AT1G01950.3	Master Protein	armadillo repeat kinesin 2	0.001	4.299	3	2	2	2	1	915	100.8	7.17	4.57	2	0
AT1G01960.1	Master Protein	SEC7-like guanine nucleotide exchange family protein	0	65.895	14	21	56	18	1	1750	194.8	5.64	116.47	21	3	1.36914e+07	1.44381e+07	1.51875e+07	1.35581e+07	1.76158e+07	1.58228e+07	1.00983	0.819612	0.959844	0.382326	0.929762
AT1G01970.1	Master Protein	Tetratricopeptide repeat (TPR)-like superfamily protein	0	8.02	6	2	2	2	1	409	46	6.95	4.12	2	0
AT1G02080.1	Master Protein	transcription regulators	0	94.29	14	23	65	23	1	2431	269.7	5.62	135.69	23	0	2.00762e+07	2.05482e+07	2.1134e+07	1.4386e+07	1.30059e+07	1.61743e+07	1.39553	1.57991	1.30664	0.00329812	1.42736
AT1G02090.1	Master Protein	Proteasome component (PCI) domain protein	0	7.227	8	2	7	2	1	260	29.5	5.72	17.19	2	0	1.73375e+06	1.68535e+06	1.79276e+06	1.34903e+06	1.36743e+06	1.67258e+06	1.28518	1.23249	1.07185	0.0662965	1.19651
AT1G02100.1	Master Protein	Leucine carboxyl methyltransferase	0	7.012	10	2	3	2	1	332	37.5	6.13	5.26	2	0	1.60183e+06	1.41477e+06	1.19128e+06	876341	1.07239e+06	1.05454e+06	1.82787	1.31927	1.12967	0.0402246	1.4256
AT1G02120.1	Master Protein	GRAM domain family protein	0	8.195	7	3	3	3	1	598	67.7	6.3	6.92	3	0	1.5402e+06	1.71053e+06	1.83938e+06	2.2648e+06	1.87586e+06	1.32635e+06	0.68006	0.911866	1.3868	0.682829	0.992909
AT1G02140.1	Master Protein	mago nashi family protein	0	12.801	25	3	14	3	1	150	17.4	5.6	28.17	3	0	6.75334e+06	5.81453e+06	6.28134e+06	4.6902e+06	6.12285e+06	5.47114e+06	1.43988	0.949645	1.14809	0.159139	1.1792
AT1G02150.1	Master Protein	Tetratricopeptide repeat (TPR)-like superfamily protein	0	36.34	19	8	34	8	1	524	59.8	8.07	74.61	8	0	1.52676e+07	1.6286e+07	1.29959e+07	1.23995e+07	1.06459e+07	9.89702e+06	1.23131	1.5298	1.31312	0.0340612	1.35807
AT1G02170.1	Master Protein	metacaspase 1	0	9.704	7	1	8	1	1	367	39.8	7.42	12.88	1	0	761078	517803	507224	475530	489385	160543	1.60048	1.05807	3.15943	0.179858	1.93933
AT1G02205.3	Master Protein	Fatty acid hydroxylase superfamily	0.006	2.606	2	1	1	1	1	630	73	8.21	1.94	1	0
AT1G02280.2	Master Protein	translocon at the outer envelope membrane of chloroplasts 33	0	36.216	29	7	30	7	1	297	32.9	9.06	65.74	7	0	1.86418e+07	1.89088e+07	1.87365e+07	1.5572e+07	1.6118e+07	1.713e+07	1.19714	1.17315	1.09378	0.0057875	1.15469
AT1G02305.1	Master Protein	Cysteine proteinases superfamily protein	0	31.149	30	7	19	7	1	362	40	6.9	29.39	7	0	5.69728e+06	8.30245e+06	8.76518e+06	6.3936e+06	6.64981e+06	7.454e+06	0.891091	1.24852	1.1759	0.494612	1.10517
AT1G02330.1	Master Protein	CONTAINS InterPro DOMAIN/s: Hepatocellular carcinoma-associated antigen 59 (InterPro:IPR010756); Has 1239 Blast hits to 998 proteins in 204 species: Archae - 4; Bacteria - 71; Metazoa - 421; Fungi - 109; Plants - 87; Viruses - 5; Other Eukaryotes - 542 (source: NCBI BLink).	0.006	2.625	5	1	1	1	1	279	32.3	6.7	0	1	0
AT1G02360.1	Master Protein	Chitinase family protein	0.001	4.214	6	1	1	1	1	272	30.1	7.62	2.11	1	0
AT1G02410.1	Master Protein	cytochrome c oxidase assembly protein CtaG / Cox11 family	0	8.56	11	2	4	2	1	287	32.6	8	4.98	2	0
AT1G02475.1	Master Protein	Polyketide cyclase/dehydrase and lipid transport superfamily protein	0.003	3.19	4	1	3	1	1	219	25	9.92	6.48	1	0	1.60428e+06	2.27146e+06	2.17699e+06	2.54242e+06	2.25964e+06	2.85448e+06	0.631005	1.00523	0.762655	0.118902	0.799629
AT1G02500.2	Master Protein	S-adenosylmethionine synthetase 1	0	161.14	60	17	247	3	1	393	43.1	5.82	510.79	17	5	2.15878e+08	2.0369e+08	1.9356e+08	2.22446e+08	2.2226e+08	2.04361e+08	0.970474	0.916449	0.947143	0.245439	0.944689
AT1G02560.1	Master Protein	nuclear encoded CLP protease 5	0	36.765	20	4	27	4	1	298	32.3	8.24	59.73	4	0	1.24448e+07	1.63606e+07	1.6155e+07	1.20658e+07	1.57796e+07	1.54644e+07	1.03141	1.03682	1.04466	0.767845	1.03763
AT1G02640.1	Master Protein	beta-xylosidase 2	0	7.571	3	2	2	2	1	768	82.9	8.34	4.77	2	0	94863.7			722552	751203	602367
AT1G02690.2	Master Protein	importin alpha isoform 6	0	17.228	8	4	13	1	1	539	59.5	5.14	22.99	4	0	1.17209e+06	1.38639e+06	1.48116e+06			505164
AT1G02780.1	Master Protein	Ribosomal protein L19e family protein	0	45.468	32	5	51	3	1	214	24.6	11.36	117.51	5	3	2.00588e+08	2.0613e+08	2.00918e+08	1.61297e+08	1.73876e+08	2.00292e+08	1.2436	1.1855	1.00313	0.107404	1.14407
AT1G02840.3	Master Protein	RNA-binding (RRM/RBD/RNP motifs) family protein	0	42.35	35	10	35	8	1	303	33.7	11.06	78.95	10	2	1.50237e+07	1.27787e+07	1.58328e+07	8.78886e+06	8.53083e+06	8.98644e+06	1.7094	1.49795	1.76185	0.00332523	1.6564
AT1G02880.3	Master Protein	thiamin pyrophosphokinase1	0	5.974	8	2	2	2	1	267	29.9	5.6	4.94	2	0	133586	208064	187421		152207
AT1G02910.1	Master Protein	tetratricopeptide repeat (TPR)-containing protein	0	13.538	10	4	8	4	1	453	50.7	9.32	12.07	4	0	4.93596e+06	3.99451e+06	4.25562e+06	5.51235e+06	4.77732e+06	4.94377e+06	0.895437	0.836139	0.860804	0.129403	0.864127
AT1G02920.1	Master Protein	glutathione S-transferase 7	0	26.901	37	7	42	2	1	209	23.6	6.62	75.96	7	0	4.45812e+06	4.53235e+06	4.53018e+06	1.20554e+07	1.70585e+07	1.59775e+07	0.369803	0.265695	0.283535	0.00228491	0.306344
AT1G02930.1	Master Protein	glutathione S-transferase 6	0	43.311	49	9	54	4	1	208	23.5	6.23	94.08	9	4	1.76383e+08	1.65161e+08	1.57884e+08	3.21431e+08	2.90551e+08	2.86419e+08	0.548744	0.568438	0.551233	0.000413383	0.556138
AT1G03030.1	Master Protein	P-loop containing nucleoside triphosphate hydrolases superfamily protein	0	5.693	9	2	2	2	1	301	34	7.49	3.91	2	0	2.19069e+06	2.60095e+06	2.58593e+06	1.86577e+06	1.99147e+06	2.12001e+06	1.17415	1.30605	1.21977	0.0380448	1.23332
AT1G03090.2	Master Protein	methylcrotonyl-CoA carboxylase alpha chain, mitochondrial / 3-methylcrotonyl-CoA carboxylase 1 (MCCA)	0	21.302	13	7	15	7	1	734	80.4	6.9	38.64	7	0	4.03216e+06	2.47561e+06	1.96916e+06	7.11929e+06	5.80332e+06	6.20903e+06	0.566371	0.426586	0.317145	0.00835155	0.436701
AT1G03100.1	Master Protein	Pentatricopeptide repeat (PPR) superfamily protein	0.042	1.632	1	1	1	1	1	793	89.2	8.79	1.71	1	0	1.52135e+06	1.48823e+06	1.29632e+06	3.67231e+06	4.98797e+06	3.55906e+06	0.414277	0.298363	0.36423	0.00472421	0.358957
AT1G03110.1	Master Protein	Transducin/WD40 repeat-like superfamily protein	0	24.03	18	5	12	5	1	427	46.4	5.62	27.47	5	0	4.56802e+06	3.6527e+06	3.51407e+06	4.17683e+06	3.74897e+06	2.2798e+06	1.09366	0.974321	1.54139	0.48477	1.20312
AT1G03130.1	Master Protein	photosystem I subunit D-2	0	90.321	57	10	143	1	1	204	22.3	9.77	305.55	10	12	3.3519e+08	3.05231e+08	3.24582e+08	5.13169e+08	4.6288e+08	4.33136e+08	0.653177	0.659418	0.749377	0.00404119	0.687324
AT1G03140.1	Master Protein	splicing factor Prp18 family protein	0.001	4.086	3	1	2	1	1	420	47.9	9	0	1	0	576431	379385	439986	511774	437591	433186	1.12634	0.866984	1.0157	0.94797	1.00301
AT1G03150.1	Master Protein	Acyl-CoA N-acyltransferases (NAT) superfamily protein	0.013	2.256	5	1	2	1	1	174	20.4	8.09	1.98	1	0	511267	773696	724538	259438	479148	479827	1.97067	1.61473	1.51	0.0727149	1.69847
AT1G03160.1	Master Protein	FZO-like	0	20.92	8	5	12	5	1	912	100.7	5.92	30.26	5	0	4.01545e+06	3.90704e+06	4.17075e+06	2.77483e+06	2.23972e+06	1.75342e+06	1.4471	1.74443	2.37863	0.00432608	1.85672
AT1G03220.1	Master Protein	Eukaryotic aspartyl protease family protein	0	54.764	33	13	55	8	1	433	45.7	8.66	94.05	13	4	4.04158e+07	3.76129e+07	3.69562e+07	7.01212e+07	7.1188e+07	7.34751e+07	0.576371	0.52836	0.502976	2.14179e-05	0.535902
AT1G03230.1	Master Protein	Eukaryotic aspartyl protease family protein	0	52.771	32	12	53	7	1	434	46.1	9.14	112.31	12	0	1.74871e+07	1.71938e+07	1.52874e+07	1.63922e+07	1.48773e+07	1.24753e+07	1.0668	1.15571	1.22542	0.194526	1.14931
AT1G03250.2	Master Protein	unknown protein; FUNCTIONS IN: molecular_function unknown; INVOLVED IN: biological_process unknown; LOCATED IN: cellular_component unknown; EXPRESSED IN: 24 plant structures; EXPRESSED DURING: 15 growth stages.	0.002	3.681	9	1	2	1	1	251	28.5	6.7	6.53	1	0	568193	687629	387923
AT1G03310.1	Master Protein	debranching enzyme 1	0	14.339	5	3	9	3	1	882	98.8	5.92	22.85	3	0	1.37046e+06	1.29786e+06	1.54271e+06	93982.2	178513	1.21314e+06	14.5821	7.27043	1.27167	0.0685715	7.70808
AT1G03330.1	Master Protein	Small nuclear ribonucleoprotein family protein	0	20.559	41	3	21	3	1	93	10.7	7.44	55.28	3	0	7.14035e+06	8.61603e+06	8.6932e+06	4.45442e+06	6.75997e+06	6.45036e+06	1.60298	1.27457	1.34771	0.0622856	1.40842
AT1G03350.1	Master Protein	BSD domain-containing protein	0	32.022	22	6	16	6	1	470	51.9	4.36	30.61	6	0	3.66011e+06	3.8142e+06	3.78889e+06	4.66023e+06	4.05447e+06	3.83161e+06	0.785393	0.94074	0.988853	0.165052	0.904995
AT1G03360.1	Master Protein	ribosomal RNA processing 4	0.01	2.381	4	1	1	1	1	322	36.6	7.33	2.11	1	0
AT1G03430.1	Master Protein	histidine-containing phosphotransfer factor 5	0.008	2.532	6	1	1	1	1	157	17.9	5.17	2.23	1	0	1.63683e+06	108690	236112	1.14448e+06		428873
AT1G03475.1	Master Protein	Coproporphyrinogen III oxidase	0	79.978	37	12	78	12	1	386	43.8	6.7	157.49	12	0	8.28737e+07	7.61643e+07	7.39014e+07	8.18393e+07	7.68692e+07	6.95251e+07	1.01264	0.990831	1.06295	0.743774	1.02214
AT1G03600.1	Master Protein	photosystem II family protein	0	35.216	37	5	57	5	1	174	18.8	9.88	133.07	5	0	5.12831e+07	5.95052e+07	58088419	7.68914e+07	8.59554e+07	8.04125e+07	0.666956	0.69228	0.72238	0.00247939	0.693872
AT1G03630.1	Master Protein	protochlorophyllide oxidoreductase C	0	64.422	40	11	57	9	1	401	43.9	9.11	128.78	11	0	2.78288e+07	2.58964e+07	2.76843e+07	2.71261e+07	2.9711e+07	2.52409e+07	1.02591	0.871611	1.0968	0.884292	0.998107
AT1G03680.1	Master Protein	thioredoxin M-type 1	0	45.85	44	7	47	7	1	179	19.7	8.95	115.55	7	0	8.85725e+07	8.5271e+07	8.06071e+07	7.69406e+07	8.67608e+07	7.37927e+07	1.15118	0.982828	1.09235	0.280878	1.07545
AT1G03700.1	Master Protein	Uncharacterised protein family (UPF0497)	0.021	1.964	4	1	2	1	1	164	17.8	9.77	3.38	1	0				646415
AT1G03810.1	Master Protein	Nucleic acid-binding, OB-fold-like protein	0.018	2.063	6	1	1	1	1	143	15.7	9.41	0	1	0					1.42009e+06	8.53077e+06
AT1G03860.1	Master Protein	prohibitin 2	0	58.412	41	9	68	4	1	286	31.8	9.39	140.83	9	4	7.50869e+07	8.16886e+07	79821037	4.40374e+07	4.6288e+07	4.84144e+07	1.70507	1.76479	1.64871	0.000152576	1.70619
AT1G03870.1	Master Protein	FASCICLIN-like arabinoogalactan 9	0	28.854	15	4	27	3	1	247	26.1	8.88	58.74	4	0	2.42109e+07	1.78234e+07	1.61351e+07	5.84756e+07	3.19346e+07	3.32971e+07	0.414034	0.558123	0.48458	0.0716117	0.485579
AT1G03880.1	Master Protein	cruciferin 2	0	65.52	26	8	50	7	1	455	50.5	6.99	90.65	8	0	7.70993e+07	8.31942e+07	8.23162e+07	1.79947e+06	522690	729504	42.8456	159.165	112.839	2.09489e-06	104.95
AT1G03890.1	Master Protein	RmlC-like cupins superfamily protein	0	29.65	22	8	11	8	1	451	49.6	5.71	24.39	8	0	1.65321e+07	2.05766e+07	1.83623e+07			526949
AT1G03900.1	Master Protein	non-intrinsic ABC protein 4	0	6.491	12	2	5	2	1	272	29.8	6.43	10.94	2	0	1.25337e+06	1.15743e+06	1.02522e+06	788537	900386	847628	1.58949	1.28548	1.20952	0.0151805	1.3615
AT1G04080.3	Master Protein	Tetratricopeptide repeat (TPR)-like superfamily protein	0	52.69	15	8	28	8	1	823	91.1	4.98	77.16	8	0	1.12379e+07	1.20231e+07	1.13415e+07	7.82456e+06	9.17923e+06	9.45867e+06	1.43624	1.30981	1.19906	0.00844719	1.31504
AT1G04130.1	Master Protein	Tetratricopeptide repeat (TPR)-like superfamily protein	0	11.639	11	3	7	3	1	360	40.5	6.11	12.06	3	0	1.94729e+06	2.3567e+06	2.45925e+06	1.998e+06	1.49953e+06	741742	0.974618	1.57163	3.3155	0.101612	1.95392
AT1G04170.1	Master Protein	eukaryotic translation initiation factor 2 gamma subunit	0	83.036	35	14	87	14	1	465	50.8	8.76	203.29	14	0	5.51576e+07	6.30098e+07	6.41929e+07	5.4908e+07	5.67264e+07	4.62038e+07	1.00454	1.11077	1.38934	0.130814	1.16822
AT1G04190.1	Master Protein	Tetratricopeptide repeat (TPR)-like superfamily protein	0	25.462	23	7	22	7	1	328	37.2	8.79	35.47	7	0	6.07301e+06	6.1631e+06	6006791	4.52122e+06	6.11677e+06	5.54781e+06	1.34322	1.00757	1.08273	0.21759	1.14451
AT1G04270.1	Master Protein	cytosolic ribosomal protein S15	0	40.523	41	5	40	2	1	152	17.1	10.35	78.95	5	3	7.5452e+07	5.99298e+07	72481953	7.90663e+07	6.63679e+07	5.74085e+07	0.954288	0.902994	1.26256	0.842197	1.03995
AT1G04280.1	Master Protein	P-loop containing nucleoside triphosphate hydrolases superfamily protein	0	8.391	5	2	6	2	1	534	59.9	6.49	10.18	2	0	87538.7	318394	207880	559408	1.611e+06	475237	0.156485	0.197637	0.437423	0.142284	0.263848
AT1G04350.1	Master Protein	2-oxoglutarate (2OG) and Fe(II)-dependent oxygenase superfamily protein	0.004	2.978	3	1	2	1	1	360	40.8	5.96	2.46	1	0	568358	882363	860250	569803	522798	629519	0.997463	1.68777	1.36652	0.137132	1.35059
AT1G04410.1	Master Protein	Lactate/malate dehydrogenase family protein	0	140.226	64	16	203	10	1	332	35.5	6.55	482.88	16	7	9.96777e+08	1.04703e+09	1.02767e+09	8.49843e+08	8.73267e+08	8.29973e+08	1.1729	1.19899	1.2382	0.000852989	1.20336
AT1G04420.1	Master Protein	NAD(P)-linked oxidoreductase superfamily protein	0	63.681	39	12	58	12	1	412	46.4	8.53	148.28	12	0	4.22143e+07	4.04458e+07	42873969	3.23773e+07	3.72043e+07	3.72722e+07	1.30382	1.08712	1.15029	0.0247257	1.18041
AT1G04430.1	Master Protein	S-adenosyl-L-methionine-dependent methyltransferases superfamily protein	0	57.44	28	13	44	6	1	623	70.5	6.6	92.02	13	0	5.61236e+06	7.49129e+06	8128465	5.6969e+06	5.89534e+06	8.3318e+06	0.98516	1.27071	0.975595	0.720393	1.07716
AT1G04480.1	Master Protein	Ribosomal protein L14p/L23e family protein	0	76.974	62	7	127	7	1	140	15	10.48	258.38	7	0	1.71506e+08	1.85358e+08	1.90288e+08	1.53858e+08	1.36643e+08	1.50949e+08	1.11471	1.35652	1.26061	0.0104014	1.24394
AT1G04510.1	Master Protein	MOS4-associated complex 3A	0	24.167	14	6	12	4	1	523	56.8	6.64	18.89	6	0	2.79933e+06	2.56278e+06	2.2969e+06	2.81109e+06	3.16225e+06	2.76025e+06	0.995816	0.810432	0.832133	0.136188	0.87946
AT1G04530.1	Master Protein	Tetratricopeptide repeat (TPR)-like superfamily protein	0	23.308	25	6	18	6	1	310	34.5	4.42	40.75	6	0	5.1909e+06	4.55392e+06	4.62296e+06	6.58657e+06	5.69915e+06	6.5279e+06	0.788104	0.799052	0.708186	0.0133859	0.765114
AT1G04620.1	Master Protein	coenzyme F420 hydrogenase family / dehydrogenase, beta subunit family	0.002	3.367	4	1	1	1	1	462	51.6	8.13	3.4	1	0		429554	628766		672082	788732
AT1G04630.1	Master Protein	GRIM-19 protein	0	15.94	36	4	9	1	1	143	16.1	9.2	20.24	4	3	8.48983e+06	6.21749e+06	7.66988e+06	8.48763e+06	7.90133e+06	7.16919e+06	1.00026	0.786891	1.06984	0.634432	0.95233
AT1G04640.2	Master Protein	lipoyltransferase 2	0	25.389	27	5	15	5	1	235	26.4	7.01	36.28	5	0	7.00955e+06	7.60643e+06	6.99715e+06	9.38947e+06	1.13945e+07	9.78045e+06	0.746534	0.667551	0.715422	0.00987672	0.709836
AT1G04690.1	Master Protein	potassium channel beta subunit 1	0	41.616	26	9	40	9	1	328	36.5	7.42	70.62	9	0	4.50471e+07	3.84549e+07	2.82712e+07	3.98264e+07	3.46923e+07	3.67252e+07	1.13109	1.10845	0.769804	0.974079	1.00311
AT1G04710.1	Master Protein	peroxisomal 3-ketoacyl-CoA thiolase 4	0	17.765	13	4	9	2	1	443	46.6	8.29	14.58	4	0	386669	489723	465277	514801	487946	650147	0.751104	1.00364	0.71565	0.153736	0.823465
AT1G04810.1	Master Protein	26S proteasome regulatory complex, non-ATPase subcomplex, Rpn2/Psmd1 subunit	0	85.289	17	13	62	4	1	1001	108.8	5.35	150.95	13	0	6.22283e+06	4.28885e+06	4.16483e+06	5.42218e+06	5.94856e+06	6.16538e+06	1.14766	0.720989	0.675518	0.245993	0.848056
AT1G04820.1	Master Protein	tubulin alpha-4 chain	0	163.953	53	17	188	7	1	450	49.5	5.06	396.54	17	12	3.84974e+08	3.72089e+08	4.13438e+08	4.69071e+08	4.47146e+08	4.95427e+08	0.820716	0.832144	0.834509	0.0123138	0.829123
AT1G04850.1	Master Protein	ubiquitin-associated (UBA)/TS-N domain-containing protein	0	11.17	8	3	5	3	1	413	46.6	6.18	4.52	3	0	1.97759e+06	3.19704e+06	3.95516e+06	2.04146e+06	2.34344e+06	1.88278e+06	0.968717	1.36425	2.1007	0.182154	1.47789
AT1G04870.2	Master Protein	protein arginine methyltransferase 10	0	25.104	19	5	11	5	1	383	43.1	5.33	20.38	5	0	5.52924e+06	4.50417e+06	3.96491e+06	3.74577e+06	3.12703e+06	2.91879e+06	1.47613	1.4404	1.35841	0.0547764	1.42498
AT1G04900.1	Master Protein	Protein of unknown function (DUF185)	0.012	2.296	3	1	2	1	1	442	50.6	8.4	4.23	1	0	313865	337250	292980	247760	379193	242106	1.26681	0.88939	1.21013	0.619712	1.12211
AT1G04910.1	Master Protein	O-fucosyltransferase family protein	0	5.873	4	2	5	2	1	519	59	9.33	7.72	2	0	960721	1.05402e+06	1.05156e+06	737991	752713	823696	1.30181	1.4003	1.27664	0.00347384	1.32625
AT1G04980.1	Master Protein	PDI-like 2-2	0.004	3.098	3	1	1	1	1	447	48.4	6.47	2.77	1	0
AT1G05010.1	Master Protein	ethylene-forming enzyme	0	88.223	59	13	81	11	1	323	36.7	5.36	169.8	13	2	1.58039e+08	9.65545e+07	9.77824e+07	2.30192e+08	2.01451e+08	1.8093e+08	0.686556	0.479296	0.540443	0.0250148	0.568765
AT1G05080.1	Master Protein	F-box/RNI-like/FBD-like domains-containing protein	0.033	1.743	2	1	1	1	1	439	49.9	4.73	0	1	0	2.71253e+06	2.76719e+06	2.6734e+06	2.25782e+06	2.21164e+06	2.03736e+06	1.20139	1.2512	1.31219	0.00162706	1.25493
AT1G05140.1	Master Protein	Peptidase M50 family protein	0	6.618	7	3	4	1	1	441	47.7	9.07	8.66	3	1	2.21416e+06	1.21277e+06	1.08579e+06	1.8966e+06	1.35662e+06	877549	1.16744	0.893969	1.23729	0.796771	1.09957
AT1G05150.1	Master Protein	Calcium-binding tetratricopeptide family protein	0.002	3.964	2	1	1	1	1	808	90.1	6.76	0	1	0
AT1G05180.1	Master Protein	NAD(P)-binding Rossmann-fold superfamily protein	0	37.731	18	6	15	6	1	540	60	5.92	34.08	6	0	3.27709e+06	3.65866e+06	3.62956e+06	2.39126e+06	4.94748e+06	4.21825e+06	1.37044	0.7395	0.860443	0.689851	0.990129
AT1G05190.1	Master Protein	Ribosomal protein L6 family	0	57.76	52	11	78	11	1	223	24.7	9.89	171.97	11	0	1.50657e+08	1.48166e+08	1.47644e+08	1.23134e+08	1.30584e+08	1.23993e+08	1.22352	1.13464	1.19074	0.000823391	1.18297
AT1G05250.1	Master Protein	Peroxidase superfamily protein	0.032	1.756	3	1	1	1	1	325	35.6	9.25	1.73	1	0	785600	708035		94426.9	345194
AT1G05260.1	Master Protein	Peroxidase superfamily protein	0	8.57	11	2	2	2	1	326	34.9	8.4	4.67	2	0
AT1G05270.1	Master Protein	TraB family protein	0	22.033	13	4	11	4	1	371	40.7	5	25.16	4	0	4.78711e+06	5.52326e+06	5.12057e+06	4.57775e+06	4.08691e+06	3.92441e+06	1.04573	1.35145	1.3048	0.0307535	1.234
AT1G05320.2	Master Protein	FUNCTIONS IN: molecular_function unknown; INVOLVED IN: biological_process unknown; LOCATED IN: cellular_component unknown; EXPRESSED IN: fruit, egg cell; CONTAINS InterPro DOMAIN/s: Prefoldin (InterPro:IPR009053); BEST Arabidopsis thaliana protein match is: unknown protein (TAIR:AT2G32240.1); Has 267650 Blast hits to 119772 proteins in 3899 species: Archae - 3706; Bacteria - 62589; Metazoa - 1065…	0	14.823	7	5	8	3	1	790	89.4	4.96	12.57	5	0	1.05951e+06	664310	653664	1.27732e+06	1.12982e+06	1.02296e+06	0.829482	0.58798	0.638991	0.0829333	0.685484
AT1G05350.1	Master Protein	NAD(P)-binding Rossmann-fold superfamily protein	0	30.359	19	7	16	7	1	431	47	4.69	39.28	7	0	2.87355e+06	4.09596e+06	3.33842e+06	4.16832e+06	5.49087e+06	7.30662e+06	0.689378	0.745959	0.456903	0.0855679	0.630747
AT1G05380.1	Master Protein	Acyl-CoA N-acyltransferase with RING/FYVE/PHD-type zinc finger protein	0.033	1.741	1	1	1	1	1	1138	126.3	8.38	2.61	1	0
AT1G05430.1	Master Protein	unknown protein; Has 31 Blast hits to 31 proteins in 9 species: Archae - 0; Bacteria - 0; Metazoa - 0; Fungi - 0; Plants - 31; Viruses - 0; Other Eukaryotes - 0 (source: NCBI BLink).	0.002	3.973	6	1	1	1	1	269	29.8	9.74	2.09	1	0
AT1G05500.1	Master Protein	Calcium-dependent lipid-binding (CaLB domain) family protein	0	26.185	12	5	17	5	1	560	62.9	5.87	39.49	5	0	3.557e+06	3.58654e+06	3.86115e+06	4.54313e+06	4.8366e+06	3.17273e+06	0.78294	0.741543	1.21698	0.378783	0.913821
AT1G05510.1	Master Protein	Protein of unknown function (DUF1264)	0	22.653	23	5	19	5	1	241	27.3	6.71	29.35	5	0	1.59604e+07	1.1514e+07	1.09399e+07	4.39789e+06	5.19367e+06	6.59695e+06	3.6291	2.21693	1.65833	0.012369	2.50146
AT1G05520.1	Master Protein	Sec23/Sec24 protein transport family protein	0	52.106	15	9	36	7	1	783	86.3	5.64	93.92	9	0	8.45846e+06	9.91242e+06	1.04055e+07	4.46976e+06	5.85906e+06	5.34932e+06	1.89237	1.69181	1.94521	0.0035746	1.84313
AT1G05560.1	Master Protein	UDP-glucosyltransferase 75B1	0	28.876	15	6	29	5	1	469	52.8	5.69	68.88	6	0	1.20894e+07	1.30569e+07	1.28953e+07	9.90938e+06	9.32362e+06	9.25801e+06	1.21999	1.40041	1.39289	0.000940824	1.33776
AT1G05620.1	Master Protein	uridine-ribohydrolase 2	0	19.671	15	4	16	4	1	322	34.6	5.21	29.05	4	0	4.38217e+06	4.88471e+06	4.72943e+06	2.99782e+06	3.45307e+06	2.93815e+06	1.46178	1.4146	1.60966	0.00222446	1.49535
AT1G05680.1	Master Protein	Uridine diphosphate glycosyltransferase 74E2	0	17.555	10	4	12	4	1	453	51	5.86	28.71	4	0	5.61893e+06	6.9229e+06	6.92659e+06	4.70507e+06	4.64698e+06	5.51276e+06	1.19423	1.48976	1.25646	0.0412751	1.31349
AT1G05720.1	Master Protein	selenoprotein family protein	0	5.737	15	2	2	2	1	163	18.6	5.16	4.91	2	0	839863	827772	686242		919665	1.0589e+06
AT1G05750.1	Master Protein	Tetratricopeptide repeat (TPR)-like superfamily protein	0.031	1.779	2	1	1	1	1	500	55.7	8.31	0	1	0	838455	747390	854182	1.36108e+06	778486	581934	0.616021	0.960056	1.46783	0.711597	1.01464
AT1G05870.2	Master Protein	Protein of unknown function (DUF1685)	0.032	1.756	6	1	1	1	1	189	20.8	4.69	0	1	0	878446	579548	594096	963942	1.47593e+06	1.40623e+06	0.911306	0.392667	0.422473	0.0332527	0.575482
AT1G05894.1	Master Protein	unknown protein; LOCATED IN: chloroplast; BEST Arabidopsis thaliana protein match is: unknown protein (TAIR:AT2G31480.1); Has 35333 Blast hits to 34131 proteins in 2444 species: Archae - 798; Bacteria - 22429; Metazoa - 974; Fungi - 991; Plants - 531; Viruses - 0; Other Eukaryotes - 9610 (source: NCBI BLink).	0.039	1.663	2	1	1	1	1	457	51	9.76	0	1	0	4.63594e+06	5.75642e+06	5182133	2.78419e+06	2.84436e+06	3.80494e+06	1.66509	2.0238	1.36195	0.0114661	1.68361
AT1G05940.1	Master Protein	cationic amino acid transporter 9	0.002	3.461	2	1	2	1	1	569	60.1	7.62	4.5	1	0	4.26229e+07	6.69597e+07	64924508	7.46928e+07	7.72904e+07	6.82352e+07	0.570643	0.86634	0.951481	0.138375	0.796155
AT1G05960.2	Master Protein	ARM repeat superfamily protein	0	5.08	1	1	2	1	1	1003	111.4	5.74	5.52	1	0	129859	505627	480033	197874	442582	469141	0.656269	1.14245	1.02322	0.990053	0.940645
AT1G06000.1	Master Protein	UDP-Glycosyltransferase superfamily protein	0	24.752	12	4	21	4	1	435	48.1	6.18	58.73	4	0	9.91524e+06	1.03257e+07	1.05053e+07	6.66162e+06	8.73402e+06	7.77312e+06	1.48841	1.18224	1.35149	0.0154807	1.34071
AT1G06070.1	Master Protein	Basic-leucine zipper (bZIP) transcription factor family protein	0	5.24	3	1	4	1	1	423	47.1	6.4	5.59	1	0
AT1G06130.1	Master Protein	glyoxalase 2-4	0	5.033	12	2	3	2	1	331	36.6	8.12	7.35	2	0	1.44952e+06	1.80243e+06	1.70252e+06	1.48557e+06	1.34786e+06	1.48889e+06	0.975735	1.33726	1.14348	0.140438	1.15216
AT1G06190.1	Master Protein	Rho termination factor	0	26.313	16	6	18	6	1	401	44.5	5.19	37.63	6	0	8.92656e+06	9.32436e+06	7.8075e+06	7.77076e+06	7.95095e+06	8.68595e+06	1.14874	1.17274	0.898866	0.360564	1.07345
AT1G06200.1	Master Protein	Peptidase S24/S26A/S26B/S26C family protein	0.016	2.138	7	1	1	1	1	206	23.2	5.68	2.4	1	0	375699			238360		186199
AT1G06210.1	Master Protein	ENTH/VHS/GAT family protein	0	12.639	12	3	9	3	1	383	42.8	4.78	15.4	3	0	1.90923e+06	1.56838e+06	1.50672e+06	2.21834e+06	2.52503e+06	2.21932e+06	0.860658	0.621134	0.678911	0.0150592	0.720235
AT1G06220.2	Master Protein	Ribosomal protein S5/Elongation factor G/III/V family protein	0	46.513	17	12	30	12	1	987	110.4	5.19	65.82	12	0	7.32957e+06	6.1914e+06	8.44271e+06	5.37501e+06	5.3492e+06	6.48656e+06	1.36364	1.15744	1.30157	0.102304	1.27422
AT1G06230.1	Master Protein	global transcription factor group E4	0	6.506	4	2	2	2	1	766	84	5.36	5.19	2	0	418229	379191	291550		362095	474463
AT1G06290.1	Master Protein	acyl-CoA oxidase 3	0	69.185	24	14	50	14	1	675	75.6	7.99	96.77	14	0	4.60958e+07	4.58125e+07	4.69684e+07	2.41269e+07	2.64328e+07	2.62807e+07	1.91056	1.73317	1.78718	1.48114e-05	1.8103
AT1G06400.1	Master Protein	Ras-related small GTP-binding family protein	0	33.471	44	9	46	5	1	216	23.9	6.93	97.22	9	1	1.60982e+07	1.55048e+07	1.46605e+07	9.8572e+06	1.29419e+07	1.30748e+07	1.63314	1.19803	1.12128	0.0375662	1.31748
AT1G06410.1	Master Protein	trehalose-phosphatase/synthase 7	0	55.692	25	16	41	15	1	851	96.6	5.85	85.07	16	1	1.39797e+07	1.69277e+07	1.70295e+07	1.39248e+07	1.44707e+07	1.40425e+07	1.00395	1.16979	1.21271	0.144856	1.12882
AT1G06430.1	Master Protein	FTSH protease 8	0	148.095	48	21	173	5	1	685	73.2	5.95	397.5	21	1	8.62656e+06	8.93817e+06	7.79681e+06	1.03872e+07	9.3317e+06	9.9256e+06	0.830503	0.957829	0.785525	0.0355161	0.857952
AT1G06460.1	Master Protein	alpha-crystallin domain 32.1	0.004	2.976	5	1	1	1	1	285	31.2	9.32	1.89	1	0	439804	728939	637723		382377	380131
AT1G06510.1	Master Protein	unknown protein; FUNCTIONS IN: molecular_function unknown; INVOLVED IN: biological_process unknown; LOCATED IN: chloroplast; EXPRESSED IN: 21 plant structures; EXPRESSED DURING: 13 growth stages; Has 376 Blast hits to 369 proteins in 152 species: Archae - 5; Bacteria - 113; Metazoa - 105; Fungi - 46; Plants - 27; Viruses - 2; Other Eukaryotes - 78 (source: NCBI BLink).	0	7.255	11	3	4	3	1	277	30.8	5.15	9.3	3	0	541821	1.38478e+06	2.02358e+06		1.86579e+06	1.24696e+06
AT1G06530.1	Master Protein	Tropomyosin-related	0	52.983	39	12	43	12	1	323	36.1	4.81	98.39	12	0	2.55167e+07	1.80124e+07	1.8185e+07	2.20501e+07	2.22011e+07	1.8359e+07	1.15721	0.81133	0.990523	0.919436	0.986356
AT1G06550.1	Master Protein	ATP-dependent caseinolytic (Clp) protease/crotonase family protein	0	24.984	25	7	18	7	1	387	43.2	5.55	30.91	7	0	8.3974e+06	1.10301e+07	1.12302e+07	5.69273e+06	8.08825e+06	6.50887e+06	1.47511	1.36372	1.72536	0.0399613	1.5214
AT1G06560.1	Master Protein	NOL1/NOP2/sun family protein	0.002	3.467	2	1	4	1	1	599	65.5	7.03	6.17	1	0	754123	1.11424e+06	1.12893e+06	253921	480351	486917	2.96991	2.31963	2.31852	0.014897	2.53602
AT1G06570.1	Master Protein	phytoene desaturation 1	0	16.868	12	5	10	5	1	473	51.9	6.06	16.03	5	0	5.86232e+06	2.992e+06	2.4711e+06	3.29109e+06	3.21313e+06	2.28265e+06	1.78127	0.931181	1.08256	0.485762	1.265
AT1G06620.1	Master Protein	2-oxoglutarate (2OG) and Fe(II)-dependent oxygenase superfamily protein	0.003	3.304	3	1	1	1	1	365	40.3	5.36	2.52	1	0		211420				198776
AT1G06650.2	Master Protein	2-oxoglutarate (2OG) and Fe(II)-dependent oxygenase superfamily protein	0	17.776	15	5	20	4	1	369	42	6.67	27.64	5	1	6.23369e+06	5.43912e+06	5.5539e+06	7.26881e+06	6.84264e+06	5.47108e+06	0.857595	0.794886	1.01514	0.258275	0.889206
AT1G06680.1	Master Protein	photosystem II subunit P-1	0	77.656	35	7	146	7	1	263	28.1	7.39	368.78	7	0	3.00151e+08	2.78608e+08	2.83133e+08	5.88266e+08	5.92895e+08	5.44237e+08	0.510231	0.469911	0.520239	6.86498e-05	0.500127
AT1G06690.1	Master Protein	NAD(P)-linked oxidoreductase superfamily protein	0	7.042	11	4	7	4	1	377	41.5	8.82	13.88	4	0	4.12163e+06	6.10755e+06	5.59547e+06	5.28748e+06	5.34314e+06	6.10119e+06	0.779508	1.14306	0.917112	0.666244	0.946561
AT1G06700.1	Master Protein	Protein kinase superfamily protein	0	22.251	20	5	17	3	1	361	39.8	7.5	44.02	5	0	2.48126e+06	1.51646e+06	1.05863e+06	3.07224e+06	2.98889e+06	3.26286e+06	0.80764	0.507365	0.324449	0.0290758	0.546485
AT1G06720.1	Master Protein	P-loop containing nucleoside triphosphate hydrolases superfamily protein	0.002	3.65	2	1	1	1	1	1147	131.1	7.85	2.41	1	0
AT1G06760.1	Master Protein	winged-helix DNA-binding transcription factor family protein	0.054	1.545	3	1	1	1	1	274	28.9	10.77	2.19	1	0				170379	190196	321654
AT1G06820.1	Master Protein	carotenoid isomerase	0	11.993	5	2	5	2	1	595	65.4	8.12	19.95	2	0	2.24878e+06	2.34481e+06	2.42751e+06	2.48505e+06	2.65892e+06	2.38276e+06	0.904923	0.881867	1.01878	0.153125	0.935191
AT1G06840.1	Master Protein	Leucine-rich repeat protein kinase family protein	0	7.669	2	2	6	1	1	953	105.6	6.86	17.07	2	0	363002	444239	459239	583018	490959	444906	0.622626	0.904838	1.03222	0.170498	0.853227
AT1G06890.2	Master Protein	nodulin MtN21 /EamA-like transporter family protein	0	9.787	10	2	5	2	1	357	39	8.82	11.3	2	0	1.1901e+06	182011			460803	632286
AT1G06900.1	Master Protein	Insulinase (Peptidase family M16) family protein	0	35.04	11	9	29	9	1	1024	117.1	4.89	69.06	9	0	9.45914e+06	1.21255e+07	1.22889e+07	7.02141e+06	7.73191e+06	7.42154e+06	1.34718	1.56824	1.65584	0.0142783	1.52376
AT1G06950.1	Master Protein	translocon at the inner envelope membrane of chloroplasts 110	0	226.027	50	41	197	41	1	1016	112.1	5.97	467.29	41	0	1.84133e+08	1.76521e+08	1.7817e+08	1.63648e+08	1.45173e+08	1.54065e+08	1.12517	1.21594	1.15646	0.0121226	1.16586
AT1G07010.3	Master Protein	Calcineurin-like metallo-phosphoesterase superfamily protein	0	5.499	4	1	5	1	1	400	45.1	5.6	10.26	1	0
AT1G07040.1	Master Protein	unknown protein; INVOLVED IN: biological_process unknown; LOCATED IN: chloroplast; EXPRESSED IN: 24 plant structures; EXPRESSED DURING: 14 growth stages; BEST Arabidopsis thaliana protein match is: unknown protein (TAIR:AT1G27030.1); Has 540 Blast hits to 538 proteins in 187 species: Archae - 0; Bacteria - 333; Metazoa - 0; Fungi - 0; Plants - 67; Viruses - 0; Other Eukaryotes - 140 (source: NCBI…	0	17.649	18	4	12	4	1	371	40.6	8.78	30.05	4	0	1.13695e+06	965636	1.02941e+06	1.28624e+06	1.64478e+06	1.37887e+06	0.883933	0.58709	0.746564	0.0295732	0.739196
AT1G07080.1	Master Protein	Thioredoxin superfamily protein	0.002	3.981	5	1	4	1	1	265	29.7	6.51	8.19	1	0	623670	452646	388665	613632	664817	461425	1.01636	0.680859	0.842315	0.380329	0.846511
AT1G07110.1	Master Protein	fructose-2,6-bisphosphatase	0	36.22	14	7	25	7	1	744	82.5	6.29	55.84	7	0	7.72173e+06	4.80946e+06	4.92501e+06	9.80789e+06	1.06285e+07	7.94194e+06	0.787297	0.452505	0.620127	0.0425837	0.619977
AT1G07140.1	Master Protein	Pleckstrin homology (PH) domain superfamily protein	0	54.279	44	9	58	3	1	228	25.6	4.94	117.1	9	2	5.15669e+07	4.91181e+07	4.64264e+07	3.50385e+07	5.57161e+07	5.59856e+07	1.47172	0.881578	0.829256	0.98692	1.06085
AT1G07170.3	Master Protein	PHF5-like protein	0	5.119	12	1	4	1	1	110	12.4	8.41	6.11	1	0	1.09896e+06	767562	837284	643522	627587	1.21197e+06	1.70773	1.22304	0.690848	0.751673	1.2072
AT1G07180.1	Master Protein	alternative NAD(P)H dehydrogenase 1	0.001	4.575	4	2	2	2	1	510	56.6	8.65	3.77	2	0	398336	778889	728579
AT1G07210.1	Master Protein	Ribosomal protein S18	0.002	3.901	4	1	1	1	1	261	29.6	5.49	2.37	1	0
AT1G07240.1	Master Protein	UDP-glucosyl transferase 71C5	0	9.957	6	2	4	2	1	480	52.6	5.34	8.69	2	0	225199	1.59304e+06	1.50699e+06	238578	1.1586e+06	1.22453e+06	0.943923	1.37497	1.23066	0.689099	1.18319
AT1G07320.1	Master Protein	ribosomal protein L4	0	41.245	38	8	58	8	1	282	30.5	8.94	136.86	8	0	8.85831e+07	8.86507e+07	9.12285e+07	7.85415e+07	7.68691e+07	8.46802e+07	1.12785	1.15327	1.07733	0.0201345	1.11948
AT1G07360.1	Master Protein	CCCH-type zinc fingerfamily protein with RNA-binding domain	0	8.461	8	3	7	3	1	481	53.6	7.47	12.53	3	0	577531		602445		497904	413264
AT1G07370.1	Master Protein	proliferating cellular nuclear antigen 1	0	48.725	49	10	36	3	1	263	29.1	4.75	75.31	10	0	641634	609174	681372	668203	442383	761170	0.960239	1.37703	0.895164	0.845536	1.07748
AT1G07410.1	Master Protein	RAB GTPase homolog A2B	0	26.675	42	7	37	1	1	214	23.7	6.93	88.84	7	0	228571	335834	428236	242902	276740	443165	0.940998	1.21354	0.966314	0.912101	1.04028
AT1G07440.1	Master Protein	NAD(P)-binding Rossmann-fold superfamily protein	0.006	2.761	3	1	2	1	1	266	28.3	6.98	3.45	1	0	1.54334e+06	1.86376e+06	1.53789e+06	925796	1.7763e+06	1.17001e+06	1.66704	1.04924	1.31443	0.26304	1.34357
AT1G07510.1	Master Protein	FTSH protease 10	0	12.649	7	4	9	2	1	813	89.5	8.35	21.02	4	0	354421	819997	813837		244961	109710
AT1G07645.1	Master Protein	dessication-induced 1VOC superfamily protein	0.021	1.963	20	1	2	1	1	137	15.4	6.68	5.33	1	0
AT1G07670.1	Master Protein	endomembrane-type CA-ATPase 4	0	97.878	21	18	53	2	1	1061	116.1	5.21	116.76	18	0	3.4663e+06	1.15119e+06	1.14534e+06	2.21298e+06	2.77826e+06	2.84176e+06	1.56635	0.414355	0.403041	0.43602	0.794582
AT1G07700.3	Master Protein	Thioredoxin superfamily protein	0	8.191	13	2	6	2	1	217	24.7	5.45	13.24	2	0	893427	875985	966806	909617	1.04119e+06	1.09817e+06	0.982202	0.841327	0.880383	0.17	0.901304
AT1G07705.2	Master Protein	NOT2 / NOT3 / NOT5 family	0	5.337	3	1	1	1	1	614	65.8	7.62	3.18	1	0
AT1G07720.1	Master Protein	3-ketoacyl-CoA synthase 3	0	10.951	7	3	5	2	1	478	54.3	9.09	10.36	3	0	886423	596302	562579	476054	528973	345678	1.86202	1.12728	1.62747	0.117403	1.53892
AT1G07750.1	Master Protein	RmlC-like cupins superfamily protein	0	21.341	19	5	14	5	1	356	38.3	6.18	39.66	5	0	8.24116e+06	7.33007e+06	7.02799e+06	1.06404e+07	1.09306e+07	1.0156e+07	0.774513	0.670601	0.692006	0.00208622	0.712373
AT1G07770.2	Master Protein	ribosomal protein S15A	0	24.766	35	5	48	1	1	130	14.8	9.89	105.89	5	4	1.89059e+08	1.96365e+08	1.97923e+08	1.47883e+08	1.67375e+08	1.71562e+08	1.27843	1.1732	1.15365	0.014494	1.20176
AT1G07780.1	Master Protein	phosphoribosylanthranilate isomerase 1	0.001	4.201	4	1	3	1	1	275	29.6	8.43	7.29	1	0		1.64321e+06	1.59901e+06			1.13444e+06
AT1G07810.1	Master Protein	ER-type Ca2+-ATPase 1	0	112.84	24	19	61	3	1	1061	116.3	5.11	134.86	19	19	3.69751e+07	3.39517e+07	3.12475e+07	2.70879e+07	2.78843e+07	2.58617e+07	1.36501	1.21759	1.20825	0.0154565	1.26362
AT1G07820.2	Master Protein	Histone superfamily protein	0	6.427	17	2	11	2	1	103	11.4	11.47	18.72	2	0	4.50245e+06	4.95606e+06	5.00404e+06	5.3851e+06	5.61702e+06	6.26028e+06	0.836094	0.882329	0.799333	0.0382906	0.839252
AT1G07830.1	Master Protein	ribosomal protein L29 family protein	0.002	3.639	8	1	3	1	1	144	16.9	10.05	5.58	1	0	318458	737571	612798		163360
AT1G07890.2	Master Protein	ascorbate peroxidase 1	0	136.388	75	14	218	13	1	250	27.5	6.13	360.79	14	0	7.60251e+08	7.52614e+08	8.24719e+08	5.57447e+08	5.29829e+08	5.73335e+08	1.36381	1.42049	1.43846	0.000993571	1.40758
AT1G07910.1	Master Protein	RNAligase	0	11.719	4	3	6	3	1	1104	123.1	8.02	13.27	3	0	1.15919e+06	1.46408e+06	1.33431e+06	985481	857027	465353	1.17627	1.70833	2.8673	0.0376202	1.9173
AT1G07940.1	Master Protein	GTP binding Elongation factor Tu family protein	0	161.61	58	19	378	19	1	449	49.5	9.11	911.8	19	0	1.76253e+09	1.77854e+09	1.794e+09	1.67845e+09	1.66605e+09	1.70288e+09	1.05009	1.06752	1.05351	0.00245935	1.05704
AT1G07960.1	Master Protein	PDI-like 5-1	0	11.061	26	3	9	3	1	146	16.6	5.05	19.01	3	0	1.99223e+06	2.41733e+06	2.52551e+06	2.54758e+06	2.34348e+06	3.15496e+06	0.782006	1.03151	0.80049	0.274987	0.871337
AT1G07990.1	Master Protein	SIT4 phosphatase-associated family protein	0	24.443	13	7	21	6	1	802	89.5	4.6	43.28	7	0	4.20579e+06	2.92627e+06	2.35528e+06	3.96903e+06	3.93365e+06	4.15173e+06	1.05965	0.743908	0.567302	0.195551	0.790287
AT1G08110.4	Master Protein	lactoylglutathione lyase family protein / glyoxalase I family protein	0	24.655	25	6	26	6	1	235	26.5	6.92	42.3	6	0	1.86048e+07	2.18098e+07	2.05311e+07	1.19523e+07	1.62717e+07	1.39839e+07	1.55658	1.34035	1.4682	0.0159765	1.45504
AT1G08130.1	Master Protein	DNA ligase 1	0	18.805	6	3	9	3	1	790	87.7	7.99	24.73	3	0	1.69161e+06	1.88779e+06	1.99084e+06	640750	1.08576e+06	1.05935e+06	2.64005	1.73868	1.8793	0.00532849	2.08601
AT1G08190.1	Master Protein	vacuolar protein sorting 41	0.005	2.961	1	1	1	1	1	980	110.2	5.22	2.31	1	0	461053	498297	474214	594601	493304	621443	0.775399	1.01012	0.763085	0.0858049	0.849535
AT1G08200.1	Master Protein	UDP-D-apiose/UDP-D-xylose synthase 2	0	82.666	42	15	98	3	1	389	43.8	5.87	183.66	15	0	1.58277e+07	2.60169e+07	2.70406e+07	1.51625e+07	2.55576e+07	2.88489e+07	1.04387	1.01797	0.937319	0.968708	0.99972
AT1G08220.1	Master Protein	FUNCTIONS IN: molecular_function unknown; INVOLVED IN: mitochondrial proton-transporting ATP synthase complex assembly; LOCATED IN: mitochondrial inner membrane; EXPRESSED IN: 18 plant structures; EXPRESSED DURING: 7 growth stages; CONTAINS InterPro DOMAIN/s: ATPase assembly factor ATP10, mitochondria (InterPro:IPR007849); Has 168 Blast hits to 168 proteins in 86 species: Archae - 6; Bacteria - 0…	0	5.936	7	1	3	1	1	274	31	9.54	8.08	1	0
AT1G08360.1	Master Protein	Ribosomal protein L1p/L10e family	0	79.836	47	9	138	3	1	216	24.5	9.88	305.62	9	9	2.98756e+08	3.84463e+08	3.62466e+08	2.37917e+08	2.93918e+08	3.26582e+08	1.25571	1.30806	1.10988	0.162218	1.22455
AT1G08370.1	Master Protein	decapping 1	0	6.483	6	2	8	2	1	367	40.6	5.66	17.35	2	0	2.13091e+06	910416	2.53516e+06	1.48858e+06	1.91351e+06	1.80312e+06	1.4315	0.475784	1.40599	0.818347	1.10442
AT1G08410.1	Master Protein	P-loop containing nucleoside triphosphate hydrolases superfamily protein	0	13.115	7	3	4	3	1	589	66.7	5.85	10.23	3	0	1.44236e+06	436967	499390	311778	712592	589166	4.62625	0.613208	0.847621	0.502094	2.02903
AT1G08420.1	Master Protein	BRI1 suppressor 1 (BSU1)-like 2	0	43.536	13	10	36	8	1	1018	108.5	5.74	88.81	10	1	1.2079e+07	1.18473e+07	1.1357e+07	1.0886e+07	1.13835e+07	1.10072e+07	1.10959	1.04075	1.03178	0.0619536	1.06071
AT1G08450.1	Master Protein	calreticulin 3	0	12.115	9	4	10	4	1	424	49.8	6.13	24.07	4	0	2.41309e+06	3.11018e+06	3.1762e+06	2.44795e+06	2.62798e+06	3.41891e+06	0.985763	1.18349	0.92901	0.868107	1.03275
AT1G08470.1	Master Protein	strictosidine synthase-like 3	0	6.691	8	2	4	1	1	390	44	8.02	8.01	2	0	475096	426176	418072	728653	760284	714025	0.65202	0.560548	0.585514	0.000194603	0.599361
AT1G08480.1	Master Protein	unknown protein; FUNCTIONS IN: molecular_function unknown; INVOLVED IN: biological_process unknown; LOCATED IN: mitochondrion, plasma membrane, plastid, vacuole; EXPRESSED IN: 27 plant structures; EXPRESSED DURING: 15 growth stages; Has 39 Blast hits to 39 proteins in 13 species: Archae - 0; Bacteria - 0; Metazoa - 0; Fungi - 0; Plants - 39; Viruses - 0; Other Eukaryotes - 0 (source: NCBI BLink).	0	17.747	53	5	15	5	1	142	15.8	6.8	31.85	5	0	1.68821e+07	1.70082e+07	1.37974e+07	1.19419e+07	1.32656e+07	1.45591e+07	1.41369	1.28212	0.947686	0.110778	1.2145
AT1G08490.1	Master Protein	chloroplastic NIFS-like cysteine desulfurase	0	18.502	9	4	15	4	1	463	50.5	6.71	28.56	4	0	8.5347e+06	8.95075e+06	9121024	7.51844e+06	6.97694e+06	6.06573e+06	1.13517	1.28291	1.5037	0.0117142	1.30726
AT1G08520.1	Master Protein	ALBINA 1	0	95.7	29	20	90	20	1	760	83.2	5.35	205.68	20	0	7.18196e+07	6.7378e+07	6.88037e+07	7.65306e+07	7.16243e+07	7.24376e+07	0.938443	0.940713	0.949835	0.10441	0.942997
AT1G08550.2	Master Protein	non-photochemical quenching 1	0	26.045	18	7	20	7	1	462	52	5.29	40.87	7	0	6.18713e+06	7.38348e+06	7.24451e+06	1.26879e+07	1.27314e+07	1.00861e+07	0.487639	0.579943	0.718269	0.00679221	0.595284
AT1G08640.1	Master Protein	Chloroplast J-like domain 1	0	15.872	14	3	20	3	1	294	32.9	9.82	49.13	3	0	9.34388e+06	1.29371e+07	1.17433e+07	8.76436e+06	7.68344e+06	8.84318e+06	1.06612	1.68376	1.32795	0.0602227	1.35928
AT1G08660.1	Master Protein	MALE GAMETOPHYTE DEFECTIVE 2	0.027	1.845	3	1	1	1	1	474	54.2	8.88	2.11	1	0
AT1G08680.4	Master Protein	ARF GAP-like zinc finger-containing protein ZIGA4	0	22.721	13	6	11	6	1	651	71.5	5.64	19.88	6	0	1.12746e+06	1.99177e+06	1.79053e+06	1.80782e+06	1.01079e+06	1.80303e+06	0.623656	1.97051	0.993065	0.808988	1.19574
AT1G08750.3	Master Protein	Peptidase C13 family	0	8.161	4	1	3	1	1	388	44.5	5.9	6.96	1	0	556261	607060	803853	672524		366248
AT1G08780.1	Master Protein	ABI3-interacting protein 3	0	12.216	25	3	9	3	1	129	14.9	4.6	22.05	3	0	2.91294e+06	2.37197e+06	2.67005e+06	2.3028e+06	2.36289e+06	1.56629e+06	1.26496	1.00384	1.7047	0.12819	1.3245
AT1G08830.1	Master Protein	copper/zinc superoxide dismutase 1	0	5.767	10	1	3	1	1	152	15.1	5.6	6.57	1	0		1.38611e+06				565380
AT1G08930.2	Master Protein	Major facilitator superfamily protein	0.001	4.789	3	1	1	1	1	496	54.3	8.53	2.4	1	0
AT1G08980.1	Master Protein	amidase 1	0	21.002	19	5	13	5	1	425	45	6.27	23.1	5	0	5.36764e+06	5.79733e+06	5.06211e+06	6.23184e+06	5.45904e+06	6.48775e+06	0.861325	1.06197	0.780257	0.158329	0.901183
AT1G09010.1	Master Protein	glycoside hydrolase family 2 protein	0	21.578	10	6	13	6	1	944	107.6	6.46	29.01	6	0	3.94128e+06	3.1018e+06	1.7929e+06	2.82771e+06	1.1244e+06	892535	1.3938	2.75863	2.00878	0.202388	2.05374
AT1G09020.1	Master Protein	homolog of yeast sucrose nonfermenting 4	0	15.488	10	3	13	3	1	487	53.4	6.68	29.22	3	0	3.59747e+06	3.31529e+06	3290564	2.46673e+06	3.10691e+06	4.34218e+06	1.45839	1.06707	0.757814	0.872232	1.09443
AT1G09070.1	Master Protein	soybean gene regulated by cold-2	0.005	2.905	3	1	5	1	1	324	34.2	6.95	5.8	1	0	2.55244e+06	3.50065e+06	3.41596e+06	2.74832e+06	2.48285e+06	2.68148e+06	0.928725	1.40993	1.27391	0.173035	1.20419
AT1G09130.3	Master Protein	ATP-dependent caseinolytic (Clp) protease/crotonase family protein	0	40.53	24	7	25	7	1	370	40.9	8.75	60.71	7	0	2.19258e+07	3.02906e+07	3.06158e+07	1.49783e+07	2.80888e+07	2.76411e+07	1.46384	1.07839	1.10762	0.476748	1.21662
AT1G09150.1	Master Protein	pseudouridine synthase and archaeosine transglycosylase (PUA) domain-containing protein	0	7.846	20	3	10	2	1	181	20.4	8.66	18.96	3	0	2.36583e+06	3.05163e+06	2852739	2.10865e+06	1.93062e+06	2.1866e+06	1.12196	1.58065	1.30465	0.0350038	1.33575
AT1G09160.2	Master Protein	Protein phosphatase 2C family protein	0	4.848	6	2	2	2	1	428	45.8	6.65	5.9	2	0
AT1G09210.1	Master Protein	calreticulin 1b	0	108.422	58	23	114	14	1	424	48.1	4.53	230.55	23	10	1.74011e+08	1.77645e+08	1.76607e+08	1.4553e+08	1.4264e+08	1.41045e+08	1.1957	1.24541	1.25213	4.14698e-05	1.23108
AT1G09270.2	Master Protein	importin alpha isoform 4	0	36.892	20	9	28	7	1	538	59.4	5.33	68.17	9	0	8.47185e+06	9.45781e+06	9.20127e+06	8.70442e+06	1.02943e+07	1.07184e+07	0.973281	0.918742	0.858456	0.273919	0.916826
AT1G09290.1	Master Protein	unknown protein; Has 73 Blast hits to 71 proteins in 26 species: Archae - 0; Bacteria - 0; Metazoa - 5; Fungi - 11; Plants - 54; Viruses - 0; Other Eukaryotes - 3 (source: NCBI BLink).	0.001	4.34	6	2	2	2	1	348	38.5	6.79	4.94	2	0		359596	395652	251570	265006	377981
AT1G09310.1	Master Protein	Protein of unknown function, DUF538	0	42.134	44	7	89	6	1	179	19.9	5.38	193.09	7	1	2.36281e+08	2.42399e+08	2.36961e+08	1.89261e+08	1.7498e+08	2.03875e+08	1.24844	1.3853	1.16229	0.00455634	1.26534
AT1G09330.1	Master Protein	unknown protein; FUNCTIONS IN: molecular_function unknown; INVOLVED IN: biological_process unknown; LOCATED IN: integral to membrane; EXPRESSED IN: 24 plant structures; EXPRESSED DURING: 15 growth stages; CONTAINS InterPro DOMAIN/s: Protein of unknown function DUF846, eukaryotic (InterPro:IPR008564); Has 518 Blast hits to 518 proteins in 206 species: Archae - 0; Bacteria - 0; Metazoa - 193; Fungi…	0.003	3.299	6	1	2	1	1	186	21.2	8.88	1.76	1	0	2.64961e+06	2.74041e+06	3128372	3.01704e+06	2.49452e+06	3.4202e+06	0.878218	1.09857	0.914676	0.675388	0.963822
AT1G09340.1	Master Protein	chloroplast RNA binding	0	113.859	53	16	142	16	1	378	42.6	8.16	292.5	16	0	1.51378e+08	1.25862e+08	1.46825e+08	2.40722e+08	2.53175e+08	2.47348e+08	0.628851	0.497134	0.593599	0.000256283	0.573195
AT1G09430.1	Master Protein	ATP-citrate lyase A-3	0	51.349	32	10	56	7	1	424	46.9	5.26	108.01	10	0	1.78173e+07	1.52008e+07	1.45877e+07	2.18667e+07	1.84275e+07	1.81509e+07	0.814814	0.824901	0.803687	0.080442	0.814467
AT1G09490.1	Master Protein	NAD(P)-binding Rossmann-fold superfamily protein	0	7.074	7	2	2	2	1	322	35.6	5.81	2.91	2	0	2.19317e+06	2.40217e+06	2.10804e+06	2.54593e+06	2.82359e+06	2.39288e+06	0.861442	0.85075	0.880963	0.0828041	0.864385
AT1G09520.1	Master Protein	LOCATED IN: chloroplast; EXPRESSED IN: 21 plant structures; EXPRESSED DURING: 12 growth stages; CONTAINS InterPro DOMAIN/s: Zinc finger, PHD-type, conserved site (InterPro:IPR019786); BEST Arabidopsis thaliana protein match is: PHD finger family protein (TAIR:AT3G17460.1); Has 56 Blast hits to 56 proteins in 17 species: Archae - 0; Bacteria - 2; Metazoa - 0; Fungi - 4; Plants - 46; Viruses - 0; O…	0.012	2.277	7	1	1	1	1	260	28	8.41	0	1	0
AT1G09560.1	Master Protein	germin-like protein 5	0	5.312	4	2	4	2	1	219	22.9	8.44	8.51	2	0	2.27111e+06	284313	252642	5.20187e+06	4.41024e+06	4.62093e+06	0.436594	0.0644665	0.0546735	0.00578215	0.185245
AT1G09590.1	Master Protein	Translation protein SH3-like family protein	0	16.219	27	6	31	6	1	164	18.6	10.46	59.44	6	0	2.01838e+08	2.08403e+08	198564824	1.50723e+08	1.64491e+08	1.53146e+08	1.33913	1.26696	1.29657	0.000803237	1.30088
AT1G09620.1	Master Protein	ATP binding;leucine-tRNA ligases;aminoacyl-tRNA ligases;nucleotide binding;ATP binding;aminoacyl-tRNA ligases	0	201.16	40	35	194	35	1	1091	123.4	6.02	435.4	35	0	1.86108e+08	1.94528e+08	1.92207e+08	1.53533e+08	1.63599e+08	1.53343e+08	1.21217	1.18905	1.25345	0.00126734	1.21822
AT1G09630.1	Master Protein	RAB GTPase 11C	0	42.569	55	10	37	5	1	217	24.1	6.6	86.54	10	0	4.36769e+06	4.44289e+06	4.16188e+06	5.49028e+06	9.01617e+06	8.80624e+06	0.795533	0.492769	0.472605	0.0395408	0.586969
AT1G09640.1	Master Protein	Translation elongation factor EF1B, gamma chain	0	112.051	37	13	154	6	1	414	46.6	5.48	338.82	13	0	1.09146e+08	1.11164e+08	1.10461e+08	8.41695e+07	7.20107e+07	8.85676e+07	1.29674	1.54371	1.24719	0.00453493	1.36255
AT1G09700.1	Master Protein	dsRNA-binding domain-like superfamily protein	0.001	4.153	13	1	5	1	1	419	45.5	5.69	5.78	1	0	1.06707e+06	1.38342e+06	1.41509e+06	913656	1.09855e+06	1.32599e+06	1.16791	1.25932	1.0672	0.341459	1.16481
AT1G09740.1	Master Protein	Adenine nucleotide alpha hydrolases-like superfamily protein	0	13.471	19	3	12	3	1	171	18.1	6.51	28.18	3	0	6.27712e+06	8.45462e+06	8.14456e+06	7.42643e+06	6.9373e+06	8.7541e+06	0.84524	1.21872	0.930371	0.930726	0.99811
AT1G09750.1	Master Protein	Eukaryotic aspartyl protease family protein	0	18.926	12	6	19	6	1	449	47.6	7.52	38.76	6	0	1.52085e+07	1.63435e+07	1.66526e+07	4.24792e+07	3.97433e+07	3.62212e+07	0.358021	0.411227	0.459748	0.000231056	0.409665
AT1G09760.1	Master Protein	U2 small nuclear ribonucleoprotein A	0	21.22	23	5	20	5	1	249	28	6.05	51.05	5	0	1.18494e+07	8.56225e+06	8.60122e+06	1.18409e+07	1.30527e+07	9.09481e+06	1.00072	0.655975	0.945729	0.358261	0.867473
AT1G09770.1	Master Protein	cell division cycle 5	0	24.577	12	8	17	8	1	844	95.7	6.77	31.65	8	0	4.65256e+06	3.87117e+06	4.05476e+06	3.84707e+06	3.70646e+06	3.53361e+06	1.20938	1.04444	1.14748	0.12057	1.13377
AT1G09780.1	Master Protein	Phosphoglycerate mutase, 2,3-bisphosphoglycerate-independent	0	196.138	70	29	243	19	1	557	60.5	5.53	541.4	29	12	4.5664e+08	4.31658e+08	4.58206e+08	3.7502e+08	3.72884e+08	3.76771e+08	1.21764	1.15762	1.21614	0.00103873	1.19713
AT1G09795.1	Master Protein	ATP phosphoribosyl transferase 2	0	29.802	20	6	32	5	1	413	44.7	6.8	85.62	6	0	7.35662e+06	6.98431e+06	6.20119e+06	6.03091e+06	7.61027e+06	7.35461e+06	1.21982	0.917748	0.843171	0.812284	0.993579
AT1G09800.1	Master Protein	Pseudouridine synthase family protein	0.04	1.643	6	1	1	1	1	372	41.5	7.46	0	1	0
AT1G09830.1	Master Protein	Glycinamide ribonucleotide (GAR) synthetase	0	40.529	16	5	25	5	1	532	56.4	5.67	71.68	5	0	8.96887e+06	7.96947e+06	7.32432e+06	1.15996e+07	1.3151e+07	1.24386e+07	0.773203	0.605998	0.588836	0.00277422	0.656012
AT1G09850.1	Master Protein	xylem bark cysteine peptidase 3	0	14.949	8	2	5	2	1	437	48	6.46	14.76	2	0	1.24243e+06	815024	792949	1.23805e+06	1.62286e+06	1.35867e+06	1.00354	0.502215	0.583623	0.0694041	0.696458
AT1G09870.1	Master Protein	histidine acid phosphatase family protein	0	16.558	9	3	8	3	1	487	54.8	7.96	15.13	3	0	3.05154e+06	4.15276e+06	3.16032e+06	2.69752e+06	3.20699e+06	2.8229e+06	1.13124	1.29491	1.11953	0.226721	1.18189
AT1G09900.1	Master Protein	Pentatricopeptide repeat (PPR-like) superfamily protein	0.015	2.169	2	1	1	1	1	598	66.2	8.18	2.02	1	0
AT1G09920.1	Master Protein	TRAF-type zinc finger-related	0	10.755	17	3	5	3	1	192	21.8	7.56	6.09	3	0	1.06443e+06	1.23698e+06	1.26971e+06	774654	827400	848923	1.37407	1.49502	1.49567	0.00518836	1.45492
AT1G09940.1	Master Protein	Glutamyl-tRNA reductase family protein	0	11.76	8	4	7	1	1	530	58.3	8.6	17.74	4	0
AT1G09960.1	Master Protein	sucrose transporter 4	0.05	1.581	2	1	1	1	1	510	54.7	9.2	1.72	1	0
AT1G10050.1	Master Protein	glycosyl hydrolase family 10 protein / carbohydrate-binding domain-containing protein	0.006	2.767	1	1	1	1	1	1063	118.3	5.24	2.08	1	0
AT1G10130.1	Master Protein	endoplasmic reticulum-type calcium-transporting ATPase 3	0.001	4.314	3	2	3	2	1	998	109	6.11	7.07	2	0	407141	328972	254758	323753		428495
AT1G10140.1	Master Protein	Uncharacterised conserved protein UCP031279	0.004	3.025	9	1	2	1	1	167	18.4	9.86	0	1	0
AT1G10170.1	Master Protein	NF-X-like 1	0.002	3.907	1	1	1	1	1	1188	130.6	8.1	2.03	1	0		605227	593513		183317
AT1G10200.1	Master Protein	GATA type zinc finger transcription factor family protein	0	12.781	17	3	10	3	1	190	21	8.84	24.98	3	0	8.16613e+06	1.14498e+07	10953191	5.47213e+06	7.98962e+06	9.84662e+06	1.49231	1.43309	1.11238	0.211356	1.34593
AT1G10270.1	Master Protein	glutamine-rich protein 23	0	18.236	7	4	10	4	1	913	102	7.62	29.5	4	0	2.37789e+06	2.70537e+06	2.43366e+06	466938	1.34905e+06	1.42067e+06	5.0925	2.0054	1.71304	0.0115267	2.93698
AT1G10290.1	Master Protein	dynamin-like protein 6	0	99.603	31	22	60	7	1	914	99.1	9.04	142.27	22	0	4.54313e+06	5.02855e+06	4.82608e+06	3.85794e+06	4.07762e+06	4.66474e+06	1.1776	1.23321	1.03459	0.0982104	1.14847
AT1G10310.1	Master Protein	NAD(P)-binding Rossmann-fold superfamily protein	0.055	1.542	3	1	1	1	1	242	25.3	8.28	2.52	1	0	630806	858096	882033	379874	475394	565385	1.66057	1.80502	1.56006	0.0302515	1.67522
AT1G10360.1	Master Protein	glutathione S-transferase TAU 18	0	5.865	11	2	2	2	1	227	25.9	7.17	4.85	2	0	315951	680761	629430	845100	1.45493e+06	1.57575e+06	0.373862	0.467899	0.399449	0.0415063	0.413737
AT1G10370.1	Master Protein	Glutathione S-transferase family protein	0	35.097	30	5	29	5	1	227	25.3	6.6	71.13	5	0	4.32104e+07	5.77665e+07	4.46049e+07	1.38554e+07	1.37123e+07	1.46353e+07	3.11867	4.21277	3.04776	0.00176338	3.45973
AT1G10390.1	Master Protein	Nucleoporin autopeptidase	0	9.747	3	2	4	2	1	1041	106.2	8.79	11.06	2	0	516218	639778	812368	515991	598424	634293	1.00044	1.0691	1.28075	0.474012	1.11676
AT1G10430.1	Master Protein	protein phosphatase 2A-2	0	14.017	11	3	9	1	1	306	34.9	4.89	23.15	3	0	3.14775e+06			3.24577e+06	3.4635e+06	3.6415e+06
AT1G10490.1	Master Protein	Domain of unknown function (DUF1726) ;Putative ATPase (DUF699)	0	7.755	2	2	2	2	1	1028	115.5	7.33	2.54	2	0		578356	552379	262449	518012	356631
AT1G10500.1	Master Protein	chloroplast-localized ISCA-like protein	0	5.592	12	1	3	1	1	180	19.3	8.25	5.31	1	0	1.10636e+06	1.10634e+06	873169	544453	1.02822e+06	504443	2.03206	1.07597	1.73096	0.143938	1.61299
AT1G10510.1	Master Protein	RNI-like superfamily protein	0	51.629	23	12	33	12	1	605	64.7	7.58	73.01	12	0	2.12894e+07	2.02848e+07	1.9885e+07	1.9818e+07	2.17654e+07	1.98374e+07	1.07424	0.931974	1.0024	0.987541	1.00287
AT1G10522.1	Master Protein	unknown protein; FUNCTIONS IN: molecular_function unknown; INVOLVED IN: biological_process unknown; LOCATED IN: chloroplast; EXPRESSED IN: 23 plant structures; EXPRESSED DURING: 13 growth stages; Has 24 Blast hits to 24 proteins in 8 species: Archae - 0; Bacteria - 0; Metazoa - 0; Fungi - 0; Plants - 24; Viruses - 0; Other Eukaryotes - 0 (source: NCBI BLink).	0.021	1.976	6	1	1	1	1	179	20.2	5.96	1.95	1	0		1.68416e+06	1.53487e+06		1.30009e+06	989794
AT1G10580.1	Master Protein	Transducin/WD40 repeat-like superfamily protein	0	11.686	9	3	8	3	1	573	65.1	7.08	18.68	3	0	809295	369177	394046	194241	653748	308204	4.16645	0.564708	1.27852	0.523286	2.00323
AT1G10590.3	Master Protein	Nucleic acid-binding, OB-fold-like protein	0	11.775	19	3	12	3	1	153	17.1	8.46	25.24	3	0	2.04097e+07	1.78636e+07	1.75322e+07	1.78115e+07	2.1557e+07	1.44748e+07	1.14587	0.828668	1.21122	0.784669	1.06192
AT1G10630.1	Master Protein	ADP-ribosylation factor A1F	0	62.51	70	8	121	1	1	181	20.6	6.95	292.77	8	9	2.04016e+08	1.66112e+08	1.58105e+08	1.75473e+08	1.46217e+08	1.36767e+08	1.16266	1.13606	1.15602	0.273432	1.15158
AT1G10670.1	Master Protein	ATP-citrate lyase A-1	0	58.258	32	11	67	4	1	423	46.6	5.5	136.46	11	8	3.65927e+07	4.16919e+07	3.98326e+07	3.32695e+07	3.72682e+07	4.3399e+07	1.09988	1.1187	0.917823	0.694628	1.04547
AT1G10700.1	Master Protein	phosphoribosyl pyrophosphate (PRPP) synthase 3	0.002	3.609	4	1	2	1	1	411	44.7	7.93	5.45	1	0	1.02302e+06	881290		739785
AT1G10760.1	Master Protein	Pyruvate phosphate dikinase, PEP/pyruvate binding domain	0	107.681	20	23	87	23	1	1399	156.5	5.92	183.87	23	0	7.77638e+07	8.26088e+07	8.2769e+07	5.05851e+07	5.72627e+07	5.38197e+07	1.53729	1.44263	1.53789	0.000428653	1.50594
AT1G10840.1	Master Protein	translation initiation factor 3 subunit H1	0	37.974	31	8	44	8	1	337	38.3	4.92	100.82	8	0	4.20993e+07	3.66286e+07	3.75178e+07	3.02615e+07	2.95683e+07	2.83843e+07	1.39118	1.23878	1.32178	0.00631656	1.31725
AT1G10870.1	Master Protein	ARF-GAP domain 4	0.002	3.899	5	2	2	2	1	775	86.9	6.6	3.69	2	0
AT1G10940.2	Master Protein	Protein kinase superfamily protein	0	26.594	19	6	16	1	1	371	42.1	5.77	34.37	6	0	2.06507e+06	1.63139e+06	1.54202e+06	1.79642e+06	1.3386e+06	1.78562e+06	1.14955	1.21873	0.863574	0.656702	1.07728
AT1G10950.1	Master Protein	transmembrane nine 1	0	30.459	16	9	42	9	1	589	66.8	7.65	80.97	9	0	2.90654e+07	2.79739e+07	2.93745e+07	3.18212e+07	3.26148e+07	3.07738e+07	0.913399	0.857706	0.954529	0.0126349	0.908545
AT1G10960.1	Master Protein	ferredoxin 1	0	16.7	57	3	11	2	1	148	15.9	4.54	34.89	3	1	9.09033e+06	4.09496e+06	4.63238e+06	5.4603e+06	5.97484e+06	4.99846e+06	1.6648	0.685367	0.926762	0.788439	1.09231
AT1G10970.1	Master Protein	zinc transporter 4 precursor	0.027	1.857	6	1	1	1	1	408	43.1	6.6	2.12	1	0
AT1G11080.2	Master Protein	serine carboxypeptidase-like 31	0.013	2.236	2	1	1	1	1	495	55.8	5.82	1.68	1	0	9.93346e+06	7.17819e+06	6498732	6.4182e+06	6.3818e+06	3.29674e+06	1.5477	1.12479	1.97126	0.164539	1.54792
AT1G11200.1	Master Protein	Protein of unknown function (DUF300)	0.001	4.422	7	2	2	1	1	295	34.1	8.34	1.95	2	1	929045	1.73921e+06	1.89454e+06	845159	849571	1.48739e+06	1.09925	2.04717	1.27374	0.278758	1.47339
AT1G11260.1	Master Protein	sugar transporter 1	0.044	1.62	2	1	1	1	1	522	57.6	8.94	0	1	0	274884	204250	160721	732752		523495
AT1G11310.1	Master Protein	Seven transmembrane MLO family protein	0.001	4.158	2	1	3	1	1	573	65.5	9.36	4.05	1	0	695615	1.00834e+06	960063	807575	1.05027e+06	539246	0.861363	0.96008	1.78038	0.641075	1.20061
AT1G11330.2	Master Protein	S-locus lectin protein kinase family protein	0.004	2.978	1	1	1	1	1	842	94.3	7.96	2.07	1	0	331578	151582		397162
AT1G11360.2	Master Protein	Adenine nucleotide alpha hydrolases-like superfamily protein	0	23.581	36	6	14	6	1	242	26.5	5.08	25.29	6	0	3.10753e+06	3.7951e+06	4149939	3.67125e+06	4.51191e+06	4.53615e+06	0.846449	0.841129	0.914859	0.254264	0.867479
AT1G11430.1	Master Protein	plastid developmental protein DAG, putative	0	8.504	15	2	5	2	1	232	26.2	8.88	15.39	2	0
AT1G11545.1	Master Protein	xyloglucan endotransglucosylase/hydrolase 8	0.001	4.345	7	2	2	2	1	305	35.5	5.4	4.42	2	0	833412	1.10314e+06	881457	1.24485e+06	1.3178e+06	1.65588e+06	0.669488	0.837105	0.53232	0.0368292	0.679638
AT1G11580.1	Master Protein	methylesterase PCR A	0	56.615	22	11	55	10	1	557	61.6	8.78	121.46	11	0	7.15865e+07	7.30963e+07	7.47369e+07	9.5316e+07	1.09345e+08	1.17033e+08	0.751044	0.668493	0.638598	0.00605321	0.686045
AT1G11650.2	Master Protein	RNA-binding (RRM/RBD/RNP motifs) family protein	0	31.565	29	8	23	8	1	405	44.1	5.87	51.78	8	0	2.72311e+07	3.27582e+07	3.13478e+07	2.1276e+07	2.47882e+07	2.64567e+07	1.2799	1.32152	1.18487	0.0496795	1.2621
AT1G11660.1	Master Protein	heat shock protein 70 (Hsp 70) family protein	0	40.065	21	11	24	11	1	763	85.2	5.71	58.55	11	0	8.84716e+06	8.93389e+06	8.6358e+06	6.79267e+06	6.65982e+06	7.64063e+06	1.30246	1.34146	1.13025	0.00515426	1.25805
AT1G11680.1	Master Protein	CYTOCHROME P450 51G1	0	32.18	23	10	20	10	1	488	55.5	8.29	32.38	10	0	1.23258e+07	9.4391e+06	1.25002e+07	7.02891e+06	5.79314e+06	5.79815e+06	1.75358	1.62936	2.15589	0.00831443	1.84628
AT1G11720.2	Master Protein	starch synthase 3	0	16.665	5	4	13	4	1	1094	124.2	6.76	30.37	4	0	2.59859e+06	2.4126e+06	1.2002e+06	2.60284e+06	3.54363e+06	2.70019e+06	0.998367	0.680828	0.444489	0.173104	0.707895
AT1G11750.2	Master Protein	CLP protease proteolytic subunit 6	0	43.489	31	6	39	6	1	289	31.3	9.28	90.08	6	0	2.40673e+07	2.44655e+07	2.86272e+07	2.5435e+07	2.42323e+07	2.3339e+07	0.946227	1.00962	1.22658	0.430227	1.06081
AT1G11790.1	Master Protein	arogenate dehydratase 1	0	8.951	8	3	6	2	1	392	43.6	7.25	12.06	3	0	558577	1.57364e+06	1.75075e+06	734966	454764	810874	0.760004	3.46034	2.15909	0.180153	2.12648
AT1G11820.2	Master Protein	O-Glycosyl hydrolases family 17 protein	0.01	2.419	4	1	1	1	1	511	55.6	5.77	1.85	1	0	673358	941740	913824	924313	1.01347e+06	1.10916e+06	0.728496	0.929225	0.823887	0.160989	0.827203
AT1G11840.6	Master Protein	glyoxalase I homolog	0	34.169	25	7	39	6	1	322	36.3	5.5	100.74	7	0	5.59868e+07	5.17292e+07	51044739	4.01276e+07	4.84966e+07	3.35051e+07	1.39522	1.06666	1.52349	0.0568789	1.32846
AT1G11860.1	Master Protein	Glycine cleavage T-protein family	0	135.392	59	18	173	18	1	408	44.4	8.37	331.8	18	0	3.54333e+08	3.52576e+08	3.48088e+08	5.13204e+08	5.12413e+08	4.94735e+08	0.690432	0.68807	0.703586	1.62414e-05	0.694029
AT1G11870.2	Master Protein	Seryl-tRNA synthetase	0	26.498	16	6	19	6	1	514	57.3	6.95	41.45	6	0	9.29035e+06	1.09315e+07	9.55558e+06	6.61401e+06	6.24531e+06	6.8356e+06	1.40465	1.75035	1.39791	0.00332421	1.51764
AT1G11890.1	Master Protein	Synaptobrevin family protein	0	11.016	14	3	5	3	1	218	25.3	9	11.96	3	0	6.16267e+06	6.12186e+06	6.6805e+06	5.24641e+06	4.56212e+06	4.83958e+06	1.17464	1.34189	1.38039	0.00580848	1.29897
AT1G11905.1	Master Protein	B-cell receptor-associated protein 31-like	0.044	1.622	5	1	2	1	1	221	25.3	9.66	4.28	1	0	240295	433117	407693		214216	154283
AT1G11910.1	Master Protein	aspartic proteinase A1	0	66.564	35	11	58	11	1	506	54.6	5.54	145.47	11	0	7.21895e+07	8.67459e+07	1.04617e+08	5.65914e+07	5.87384e+07	7.86366e+07	1.27563	1.47682	1.33039	0.118752	1.36095
AT1G11930.1	Master Protein	Predicted pyridoxal phosphate-dependent enzyme, YBL036C type	0	18.635	25	5	7	5	1	257	28	5.2	16.84	5	0	1.86221e+06	3.3806e+06	3.21766e+06	4.29947e+06	2.39503e+06	1.04884e+06	0.433126	1.41151	3.06784	0.832431	1.63749
AT1G12000.1	Master Protein	Phosphofructokinase family protein	0	95.765	36	14	91	8	1	566	61.4	6.1	230.05	14	9	8.73816e+07	7.63865e+07	7.40209e+07	6.03478e+07	6.0317e+07	6.22391e+07	1.44797	1.26642	1.1893	0.0117605	1.30123
AT1G12050.1	Master Protein	fumarylacetoacetase, putative	0	21.143	15	5	21	5	1	421	46.1	5.55	44.23	5	0	2.35725e+07	3.027e+07	31816105	1.86322e+07	1.79235e+07	2.35898e+07	1.26515	1.68885	1.34872	0.0514792	1.43424
AT1G12080.2	Master Protein	Vacuolar calcium-binding protein-related	0	78.678	72	8	71	8	1	138	15.4	4.04	215.17	8	0	2.1455e+07	1.97304e+07	1.4132e+07	1.24531e+08	1.08829e+08	1.16098e+08	0.172287	0.181298	0.121724	4.13825e-05	0.158436
AT1G12110.1	Master Protein	nitrate transporter 1.1	0	9.209	5	2	2	2	1	590	64.9	8.43	5.3	2	0	731313	692757	564110	1.00001e+06
AT1G12140.1	Master Protein	flavin-monooxygenase glucosinolate S-oxygenase 5	0	14.737	7	3	12	3	1	459	52.1	6.19	27.58	3	0	3.35677e+06	4.56423e+06	4.89551e+06	2.28818e+06	2.70685e+06	2.42792e+06	1.46701	1.68618	2.01634	0.020504	1.72317
AT1G12200.1	Master Protein	Flavin-binding monooxygenase family protein	0.018	2.057	2	1	1	1	1	465	52.9	5.54	2.43	1	0	498876	533336	507512		269163	423710
AT1G12230.2	Master Protein	Aldolase superfamily protein	0	54.979	28	10	45	10	1	427	46.5	7.78	109.53	10	0	2.77455e+07	2.96912e+07	2.92256e+07	5.38184e+07	5.92027e+07	5.94631e+07	0.51554	0.501518	0.49149	0.000120849	0.502849
AT1G12240.1	Master Protein	Glycosyl hydrolases family 32 protein	0	41.665	16	9	33	7	1	664	73.8	5.63	80.42	9	2	1.09216e+07	1.10191e+07	1.08315e+07	1.69966e+07	1.60517e+07	1.4944e+07	0.642575	0.686477	0.724802	0.0010421	0.684618
AT1G12250.1	Master Protein	Pentapeptide repeat-containing protein	0	44.529	43	8	26	8	1	280	30	8.44	69.26	8	0	4.53751e+06	4.54072e+06	5.2604e+06	7.5837e+06	1.06063e+07	6.29068e+06	0.598325	0.428114	0.836221	0.0601588	0.620887
AT1G12270.1	Master Protein	stress-inducible protein, putative	0	81.123	38	16	58	15	1	572	64.5	6.28	126.52	16	1	4.18719e+07	3.80623e+07	3.61608e+07	3.43555e+07	3.96207e+07	3.79808e+07	1.21878	0.960667	0.952081	0.579255	1.04384
AT1G12310.1	Master Protein	Calcium-binding EF-hand family protein	0	51.414	77	11	66	4	1	148	16.5	4.94	127.6	11	8	6.17812e+07	4.89608e+07	5.16829e+07	6.21568e+07	6.04274e+07	5.51994e+07	0.993957	0.810241	0.936295	0.31169	0.913498
AT1G12350.1	Master Protein	4-phospho-panto-thenoylcysteine synthetase	0	8.827	10	2	6	2	1	317	35.3	7.62	18	2	0	706821	1.07155e+06	1.02692e+06	1.1115e+06	1.21964e+06	1.40364e+06	0.635918	0.878577	0.731608	0.0962645	0.748701
AT1G12360.1	Master Protein	Sec1/munc18-like (SM) proteins superfamily	0	7.595	5	3	7	3	1	666	75	7.94	12.49	3	0	2.43699e+06	3.14985e+06	876892	940141	707627	3.18858e+06	2.59215	4.45129	0.275011	0.62868	2.43948
AT1G12410.1	Master Protein	CLP protease proteolytic subunit 2	0	37.314	28	8	37	8	1	279	31.2	9.14	88.17	8	0	2.93761e+07	3.76222e+07	37718153	2.55557e+07	3.12398e+07	3.06658e+07	1.14949	1.2043	1.22998	0.156563	1.19459
AT1G12470.1	Master Protein	zinc ion binding	0	15.979	7	5	10	5	1	988	112.2	5.34	15.85	5	0	2.032e+06	2.77455e+06	3.13516e+06	1.96838e+06	1.97416e+06	3.12961e+06	1.03232	1.40543	1.00177	0.596399	1.14651
AT1G12500.1	Master Protein	Nucleotide-sugar transporter family protein	0.003	3.28	4	1	2	1	1	361	38.9	9.67	5.63	1	0
AT1G12520.1	Master Protein	copper chaperone for SOD1	0.006	2.699	3	1	1	1	1	320	33.8	5.78	1.77	1	0		591228	376888		219615	306710
AT1G12770.1	Master Protein	P-loop containing nucleoside triphosphate hydrolases superfamily protein	0	15.723	9	4	7	4	1	551	60.7	9.22	19.15	4	0	2.97364e+06	4.74776e+06	4.88447e+06	1.57543e+06	1.97644e+06	1.78564e+06	1.88751	2.40218	2.73542	0.0180107	2.3417
AT1G12780.1	Master Protein	UDP-D-glucose/UDP-D-galactose 4-epimerase 1	0	52.022	36	11	50	8	1	351	39.1	6.57	89.76	11	3	2.54297e+07	2.63607e+07	2.66285e+07	2.27351e+07	2.0923e+07	2.30407e+07	1.11852	1.25989	1.15572	0.00660531	1.17804
AT1G12800.1	Master Protein	Nucleic acid-binding, OB-fold-like protein	0	55.972	21	15	40	15	1	767	85.6	5.35	79.01	15	0	2.7442e+07	5.60093e+07	5.68304e+07	1.52035e+07	1.61354e+07	4.51305e+07	1.80498	3.4712	1.25925	0.197544	2.17848
AT1G12830.1	Master Protein	unknown protein; FUNCTIONS IN: molecular_function unknown; INVOLVED IN: biological_process unknown; LOCATED IN: cellular_component unknown; EXPRESSED IN: 23 plant structures; EXPRESSED DURING: 13 growth stages; Has 39778 Blast hits to 22088 proteins in 1060 species: Archae - 152; Bacteria - 6161; Metazoa - 14109; Fungi - 6144; Plants - 2156; Viruses - 601; Other Eukaryotes - 10455 (source: NCBI B…	0	5.315	13	2	3	2	1	213	23.6	3.95	5.46	2	0	461208	565367	570589	371010	276214	337999	1.24311	2.04684	1.68814	0.0106963	1.65936
AT1G12840.1	Master Protein	vacuolar ATP synthase subunit C (VATC) / V-ATPase C subunit / vacuolar proton pump C subunit (DET3)	0	64.222	49	16	87	16	1	375	42.6	5.54	167.28	16	0	1.35001e+08	1.30946e+08	1.33394e+08	1.36735e+08	1.39802e+08	1.29868e+08	0.98732	0.936653	1.02715	0.498204	0.983708
AT1G12900.1	Master Protein	glyceraldehyde 3-phosphate dehydrogenase A subunit 2	0	127.87	48	17	206	3	1	399	42.8	8.05	450.84	17	0	6.75071e+07	5.9333e+07	6.11649e+07	9.06358e+07	7.80585e+07	8.01527e+07	0.744817	0.760109	0.763105	0.0117149	0.75601
AT1G12910.1	Master Protein	Transducin/WD40 repeat-like superfamily protein	0	7.664	10	2	2	2	1	346	39.1	4.96	3.95	2	0
AT1G12920.1	Master Protein	eukaryotic release factor 1-2	0	54.999	26	8	35	2	1	434	48.9	5.35	84.74	8	1	1.23038e+07	1.34231e+07	1.37021e+07	9.32844e+06	9.95226e+06	1.15301e+07	1.31895	1.34874	1.18838	0.0213391	1.28536
AT1G13020.1	Master Protein	eukaryotic initiation factor 4B2	0	53.324	31	13	57	13	1	549	59.3	8.72	98.66	13	0	2.05407e+07	2.04229e+07	2.04519e+07	1.44269e+07	1.56553e+07	1.76666e+07	1.42378	1.30454	1.15766	0.00851718	1.29532
AT1G13060.1	Master Protein	20S proteasome beta subunit E1	0	48.297	36	8	38	3	1	274	29.6	6.43	84.34	8	5	4.92444e+07	5.05086e+07	5.02965e+07	3.41375e+07	3.67385e+07	3.89704e+07	1.44253	1.37481	1.29063	0.000762256	1.36933
AT1G13080.1	Master Protein	cytochrome P450, family 71, subfamily B, polypeptide 2	0	19.708	13	5	13	5	1	502	57.1	7.53	32.43	5	0	1.8402e+06	2.49828e+06	3.14796e+06	1.02976e+06	1.19861e+06	1.87497e+06	1.78702	2.08431	1.67894	0.0692814	1.85009
AT1G13110.1	Master Protein	cytochrome P450, family 71 subfamily B, polypeptide 7	0	16.033	11	5	16	4	1	504	57.2	8.22	42.68	5	1	2.85455e+06	5.57102e+06	6.1598e+06	2.65435e+06	2.75054e+06	5.07407e+06	1.07542	2.02543	1.21398	0.348181	1.43828
AT1G13180.1	Master Protein	Actin-like ATPase superfamily protein	0.006	2.677	3	1	1	1	1	427	47.6	5.63	2.06	1	0
AT1G13190.1	Master Protein	RNA-binding (RRM/RBD/RNP motifs) family protein	0	6.362	3	1	2	1	1	573	61.4	6.1	4.14	1	0
AT1G13210.1	Master Protein	autoinhibited Ca2+/ATPase II	0.044	1.617	1	1	1	1	1	1203	136.5	6.98	1.75	1	0	6.54162e+06	6.34787e+06	5.60635e+06	6.55452e+06	9.43591e+06	8.94426e+06	0.998032	0.672736	0.626809	0.0832253	0.765859
AT1G13270.1	Master Protein	methionine aminopeptidase 1B	0	14.409	13	4	14	4	1	369	40.4	7.44	23.44	4	0	9.38093e+06	1.03992e+07	9.99214e+06	9.07122e+06	1.03496e+07	1.0517e+07	1.03414	1.00479	0.950095	0.924084	0.996342
AT1G13280.1	Master Protein	allene oxide cyclase 4	0	13.253	14	3	14	3	1	254	27.8	9.07	34.21	3	0	8.90021e+06	7.93624e+06	7.92856e+06	8.81994e+06	8.30113e+06	8.32329e+06	1.0091	0.956043	0.952575	0.567943	0.972573
AT1G13320.1	Master Protein	protein phosphatase 2A subunit A3	0	70.359	24	11	54	4	1	587	65.5	5.07	124.46	11	0	6.71204e+06	4.26347e+06	4.40769e+06	1.00676e+07	9.5297e+06	9.17855e+06	0.666696	0.447388	0.480217	0.00588256	0.531433
AT1G13430.1	Master Protein	sulfotransferase 4C	0	5.122	4	1	4	1	1	351	40.6	5.71	8.38	1	0				289488	147444
AT1G13440.1	Master Protein	glyceraldehyde-3-phosphate dehydrogenase C2	0	176.361	71	21	345	2	1	338	36.9	7.18	699.01	21	23	2.96051e+09	2.50106e+09	2.63318e+09	2.72656e+09	2.49109e+09	2.18942e+09	1.08581	1.004	1.20269	0.330063	1.0975
AT1G13690.1	Master Protein	ATPase E1	0	10.797	19	3	6	3	1	177	19.8	4.78	8.8	3	0	1.6827e+06	1.50804e+06	1.45018e+06	1.64713e+06	1.46937e+06	1.15284e+06	1.0216	1.02632	1.25792	0.483493	1.10194
AT1G13700.1	Master Protein	6-phosphogluconolactonase 1	0.032	1.758	4	1	1	1	1	268	29.9	5.38	0	1	0			241395	695680	612397	628849
AT1G13730.1	Master Protein	Nuclear transport factor 2 (NTF2) family protein with RNA binding (RRM-RBD-RNP motifs) domain	0	5.839	6	2	6	2	1	428	46.8	7.59	13.78	2	0	1.85622e+06	2.37677e+06	2236694	1.39494e+06	972143	1.19368e+06	1.33069	2.44488	1.87378	0.00802041	1.88311
AT1G13750.1	Master Protein	Purple acid phosphatases superfamily protein	0.001	4.352	2	1	2	1	1	613	68.2	6.76	2.49	1	0			99138.4	413788	423862	331853
AT1G13870.1	Master Protein	calmodulin binding;purine nucleotide binding	0	9.371	11	2	4	2	1	302	34	6.19	10.45	2	0	1.21014e+06	1.68245e+06	1.61857e+06	596046	1.11306e+06	1.04915e+06	2.03028	1.51156	1.54275	0.0565816	1.69486
AT1G13930.2	Master Protein	Involved in response to salt stress. Knockout mutants are hypersensitive to salt stress.	0	48.756	77	8	62	8	1	155	16.2	4.92	124.48	8	0	1.0599e+08	1.21621e+08	1.20347e+08	1.62019e+08	1.59819e+08	1.75023e+08	0.654184	0.760995	0.687608	0.00197992	0.700929
AT1G13960.1	Master Protein	WRKY DNA-binding protein 4	0.023	1.931	3	1	2	1	1	514	55.8	8.12	1.77	1	0	199043	407370	434966	517107	605975	488227	0.384917	0.672255	0.890908	0.0826072	0.64936
AT1G13980.2	Master Protein	sec7 domain-containing protein	0.053	1.557	0	1	1	1	1	1451	162.5	5.9	0	1	0					463236
AT1G14000.1	Master Protein	VH1-interacting kinase	0	33.629	20	7	25	7	1	438	49.3	7.94	43.58	7	0	1.07356e+07	1.16618e+07	1.14874e+07	8.36414e+06	1.06434e+07	9.21176e+06	1.28353	1.09569	1.24704	0.0593539	1.20875
AT1G14030.1	Master Protein	Rubisco methyltransferase family protein	0	48.129	30	12	26	12	1	482	54.6	5.1	59.53	12	0	1.2711e+07	1.11779e+07	1.15333e+07	1.72048e+07	1.36807e+07	1.57259e+07	0.738808	0.817056	0.733396	0.0292514	0.763087
AT1G14060.1	Master Protein	GCK domain-containing protein	0	6.216	11	2	5	2	1	179	19.4	4.34	6.43	2	0	2.38761e+06	2.87697e+06	2.85373e+06	3.14571e+06	2.94304e+06	3.34441e+06	0.759005	0.977551	0.853283	0.0901912	0.86328
AT1G14150.1	Master Protein	PsbQ-like 2	0	6.511	7	1	4	1	1	190	22.1	8.69	6.37	1	0	770262	395836	415400	1.37052e+06	1.48766e+06	1.41951e+06	0.562023	0.266081	0.292635	0.00206312	0.37358
AT1G14170.3	Master Protein	RNA-binding KH domain-containing protein	0	6.959	10	3	5	3	1	479	52.5	6.27	11.43	3	0
AT1G14210.1	Master Protein	Ribonuclease T2 family protein	0	12.513	15	3	8	3	1	247	28.2	6.28	19.61	3	0	2.37267e+06	3.40356e+06	3.74165e+06	3.7902e+06	4.74826e+06	4.87096e+06	0.626001	0.716801	0.768155	0.0724012	0.703652
AT1G14270.1	Master Protein	CAAX amino terminal protease family protein	0.027	1.866	4	1	1	1	1	353	38.5	7.99	2.52	1	0
AT1G14310.1	Master Protein	Haloacid dehalogenase-like hydrolase (HAD) superfamily protein	0	5.044	9	2	2	2	1	254	28.2	5.41	4.48	2	0	432317	977590	359494	808162	528989	1.09203e+06	0.534938	1.84803	0.3292	0.435218	0.904057
AT1G14320.1	Master Protein	Ribosomal protein L16p/L10e family protein	0	55.902	42	9	100	5	1	220	24.9	10.49	186.89	9	5	3.67706e+08	3.23427e+08	3.085e+08	2.67167e+08	2.97192e+08	2.50403e+08	1.37632	1.08827	1.23201	0.0515509	1.2322
AT1G14345.1	Master Protein	NAD(P)-linked oxidoreductase superfamily protein	0	9.648	13	2	6	2	1	196	21.2	9.8	16.01	2	0	5.33621e+06	5.2516e+06	5.38662e+06	9.39832e+06	9.56632e+06	9.22066e+06	0.567783	0.548967	0.58419	2.8832e-06	0.56698
AT1G14380.1	Master Protein	IQ-domain 28	0	24.949	13	6	17	6	1	664	72.8	9.32	43.45	6	0	2.24557e+06	2.91103e+06	3.02042e+06	3.55625e+06	3.81794e+06	4.49445e+06	0.631443	0.762462	0.672033	0.0291724	0.688646
AT1G14400.2	Master Protein	ubiquitin carrier protein 1	0	6.245	11	1	5	1	1	152	17.3	5.58	8.41	1	0	4.08308e+06	4.10859e+06	4.12932e+06	3.40253e+06	3.2786e+06	3.60931e+06	1.20001	1.25315	1.14407	0.00225134	1.19908
AT1G14410.1	Master Protein	ssDNA-binding transcriptional regulator	0	42.348	37	7	33	6	1	263	29	9.38	74.6	7	0	1.50798e+07	1.61928e+07	2.02349e+07	1.71167e+07	2.1227e+07	2.25357e+07	0.881	0.762839	0.897907	0.239459	0.847249
AT1G14570.1	Master Protein	UBX domain-containing protein	0.034	1.724	1	1	4	1	1	468	51.8	4.72	3.85	1	0	427833	600455	563241	419685	448084	495021	1.01942	1.34005	1.13781	0.251047	1.16576
AT1G14610.1	Master Protein	valyl-tRNA synthetase / valine--tRNA ligase (VALRS)	0	134.156	28	26	106	26	1	1108	125.8	7.11	235.28	26	0	5.5378e+07	6.46428e+07	6.78519e+07	5.2116e+07	5.28412e+07	5.96037e+07	1.06259	1.22334	1.13839	0.154638	1.14144
AT1G14620.1	Master Protein	decoy	0	6.941	9	2	6	2	1	233	27.1	8.57	9.16	2	0	2.58227e+06	1.96196e+06	1.8574e+06	1.16015e+06	987244	1.48276e+06	2.22581	1.9873	1.25267	0.026373	1.82193
AT1G14650.1	Master Protein	SWAP (Suppressor-of-White-APricot)/surp domain-containing protein / ubiquitin family protein	0	26.467	13	7	12	7	1	785	87.5	5.15	23.18	7	0	5.62211e+06	8.08017e+06	7.90609e+06	5.65276e+06	5.5084e+06	5.83183e+06	0.994579	1.46688	1.35568	0.125925	1.27238
AT1G14670.1	Master Protein	Endomembrane protein 70 protein family	0	34.027	16	9	37	2	1	592	68	7.08	64.67	9	8	2.04818e+07	1.74979e+07	1.71842e+07	2.84756e+07	2.21831e+07	2.73675e+07	0.719274	0.788797	0.627905	0.0259377	0.711992
AT1G14700.1	Master Protein	purple acid phosphatase 3	0.002	3.418	4	1	1	1	1	366	42	6.77	3.08	1	0	253496				391261
AT1G14710.2	Master Protein	hydroxyproline-rich glycoprotein family protein	0	12.637	6	3	7	3	1	601	66.2	8.03	18.98	3	0	1.16258e+07	3.79851e+06	4707390	3.83819e+06	3.19716e+06	3.13596e+06	3.02897	1.18809	1.5011	0.251952	1.90605
AT1G14810.1	Master Protein	semialdehyde dehydrogenase family protein	0	54.734	32	9	65	9	1	375	40.7	7.01	166.15	9	0	5.9763e+07	7.19345e+07	72197624	5.3143e+07	7.13936e+07	6.87767e+07	1.12457	1.00758	1.04974	0.641772	1.06063
AT1G14820.3	Master Protein	Sec14p-like phosphatidylinositol transfer family protein	0	4.95	7	1	1	1	1	252	28.3	7.33	3.37	1	0
AT1G14830.1	Master Protein	DYNAMIN-like 1C	0	44.295	23	12	34	10	1	614	68.7	7.56	67.88	12	2	1.21082e+07	9.45052e+06	1.03468e+07	1.48186e+07	1.2642e+07	1.24961e+07	0.817092	0.747549	0.828	0.0683949	0.797547
AT1G14850.1	Master Protein	nucleoporin 155	0	9.564	2	2	2	2	1	1464	159.9	5.48	5.31	2	0
AT1G14870.1	Master Protein	PLANT CADMIUM RESISTANCE 2	0	11.736	22	2	4	2	1	152	16.7	6.9	9.01	2	0	263988	591109	671623	428928	1.07733e+06	862517	0.61546	0.548678	0.778678	0.285401	0.647605
AT1G14930.1	Master Protein	Polyketide cyclase/dehydrase and lipid transport superfamily protein	0.002	3.546	8	1	1	1	1	155	17.9	7.18	1.96	1	0		417199	403396			87939.8
AT1G14950.1	Master Protein	Polyketide cyclase/dehydrase and lipid transport superfamily protein	0	12.386	42	4	7	4	1	155	17.9	6.87	16.66	4	0	5.82238e+06	7.26019e+06	7.34842e+06	1.4363e+06	1.96763e+06	1.20373e+06	4.05373	3.68982	6.10473	0.000632674	4.61609
AT1G14980.1	Master Protein	chaperonin 10	0	26.277	64	6	52	6	1	98	10.8	7.42	115.06	6	0	1.59831e+08	1.76037e+08	1.73588e+08	1.04535e+08	8.92499e+07	1.103e+08	1.52897	1.97241	1.57378	0.00105116	1.69172
AT1G15000.1	Master Protein	serine carboxypeptidase-like 50	0.001	4.752	3	1	2	1	1	444	49.2	5.52	5.25	1	0		564874	531772		296620
AT1G15020.2	Master Protein	quiescin-sulfhydryl oxidase 1	0.004	3.01	2	1	2	1	1	528	60	7.66	3.94	1	0	645912	612948	587921	485324	649173
AT1G15120.2	Master Protein	Ubiquinol-cytochrome C reductase hinge protein	0	9.938	9	1	4	1	1	166	19	5.96	10.59	1	0	1.18953e+06	1.62045e+06	1.5937e+06		154947	161763
AT1G15130.1	Master Protein	Endosomal targeting BRO1-like domain-containing protein	0	31.228	12	9	15	9	1	846	95.1	6.44	28.32	9	0	4.34688e+06	2.88399e+06	3.63959e+06	3.03098e+06	3.09863e+06	4.30312e+06	1.43415	0.93073	0.845803	0.817121	1.07023
AT1G15140.1	Master Protein	FAD/NAD(P)-binding oxidoreductase	0	18.086	19	5	22	5	1	295	31.9	8	43.6	5	0	2.28004e+07	3.10061e+07	2.99379e+07	2.35137e+07	3.05902e+07	3.59509e+07	0.969664	1.0136	0.832746	0.659536	0.938669
AT1G15210.1	Master Protein	pleiotropic drug resistance 7	0	62.283	10	14	64	1	1	1442	162.5	7.9	112.9	14	0		193238	258622			307365
AT1G15250.1	Master Protein	Zinc-binding ribosomal protein family protein	0	5.913	18	2	13	2	1	95	10.8	11.87	21.22	2	0	4.63873e+07	6.91034e+07	58456254	3.78386e+07	6.75811e+07	6.41009e+07	1.22593	1.02253	0.911942	0.903719	1.05346
AT1G15270.1	Master Protein	Translation machinery associated TMA7	0.001	4.372	19	1	4	1	1	64	7	9.95	9.09	1	0	7.34813e+06	7.84582e+06	7.8472e+06	2.34106e+06	3.62852e+06	5.01893e+06	3.1388	2.16227	1.56352	0.00708108	2.2882
AT1G15290.1	Master Protein	Tetratricopeptide repeat (TPR)-like superfamily protein	0	41.318	9	10	22	8	1	1608	177.5	7.01	48.21	10	0	3.90393e+06	5.04593e+06	4.96938e+06	2.16267e+06	4.20713e+06	3.09775e+06	1.80514	1.19938	1.60419	0.100125	1.53624
AT1G15340.1	Master Protein	methyl-CPG-binding domain 10	0	45.752	38	11	42	11	1	384	42.3	4.67	82.75	11	0	1.38416e+07	1.3024e+07	1.2216e+07	1.98808e+07	2.01833e+07	2.03317e+07	0.69623	0.645285	0.600837	0.000129092	0.647451
AT1G15370.1	Master Protein	SNARE-like superfamily protein	0.006	2.649	7	1	1	1	1	147	16.6	6.01	2.06	1	0	474441	497633	496226	562901	513027	478792	0.84285	0.969993	1.03641	0.322558	0.949752
AT1G15390.1	Master Protein	peptide deformylase 1A	0	44.14	47	11	30	11	1	269	30	8.41	59.58	11	0	1.39418e+07	2.12153e+07	17818414	8.18298e+06	1.06502e+07	1.08662e+07	1.70376	1.99201	1.6398	0.0268547	1.77852
AT1G15410.1	Master Protein	aspartate-glutamate racemase family	0.003	3.192	3	1	2	1	1	330	36.7	7.14	4.13	1	0
AT1G15420.1	Master Protein	CONTAINS InterPro DOMAIN/s: Small-subunit processome, Utp12 (InterPro:IPR007148); Has 764 Blast hits to 656 proteins in 193 species: Archae - 0; Bacteria - 42; Metazoa - 237; Fungi - 154; Plants - 85; Viruses - 23; Other Eukaryotes - 223 (source: NCBI BLink).	0.023	1.933	3	1	1	1	1	278	30.3	4.32	1.71	1	0	1.40425e+06	1.7096e+06	1.72005e+06	3.14476e+06	2.96196e+06	3.32553e+06	0.446538	0.577188	0.517228	0.000483623	0.513651
AT1G15470.1	Master Protein	Transducin/WD40 repeat-like superfamily protein	0	22.703	19	4	15	2	1	333	36.3	6.13	27.11	4	0	1.51096e+06	1.15821e+06	1.21932e+06	878894	1.00678e+06	890009	1.71916	1.15041	1.37001	0.0332069	1.41319
AT1G15480.1	Master Protein	Tetratricopeptide repeat (TPR)-like superfamily protein	0.001	4.674	3	1	2	1	1	594	67.5	6.87	6.19	1	0	696207	630271	700801	387843	729463	517142	1.79507	0.86402	1.35514	0.269166	1.33808
AT1G15500.1	Master Protein	TLC ATP/ADP transporter	0	84.545	27	13	68	6	1	618	67.5	9.48	162.23	13	8	1.19045e+08	1.27366e+08	1.3043e+08	3.231e+07	3.40076e+07	3.60127e+07	3.68446	3.74521	3.62178	1.36974e-05	3.68382
AT1G15690.1	Master Protein	Inorganic H pyrophosphatase family protein	0	96.246	26	18	102	18	1	770	80.8	5.26	220.41	18	0	2.3853e+08	2.69905e+08	2.33211e+08	2.90102e+08	3.14302e+08	3.04995e+08	0.822228	0.858745	0.764638	0.0141518	0.815203
AT1G15710.1	Master Protein	prephenate dehydrogenase family protein	0.001	4.388	4	1	3	1	1	358	40.6	7.78	7.44	1	0	862088	800629	728154	466028	829719	359992	1.84987	0.96494	2.0227	0.171777	1.6125
AT1G15730.1	Master Protein	Cobalamin biosynthesis CobW-like protein	0	29.137	17	6	20	4	1	448	50.2	5.5	36	6	0	7.10046e+06	1.17284e+07	1.14635e+07	6.29817e+06	6.77966e+06	1.02125e+07	1.12738	1.72994	1.1225	0.295635	1.32661
AT1G15750.1	Master Protein	Transducin family protein / WD-40 repeat family protein	0	55.615	19	16	30	11	1	1131	124.2	7.24	64.25	16	5	1.91367e+07	1.82034e+07	1.87599e+07	1.918e+07	2.1992e+07	2.02683e+07	0.99774	0.827727	0.925579	0.10793	0.917015
AT1G15760.1	Master Protein	Sterile alpha motif (SAM) domain-containing protein	0.051	1.573	3	1	2	1	1	202	23.6	9.41	0	1	0	917435	1.10082e+06	1.04511e+06	956120	1.51943e+06	1.25389e+06	0.959539	0.724495	0.833491	0.265171	0.839175
AT1G15810.1	Master Protein	S15/NS1, RNA-binding protein	0	11.404	8	3	7	2	1	419	47.3	9.52	7.09	3	1	1.71478e+06	1.21227e+06	1.07995e+06	885866	877430	983949	1.93571	1.38161	1.09756	0.0992632	1.47163
AT1G15820.1	Master Protein	light harvesting complex photosystem II subunit 6	0	36.433	30	7	65	7	1	258	27.5	7.4	133.06	7	0	1.56643e+08	1.69369e+08	1.75321e+08	2.49529e+08	2.7424e+08	3.12715e+08	0.627755	0.617593	0.560641	0.00433678	0.601997
AT1G15860.3	Master Protein	Domain of unknown function (DUF298)	0.002	3.958	5	1	2	1	1	236	27.7	6.25	5.76	1	0		966564	829889			418730
AT1G15930.2	Master Protein	Ribosomal protein L7Ae/L30e/S12e/Gadd45 family protein	0	41.277	58	8	66	5	1	144	15.4	5.55	144.24	8	0	1.75886e+08	1.99467e+08	1.95279e+08	1.54964e+08	1.72821e+08	1.8653e+08	1.13501	1.15419	1.0469	0.183093	1.11203
AT1G15950.1	Master Protein	cinnamoyl coa reductase 1	0	35.939	24	6	27	6	1	344	37.5	6.55	67.52	6	0	1.58874e+07	1.12016e+07	9.9358e+06	1.02238e+07	9.49444e+06	1.10742e+07	1.55397	1.17981	0.8972	0.328151	1.21032
AT1G15980.1	Master Protein	NDH-dependent cyclic electron flow 1	0	27.998	18	8	26	8	1	461	51	6.93	51.11	8	0	1.28168e+07	1.13466e+07	1.20645e+07	1.79534e+07	1.60954e+07	1.77991e+07	0.713893	0.704958	0.677814	0.00205526	0.698888
AT1G16020.1	Master Protein	Protein of unknown function (DUF1712)	0.005	2.82	3	1	1	1	1	515	57.8	6.15	1.92	1	0
AT1G16080.1	Master Protein	unknown protein; LOCATED IN: apoplast, chloroplast stroma, chloroplast, chloroplast envelope; EXPRESSED IN: 23 plant structures; EXPRESSED DURING: 14 growth stages; Has 81 Blast hits to 81 proteins in 28 species: Archae - 0; Bacteria - 2; Metazoa - 0; Fungi - 0; Plants - 62; Viruses - 0; Other Eukaryotes - 17 (source: NCBI BLink).	0	54.595	46	11	37	11	1	313	34.1	6.79	92.92	11	0	3.44563e+07	3.93079e+07	3.87806e+07	3.91414e+07	4.01276e+07	4.0443e+07	0.880305	0.979573	0.958895	0.206467	0.939591
AT1G16210.1	Master Protein	unknown protein; CONTAINS InterPro DOMAIN/s: Protein of unknown function DUF1014 (InterPro:IPR010422); Has 16107 Blast hits to 8386 proteins in 1107 species: Archae - 26; Bacteria - 3370; Metazoa - 4013; Fungi - 1516; Plants - 526; Viruses - 120; Other Eukaryotes - 6536 (source: NCBI BLink).	0	14.099	19	4	7	4	1	234	26.8	9.23	16.32	4	0	4.7795e+06	6.06763e+06	5.96303e+06	4.6345e+06	3.13083e+06	2.89751e+06	1.03129	1.93803	2.05799	0.0399831	1.67577
AT1G16240.2	Master Protein	syntaxin of plants 51	0	10.841	18	3	5	3	1	232	25.9	7.97	3.58	3	0	4.12183e+06	4.57517e+06	4.88577e+06	4.3325e+06	4.44843e+06	3.39284e+06	0.951376	1.02849	1.44002	0.30664	1.13996
AT1G16270.2	Master Protein	Protein kinase superfamily protein with octicosapeptide/Phox/Bem1p domain	0	6.483	2	2	2	1	1	1147	126.7	5.33	4.99	2	0
AT1G16300.1	Master Protein	glyceraldehyde-3-phosphate dehydrogenase of plastid 2	0	45.887	30	9	36	3	1	420	44.8	8.62	78.48	9	0	1.07032e+06	1.1038e+06	1.21825e+06		496071	578594
AT1G16350.1	Master Protein	Aldolase-type TIM barrel family protein	0	73.374	29	10	55	7	1	502	54	6.48	141.35	10	4	7.04331e+07	7.93527e+07	7.75157e+07	1.22609e+08	1.28426e+08	1.08997e+08	0.574456	0.617887	0.71117	0.00225303	0.634504
AT1G16410.1	Master Protein	cytochrome p450 79f1	0.011	2.357	2	1	1	1	1	538	61.7	8.28	1.89	1	0	451150			462808	284252	272358
AT1G16445.1	Master Protein	S-adenosyl-L-methionine-dependent methyltransferases superfamily protein	0.011	2.335	5	1	1	1	1	274	30.1	8.44	0	1	0		399147	437939		354075	864010
AT1G16460.2	Master Protein	rhodanese homologue 2	0	17.662	15	4	13	4	1	342	37.4	6.13	39.2	4	0	6.61773e+06	6.51216e+06	6.7493e+06	6.38396e+06	5.97874e+06	6.19159e+06	1.03662	1.08922	1.09008	0.0312055	1.07197
AT1G16470.1	Master Protein	proteasome subunit PAB1	0	57.31	46	9	40	9	1	235	25.7	5.69	99.28	9	0	7.94845e+07	6.7192e+07	7.07998e+07	4.43784e+07	4.09622e+07	3.20399e+07	1.79106	1.64034	2.20974	0.00299003	1.88038
AT1G16560.2	Master Protein	Per1-like family protein	0.003	3.307	3	1	2	1	1	342	39.3	7.42	1.97	1	0	1.76598e+06	2.23131e+06	2.08575e+06	2.05399e+06	1.89018e+06	2.04526e+06	0.859783	1.18047	1.0198	0.842659	1.02002
AT1G16570.2	Master Protein	UDP-Glycosyltransferase superfamily protein	0.003	3.211	3	1	2	1	1	496	55.8	7.01	4.47	1	0
AT1G16610.3	Master Protein	arginine/serine-rich 45	0	5.408	4	1	1	1	1	425	46.6	12.37	2.63	1	0	312194		132861	258851	344425	339697
AT1G16720.1	Master Protein	high chlorophyll fluorescence phenotype 173	0	49.256	24	11	26	11	1	598	65.7	9.03	66.61	11	0	6.15647e+06	6.9971e+06	6.85097e+06	1.23115e+07	1.21736e+07	1.28213e+07	0.500057	0.574779	0.534345	5.97087e-05	0.536394
AT1G16810.1	Master Protein	unknown protein; CONTAINS InterPro DOMAIN/s: Protein of unknown function DUF1754, eukaryotic (InterPro:IPR013865); Has 395 Blast hits to 394 proteins in 162 species: Archae - 0; Bacteria - 0; Metazoa - 181; Fungi - 91; Plants - 65; Viruses - 0; Other Eukaryotes - 58 (source: NCBI BLink).	0	11.155	21	2	7	2	1	144	16.4	6.42	16.17	2	0	2.50304e+06	2.79722e+06	2.86512e+06	1.66888e+06	2.03681e+06	2.46563e+06	1.49984	1.37333	1.16202	0.0600437	1.34506
AT1G16850.1	Master Protein	unknown protein; FUNCTIONS IN: molecular_function unknown; INVOLVED IN: response to salt stress; LOCATED IN: endomembrane system; EXPRESSED IN: leaf apex, leaf whorl, male gametophyte, flower, leaf; EXPRESSED DURING: LP.06 six leaves visible, LP.04 four leaves visible, LP.10 ten leaves visible, petal differentiation and expansion stage, LP.08 eight leaves visible; BEST Arabidopsis thaliana protei…	0	5.589	9	1	4	1	1	152	16.7	6.58	12.17	1	0	1.06341e+06	1.18432e+06	1.45803e+06	401854	430581	285667	2.64626	2.75052	5.10395	0.00230276	3.50024
AT1G16860.1	Master Protein	Ubiquitin-specific protease family C19-related protein	0	5.59	4	1	5	1	1	474	50.6	9.61	15.16	1	0	1.10013e+06	1.04375e+06	1.09023e+06	1.0709e+06	1.59404e+06	1.15803e+06	1.02729	0.654781	0.941452	0.294257	0.874508
AT1G16870.1	Master Protein	mitochondrial 28S ribosomal protein S29-related	0	17.048	11	3	12	3	1	480	53.8	8.9	32.25	3	0	2.09274e+06	2.3146e+06	2.0405e+06	1.16878e+06	1.45999e+06	1.32896e+06	1.79054	1.58535	1.53541	0.0022187	1.6371
AT1G16880.1	Master Protein	uridylyltransferase-related	0	56.5	41	9	48	9	1	290	31.3	5.14	117.12	9	0	7.22858e+07	7.16407e+07	68945308	8.96781e+07	1.19807e+08	1.27581e+08	0.806058	0.597966	0.540405	0.0234252	0.648143
AT1G16890.2	Master Protein	ubiquitin-conjugating enzyme 36	0	35.08	56	6	38	2	1	153	17.2	7.34	83.19	6	0	1.24914e+07	1.3921e+07	1.42781e+07	9.08564e+06	8.95375e+06	1.03467e+07	1.37485	1.55477	1.37997	0.00431531	1.43653
AT1G16920.1	Master Protein	RAB GTPase homolog A1B	0	36.545	47	9	41	2	1	216	24	5.77	97.33	9	0	2.48529e+06	2.20674e+06	3.49549e+06	2.53732e+06	3.13617e+06	3.6734e+06	0.979495	0.703642	0.951568	0.49144	0.878235
AT1G17050.1	Master Protein	solanesyl diphosphate synthase 2	0	7.384	7	2	5	1	1	417	46	5.58	10.52	2	0
AT1G17070.1	Master Protein	GC-rich sequence DNA-binding factor-like protein with Tuftelin interacting domain	0	7.662	5	3	4	3	1	849	96.8	5.73	8.49	3	0	844538	1.16714e+06	1259739	736672	966461	779963	1.14642	1.20764	1.61513	0.142583	1.32306
AT1G17100.1	Master Protein	SOUL heme-binding family protein	0	31.022	30	5	33	5	1	232	25.4	4.92	50.99	5	0	2.48846e+07	2.28876e+07	2.15785e+07	2.19886e+07	2.25753e+07	1.7266e+07	1.1317	1.01383	1.24977	0.265056	1.13177
AT1G17130.2	Master Protein	Family of unknown function (DUF572)	0.001	4.105	11	2	2	2	1	338	38.5	5.81	1.93	2	0
AT1G17160.1	Master Protein	pfkB-like carbohydrate kinase family protein	0	9.167	5	1	5	1	1	379	40.2	6.55	14.09	1	0	1.19439e+06	1.14858e+06	1.43718e+06	1.43155e+06	1.89937e+06	2.25766e+06	0.834337	0.604715	0.636581	0.0776335	0.691878
AT1G17170.1	Master Protein	glutathione S-transferase TAU 24	0	21.709	31	8	30	6	1	218	25.3	6.16	42.23	8	2	8.12117e+07	8.41737e+07	8.48538e+07	3.50548e+07	3.38863e+07	3.62811e+07	2.31671	2.484	2.33879	3.26538e-06	2.37983
AT1G17180.1	Master Protein	glutathione S-transferase TAU 25	0	13.017	19	4	14	3	1	221	25.6	5.3	10.03	4	0	1.21406e+06	1.47332e+06	1.68188e+06	870344	967650	1.04196e+06	1.39492	1.52257	1.61416	0.0261991	1.51055
AT1G17190.1	Master Protein	glutathione S-transferase tau 26	0.005	2.912	4	1	1	1	1	220	25.8	5.72	2.25	1	0	925025	407092	515159	1.34956e+06	1.10369e+06	1.04762e+06	0.685429	0.368847	0.491743	0.0394616	0.51534
AT1G17210.1	Master Protein	IAP-like protein 1	0	13.346	5	3	4	2	1	958	103	4.97	11.09	3	1	1.29363e+06	1.65855e+06	1.84098e+06	1.03517e+06	1.56024e+06	1.44648e+06	1.24968	1.06301	1.27273	0.331003	1.19514
AT1G17220.1	Master Protein	Translation initiation factor 2, small GTP-binding protein	0	110.549	26	22	111	22	1	1026	109.7	7.44	266.26	22	0	6.2311e+07	6.16389e+07	6.06972e+07	5.75956e+07	6.0407e+07	6.05063e+07	1.08187	1.02039	1.00316	0.126488	1.03514
AT1G17260.1	Master Protein	autoinhibited H(+)-ATPase isoform 10	0	41.327	7	7	56	1	1	947	104.7	6.43	139.16	7	0	2.30668e+06	1.61914e+06	1.72813e+06	1.74723e+06	1.62993e+06	1.77832e+06	1.32019	0.993378	0.971778	0.488568	1.09511
AT1G17290.1	Master Protein	alanine aminotransferas	0	76.265	30	15	87	11	1	543	59.8	6.43	182.42	15	5	1.91733e+08	1.94788e+08	1.88191e+08	1.33611e+08	1.53745e+08	1.36428e+08	1.435	1.26695	1.37942	0.00156922	1.36046
AT1G17340.1	Master Protein	Phosphoinositide phosphatase family protein	0.006	2.655	2	1	2	1	1	785	89.8	8.38	4.16	1	0
AT1G17360.1	Master Protein	BEST Arabidopsis thaliana protein match is: COP1-interacting protein-related (TAIR:AT1G72410.1); Has 9949 Blast hits to 7480 proteins in 576 species: Archae - 12; Bacteria - 1007; Metazoa - 3636; Fungi - 982; Plants - 444; Viruses - 50; Other Eukaryotes - 3818 (source: NCBI BLink).	0.011	2.334	2	1	1	1	1	1061	119.2	6.7	2.87	1	0
AT1G17370.1	Master Protein	oligouridylate binding protein 1B	0	16.089	11	4	17	2	1	419	46	7.58	27.15	4	0	1.07944e+06	1.47005e+06	1.31265e+06	1.13444e+06	965691	1.65607e+06	0.951517	1.52228	0.792629	0.88865	1.08881
AT1G17470.1	Master Protein	developmentally regulated G-protein 1	0	47.308	31	9	33	9	1	399	44.6	8.66	66.63	9	0	1.63033e+07	1.72786e+07	1.58323e+07	1.25096e+07	1.24754e+07	1.55333e+07	1.30326	1.38502	1.01925	0.0542642	1.23584
AT1G17580.1	Master Protein	myosin 1	0	6.832	2	3	5	1	1	1520	172.8	8.31	8.47	3	0
AT1G17620.1	Master Protein	Late embryogenesis abundant (LEA) hydroxyproline-rich glycoprotein family	0	4.916	5	1	2	1	1	264	28.3	10.04	4.55	1	0				556187	1.22073e+06	1.17236e+06
AT1G17650.1	Master Protein	glyoxylate reductase 2	0	36.526	35	8	26	8	1	358	37.8	8.44	63.33	8	0	2.02892e+07	1.25487e+07	1.52501e+07	1.70014e+07	1.27512e+07	1.58576e+07	1.19338	0.98412	0.961688	0.766583	1.0464
AT1G17720.2	Master Protein	Protein phosphatase 2A, regulatory subunit PR55	0	26.6	20	7	21	7	1	500	56.1	5.82	49.56	7	0	8.17039e+06	8.23003e+06	7.77011e+06	7.3697e+06	7.32306e+06	7.38698e+06	1.10865	1.12385	1.05187	0.0087441	1.09479
AT1G17730.1	Master Protein	vacuolar protein sorting 46.1	0.004	3.003	6	1	1	1	1	203	22.7	7.2	2.6	1	0
AT1G17745.2	Master Protein	D-3-phosphoglycerate dehydrogenase	0	13.309	8	4	14	2	1	651	69.7	6.35	28.08	4	0	926743	956632	978785	184699	697154	311725	5.01758	1.3722	3.1399	0.0229058	3.17656
AT1G17840.1	Master Protein	white-brown complex homolog protein 11	0	16.532	10	5	11	5	1	703	78.4	8.65	25.18	5	0	3.37604e+06	2.18962e+06	3076766	2.17056e+06	2.67902e+06	4.14056e+06	1.55538	0.817323	0.743079	0.874679	1.03859
AT1G17850.2	Master Protein	Rhodanese/Cell cycle control phosphatase superfamily protein	0	12.428	10	3	5	3	1	448	50.8	7.66	4.76	3	0
AT1G17860.1	Master Protein	Kunitz family trypsin and protease inhibitor protein	0	26.014	40	6	21	6	1	196	22.1	8.78	44.52	6	0	1.3862e+07	1.46181e+07	1.5265e+07	1.25437e+07	1.30402e+07	1.25223e+07	1.10509	1.121	1.21903	0.0128611	1.14837
AT1G17880.1	Master Protein	basic transcription factor 3	0	44.173	41	4	48	3	1	165	17.9	7.25	153.02	4	0	3.48055e+07	2.70247e+07	3.10226e+07	2.70974e+07	2.55289e+07	2.25298e+07	1.28446	1.05859	1.37696	0.0871417	1.24
AT1G17890.1	Master Protein	NAD(P)-binding Rossmann-fold superfamily protein	0	14.859	13	4	17	2	1	328	36.2	6.74	35.47	4	0	2.81814e+06	7.96017e+06	8.51345e+06	9.75389e+06	9.79147e+06	9.88123e+06	0.288925	0.81297	0.861578	0.135978	0.654491
AT1G17980.1	Master Protein	poly(A) polymerase 1	0.022	1.936	3	1	1	1	1	713	80.1	6.73	2.53	1	0
AT1G18070.3	Master Protein	Translation elongation factor EF1A/initiation factor IF2gamma family protein	0	67.212	37	16	67	16	1	543	60.5	5.31	134.82	16	0	4.3459e+07	4.64244e+07	4.56848e+07	4.05001e+07	3.91863e+07	4.44024e+07	1.07306	1.18471	1.02888	0.100961	1.09555
AT1G18080.1	Master Protein	Transducin/WD40 repeat-like superfamily protein	0	91.847	52	14	122	12	1	327	35.7	7.71	279.08	14	2	3.84264e+08	3.88183e+08	3.93119e+08	3.44354e+08	3.46357e+08	3.44943e+08	1.1159	1.12076	1.13966	7.96439e-05	1.12544
AT1G18150.2	Master Protein	Protein kinase superfamily protein	0	16.529	16	5	12	5	1	589	66.2	6.54	26.41	5	0	725501	325213	391451	803159	188462	256736	0.903309	1.72562	1.52472	0.793267	1.38455
AT1G18170.1	Master Protein	FKBP-like peptidyl-prolyl cis-trans isomerase family protein	0	24.436	26	5	12	5	1	247	26.5	8.88	35.3	5	0	5.43826e+06	5.443e+06	5.03752e+06	8.43081e+06	1.11402e+07	8.47096e+06	0.645046	0.48859	0.594682	0.0111799	0.576106
AT1G18210.1	Master Protein	Calcium-binding EF-hand family protein	0	65.032	74	10	57	10	1	170	18.3	4.35	122.61	10	0	3.73943e+07	4.07489e+07	4.12989e+07	4.39841e+07	4.88683e+07	5.01144e+07	0.850178	0.833851	0.824094	0.0246509	0.836041
AT1G18260.1	Master Protein	HCP-like superfamily protein	0.014	2.223	3	1	1	1	1	678	75.9	6.15	2.24	1	0
AT1G18270.3	Master Protein	ketose-bisphosphate aldolase class-II family protein	0	82.707	19	19	50	19	1	1393	149.3	5.95	120.52	19	0	1.31314e+07	1.23727e+07	1.15264e+07	2.46444e+07	2.79343e+07	2.59275e+07	0.532836	0.44292	0.444563	0.000202181	0.473439
AT1G18450.1	Master Protein	actin-related protein 4	0	21.207	22	6	21	6	1	441	48.9	5.35	51.69	6	0	6.40759e+06	7.5613e+06	5.33426e+06	6.65093e+06	7.46044e+06	7.84303e+06	0.963412	1.01352	0.680128	0.294267	0.885686
AT1G18480.1	Master Protein	Calcineurin-like metallo-phosphoesterase superfamily protein	0	7.927	7	2	3	2	1	391	43.3	7.4	8.19	2	0	1.0516e+06	537548	666028	506988	359115	137253	2.0742	1.49687	4.85257	0.0908385	2.80788
AT1G18500.1	Master Protein	methylthioalkylmalate synthase-like 4	0	109.439	42	18	85	6	1	631	68.6	6.6	191.33	18	14	7.98144e+07	7.58095e+07	7.7487e+07	6.06326e+07	5.47657e+07	5.38545e+07	1.31636	1.38425	1.43882	0.000922326	1.37981
AT1G18540.1	Master Protein	Ribosomal protein L6 family protein	0	38.346	31	8	65	3	1	233	26.1	10.1	118.34	8	0	5.87791e+07	4.3311e+07	42958634	9.11111e+07	1.03252e+08	9.17476e+07	0.645136	0.419471	0.468226	0.00198242	0.510944
AT1G18580.1	Master Protein	galacturonosyltransferase 11	0	9.353	5	3	8	2	1	537	61.8	8.05	10.72	3	0
AT1G18590.1	Master Protein	sulfotransferase 17	0	18.311	22	6	14	5	1	346	39.9	6.47	32.38	6	0	5.1743e+06	4.56383e+06	4.84928e+06	8.87537e+06	8.12664e+06	7.44798e+06	0.582996	0.561589	0.651086	0.00184134	0.598557
AT1G18630.1	Master Protein	glycine-rich RNA-binding protein 6	0	13.194	25	2	7	2	1	155	16	9.89	23.96	2	0	1.58534e+06	2.26069e+06	2.48028e+06	756526	1.02442e+06	1.02213e+06	2.09555	2.2068	2.42659	0.0143614	2.24298
AT1G18640.2	Master Protein	3-phosphoserine phosphatase	0	9.58	13	4	12	4	1	295	32.3	6.38	20.5	4	0	2.92025e+06	2.63927e+06	2.79227e+06	2.61325e+06	2.8931e+06	3.13589e+06	1.11747	0.912263	0.890424	0.602443	0.973387
AT1G18660.4	Master Protein	zinc finger (C3HC4-type RING finger) family protein	0	8.575	6	3	4	3	1	491	55.9	5.54	5.85	3	0	1.05603e+06	1.2814e+06	1.43003e+06	974010	1.15488e+06	1.07693e+06	1.08421	1.10956	1.32787	0.195756	1.17388
AT1G18700.4	Master Protein	DNAJ heat shock N-terminal domain-containing protein	0	12.852	7	3	9	3	1	715	80.7	6.76	15.69	3	0		1.34791e+06	1.4421e+06	129692	2.64387e+06	3.27839e+06
AT1G18720.1	Master Protein	Protein of unknown function (DUF962)	0.002	3.344	4	1	1	1	1	206	23.1	9.19	1.74	1	0
AT1G18730.1	Master Protein	NDH dependent flow 6	0	8.473	18	2	7	2	1	175	20.4	5.41	16.98	2	0	1.78214e+06	2.10494e+06	2.10711e+06	2.45956e+06	2.50001e+06	2.27034e+06	0.724578	0.841969	0.928105	0.0331961	0.83155
AT1G18800.1	Master Protein	NAP1-related protein 2	0	30.383	30	6	21	3	1	256	29.5	4.3	38.19	6	0	2.73102e+06	3.99062e+06	3.86345e+06	3.04137e+06	2.57675e+06	2.96447e+06	0.897959	1.5487	1.30325	0.191696	1.24997
AT1G18890.1	Master Protein	calcium-dependent protein kinase 1	0.004	3.127	2	1	4	1	1	545	61.4	6.62	11.22	1	0	316795	460157	486675	479401	431552	468743	0.660814	1.06629	1.03825	0.518569	0.921785
AT1G18980.1	Master Protein	RmlC-like cupins superfamily protein	0.002	3.734	5	1	1	1	1	220	23.2	8.68	2.83	1	0
AT1G19020.1	Master Protein	unknown protein; BEST Arabidopsis thaliana protein match is: unknown protein (TAIR:AT3G48180.1); Has 88 Blast hits to 88 proteins in 15 species: Archae - 0; Bacteria - 0; Metazoa - 0; Fungi - 0; Plants - 88; Viruses - 0; Other Eukaryotes - 0 (source: NCBI BLink).	0.029	1.826	9	1	1	1	1	86	9.2	10.17	1.74	1	0
AT1G19110.1	Master Protein	inter-alpha-trypsin inhibitor heavy chain-related	0	9.192	4	2	5	2	1	754	83	5.95	13.6	2	0
AT1G19130.1	Master Protein	CONTAINS InterPro DOMAIN/s: Protein of unknown function DUF985 (InterPro:IPR009327), RmlC-like jelly roll fold (InterPro:IPR014710); Has 1465 Blast hits to 1465 proteins in 584 species: Archae - 10; Bacteria - 1038; Metazoa - 19; Fungi - 43; Plants - 51; Viruses - 0; Other Eukaryotes - 304 (source: NCBI BLink).	0	19.24	21	3	8	3	1	192	21.6	5.78	22.9	3	0	4.02079e+06	5.51898e+06	5.21419e+06	7.80424e+06	6.70876e+06	6.41353e+06	0.515205	0.822653	0.812998	0.0298385	0.716952
AT1G19140.2	Master Protein	FUNCTIONS IN: molecular_function unknown; INVOLVED IN: ubiquinone biosynthetic process; LOCATED IN: mitochondrion; EXPRESSED IN: 24 plant structures; EXPRESSED DURING: 15 growth stages; CONTAINS InterPro DOMAIN/s: COQ9 (InterPro:IPR013718), Ubiquinone biosynthesis protein COQ9 (InterPro:IPR012762); Has 35333 Blast hits to 34131 proteins in 2444 species: Archae - 798; Bacteria - 22429; Metazoa - 9…	0	18.491	16	3	9	3	1	312	34.4	8.69	16.8	3	0	3.91927e+06	4.42373e+06	4.2768e+06	2.22078e+06	2.66696e+06	2.96229e+06	1.76482	1.65872	1.44375	0.00374904	1.62243
AT1G19150.1	Master Protein	photosystem I light harvesting complex gene 6	0	5.15	9	2	3	2	1	270	29.9	6.29	3.52	2	0		845202	1.01204e+06			643142
AT1G19290.1	Master Protein	Pentatricopeptide repeat (PPR) superfamily protein	0.017	2.073	1	1	1	1	1	904	101.8	8.32	0	1	0	2.33291e+06	2.33909e+06	2.37636e+06	2.12295e+06	2.50689e+06	2.35535e+06	1.0989	0.933063	1.00892	0.860623	1.01363
AT1G19360.1	Master Protein	Nucleotide-diphospho-sugar transferase family protein	0	16.149	11	4	14	4	1	428	48.2	8.1	26.22	4	0	3.81425e+06	4.04467e+06	3.97628e+06	4.66352e+06	4.79777e+06	4.7427e+06	0.817891	0.84303	0.838401	0.000553569	0.833107
AT1G19410.1	Master Protein	FBD / Leucine Rich Repeat domains containing protein	0.029	1.814	2	1	1	1	1	435	49.3	6.05	1.97	1	0
AT1G19430.1	Master Protein	S-adenosyl-L-methionine-dependent methyltransferases superfamily protein	0.005	2.947	2	1	1	1	1	724	82.6	6.2	0	1	0
AT1G19440.1	Master Protein	3-ketoacyl-CoA synthase 4	0	6.032	5	2	4	1	1	516	57.8	8.85	2.67	2	1		345872		281775	405817	288887
AT1G19520.1	Master Protein	pentatricopeptide (PPR) repeat-containing protein	0	13.181	7	4	10	4	1	725	82.5	5.38	20.52	4	0	9.38872e+06	1.00215e+07	9.36344e+06	7.93139e+06	8.69232e+06	7.56742e+06	1.18374	1.15291	1.23734	0.0180636	1.19133
AT1G19530.1	Master Protein	unknown protein; FUNCTIONS IN: molecular_function unknown; INVOLVED IN: N-terminal protein myristoylation, anaerobic respiration; LOCATED IN: cellular_component unknown; EXPRESSED IN: leaf apex, inflorescence meristem, hypocotyl, root, flower; EXPRESSED DURING: petal differentiation and expansion stage; Has 47 Blast hits to 47 proteins in 13 species: Archae - 0; Bacteria - 0; Metazoa - 0; Fungi -…	0	7.227	22	2	2	2	1	117	13.6	9.2	4.81	2	0	772764	705438	726436	1.26764e+06	1.38972e+06	1.94651e+06	0.609606	0.50761	0.3732	0.0189319	0.496806
AT1G19570.1	Master Protein	dehydroascorbate reductase	0	70.089	70	11	71	11	1	213	23.6	5.91	139.76	11	0	9.68625e+07	9.45213e+07	9.87353e+07	5.05624e+07	5.63004e+07	5.57142e+07	1.9157	1.67887	1.77217	4.17246e-05	1.78892
AT1G19580.1	Master Protein	gamma carbonic anhydrase 1	0	32.953	31	6	22	4	1	275	30	7.59	47.74	6	0	3.73952e+06	5.53101e+06	5.15479e+06	4.91608e+06	5.58653e+06	5.47544e+06	0.76067	0.990061	0.941438	0.425185	0.89739
AT1G19600.1	Master Protein	pfkB-like carbohydrate kinase family protein	0	8.192	7	2	4	2	1	355	37.8	5.45	7.57	2	0	413089	1.64065e+06	1.64839e+06		291753	303221
AT1G19690.1	Master Protein	NAD(P)-binding Rossmann-fold superfamily protein	0	5.326	6	2	3	2	1	352	39.7	8.47	5.97	2	0	953957	999207	978976		624331	453809
AT1G19720.1	Master Protein	Pentatricopeptide repeat (PPR-like) superfamily protein	0	15.648	5	4	6	4	1	894	100.8	7.91	14.94	4	0	770719	747094	925653	858127	239045	534273	0.898141	3.12533	1.73255	0.222021	1.91867
AT1G19730.1	Master Protein	Thioredoxin superfamily protein	0.02	2	9	1	1	1	1	119	13.1	5.5	1.72	1	0	360642			495784
AT1G19835.1	Master Protein	Plant protein of unknown function (DUF869)	0	10.859	5	4	6	3	1	982	109.7	5.27	12.85	4	1	911843	956644	771060	1.21834e+06	1.06969e+06	615854	0.748432	0.894317	1.25202	0.666355	0.964922
AT1G19870.1	Master Protein	IQ-domain 32	0	52.6	23	12	34	12	1	794	86.8	5.3	72.47	12	0	4.96627e+06	6.35249e+06	6.78923e+06	6.71278e+06	7.29245e+06	8.42601e+06	0.739823	0.871105	0.805747	0.125206	0.805558
AT1G19880.1	Master Protein	Regulator of chromosome condensation (RCC1) family protein	0	10.635	8	3	4	3	1	538	57.8	7.64	11.4	3	0	1.77488e+06	1.80947e+06	1.82658e+06	577822	2.16077e+06	1.85662e+06	3.07168	0.837418	0.983817	0.605118	1.63097
AT1G19920.1	Master Protein	Pseudouridine synthase/archaeosine transglycosylase-like family protein	0	46.683	30	13	40	8	1	476	53.6	6.61	76.58	13	2	1.20644e+07	1.29796e+07	1.38335e+07	1.32229e+07	1.84544e+07	1.4229e+07	0.912389	0.703333	0.972209	0.236095	0.862644
AT1G20010.1	Master Protein	tubulin beta-5 chain	0	128.778	53	16	158	5	1	449	50.3	4.77	352.24	16	0	3.02604e+07	3.04004e+07	3.04397e+07	3.73073e+07	3.57446e+07	3.25962e+07	0.811111	0.850488	0.933843	0.0249533	0.865147
AT1G20020.1	Master Protein	ferredoxin-NADP(+)-oxidoreductase 2	0	92.981	49	14	84	12	1	369	41.1	8.31	189.95	14	0	1.21316e+08	1.37124e+08	1.44796e+08	1.39663e+08	1.13104e+08	1.1763e+08	0.868631	1.21238	1.23094	0.365237	1.10398
AT1G20050.1	Master Protein	C-8,7 sterol isomerase	0	10.797	12	2	8	2	1	223	25.1	8.54	24.76	2	0	4.57529e+06	6.54155e+06	6388455	4.48189e+06	5.00028e+06	5.3036e+06	1.02084	1.30824	1.20455	0.250709	1.17788
AT1G20110.1	Master Protein	RING/FYVE/PHD zinc finger superfamily protein	0	32.697	18	8	29	8	1	601	65.4	6.79	58.41	8	0	8.96853e+06	7.95871e+06	6.21008e+06	7.44734e+06	6.85897e+06	5.98833e+06	1.20426	1.16034	1.03703	0.356739	1.13388
AT1G20140.1	Master Protein	SKP1-like 4	0.003	3.309	7	1	2	1	1	163	18.2	4.68	2.42	1	0	772640	649855	740624	389488	467199	446301	1.98373	1.39096	1.65947	0.00274198	1.67806
AT1G20200.1	Master Protein	PAM domain (PCI/PINT associated module) protein	0	108.166	51	21	110	10	1	488	55.5	8.19	222.4	21	10	8.67722e+07	8.373e+07	8.3224e+07	7.59126e+07	7.10106e+07	6.94484e+07	1.14305	1.17912	1.19836	0.00513172	1.17351
AT1G20220.1	Master Protein	Alba DNA/RNA-binding protein	0	10.745	11	3	10	3	1	315	33.7	9.92	15.26	3	0	8.78464e+06	8.5186e+06	9.56934e+06	6.78348e+06	6.56184e+06	7.72195e+06	1.295	1.2982	1.23924	0.0152056	1.27748
AT1G20260.1	Master Protein	ATPase, V1 complex, subunit B protein	0	162.251	54	20	163	3	1	487	54.3	5.1	421.26	20	0	4.98552e+07	4.47367e+07	4.31745e+07	5.26898e+07	5.55703e+07	4.90299e+07	0.946203	0.805048	0.880575	0.0782934	0.877275
AT1G20330.1	Master Protein	sterol methyltransferase 2	0	51.68	33	11	53	9	1	361	40.4	6.11	129.62	11	2	3.2006e+07	2.91409e+07	2.93666e+07	2.52446e+07	2.38533e+07	2.64094e+07	1.26783	1.22167	1.11198	0.013264	1.20049
AT1G20340.1	Master Protein	Cupredoxin superfamily protein	0	13.144	14	1	9	1	1	167	17	5.2	26.84	1	0	4.25505e+07	6.49555e+07	61276793	6.89917e+07	7.49932e+07	9.4159e+07	0.616749	0.866152	0.65078	0.0877778	0.711227
AT1G20370.1	Master Protein	Pseudouridine synthase family protein	0	6.353	4	1	5	1	1	549	61.5	5.33	12.56	1	0		477933	540245			253465
AT1G20430.1	Master Protein	unknown protein; Has 29 Blast hits to 29 proteins in 10 species: Archae - 0; Bacteria - 0; Metazoa - 0; Fungi - 0; Plants - 29; Viruses - 0; Other Eukaryotes - 0 (source: NCBI BLink).	0.015	2.176	10	1	1	1	1	116	12.8	9.28	2.39	1	0
AT1G20440.1	Master Protein	cold-regulated 47	0	72.281	72	13	90	12	1	265	29.9	4.77	174.33	13	0	1.12697e+08	1.08912e+08	1.07517e+08	2.1826e+08	1.89996e+08	1.86207e+08	0.516345	0.573235	0.577408	0.000984356	0.555663
AT1G20450.1	Master Protein	Dehydrin family protein	0	47.918	48	8	47	8	1	260	29.5	5.17	98.62	8	0	3.18584e+07	3.55642e+07	3.46893e+07	4.3296e+07	3.88445e+07	2.3128e+07	0.735828	0.915553	1.49988	0.873849	1.05042
AT1G20510.1	Master Protein	OPC-8:0 CoA ligase1	0.001	4.411	2	1	1	1	1	546	59.3	8.32	3.51	1	0	762944	919487	938965	653636	663680	647070	1.16723	1.38544	1.4511	0.0173014	1.33459
AT1G20540.1	Master Protein	Transducin/WD40 repeat-like superfamily protein	0.002	3.489	3	1	1	1	1	351	39	5.26	2.34	1	0	251765	257548	322347	250672	311683	220005	1.00436	0.826315	1.46518	0.664751	1.09862
AT1G20560.1	Master Protein	acyl activating enzyme 1	0	10.189	10	3	7	3	1	556	61	7.83	19.38	3	0	2.66472e+06	3.05761e+06	3.40278e+06	1.48204e+06	1.66472e+06	1.07468e+06	1.79801	1.83671	3.16634	0.00404265	2.26702
AT1G20575.1	Master Protein	Nucleotide-diphospho-sugar transferases superfamily protein	0	6.712	11	2	3	2	1	246	27.7	9.04	8.37	2	0	388167	338935	336981	538497	564793	416615	0.720833	0.600105	0.808853	0.0353536	0.70993
AT1G20580.1	Master Protein	Small nuclear ribonucleoprotein family protein	0	24.696	26	3	12	2	1	131	14.2	10.27	21.53	3	1	8.59723e+06	6.42167e+06	7.01175e+06	8.96868e+06	6.0137e+06	5.90356e+06	0.958584	1.06784	1.18771	0.765605	1.07138
AT1G20600.1	Master Protein	AP2/B3-like transcriptional factor family protein	0	6.805	12	2	4	1	1	237	27.3	4.74	4.61	2	0	1.48383e+06	1.73917e+06	1.41866e+06			134465
AT1G20620.1	Master Protein	catalase 3	0	141.084	50	21	228	14	1	492	56.7	7.64	525.66	21	6	5.55038e+08	5.37806e+08	5.57009e+08	5.79882e+08	4.96187e+08	5.44341e+08	0.957157	1.08388	1.02327	0.714727	1.02144
AT1G20630.1	Master Protein	catalase 1	0	91.599	33	14	119	5	1	492	56.7	7.42	236.73	14	0	1.55833e+07	9.50224e+06	9.65577e+06	1.47469e+07	1.08443e+07	1.00219e+07	1.05672	0.87624	0.963465	0.912231	0.965474
AT1G20693.1	Master Protein	high mobility group B2	0.015	2.142	10	1	2	1	1	144	16	6.92	4.15	1	0	375484	363655	382147	304090	355403	363311	1.23478	1.02322	1.05185	0.164764	1.10328
AT1G20760.1	Master Protein	Calcium-binding EF hand family protein	0	27.139	11	7	26	7	1	1019	109.8	5.12	50.65	7	0	3.1338e+06	3.17787e+06	3.1138e+06	2.97123e+06	3.32089e+06	2.34415e+06	1.05472	0.956932	1.32833	0.410247	1.11332
AT1G20810.1	Master Protein	FKBP-like peptidyl-prolyl cis-trans isomerase family protein	0	15.609	14	2	10	2	1	232	25.5	9.32	19.71	2	0	2.52275e+06	430352	449055	1.95075e+06	2.54213e+06	2.6203e+06	1.29322	0.169288	0.171376	0.163534	0.544628
AT1G20816.1	Master Protein	unknown protein; BEST Arabidopsis thaliana protein match is: unknown protein (TAIR:AT1G76405.2); Has 52 Blast hits to 52 proteins in 19 species: Archae - 0; Bacteria - 0; Metazoa - 0; Fungi - 0; Plants - 50; Viruses - 0; Other Eukaryotes - 2 (source: NCBI BLink).	0.017	2.1	5	1	1	1	1	167	19.8	9.48	1.8	1	0		1.53184e+06	1.44314e+06		897892	1.0622e+06
AT1G20830.1	Master Protein	multiple chloroplast division site 1	0.001	4.588	6	2	4	2	1	349	39.4	8.95	9.48	2	0	1.02589e+06	921924	943640	688369	354543	368179	1.49033	2.60032	2.563	0.0122079	2.21788
AT1G20840.1	Master Protein	tonoplast monosaccharide transporter1	0	9.884	5	2	7	2	1	734	79.4	5.41	12.34	2	0	1.56191e+06	2.06805e+06	2.48932e+06	1.04972e+06		609131
AT1G20920.1	Master Protein	P-loop containing nucleoside triphosphate hydrolases superfamily protein	0.011	2.328	2	1	1	1	1	1166	133	5.87	0	1	0
AT1G20930.1	Master Protein	cyclin-dependent kinase B2;2	0.002	3.375	4	1	2	1	1	315	35.8	8.69	4.95	1	0	280555	336033	428743	159369	186517	203125	1.76041	1.80162	2.11074	0.0213741	1.89092
AT1G20950.1	Master Protein	Phosphofructokinase family protein	0	150.857	52	24	152	14	1	614	67.1	6.99	354.54	24	11	9.91795e+07	1.01584e+08	1.03245e+08	7.98749e+07	8.79554e+07	7.99987e+07	1.24169	1.15495	1.29059	0.00304552	1.22907
AT1G20960.2	Master Protein	U5 small nuclear ribonucleoprotein helicase, putative	0	74.728	12	20	43	20	1	2171	247	5.74	98.36	20	0	1.53329e+07	1.13081e+07	1.56331e+07	1.34052e+07	1.309e+07	1.47924e+07	1.1438	0.863876	1.05684	0.836031	1.02151
AT1G20970.1	Master Protein	FUNCTIONS IN: molecular_function unknown; INVOLVED IN: biological_process unknown; LOCATED IN: plasma membrane, vacuole; EXPRESSED IN: guard cell, cultured cell; BEST Arabidopsis thaliana protein match is: proton pump interactor 1 (TAIR:AT4G27500.1); Has 30201 Blast hits to 17322 proteins in 780 species: Archae - 12; Bacteria - 1396; Metazoa - 17338; Fungi - 3422; Plants - 5037; Viruses - 0; Othe…	0	55.001	17	14	45	14	1	1364	150.1	4.75	93.53	14	0	1.00925e+07	1.06704e+07	1.01833e+07	9.42362e+06	1.06664e+07	1.0119e+07	1.07098	1.00037	1.00635	0.573964	1.0259
AT1G21060.1	Master Protein	Protein of unknown function, DUF547	0.05	1.58	1	1	3	1	1	505	56.7	8.81	5.08	1	0	826229	653674	698397	976684	946311	992161	0.845953	0.690761	0.703915	0.0100517	0.746876
AT1G21065.1	Master Protein	unknown protein; INVOLVED IN: biological_process unknown; LOCATED IN: chloroplast; EXPRESSED IN: 22 plant structures; EXPRESSED DURING: 13 growth stages; CONTAINS InterPro DOMAIN/s: Uncharacterised protein family UPF0047 (InterPro:IPR001602); Has 3800 Blast hits to 3784 proteins in 1137 species: Archae - 215; Bacteria - 2154; Metazoa - 42; Fungi - 99; Plants - 99; Viruses - 0; Other Eukaryotes - …	0.006	2.673	4	1	5	1	1	217	23.7	9.45	5.44	1	0	2.28449e+06	1.51239e+06	1651524	1.59613e+06	1.82894e+06	1.31962e+06	1.43127	0.82692	1.25151	0.448568	1.1699
AT1G21080.1	Master Protein	DNAJ heat shock N-terminal domain-containing protein	0	24.894	19	6	18	6	1	391	43.9	6.23	39.34	6	0	1.31474e+07	1.36402e+07	1.55445e+07	9.90361e+06	8.89113e+06	1.22283e+07	1.32753	1.53414	1.27119	0.0373775	1.37762
AT1G21130.1	Master Protein	O-methyltransferase family protein	0	23.587	20	7	18	7	1	373	40.7	5.15	35.51	7	0	1.08753e+07	1.01754e+07	1.00398e+07	9.07138e+06	9.19826e+06	8.89081e+06	1.19885	1.10623	1.12923	0.00874828	1.14477
AT1G21320.2	Master Protein	nucleotide binding;nucleic acid binding	0.011	2.342	6	1	1	1	1	253	28.2	6.8	1.67	1	0	4.04345e+06	2.70831e+06	3.96823e+06	5.62844e+06	4.06605e+06	4.42925e+06	0.718396	0.666078	0.895914	0.151242	0.76013
AT1G21350.3	Master Protein	Thioredoxin superfamily protein	0.009	2.46	11	1	2	1	1	252	28.1	8.94	5.51	1	0	864901		281989	897752
AT1G21380.1	Master Protein	Target of Myb protein 1	0	23.852	15	5	21	5	1	506	55.8	5.01	49.17	5	0	4.05138e+06	6.21933e+06	6.76278e+06	4.03086e+06	4.11331e+06	4.72463e+06	1.00509	1.512	1.43139	0.180428	1.31616
AT1G21440.1	Master Protein	Phosphoenolpyruvate carboxylase family protein	0	41.07	31	9	32	7	1	336	36.3	7.15	77.16	9	2	1.25409e+07	1.19646e+07	1.44655e+07	1.76174e+07	1.90869e+07	1.81448e+07	0.711847	0.626848	0.797224	0.00368611	0.711973
AT1G21600.2	Master Protein	plastid transcriptionally active 6	0	6.24	11	3	6	3	1	328	37.4	5.02	8.28	3	0	893100	233581	288121	799486	432187	421543	1.11709	0.540462	0.68349	0.762051	0.780348
AT1G21630.2	Master Protein	Calcium-binding EF hand family protein	0	35.599	10	8	20	8	1	1247	135.3	5.81	37.37	8	0	3.47042e+06	4.62705e+06	3337564	4.12688e+06	3.81477e+06	4.11873e+06	0.840931	1.21293	0.810338	0.647364	0.954733
AT1G21640.2	Master Protein	NAD kinase 2	0.005	2.94	1	1	1	1	1	999	110.8	7.43	2.69	1	0	904892	663924	863006	976402	1.2014e+06	960899	0.926761	0.552623	0.898123	0.0935774	0.792503
AT1G21650.3	Master Protein	Preprotein translocase SecA family protein	0	8.795	2	3	4	3	1	1805	203	5.63	7.34	3	0	1.79175e+06	2.58467e+06	2.32278e+06	1.80717e+06	1.19978e+06	1.55457e+06	0.991468	2.15429	1.49416	0.07138	1.54664
AT1G21660.1	Master Protein	Chaperone DnaJ-domain superfamily protein	0	5.303	5	2	2	2	1	523	56.9	6.99	4.55	2	0	506100	1.09499e+06	1.1223e+06	807451	1.27766e+06	1.05321e+06	0.626788	0.857026	1.0656	0.599046	0.849805
AT1G21670.1	Master Protein	LOCATED IN: cell wall, plant-type cell wall; EXPRESSED IN: 23 plant structures; EXPRESSED DURING: 14 growth stages; CONTAINS InterPro DOMAIN/s: WD40-like Beta Propeller (InterPro:IPR011659), Six-bladed beta-propeller, TolB-like (InterPro:IPR011042); BEST Arabidopsis thaliana protein match is: DPP6 N-terminal domain-like protein (TAIR:AT1G21680.1); Has 8461 Blast hits to 5060 proteins in 1257 spec…	0	36.553	19	9	26	8	1	703	77.2	9.29	51.56	9	1	6.9373e+06	8.61632e+06	9.83265e+06	9.43282e+06	1.25183e+07	1.07926e+07	0.735443	0.6883	0.911054	0.115934	0.778266
AT1G21680.1	Master Protein	DPP6 N-terminal domain-like protein	0	15.2	6	3	11	2	1	706	78.4	6.79	25.92	3	0	820738	903814	1.00064e+06	503938	516570	639154	1.62865	1.74965	1.56557	0.00625996	1.64795
AT1G21690.3	Master Protein	ATPase family associated with various cellular activities (AAA)	0.012	2.291	3	1	1	1	1	341	38	6.18	1.67	1	0	281168	396390	301290	218936	246188	326611	1.28425	1.61011	0.922474	0.263916	1.27228
AT1G21720.1	Master Protein	proteasome beta subunit C1	0	28.27	38	5	17	2	1	204	22.8	5.47	32.89	5	2	2.29806e+07	2.16583e+07	2.31621e+07	6.06986e+06	1.32613e+07	1.33284e+07	3.78602	1.63319	1.7378	0.00882593	2.38567
AT1G21750.1	Master Protein	PDI-like 1-1	0	154.545	60	28	191	25	1	501	55.6	4.92	410.08	28	2	3.00809e+08	3.21211e+08	3.2054e+08	2.70094e+08	2.92139e+08	2.86416e+08	1.11372	1.09951	1.11914	0.0291182	1.11079
AT1G21770.1	Master Protein	Acyl-CoA N-acyltransferases (NAT) superfamily protein	0	15.035	14	2	8	2	1	111	12.6	6.87	16.13	2	0	2.31583e+06	1.93251e+06	2.10843e+06	1.76562e+06	2.62642e+06	3.26595e+06	1.31163	0.735796	0.645579	0.388331	0.897667
AT1G21870.1	Master Protein	golgi nucleotide sugar transporter 5	0.002	3.907	4	1	3	1	1	341	38.8	9.33	7.37	1	0	339389	405218	444778	507636	389768	292800	0.668567	1.03964	1.51905	0.997049	1.07575
AT1G21880.2	Master Protein	lysm domain GPI-anchored protein 1 precursor	0	4.942	5	1	2	1	1	416	43.5	5.07	4.61	1	0
AT1G21900.1	Master Protein	emp24/gp25L/p24 family/GOLD family protein	0.002	3.492	4	1	6	1	1	216	24.3	6.73	11.82	1	0	1.32657e+06	647728	602199	579345	758812	498733	2.28977	0.853608	1.20746	0.373886	1.45028
AT1G22170.1	Master Protein	Phosphoglycerate mutase family protein	0.017	2.09	3	1	2	1	1	334	37.3	8.19	4.4	1	0	137382	504174	446754			238355
AT1G22200.1	Master Protein	Endoplasmic reticulum vesicle transporter protein	0	10.485	11	3	5	3	1	386	43.8	6.62	7.27	3	0	1.91266e+06	2.20456e+06	2.02646e+06	1.84103e+06	1.50537e+06	1.74277e+06	1.03891	1.46447	1.16278	0.0549593	1.22205
AT1G22270.1	Master Protein	Trm112p-like protein	0	16.039	30	3	13	3	1	124	14	5.73	29.34	3	0	1.00124e+07	1.19402e+07	1.17596e+07	3.26265e+06	4.46362e+06	6.52421e+06	3.0688	2.67501	1.80245	0.00461341	2.51542
AT1G22280.3	Master Protein	phytochrome-associated protein phosphatase type 2C	0	8.531	13	3	6	2	1	287	31.4	8.5	12.89	3	0	676465	604040	621055	523567	689384	821285	1.29203	0.876202	0.7562	0.64482	0.974811
AT1G22300.1	Master Protein	general regulatory factor 10	0	78.195	52	12	96	9	1	254	28.9	4.81	207.78	12	3	1.33863e+08	1.2518e+08	1.25658e+08	1.33782e+08	1.28145e+08	1.58511e+08	1.00061	0.976863	0.792736	0.288529	0.923402
AT1G22330.1	Master Protein	RNA-binding (RRM/RBD/RNP motifs) family protein	0.044	1.622	4	1	1	1	1	291	32	6.61	2.06	1	0	938825	932297	761234	1.6755e+06	1.50049e+06	1.9911e+06	0.560325	0.621329	0.382319	0.00548713	0.521324
AT1G22360.1	Master Protein	UDP-glucosyl transferase 85A2	0	20.733	13	8	12	4	1	481	54.3	5.49	18.97	8	4	1.05268e+07	9.59809e+06	9.49127e+06	1.62504e+07	1.75268e+07	1.67678e+07	0.64779	0.547622	0.56604	0.000147705	0.587151
AT1G22400.1	Master Protein	UDP-Glycosyltransferase superfamily protein	0	13.891	10	6	9	2	1	489	55	5.1	13.17	6	0	2.42568e+06	1.09851e+06	1.09673e+06	4.49166e+06	1.81549e+06	1.90657e+06	0.540042	0.605077	0.575236	0.289897	0.573451
AT1G22410.1	Master Protein	Class-II DAHP synthetase family protein	0	82.638	36	14	77	10	1	527	58.3	8.32	159	14	3	5.20056e+07	5.71995e+07	5.44908e+07	2.639e+07	3.10679e+07	2.97585e+07	1.97065	1.84111	1.8311	0.000239118	1.88096
AT1G22430.1	Master Protein	GroES-like zinc-binding dehydrogenase family protein	0	27.657	23	6	15	6	1	388	42.5	6.54	34.72	6	0	2.2422e+06	2.60196e+06	1.8235e+06	3.73345e+06	5.4942e+06	2.99716e+06	0.600571	0.473583	0.608408	0.0749465	0.560854
AT1G22440.1	Master Protein	Zinc-binding alcohol dehydrogenase family protein	0.002	3.681	4	1	1	1	1	386	42.4	6.05	2.94	1	0	633699	759513	928327	476468	417298	229740	1.32999	1.82007	4.04077	0.0242843	2.39695
AT1G22450.1	Master Protein	cytochrome C oxidase 6B	0	31.834	40	7	31	6	1	191	21.2	4.34	55.55	7	1	6.80055e+07	8.17803e+07	79539779	5.32744e+07	6.10341e+07	6.38073e+07	1.27651	1.33991	1.24656	0.0323582	1.28766
AT1G22520.2	Master Protein	Domain of unknown function (DUF543)	0	16.195	21	3	12	3	1	179	20	7.09	30.18	3	0	1.0451e+07	1.0524e+07	9828152	6.34154e+06	5.79873e+06	6.39307e+06	1.64802	1.81488	1.53731	0.000149424	1.66674
AT1G22530.1	Master Protein	PATELLIN 2	0	159.415	57	35	149	32	1	683	76	4.92	351.78	35	3	7.05032e+07	7.06455e+07	7.02496e+07	1.77556e+08	1.85403e+08	1.94086e+08	0.397077	0.381038	0.361951	1.7506e-05	0.380022
AT1G22610.1	Master Protein	C2 calcium/lipid-binding plant phosphoribosyltransferase family protein	0.013	2.24	1	1	1	1	1	1029	118.3	8.92	1.8	1	0	337658	163465	104884	99414.9	181437	236345	3.39646	0.900944	0.443774	0.731486	1.58039
AT1G22620.1	Master Protein	Phosphoinositide phosphatase family protein	0.008	2.526	3	1	1	1	1	912	102.7	6.6	0	1	0
AT1G22650.1	Master Protein	Plant neutral invertase family protein	0	14.517	8	3	11	2	1	534	60.8	6.24	26.05	3	0
AT1G22660.1	Master Protein	Polynucleotide adenylyltransferase family protein	0	7.285	4	2	2	2	1	605	68.9	6.62	4.84	2	0	2.6595e+06	1.3175e+06	1.2246e+06	349687	800442	931760	7.60538	1.64597	1.31429	0.10404	3.52188
AT1G22700.1	Master Protein	Tetratricopeptide repeat (TPR)-like superfamily protein	0	10.857	15	3	5	3	1	301	33.6	9.41	12.89	3	0	1.03234e+07	7.563e+06	8.03023e+06	8.6678e+06	6.9968e+06	5.60267e+06	1.191	1.08092	1.43329	0.276139	1.23507
AT1G22710.1	Master Protein	sucrose-proton symporter 2	0	12.404	7	2	8	2	1	512	54.5	9.03	13.98	2	0	477933	343240	323042	2.12275e+06	4.80176e+06	3.61879e+06	0.225148	0.0714822	0.0892679	0.0156807	0.128633
AT1G22730.1	Master Protein	MA3 domain-containing protein	0	11.946	7	3	5	3	1	693	77.2	5.22	14.23	3	0	509536	677879	944212		511228	374356
AT1G22740.1	Master Protein	RAB GTPase homolog G3B	0	15.398	26	4	20	1	1	203	22.9	5.48	46.44	4	0	152286	218658	251378	387681	586559	503974	0.392812	0.37278	0.498792	0.0115631	0.421462
AT1G22780.1	Master Protein	Ribosomal protein S13/S18 family	0	61.769	49	8	84	8	1	152	17.5	10.54	156.96	8	0	3.08628e+08	4.05985e+08	3.85958e+08	2.68504e+08	3.20317e+08	3.07502e+08	1.14943	1.26745	1.25514	0.1121	1.22401
AT1G22840.1	Master Protein	CYTOCHROME C-1	0	10.939	30	3	10	3	1	114	12.4	9.31	22.7	3	0	6.07249e+06	7.47181e+06	7895765	1.46535e+06	1.88081e+06	2.12132e+06	4.14405	3.97265	3.72211	0.000798985	3.94627
AT1G22850.1	Master Protein	SNARE associated Golgi protein family	0	8.97	8	2	8	2	1	344	36.9	8.66	11.84	2	0	1.53879e+06	1.45622e+06	1.51094e+06	1.29993e+06	1.06957e+06	1.30167e+06	1.18375	1.3615	1.16077	0.0262045	1.23534
AT1G22882.1	Master Protein	Galactose-binding protein	0.018	2.063	2	1	1	1	1	660	74.1	5.19	0	1	0
AT1G22920.1	Master Protein	COP9 signalosome 5A	0	25.805	24	6	13	6	1	357	39.7	5.27	32.1	6	0	6.02007e+06	5.16691e+06	8280672	4.56019e+06	6.30998e+06	5.8614e+06	1.32013	0.818849	1.41275	0.440826	1.18391
AT1G22940.1	Master Protein	thiamin biosynthesis protein, putative	0	30.925	21	7	17	7	1	522	55.8	6.55	41.34	7	0	3.61604e+06	2.79506e+06	2.60202e+06	3.08999e+06	4.09486e+06	2.7358e+06	1.17024	0.682578	0.951098	0.586513	0.934639
AT1G22970.1	Master Protein	unknown protein; BEST Arabidopsis thaliana protein match is: unknown protein (TAIR:AT1G71150.1); Has 134 Blast hits to 132 proteins in 48 species: Archae - 0; Bacteria - 0; Metazoa - 66; Fungi - 10; Plants - 48; Viruses - 0; Other Eukaryotes - 10 (source: NCBI BLink).	0	9.845	8	2	4	2	1	357	39.4	4.77	9.81	2	0	2.25329e+06	5.71164e+06	723690	1.4071e+06	964785	322953	1.60138	5.92012	2.24085	0.25597	3.25412
AT1G23080.1	Master Protein	Auxin efflux carrier family protein	0	10.343	6	3	6	2	1	619	67.5	7.84	8.73	3	0	171058	363529	278970	371553	475942	588763	0.460385	0.76381	0.473823	0.0686101	0.566006
AT1G23090.1	Master Protein	sulfate transporter 91	0	5.41	2	1	3	1	1	631	69	8.95	2.64	1	0	319207	272379	239574	363829	458070	469209	0.877355	0.594622	0.510591	0.0195528	0.660856
AT1G23100.1	Master Protein	GroES-like family protein	0	15.107	57	5	12	5	1	97	10.5	8.5	26.19	5	0	1.40744e+07	1.42865e+07	1.46569e+07	3.42506e+06	2.6136e+06	3.94854e+06	4.10924	5.46621	3.71199	1.3067e-05	4.42915
AT1G23130.1	Master Protein	Polyketide cyclase/dehydrase and lipid transport superfamily protein	0	11.475	23	3	5	3	1	160	17.8	6.21	8.88	3	0			163702	2.9103e+06	2.97499e+06	2.95322e+06
AT1G23140.1	Master Protein	Calcium-dependent lipid-binding (CaLB domain) family protein	0	7.601	19	2	4	2	1	165	18.6	4.61	7.39	2	0	270990	201119	138790	500226	594085	422253	0.541735	0.338535	0.328689	0.00853335	0.402986
AT1G23180.1	Master Protein	ARM repeat superfamily protein	0	44.333	16	11	29	11	1	834	91.6	5.43	59.72	11	0	8.91493e+06	1.01439e+07	10152990	6.53413e+06	7.73229e+06	7.93831e+06	1.36436	1.31189	1.27899	0.0177068	1.31841
AT1G23190.1	Master Protein	Phosphoglucomutase/phosphomannomutase family protein	0	153.564	61	28	176	16	1	583	63.1	6.3	339.14	28	14	2.56828e+08	2.72247e+08	2.694e+08	1.88626e+08	2.21503e+08	2.11495e+08	1.36157	1.22909	1.27379	0.00551553	1.28815
AT1G23260.1	Master Protein	MMS ZWEI homologue 1	0.01	2.42	8	1	3	1	1	158	17.8	5.24	1.72	1	0	1.06862e+06	831383	786242	856829	818829	670683	1.24719	1.01533	1.1723	0.338737	1.14494
AT1G23290.1	Master Protein	Ribosomal protein L18e/L15 superfamily protein	0	26.505	38	5	35	5	1	146	16.3	10.51	63.85	5	0	1.76994e+08	2.00245e+08	2.05794e+08	1.41844e+08	1.4749e+08	1.70517e+08	1.24781	1.35769	1.20688	0.0299065	1.27079
AT1G23310.1	Master Protein	glutamate:glyoxylate aminotransferase	0	191.845	55	22	261	11	1	481	53.3	6.89	615.41	22	13	3.75547e+08	3.63583e+08	3.71154e+08	4.98671e+08	4.99585e+08	4.88662e+08	0.753097	0.72777	0.75953	1.42884e-05	0.746799
AT1G23400.1	Master Protein	RNA-binding CRS1 / YhbY (CRM) domain-containing protein	0.025	1.888	6	1	1	1	1	564	63.6	8.37	3.66	1	0
AT1G23440.1	Master Protein	Peptidase C15, pyroglutamyl peptidase I-like	0	24.859	37	6	16	6	1	217	23.6	7.06	30.67	6	0	4.00783e+06	4.9041e+06	4.38836e+06	3.99298e+06	2.80919e+06	3.57559e+06	1.00372	1.74574	1.22731	0.087734	1.32559
AT1G23700.1	Master Protein	Protein kinase superfamily protein	0.046	1.609	2	1	1	1	1	473	53.5	6	0	1	0
AT1G23730.1	Master Protein	beta carbonic anhydrase 3	0	15.485	16	3	7	1	1	258	28.8	6.98	15.06	3	0					263337	225126
AT1G23740.1	Master Protein	Oxidoreductase, zinc-binding dehydrogenase family protein	0	76.606	50	16	62	16	1	386	41	8.35	154.51	16	0	3.86315e+07	4.9161e+07	4.79957e+07	8.01791e+07	8.54209e+07	8.94715e+07	0.481815	0.575515	0.536435	0.000748731	0.531255
AT1G23800.1	Master Protein	aldehyde dehydrogenase 2B7	0	19.662	16	7	15	4	1	534	58.1	7.33	23.8	7	0	533076	1.26816e+06	1.33289e+06	2.8642e+06	2.50291e+06	2.49254e+06	0.186117	0.506673	0.53475	0.00517661	0.40918
AT1G23820.1	Master Protein	spermidine synthase 1	0	82.181	41	11	74	8	1	378	41.7	5.17	163.26	11	3	7.08895e+07	8.08087e+07	8.1759e+07	5.46751e+07	6.21433e+07	7.41664e+07	1.29656	1.30036	1.10237	0.10058	1.2331
AT1G23860.1	Master Protein	RS-containing zinc finger protein 21	0	7.563	12	2	7	1	1	187	21.5	11.33	9.98	2	0	251206	460378	471455		159104
AT1G23870.1	Master Protein	trehalose-phosphatase/synthase 9	0	10.811	4	3	3	3	1	867	98.4	6.34	8.98	3	0	1.94671e+06	770670	1.26745e+06	1.98127e+06	2.27851e+06	2.68285e+06	0.982558	0.338234	0.472428	0.0679064	0.59774
AT1G23900.1	Master Protein	gamma-adaptin 1	0	18.535	7	5	8	5	1	876	96.4	5.71	19.49	5	0	2.12849e+06	1.83898e+06	1.62385e+06	2.57756e+06	1.50733e+06	3.86377e+06	0.82578	1.22002	0.420276	0.322457	0.822026
AT1G24020.2	Master Protein	MLP-like protein 423	0	29.562	41	6	44	6	1	155	17	5.2	91.18	6	0	6.34513e+07	7.90665e+07	7.986e+07	9.05768e+07	9.80504e+07	1.03735e+08	0.700525	0.806386	0.769847	0.0236886	0.758919
AT1G24050.1	Master Protein	RNA-processing, Lsm domain	0	9.808	14	2	5	2	1	188	20.5	5.27	12.72	2	0	3.70628e+06	3.36568e+06	3.31303e+06	2.40766e+06	1.77096e+06	2.38451e+06	1.53937	1.90048	1.3894	0.00625368	1.60975
AT1G24100.1	Master Protein	UDP-glucosyl transferase 74B1	0	13.235	11	4	5	4	1	460	51	4.98	9.16	4	0	1.18073e+06	564761	1.20585e+06	2.11774e+06	1.82051e+06	2.05759e+06	0.557541	0.310221	0.586048	0.0113098	0.484603
AT1G24160.1	Master Protein	unknown protein; BEST Arabidopsis thaliana protein match is: unknown protein (TAIR:AT1G70100.3); Has 5230 Blast hits to 4162 proteins in 477 species: Archae - 30; Bacteria - 540; Metazoa - 2022; Fungi - 429; Plants - 280; Viruses - 32; Other Eukaryotes - 1897 (source: NCBI BLink).	0.014	2.213	3	1	1	1	1	540	59.5	8.75	2	1	0
AT1G24180.1	Master Protein	Thiamin diphosphate-binding fold (THDP-binding) superfamily protein	0	73.837	43	15	61	10	1	393	43.3	7.91	114.37	15	6	7.97028e+07	9.02802e+07	9.387e+07	4.97584e+07	6.98991e+07	6.6197e+07	1.6018	1.29158	1.41804	0.0257654	1.43714
AT1G24280.1	Master Protein	glucose-6-phosphate dehydrogenase 3	0	73.023	33	15	45	7	1	599	67.3	7.18	102.07	15	0	1.51083e+07	1.52237e+07	1.54184e+07	2.5225e+06	1.42132e+06	1.26766e+06	5.98942	10.7109	12.1629	4.83127e-06	9.62109
AT1G24300.1	Master Protein	GYF domain-containing protein	0	26.129	7	7	18	5	1	1495	166.2	6.04	38.66	7	2	3.04525e+06	4.60574e+06	4.47263e+06	1.85073e+06	3.63079e+06	3.14856e+06	1.64543	1.26852	1.42053	0.185594	1.44483
AT1G24360.1	Master Protein	NAD(P)-binding Rossmann-fold superfamily protein	0	24.079	22	5	25	5	1	319	33.5	9.41	60.06	5	0	2.74387e+07	3.05105e+07	3.02873e+07	1.33823e+07	1.94937e+07	2.07065e+07	2.05037	1.56514	1.46269	0.00950848	1.69274
AT1G24460.2	Master Protein	unknown protein; FUNCTIONS IN: molecular_function unknown; INVOLVED IN: biological_process unknown; LOCATED IN: cellular_component unknown; EXPRESSED IN: 22 plant structures; EXPRESSED DURING: 14 growth stages; BEST Arabidopsis thaliana protein match is: unknown protein (TAIR:AT4G31570.1).	0	18.741	4	6	10	6	1	1732	193.5	4.61	21.18	6	0	1.11856e+06	1.76242e+06	1.78781e+06	1.85643e+06	2.01591e+06	2.06075e+06	0.602532	0.874256	0.867552	0.137704	0.781446
AT1G24490.1	Master Protein	OxaA/YidC-like membrane insertion protein	0.021	1.993	2	1	2	1	1	499	55.2	7.59	2.44	1	0	1.13148e+06	1.80987e+06	1.74656e+06	625038	670764	919298	1.81026	2.69822	1.89989	0.0246856	2.13612
AT1G24510.1	Master Protein	TCP-1/cpn60 chaperonin family protein	0	92.718	35	18	67	18	1	535	59.3	5.66	137.24	18	0	6.01133e+07	6.3832e+07	6.05276e+07	4.54288e+07	5.32398e+07	5.25338e+07	1.32324	1.19895	1.15216	0.0158485	1.22479
AT1G24560.1	Master Protein	unknown protein; BEST Arabidopsis thaliana protein match is: unknown protein (TAIR:AT3G49055.1); Has 71940 Blast hits to 38124 proteins in 2481 species: Archae - 1358; Bacteria - 12126; Metazoa - 32861; Fungi - 6786; Plants - 4024; Viruses - 195; Other Eukaryotes - 14590 (source: NCBI BLink).	0.042	1.638	1	1	1	1	1	678	76.5	4.98	0	1	0	5.09954e+06	4.35729e+06	3.97156e+06	3.49484e+06	4.02739e+06	4.55649e+06	1.45916	1.08191	0.871627	0.375049	1.13757
AT1G24610.1	Master Protein	Rubisco methyltransferase family protein	0	17.772	13	5	8	5	1	476	52.6	6.21	18.95	5	0	4.89425e+06	1.82451e+06	1.73677e+06	3.81165e+06	4.34763e+06	2.19324e+06	1.28402	0.419656	0.791875	0.632564	0.831852
AT1G24706.2	Master Protein	THO2	0	8.325	2	2	4	2	1	1823	206.9	7.53	9.12	2	0	402260	395295	364640			325282
AT1G24800.1	Master Protein	F-box family protein	0.02	1.991	4	1	1	1	1	433	49.6	7.24	1.75	1	0
AT1G25220.2	Master Protein	anthranilate synthase beta subunit 1	0	20.585	16	4	11	4	1	289	32.1	7.75	24	4	0	5.29017e+06	5.08288e+06	4.9538e+06	4.35465e+06	3.71299e+06	3.97318e+06	1.21483	1.36894	1.24681	0.00650234	1.27686
AT1G25230.1	Master Protein	Calcineurin-like metallo-phosphoesterase superfamily protein	0.001	4.676	4	1	5	1	1	339	38.2	5.27	13.97	1	0	800253	823140	873402	2.2725e+06	2.56275e+06	2.44169e+06	0.352147	0.321194	0.357703	5.20482e-05	0.343681
AT1G25260.1	Master Protein	Ribosomal protein L10 family protein	0.012	2.278	5	1	2	1	1	235	27.2	8.21	4.4	1	0	2.24517e+06	2.7243e+06	2.66285e+06	1.24059e+06	1.00471e+06	1.47285e+06	1.80976	2.71154	1.80795	0.00297404	2.10975
AT1G25350.1	Master Protein	glutamine-tRNA ligase, putative / glutaminyl-tRNA synthetase, putative / GlnRS, putative	0	62.498	23	14	48	14	1	795	91.2	6.52	102.03	14	0	1.59245e+07	1.74512e+07	1.76318e+07	1.29033e+07	1.16286e+07	1.16904e+07	1.23414	1.50072	1.50823	0.00194771	1.41436
AT1G25375.1	Master Protein	Metallo-hydrolase/oxidoreductase superfamily protein	0.001	4.094	2	1	1	1	1	524	58	7.01	0	1	0		327767	335142			343690
AT1G25380.1	Master Protein	NAD+ transporter 2	0.004	3.03	4	1	2	1	1	363	39.5	9.48	0	1	0
AT1G25490.1	Master Protein	ARM repeat superfamily protein	0	76.654	34	16	68	11	1	588	65.5	5.07	155.41	16	6	5.89827e+07	6.01022e+07	6.25152e+07	4.83017e+07	5.2952e+07	5.68125e+07	1.22113	1.13503	1.10038	0.0425651	1.15218
AT1G25570.1	Master Protein	Di-glucose binding protein with Leucine-rich repeat domain	0	5.312	4	2	5	2	1	628	68.9	5.45	8.55	2	0	729225	1.44477e+06	1.59614e+06	537571	805386	1.45129e+06	1.35652	1.79388	1.09981	0.441118	1.41674
AT1G26090.1	Master Protein	P-loop containing nucleoside triphosphate hydrolases superfamily protein	0	10.902	11	4	7	4	1	455	49.9	9.1	11.89	4	0	1.95791e+06	1.95478e+06	2.12196e+06	1.85644e+06	1.92178e+06	1.92033e+06	1.05466	1.01717	1.105	0.131692	1.05894
AT1G26110.1	Master Protein	decapping 5	0	29.302	13	6	22	6	1	611	64.3	7.71	50.67	6	0	6.13244e+06	6.85483e+06	6.67636e+06	7.50197e+06	6.93207e+06	6.57075e+06	0.817443	0.988857	1.01607	0.267539	0.940791
AT1G26160.1	Master Protein	Metal-dependent phosphohydrolase	0	10.813	9	2	15	2	1	258	28.7	7.5	25.46	2	0	2.80819e+06	2.14098e+06	1.97154e+06	3.67788e+06	4.7198e+06	3.9762e+06	0.763535	0.453617	0.495834	0.0105973	0.570995
AT1G26170.1	Master Protein	ARM repeat superfamily protein	0.011	2.335	2	1	1	1	1	1022	113.4	4.89	2.38	1	0
AT1G26190.1	Master Protein	Phosphoribulokinase / Uridine kinase family	0.012	2.278	1	1	1	1	1	674	76	7.72	1.69	1	0	122273	300319	268161
AT1G26220.1	Master Protein	Acyl-CoA N-acyltransferases (NAT) superfamily protein	0.001	4.328	6	1	2	1	1	197	21.8	9.32	5.17	1	0	652819	538914	483301	760996	694626	610404	0.857848	0.775834	0.791773	0.120509	0.808485
AT1G26230.1	Master Protein	TCP-1/cpn60 chaperonin family protein	0	14.343	9	5	12	4	1	611	66.8	9.16	28.61	5	0	3.21722e+06	3.63437e+06	3.47886e+06	2.31357e+06	2.33745e+06	2.48718e+06	1.39058	1.55484	1.39871	0.00133451	1.44805
AT1G26340.1	Master Protein	cytochrome B5 isoform A	0	21.17	27	3	12	3	1	135	15.2	4.68	22.26	3	0	3.35201e+06	6.70189e+06	6.51479e+06	2.86302e+06	4.24414e+06	4.87493e+06	1.1708	1.57909	1.33638	0.284623	1.36209
AT1G26460.1	Master Protein	Tetratricopeptide repeat (TPR)-like superfamily protein	0	39.589	17	8	24	8	1	630	70.2	6.27	43.8	8	0	7.76424e+06	8.97637e+06	1.05371e+07	3.7429e+06	4.7847e+06	5.53808e+06	2.07439	1.87606	1.90266	0.00999981	1.95104
AT1G26550.1	Master Protein	FKBP-like peptidyl-prolyl cis-trans isomerase family protein	0	16.738	31	4	16	4	1	142	14.8	9.52	35.87	4	0	7.76507e+06	8.38959e+06	7.73046e+06	6.36423e+06	6.85586e+06	5.90423e+06	1.22011	1.22371	1.30931	0.0103762	1.25104
AT1G26570.1	Master Protein	UDP-glucose dehydrogenase 1	0	24.843	14	5	20	1	1	481	52.9	6.18	48.52	5	0
AT1G26630.1	Master Protein	Eukaryotic translation initiation factor 5A-1 (eIF-5A 1) protein	0	86.567	60	8	141	5	1	159	17.1	5.94	253.29	8	3	4.07382e+08	3.59814e+08	3.70249e+08	3.37797e+08	3.38952e+08	3.33219e+08	1.206	1.06155	1.11113	0.0431392	1.12622
AT1G26665.1	Master Protein	Mediator complex, subunit Med10	0.002	3.931	9	1	4	1	1	189	20.9	5.27	6.07	1	0
AT1G26690.1	Master Protein	emp24/gp25L/p24 family/GOLD family protein	0.032	1.759	8	1	2	1	1	214	24.4	6.93	0	1	0
AT1G26740.1	Master Protein	Ribosomal L32p protein family	0.005	2.945	7	1	1	1	1	134	14.8	10.01	3.2	1	0	374611	317466	219248	195651	162429	195323	1.91469	1.9545	1.12249	0.0629432	1.66389
AT1G26830.1	Master Protein	cullin 3	0	17.565	7	4	9	4	1	732	85.3	7.88	17.02	4	0	1.9285e+06	1.06863e+06	1.39523e+06	1.3367e+06	1.48271e+06	1.40566e+06	1.44273	0.720725	0.99258	0.837059	1.05201
AT1G26850.2	Master Protein	S-adenosyl-L-methionine-dependent methyltransferases superfamily protein	0	81.292	37	19	81	19	1	616	69.6	6.96	184.14	19	0	3.57861e+07	3.20066e+07	3.14728e+07	2.58046e+07	2.59323e+07	2.05049e+07	1.38681	1.23424	1.53489	0.0159685	1.38531
AT1G26880.1	Master Protein	Ribosomal protein L34e superfamily protein	0	12.001	33	4	27	2	1	120	13.7	11.59	59.34	4	2	1.09199e+08	1.43823e+08	138183416	8.16549e+07	9.40422e+07	1.19549e+08	1.33732	1.52935	1.15588	0.107603	1.34085
AT1G27020.1	Master Protein	unknown protein; BEST Arabidopsis thaliana protein match is: unknown protein (TAIR:AT1G27030.1); Has 514 Blast hits to 514 proteins in 175 species: Archae - 0; Bacteria - 311; Metazoa - 0; Fungi - 0; Plants - 65; Viruses - 0; Other Eukaryotes - 138 (source: NCBI BLink).	0	32.63	22	6	41	6	1	308	35.1	5.72	81.56	6	0	1.07065e+07	1.34075e+07	1.31415e+07	1.43989e+07	1.76563e+07	1.78383e+07	0.743562	0.759358	0.736699	0.0403991	0.74654
AT1G27030.1	Master Protein	unknown protein; BEST Arabidopsis thaliana protein match is: unknown protein (TAIR:AT1G27020.1); Has 504 Blast hits to 502 proteins in 169 species: Archae - 0; Bacteria - 299; Metazoa - 0; Fungi - 0; Plants - 67; Viruses - 0; Other Eukaryotes - 138 (source: NCBI BLink).	0	5.974	9	2	3	2	1	310	35.5	7.08	7.02	2	0	387364	442758	488236	228713	254884	215133	1.69367	1.7371	2.26946	0.00276923	1.90008
AT1G27090.1	Master Protein	glycine-rich protein	0	82.483	44	10	66	10	1	420	46	5.39	147.92	10	0	3.493e+07	3.42824e+07	3.27327e+07	2.84686e+07	2.94801e+07	3.47023e+07	1.22697	1.1629	0.943243	0.203208	1.11104
AT1G27100.1	Master Protein	Actin cross-linking protein	0	5.652	3	1	3	1	1	519	57.6	8.5	7.6	1	0		443183	401018		277228	231009
AT1G27130.1	Master Protein	glutathione S-transferase tau 13	0	7.514	9	2	9	2	1	227	25.1	5.94	19.29	2	0	2.06255e+06	2.03434e+06	2.27182e+06	3.16974e+06	2.95323e+06	3.03418e+06	0.6507	0.688853	0.748743	0.000688937	0.696099
AT1G27150.1	Master Protein	Tetratricopeptide repeat (TPR)-like superfamily protein	0	8.653	10	3	3	3	1	468	53.6	5.85	5.54	3	0	417746	411555	408319	282470	267849	298378	1.47891	1.53652	1.36846	0.000149673	1.46129
AT1G27300.1	Master Protein	unknown protein; Has 54 Blast hits to 54 proteins in 19 species: Archae - 0; Bacteria - 0; Metazoa - 11; Fungi - 6; Plants - 34; Viruses - 0; Other Eukaryotes - 3 (source: NCBI BLink).	0.027	1.854	7	1	1	1	1	200	22.4	5.03	2.29	1	0		282194	289721	318222	189396	195915
AT1G27310.1	Master Protein	nuclear transport factor 2A	0	7.616	16	2	10	2	1	122	13.5	6.51	14.74	2	0	3.04298e+07	2.49128e+07	24469055	1.79772e+07	1.66864e+07	1.42867e+07	1.69269	1.493	1.71271	0.00949311	1.6328
AT1G27385.4	Master Protein	unknown protein; FUNCTIONS IN: molecular_function unknown; INVOLVED IN: biological_process unknown; EXPRESSED IN: 24 plant structures; EXPRESSED DURING: 13 growth stages; CONTAINS InterPro DOMAIN/s: Protein of unknown function DUF493 (InterPro:IPR007454); Has 79 Blast hits to 79 proteins in 23 species: Archae - 0; Bacteria - 6; Metazoa - 0; Fungi - 0; Plants - 72; Viruses - 0; Other Eukaryotes - …	0.011	2.368	6	1	1	1	1	254	28.1	8.7	1.86	1	0	1.11549e+06			651242	308507	212450
AT1G27390.1	Master Protein	translocase outer membrane 20-2	0	11.088	11	3	11	3	1	210	23.2	5.81	20.03	3	0	5.78533e+06	7.4644e+06	7838391	4.51973e+06	4.38418e+06	4.83054e+06	1.28002	1.70258	1.62268	0.0190976	1.53509
AT1G27400.1	Master Protein	Ribosomal protein L22p/L17e family protein	0	53.899	49	9	70	1	1	176	19.9	10.11	145.58	9	9	2.74296e+08	2.15828e+08	2.43795e+08	1.96971e+08	1.86905e+08	1.86698e+08	1.39257	1.15475	1.30583	0.0341232	1.28438
AT1G27430.1	Master Protein	GYF domain-containing protein	0	14.827	4	5	10	3	1	1492	165.3	6.21	17.77	5	0	694134	794118	735312	274528	458131	310470	2.52846	1.73339	2.36838	0.00339446	2.21007
AT1G27435.1	Master Protein	unknown protein; Has 16 Blast hits to 16 proteins in 8 species: Archae - 0; Bacteria - 0; Metazoa - 0; Fungi - 0; Plants - 16; Viruses - 0; Other Eukaryotes - 0 (source: NCBI BLink).	0	5.513	21	1	4	1	1	81	8.8	11.03	9.3	1	0
AT1G27450.3	Master Protein	adenine phosphoribosyl transferase 1	0	56.121	42	8	40	7	1	284	31	7.96	101.47	8	1	4.55846e+07	3.06541e+07	3.083e+07	4.173e+07	3.28415e+07	2.90473e+07	1.09237	0.933397	1.06137	0.862168	1.02905
AT1G27470.1	Master Protein	transducin family protein / WD-40 repeat family protein	0.033	1.741	2	1	1	1	1	810	89.7	7.14	2	1	0
AT1G27510.1	Master Protein	Protein of unknown function (DUF3506)	0	8.717	5	2	5	2	1	651	72.1	5.05	11.77	2	0		696521	602787	347999	805290	874395
AT1G27530.1	Master Protein	CONTAINS InterPro DOMAIN/s: Ubiquitin-conjugating enzyme/RWD-like (InterPro:IPR016135), Ubiquitin-fold modifier-conjugating enzyme 1 (InterPro:IPR014806); Has 269 Blast hits to 269 proteins in 110 species: Archae - 0; Bacteria - 0; Metazoa - 175; Fungi - 0; Plants - 42; Viruses - 0; Other Eukaryotes - 52 (source: NCBI BLink).	0	9.152	16	3	9	3	1	174	19.6	7.81	12.17	3	0	3.9699e+06	5.54706e+06	4838136	3.00789e+06	2.9316e+06	2.53998e+06	1.31983	1.89216	1.90479	0.0149411	1.70559
AT1G27680.1	Master Protein	ADPGLC-PPase large subunit	0	6.269	5	2	9	1	1	518	57.4	7.47	19.2	2	0	869364	797611	803958	718238	807333	627402	1.21041	0.987958	1.28141	0.135357	1.15993
AT1G27752.1	Master Protein	Ubiquitin system component Cue protein	0	10.417	6	4	5	4	1	873	96.4	6.34	8.49	4	0	1.57666e+06	880902	978672	1.04943e+06	644665	1.00509e+06	1.50239	1.36645	0.973716	0.385524	1.28085
AT1G27770.1	Master Protein	autoinhibited Ca2+-ATPase 1	0	16.283	5	4	10	3	1	1020	111.2	5.68	19.58	4	0	1.42589e+06	1.53321e+06	1.53914e+06	722497	1.15069e+06	1.15847e+06	1.97356	1.33242	1.32859	0.0302682	1.54486
AT1G27930.1	Master Protein	Protein of unknown function (DUF579)	0	16.507	17	4	8	4	1	289	32.3	9.11	19.2	4	0	3.64074e+06	3.7105e+06	3.52906e+06	2.48115e+06	2.23923e+06	2.40084e+06	1.46736	1.65704	1.46993	0.000145214	1.53144
AT1G27950.1	Master Protein	glycosylphosphatidylinositol-anchored lipid protein transfer 1	0	8.529	10	2	9	2	1	193	19.7	7.65	23.85	2	0	6.90456e+06	1.02116e+07	8.46235e+06	4.63302e+06	9.64072e+06	6.45737e+06	1.49029	1.05922	1.3105	0.407464	1.28667
AT1G27970.2	Master Protein	nuclear transport factor 2B	0	28.862	40	4	35	4	1	134	15	6.35	71.27	4	0	6.82688e+07	6.10273e+07	6.1639e+07	2.98609e+07	2.96728e+07	2.85791e+07	2.28622	2.05667	2.15679	0.000129153	2.16656
AT1G27980.1	Master Protein	dihydrosphingosine phosphate lyase	0	11.341	8	3	5	3	1	544	59.4	7.96	11.43	3	0	4.45042e+06	5.40063e+06	4.77153e+06	2.83203e+06	4.1326e+06	3.80152e+06	1.57146	1.30683	1.25516	0.0552574	1.37782
AT1G28060.1	Master Protein	Pre-mRNA-splicing factor 3	0	8.319	3	2	3	2	1	786	88.6	9.42	8.52	2	0	519772			352615	201479
AT1G28120.1	Master Protein	CONTAINS InterPro DOMAIN/s: Ovarian tumour, otubain (InterPro:IPR003323), Ubiquitin thioesterase Otubain (InterPro:IPR016615), Peptidase C65, otubain (InterPro:IPR019400); Has 413 Blast hits to 411 proteins in 139 species: Archae - 0; Bacteria - 0; Metazoa - 184; Fungi - 83; Plants - 88; Viruses - 0; Other Eukaryotes - 58 (source: NCBI BLink).	0	22.172	25	5	17	5	1	306	34.4	4.69	34.1	5	0	6.90806e+06	6.94421e+06	6697152	5.12487e+06	5.03502e+06	5.31529e+06	1.34795	1.37918	1.25998	0.00011592	1.32904
AT1G28130.1	Master Protein	Auxin-responsive GH3 family protein	0	13.997	10	5	8	5	1	609	68.8	5.27	18.33	5	0	853894	771777	2.23828e+06	705095	2.21726e+06	114429	1.21103	0.348077	19.5605	0.74356	7.03988
AT1G28140.1	Master Protein	unknown protein; FUNCTIONS IN: molecular_function unknown; INVOLVED IN: biological_process unknown; LOCATED IN: chloroplast; EXPRESSED IN: 22 plant structures; EXPRESSED DURING: 13 growth stages; CONTAINS InterPro DOMAIN/s: Protein of unknown function DUF2301, transmembrane (InterPro:IPR019275); Has 140 Blast hits to 140 proteins in 72 species: Archae - 0; Bacteria - 86; Metazoa - 10; Fungi - 0; …	0.019	2.03	6	1	1	1	1	280	30.3	8.51	2.02	1	0
AT1G28150.1	Master Protein	unknown protein; FUNCTIONS IN: molecular_function unknown; INVOLVED IN: biological_process unknown; LOCATED IN: plastoglobule; EXPRESSED IN: 22 plant structures; EXPRESSED DURING: 13 growth stages; Has 96 Blast hits to 96 proteins in 44 species: Archae - 0; Bacteria - 56; Metazoa - 0; Fungi - 0; Plants - 40; Viruses - 0; Other Eukaryotes - 0 (source: NCBI BLink).	0.006	2.673	7	1	2	1	1	123	13.6	4.64	2.36	1	0	3.06133e+06	2.02943e+06	2.25368e+06	2.07327e+06	2.26214e+06	1.75917e+06	1.47657	0.897129	1.28111	0.294908	1.21827
AT1G28170.1	Master Protein	sulphotransferase 7	0.037	1.685	5	1	1	1	1	326	37.8	5.54	2.65	1	0
AT1G28200.1	Master Protein	FH interacting protein 1	0	26.689	27	7	24	7	1	259	27.9	6.64	48.19	7	0	7.6034e+06	8.8831e+06	8.87869e+06	7.04571e+06	8.19263e+06	8.65148e+06	1.07915	1.08428	1.02626	0.484973	1.06323
AT1G28290.1	Master Protein	arabinogalactan protein 31	0	11.947	6	2	10	2	1	359	38.5	10.17	26.2	2	0	4.29687e+06	3.20485e+06	3.47547e+06	3.50134e+06	3.3951e+06	2.06998e+06	1.22721	0.943964	1.67899	0.301532	1.28339
AT1G28350.1	Master Protein	Nucleotidylyl transferase superfamily protein	0	56.931	18	9	38	9	1	748	84.7	6.61	89.18	9	0	1.66883e+07	1.88747e+07	1.86913e+07	9.77158e+06	1.15002e+07	1.24428e+07	1.70784	1.64125	1.50217	0.00285459	1.61709
AT1G28430.1	Master Protein	cytochrome P450, family 705, subfamily A, polypeptide 24	0	5.045	4	2	10	1	1	521	59.2	6.89	21.13	2	0	1.19193e+06	1.62111e+06	1.54959e+06	1.93521e+06	3.47784e+06	3.06917e+06	0.615919	0.466127	0.504888	0.0459336	0.528978
AT1G28490.1	Master Protein	syntaxin of plants 61	0	21.156	25	5	12	5	1	245	27.7	5.24	25.42	5	0	1.22641e+06	1.76751e+06	1.62852e+06	1.47755e+06	1.78723e+06	1.78577e+06	0.830024	0.988967	0.911942	0.498959	0.910311
AT1G28540.1	Master Protein	unknown protein; Has 25 Blast hits to 25 proteins in 10 species: Archae - 0; Bacteria - 0; Metazoa - 0; Fungi - 0; Plants - 25; Viruses - 0; Other Eukaryotes - 0 (source: NCBI BLink).	0.003	3.181	16	1	1	1	1	103	11.5	9.48	2.27	1	0
AT1G28580.1	Master Protein	GDSL-like Lipase/Acylhydrolase superfamily protein	0	20.722	19	5	13	5	1	390	43	5.31	20.97	5	0	5.83746e+06	7.32985e+06	7.7989e+06	3.8301e+06	4.15535e+06	4.86293e+06	1.5241	1.76396	1.60375	0.0152586	1.6306
AT1G28600.1	Master Protein	GDSL-like Lipase/Acylhydrolase superfamily protein	0	11.778	10	3	11	3	1	393	43.6	8.48	25.72	3	0	3.74999e+06	3.43012e+06	3.6834e+06	1.86554e+06	2.20422e+06	2.21172e+06	2.01013	1.55616	1.6654	0.000525271	1.7439
AT1G28660.1	Master Protein	GDSL-like Lipase/Acylhydrolase superfamily protein	0	22.408	17	4	13	4	1	383	42	5.02	25.18	4	0	2.45478e+06	3.18376e+06	3.33576e+06	989985	1.07727e+06	1.32028e+06	2.47962	2.95539	2.52654	0.00299572	2.65385
AT1G28680.1	Master Protein	HXXXD-type acyl-transferase family protein	0	20.254	15	6	13	6	1	451	49.6	5.85	25.55	6	0	6.7339e+06	6.49654e+06	6.38726e+06	5.26343e+06	5.34251e+06	5.25109e+06	1.27937	1.21601	1.21637	0.000295365	1.23725
AT1G28960.1	Master Protein	nudix hydrolase homolog 15	0.001	4.731	5	1	2	1	1	293	32.8	5.49	6.29	1	0	492099	545120	577694	689500	646244	679762	0.713704	0.84352	0.849847	0.00904046	0.802357
AT1G29030.1	Master Protein	Apoptosis inhibitory protein 5 (API5)	0	9.144	7	3	8	3	1	556	62.2	8.78	15.99	3	0	957336	944011	901663	252762	250966	235201	3.78749	3.7615	3.83358	2.60833e-06	3.79419
AT1G29040.4	Master Protein	unknown protein; CONTAINS InterPro DOMAIN/s: Conserved hypothetical protein CHP02058 (InterPro:IPR011719); Has 344 Blast hits to 344 proteins in 122 species: Archae - 2; Bacteria - 227; Metazoa - 0; Fungi - 0; Plants - 32; Viruses - 0; Other Eukaryotes - 83 (source: NCBI BLink).	0.004	3.144	6	1	1	1	1	198	21.4	8.09	2.24	1	0
AT1G29060.1	Master Protein	Target SNARE coiled-coil domain protein	0.005	2.918	8	1	1	1	1	134	15.1	9.45	1.97	1	0			617668	87213.9	135487
AT1G29150.1	Master Protein	non-ATPase subunit 9	0	90.797	49	15	64	15	1	419	46.7	6.67	152.78	15	0	4.17034e+07	5.6418e+07	5.22091e+07	3.38201e+07	4.07086e+07	4.94647e+07	1.23309	1.3859	1.05548	0.23565	1.22483
AT1G29250.1	Master Protein	Alba DNA/RNA-binding protein	0	20.658	25	3	28	3	1	130	14.6	5.36	57.15	3	0	2.02924e+07	1.26539e+07	1.278e+07	1.81375e+07	1.24454e+07	1.36721e+07	1.11881	1.01675	0.93475	0.880469	1.02344
AT1G29260.1	Master Protein	peroxin 7	0	21.878	21	5	16	5	1	317	35.5	5.5	32.53	5	0	3.87187e+06	4.60509e+06	3.80113e+06	2.84378e+06	3.5374e+06	4.44913e+06	1.36152	1.30183	0.854354	0.414974	1.17257
AT1G29310.1	Master Protein	SecY protein transport family protein	0	13.97	8	4	17	4	1	475	52	9	32.29	4	0	4.40465e+07	5.49751e+07	5.27176e+07	3.50093e+07	4.39842e+07	5.49501e+07	1.25814	1.24988	0.959373	0.423372	1.1558
AT1G29350.1	Master Protein	Kinase-related protein of unknown function (DUF1296)	0	84.448	30	14	80	4	1	831	90.8	5.85	146.85	14	10	4.0639e+07	3.57886e+07	3.38554e+07	2.11243e+07	2.33889e+07	2.08256e+07	1.92381	1.53016	1.62566	0.00232434	1.69321
AT1G29370.1	Master Protein	Kinase-related protein of unknown function (DUF1296)	0	80.25	32	14	72	4	1	831	90.8	6.11	136.82	14	0	3.10939e+06	2.99928e+06	2.76812e+06	2.9284e+06	2.91073e+06	2.78459e+06	1.06181	1.03042	0.994086	0.486959	1.02877
AT1G29470.2	Master Protein	S-adenosyl-L-methionine-dependent methyltransferases superfamily protein	0	112.451	36	22	107	18	1	770	87.1	5.24	214.17	22	4	5.78453e+07	6.45788e+07	6.38444e+07	4.48712e+07	4.33668e+07	4.48405e+07	1.28914	1.48913	1.42381	0.00126452	1.40069
AT1G29530.1	Master Protein	unknown protein; BEST Arabidopsis thaliana protein match is: unknown protein (TAIR:AT2G34310.3); Has 84 Blast hits to 78 proteins in 24 species: Archae - 2; Bacteria - 4; Metazoa - 9; Fungi - 8; Plants - 55; Viruses - 0; Other Eukaryotes - 6 (source: NCBI BLink).	0	4.799	6	1	2	1	1	236	24.9	9.32	1.95	1	0						662092
AT1G29670.1	Master Protein	GDSL-like Lipase/Acylhydrolase superfamily protein	0	47.899	28	7	34	7	1	363	39.8	8.54	84.91	7	0	1.00692e+07	1.03756e+07	1.017e+07	2.83973e+07	2.98115e+07	3.70796e+07	0.354583	0.348038	0.274275	0.00131702	0.325632
AT1G29690.1	Master Protein	MAC/Perforin domain-containing protein	0.006	2.71	4	1	4	1	1	561	62.2	8.05	2.54	1	0	510371	408367	400763	322678	274347	392402	1.58167	1.4885	1.02131	0.0890886	1.36383
AT1G29700.1	Master Protein	Metallo-hydrolase/oxidoreductase superfamily protein	0	11.066	8	2	6	2	1	350	38.1	6.18	15.56	2	0	2.21419e+06	850322	3.02449e+06	2.8181e+06	2.70482e+06	2.28754e+06	0.785704	0.314373	1.32216	0.430178	0.807413
AT1G29790.1	Master Protein	S-adenosyl-L-methionine-dependent methyltransferases superfamily protein	0	4.873	3	1	3	1	1	378	41.9	9.39	4.62	1	0	3.98732e+06	4.47011e+06	4046023	2.69322e+06	2.37822e+06	3.32008e+06	1.4805	1.8796	1.21865	0.0122571	1.52625
AT1G29810.1	Master Protein	Transcriptional coactivator/pterin dehydratase	0	5.42	10	2	2	2	1	187	21.1	9.64	3.83	2	0	708287	477902	469143	418015	486260	358439	1.69441	0.98281	1.30885	0.20512	1.32869
AT1G29840.1	Master Protein	alpha/beta-Hydrolases superfamily protein	0	7.783	10	2	5	1	1	263	29.5	6.29	9.49	2	0	878475	1.01429e+06	941092	733643	724305	679166	1.19742	1.40036	1.38566	0.0055459	1.32781
AT1G29850.3	Master Protein	double-stranded DNA-binding family protein	0	18.305	16	2	12	2	1	151	17.3	5.76	33.7	2	0	8.5464e+06	6.16499e+06	5.86207e+06	7.06089e+06	7.6936e+06	5.11995e+06	1.21039	0.801315	1.14495	0.849185	1.05222
AT1G29880.1	Master Protein	glycyl-tRNA synthetase / glycine--tRNA ligase	0	114.355	40	25	111	25	1	729	81.9	7.01	228.47	25	0	1.35142e+08	1.39676e+08	1.30201e+08	1.14837e+08	1.23971e+08	1.03124e+08	1.17682	1.12669	1.26257	0.0337164	1.18869
AT1G29900.1	Master Protein	carbamoyl phosphate synthetase B	0	191.984	37	35	161	35	1	1187	129.9	5.73	381.93	35	0	1.81395e+08	1.58161e+08	1.67562e+08	1.58881e+08	1.53806e+08	1.4871e+08	1.1417	1.02832	1.12678	0.107101	1.09893
AT1G29930.1	Master Protein	chlorophyll A/B binding protein 1	0	61.744	60	8	121	4	1	267	28.2	5.66	285.45	8	4	1.22529e+09	1.12881e+09	1.16452e+09	1.5389e+09	1.42329e+09	1.45487e+09	0.796209	0.793098	0.800424	0.00254693	0.796577
AT1G29940.1	Master Protein	nuclear RNA polymerase A2	0	8.025	5	3	4	3	1	1178	132.3	8.72	9.31	3	0		424379	473913
AT1G29980.1	Master Protein	Protein of unknown function, DUF642	0	14.347	6	2	10	2	1	407	44.3	4.86	31.81	2	0	1.61546e+06	2.50174e+06	2.63782e+06	2.00218e+06	2.51096e+06	2.62763e+06	0.806851	0.996327	1.00388	0.748072	0.935685
AT1G29990.1	Master Protein	prefoldin 6	0	11.846	28	4	11	4	1	129	14.8	9.09	20.61	4	0	6.88697e+06	7.89406e+06	8.38164e+06	6.25537e+06	6.89409e+06	5.25181e+06	1.10097	1.14505	1.59595	0.0709904	1.28066
AT1G30110.2	Master Protein	nudix hydrolase homolog 25	0	8.761	16	2	6	2	1	175	19.8	4.82	14.09	2	0	2.63207e+06	1.61975e+06	1.47308e+06	1.04606e+06	418296	1.07185e+06	2.51618	3.87226	1.37433	0.0656096	2.58759
AT1G30120.1	Master Protein	pyruvate dehydrogenase E1 beta	0	14.322	9	4	12	4	1	406	44.2	6.35	21.29	4	0	3.28748e+07	3.6044e+07	3.68358e+07	3.00344e+07	3.42356e+07	3.97817e+07	1.09457	1.05282	0.925948	0.862366	1.02445
AT1G30230.2	Master Protein	Glutathione S-transferase, C-terminal-like;Translation elongation factor EF1B/ribosomal protein S6	0	86.317	57	11	133	6	1	260	28.8	4.74	282.42	11	6	2.3696e+08	2.80793e+08	2.85894e+08	2.20158e+08	1.96935e+08	1.79097e+08	1.07632	1.42582	1.59631	0.0241055	1.36615
AT1G30360.1	Master Protein	Early-responsive to dehydration stress protein (ERD4)	0	49.694	16	10	43	10	1	724	81.9	9.23	75.68	10	0	1.16098e+07	1.3864e+07	1.39443e+07	2.11564e+07	2.68632e+07	2.69075e+07	0.54876	0.516098	0.518232	0.00452548	0.527696
AT1G30380.1	Master Protein	photosystem I subunit K	0.003	3.276	7	1	2	1	1	130	13.2	10.51	4.35	1	0	3.4219e+07	2.4229e+07	22965608	3.61131e+07	3.72214e+07	2.90929e+07	0.947552	0.650942	0.78939	0.184666	0.795961
AT1G30400.2	Master Protein	multidrug resistance-associated protein 1	0	26.968	7	9	13	5	1	1622	181.8	6.2	26.68	9	3	8.98132e+06	3.67318e+06	2.87285e+06	6.18943e+06	3.99856e+06	3.4241e+06	1.45107	0.918625	0.839011	0.775635	1.06957
AT1G30410.1	Master Protein	multidrug resistance-associated protein 13	0.034	1.723	1	1	1	1	1	1468	164.5	7.85	1.79	1	0
AT1G30440.1	Master Protein	Phototropic-responsive NPH3 family protein	0	6.748	5	2	4	2	1	665	73.4	6.8	7.04	2	0	5.56565e+06	3.8878e+06	3.47988e+06	4.77019e+06	4.39058e+06
AT1G30470.1	Master Protein	SIT4 phosphatase-associated family protein	0	48.1	18	11	27	11	1	811	89.8	4.55	49.92	11	0	8.78057e+06	8.6026e+06	7.92475e+06	7.2123e+06	7.09414e+06	7.33325e+06	1.21744	1.21264	1.08066	0.0105486	1.17025
AT1G30510.2	Master Protein	root FNR 2	0	49.39	33	11	49	5	1	382	42.8	8.6	70.83	11	0	8.96324e+06	9.74839e+06	9.41354e+06	4.57641e+06	5.04963e+06	5.09152e+06	1.95857	1.93052	1.84887	9.14836e-05	1.91265
AT1G30530.1	Master Protein	UDP-glucosyl transferase 78D1	0	29.127	19	8	22	6	1	453	50.1	5.63	49.96	8	1	5.26621e+06	4.63e+06	5.40632e+06	3.47833e+06	2.95077e+06	4.52563e+06	1.514	1.56908	1.1946	0.0496806	1.42589
AT1G30570.1	Master Protein	hercules receptor kinase 2	0.004	3.015	2	1	2	1	1	849	93.9	6.61	6.3	1	0
AT1G30580.1	Master Protein	GTP binding	0	104.74	55	19	109	19	1	394	44.4	6.81	228.72	19	0	1.48659e+08	1.71059e+08	1.68758e+08	1.28028e+08	1.21816e+08	1.37347e+08	1.16115	1.40425	1.2287	0.016033	1.2647
AT1G30630.1	Master Protein	Coatomer epsilon subunit	0	32.627	35	7	23	7	1	292	32.6	5.57	48.36	7	0	2.02938e+07	1.6885e+07	2.30605e+07	1.69039e+07	1.66743e+07	2.01015e+07	1.20054	1.01264	1.1472	0.356721	1.12013
AT1G30680.1	Master Protein	toprim domain-containing protein	0	10.515	7	3	6	3	1	709	80.4	8.38	13.68	3	0	1.29083e+06	1.31338e+06	1.14234e+06	671192	802619	417743	1.92319	1.63636	2.73454	0.00778979	2.09803
AT1G30690.2	Master Protein	Sec14p-like phosphatidylinositol transfer family protein	0	95.581	42	19	81	19	1	540	61.2	4.92	209.64	19	0	1.58921e+07	1.62501e+07	1.78405e+07	2.99064e+07	3.07966e+07	3.28585e+07	0.531395	0.527659	0.542948	0.000164048	0.534001
AT1G30720.1	Master Protein	FAD-binding Berberine family protein	0	4.871	3	2	2	2	1	527	58.8	9.22	4.6	2	0	334878	400060	205188	809847	966303	1.07319e+06	0.413508	0.414011	0.191194	0.00263843	0.339571
AT1G30760.1	Master Protein	FAD-binding Berberine family protein	0.002	3.546	2	1	1	1	1	534	60.2	6.42	2.43	1	0
AT1G30820.1	Master Protein	CTP synthase family protein	0	9.471	5	2	3	1	1	600	65.7	7.23	7.7	2	0
AT1G30870.1	Master Protein	Peroxidase superfamily protein	0.053	1.554	5	1	2	1	1	349	38.3	6.89	0	1	0
AT1G30890.1	Master Protein	Integral membrane HRF1 family protein	0	4.953	6	1	1	1	1	269	30	9.17	2.74	1	0	921478	1.04184e+06	1.04498e+06		543445	653297
AT1G30900.1	Master Protein	VACUOLAR SORTING RECEPTOR 6	0.006	2.69	2	1	1	1	1	631	70.2	5.53	1.97	1	0
AT1G31070.2	Master Protein	N-acetylglucosamine-1-phosphate uridylyltransferase 1	0	17.451	13	6	13	6	1	505	56	6.07	29.8	6	0	3.74119e+06	2.91066e+06	3.86671e+06	2.12096e+06	4.70982e+06	4.0392e+06	1.76391	0.617998	0.957296	0.894802	1.11307
AT1G31160.1	Master Protein	HISTIDINE TRIAD NUCLEOTIDE-BINDING 2	0	18.207	28	4	15	4	1	187	20.4	9.13	35.75	4	0	6.28864e+06	6.65058e+06	7.17493e+06	6.31828e+06	4.67673e+06	5.69897e+06	0.995309	1.42206	1.25899	0.103876	1.22545
AT1G31180.1	Master Protein	isopropylmalate dehydrogenase 3	0	46.365	29	9	41	5	1	404	43.8	5.82	84.84	9	0	1.0349e+07	8.55319e+06	9.75287e+06	9.38165e+06	7.88861e+06	7.64515e+06	1.10311	1.08425	1.27569	0.175105	1.15435
AT1G31190.1	Master Protein	myo-inositol monophosphatase like 1	0	21.899	22	6	10	6	1	371	40.4	7.24	17.94	6	0	6.82052e+06	6.95853e+06	6.64182e+06	7.89149e+06	8.20392e+06	8.87561e+06	0.864289	0.848196	0.748322	0.00758887	0.820269
AT1G31230.1	Master Protein	aspartate kinase-homoserine dehydrogenase i	0	76.462	20	15	55	12	1	911	99.3	6.77	106.3	15	0	2.96195e+07	3.40334e+07	3.1927e+07	2.49741e+07	2.54384e+07	3.10586e+07	1.18601	1.33787	1.02796	0.114164	1.18395
AT1G31280.1	Master Protein	Argonaute family protein	0	7.265	2	1	4	1	1	1014	113.4	9.47	9.71	1	0	724200	838066	774512	295046	342835	290195	2.45453	2.44452	2.66894	0.000221537	2.52266
AT1G31330.1	Master Protein	photosystem I subunit F	0	45.576	39	7	73	7	1	221	24.2	9.54	178	7	0	2.45167e+08	2.41174e+08	2.40859e+08	2.76616e+08	3.00538e+08	2.93868e+08	0.886309	0.802472	0.819618	0.00272708	0.836133
AT1G31340.1	Master Protein	related to ubiquitin 1	0	37.172	42	6	181	2	1	156	17.4	6.06	415.6	6	4	3.52904e+08	3.24283e+08	3.40483e+08	1.82768e+08	2.32584e+08	2.58231e+08	1.93089	1.39426	1.31852	0.00834438	1.54789
AT1G31410.1	Master Protein	putrescine-binding periplasmic protein-related	0	7.05	7	2	3	2	1	524	58.3	9.16	5.52	2	0		404203	457991		193048	281553
AT1G31440.1	Master Protein	SH3 domain-containing protein	0	14.696	12	4	5	4	1	439	49.2	6.64	11.53	4	0	1.62211e+06	1.29844e+06	2.23703e+06	1.46272e+06	2.05639e+06	1.07211e+06	1.10896	0.631416	2.08656	0.659259	1.27565
AT1G31500.4	Master Protein	DNAse I-like superfamily protein	0	4.868	7	2	2	2	1	417	47.1	6.84	4.18	2	0
AT1G31660.1	Master Protein	CONTAINS InterPro DOMAIN/s: Bystin (InterPro:IPR007955); Has 475 Blast hits to 467 proteins in 210 species: Archae - 0; Bacteria - 9; Metazoa - 155; Fungi - 139; Plants - 55; Viruses - 0; Other Eukaryotes - 117 (source: NCBI BLink).	0	5.493	5	2	6	2	1	444	51.4	6.43	9.95	2	0	1.44338e+06	1.28462e+06	1.16446e+06	671763	540983	653043	2.14864	2.3746	1.78313	0.00172172	2.10212
AT1G31670.1	Master Protein	Copper amine oxidase family protein	0.002	3.64	2	1	1	1	1	741	84.2	7.05	2.01	1	0
AT1G31690.1	Master Protein	Copper amine oxidase family protein	0	5.529	2	1	2	1	1	677	76.6	7.4	6.95	1	0	619921	628242	623991	247956
AT1G31730.1	Master Protein	Adaptin family protein	0	49.392	14	10	36	10	1	938	103.7	5.53	68.27	10	0	1.13728e+07	1.02623e+07	1.00279e+07	1.00764e+07	9.9621e+06	9.10513e+06	1.12866	1.03014	1.10134	0.178783	1.08671
AT1G31780.1	Master Protein	CONTAINS InterPro DOMAIN/s: Conserved oligomeric complex COG6 (InterPro:IPR010490); Has 384 Blast hits to 379 proteins in 190 species: Archae - 0; Bacteria - 4; Metazoa - 151; Fungi - 156; Plants - 42; Viruses - 0; Other Eukaryotes - 31 (source: NCBI BLink).	0	22.576	11	5	12	5	1	680	75.7	5.94	24.46	5	0	1.31969e+06	1.50477e+06	1.4401e+06	1.22507e+06	1.14871e+06	1.01626e+06	1.07724	1.30997	1.41705	0.0233424	1.26808
AT1G31800.1	Master Protein	cytochrome P450, family 97, subfamily A, polypeptide 3	0	36.936	16	8	22	8	1	595	66.8	6.13	45.33	8	0	8.25385e+06	7.20502e+06	7.25834e+06	5.87103e+06	6.5546e+06	6.08388e+06	1.40586	1.09923	1.19304	0.0240467	1.23271
AT1G31812.1	Master Protein	acyl-CoA-binding protein 6	0	30.122	55	4	36	4	1	92	10.4	5.24	93.04	4	0	4.91764e+07	3.81916e+07	3.89238e+07	2.22597e+07	2.11554e+07	1.81684e+07	2.20921	1.80529	2.14239	0.00453237	2.0523
AT1G31817.1	Master Protein	Ribosomal L18p/L5e family protein	0	8.478	11	2	10	2	1	314	33.9	10.48	20.13	2	0	1.13426e+06	865877	768677	750697	821168	847665	1.51094	1.05445	0.906817	0.361406	1.1574
AT1G31860.1	Master Protein	histidine biosynthesis bifunctional protein (HISIE)	0	21.564	20	5	24	5	1	281	31.6	6.16	55.08	5	0	9.38621e+06	8.44321e+06	7.91851e+06	9.91671e+06	9.8447e+06	7.91535e+06	0.946504	0.85764	1.0004	0.457995	0.934848
AT1G31910.1	Master Protein	GHMP kinase family protein	0	42.32	21	7	26	7	1	505	54.4	5.81	69.22	7	0	1.52238e+07	2.03735e+07	2.06101e+07	8.47917e+06	9.98546e+06	1.13864e+07	1.79543	2.04032	1.81006	0.0107315	1.88194
AT1G31930.3	Master Protein	extra-large GTP-binding protein 3	0.001	4.227	2	1	1	1	1	848	96.1	5.55	0	1	0
AT1G31970.1	Master Protein	DEA(D/H)-box RNA helicase family protein	0.001	4.202	3	1	1	1	1	537	59.6	8.54	2.82	1	0	222257	351117	383035			288385
AT1G32050.1	Master Protein	SCAMP family protein	0	13.528	25	4	15	4	1	264	30	7.78	32.56	4	0	5.8962e+06	7.79512e+06	7.55615e+06	4.94554e+06	4.90891e+06	6.92163e+06	1.19222	1.58795	1.09167	0.170683	1.29062
AT1G32060.1	Master Protein	phosphoribulokinase	0	120.527	47	14	187	14	1	395	44.4	6.05	441.95	14	0	2.82645e+08	2.33105e+08	2.25993e+08	5.06832e+08	5.16528e+08	4.33257e+08	0.55767	0.451291	0.521615	0.00168825	0.510192
AT1G32070.2	Master Protein	nuclear shuttle interacting	0	6.832	6	1	3	1	1	258	28.6	5.07	7.41	1	0	686781	543443	516749	914178	243455	510121	0.751256	2.23221	1.01299	0.9023	1.33215
AT1G32080.1	Master Protein	membrane protein, putative	0	19.072	8	3	13	3	1	512	54	9.57	39.84	3	0	1.06033e+07	7.88509e+06	8309138	1.34867e+07	1.36172e+07	9.77625e+06	0.786208	0.579055	0.849931	0.0909243	0.738398
AT1G32160.1	Master Protein	Protein of unknown function (DUF760)	0	17.162	13	4	12	4	1	406	45.8	5.77	24.58	4	0	2.0737e+06	3.60463e+06	3.46514e+06	4.59532e+06	4.93523e+06	4.92259e+06	0.451263	0.730387	0.703925	0.0242062	0.628525
AT1G32200.2	Master Protein	phospholipid/glycerol acyltransferase family protein	0	58.9	33	9	44	9	1	459	50.4	6.55	107.74	9	0	2.22036e+07	2.83247e+07	2.91431e+07	2.79186e+07	2.64957e+07	2.75286e+07	0.795298	1.06903	1.05865	0.751315	0.974325
AT1G32220.1	Master Protein	NAD(P)-binding Rossmann-fold superfamily protein	0	22.423	23	5	8	5	1	296	32	5.77	17.82	5	0	6.65506e+06	6.45527e+06	6.48245e+06	8.287e+06	6.17071e+06	8.33132e+06	0.803073	1.04611	0.778082	0.210796	0.875756
AT1G32330.1	Master Protein	heat shock transcription factor A1D	0.017	2.1	3	1	1	1	1	485	54.5	5.03	2.89	1	0
AT1G32340.1	Master Protein	NDR1/HIN1-like 8	0.002	3.71	2	1	1	1	1	688	78.5	6.4	2.07	1	0
AT1G32400.2	Master Protein	tobamovirus multiplication 2A	0	17.373	10	2	13	2	1	280	31.5	5.48	23.79	2	0	2.41303e+06	2.70992e+06	2.89977e+06	1.9498e+06	2.37116e+06	3.4838e+06	1.23757	1.14287	0.83236	0.886782	1.07093
AT1G32440.1	Master Protein	plastidial pyruvate kinase 3	0	28.216	15	7	21	6	1	571	62.6	7.81	44.42	7	0	4.57198e+06	6.08879e+06	6.23519e+06	3.5019e+06	4.07566e+06	5.11324e+06	1.30557	1.49394	1.21942	0.119836	1.33964
AT1G32470.1	Master Protein	Single hybrid motif superfamily protein	0	64.235	54	5	95	2	1	166	17.9	5.19	256.42	5	4	2.28231e+08	2.54333e+08	2.56921e+08	2.1051e+08	2.42394e+08	2.77118e+08	1.08418	1.04925	0.927117	0.88947	1.02018
AT1G32490.1	Master Protein	RNA helicase family protein	0	5.009	3	2	2	2	1	1044	118.8	6.07	2.09	2	0	436119	548672	627534		462800	288535
AT1G32500.1	Master Protein	non-intrinsic ABC protein 6	0	18.64	13	5	14	5	1	475	52.8	5.97	37.26	5	0	9.02486e+06	1.21896e+07	1.21827e+07	5.40034e+06	7.53365e+06	8.40991e+06	1.67116	1.61802	1.44861	0.0437734	1.57926
AT1G32550.2	Master Protein	2Fe-2S ferredoxin-like superfamily protein	0	8.008	11	2	7	2	1	194	21.9	6.38	12.6	2	0	6.56601e+06	5.77392e+06	5.22804e+06	4.87843e+06	4.35773e+06	4.47357e+06	1.34593	1.32498	1.16865	0.0373842	1.27985
AT1G32780.1	Master Protein	GroES-like zinc-binding dehydrogenase family protein	0	4.887	8	2	3	2	1	394	42.9	8.03	2.98	2	0	433194	501525	553028	666136	352212	647400	0.650309	1.42393	0.854229	0.610128	0.976155
AT1G32790.2	Master Protein	CTC-interacting domain 11	0	22.97	14	5	10	2	1	406	44.3	7.12	22.35	5	3	9.40905e+06	9.81013e+06	9.38717e+06	4.77829e+06	5.71639e+06	1.96722e+06	1.96912	1.71614	4.7718	0.00902158	2.81902
AT1G32850.1	Master Protein	ubiquitin-specific protease 11	0.025	1.894	1	1	1	1	1	892	101.1	5.72	1.98	1	0
AT1G32990.1	Master Protein	plastid ribosomal protein l11	0	36.359	41	7	65	7	1	222	23.1	9.66	128.18	7	0	1.06581e+08	1.14148e+08	1.04309e+08	9.40364e+07	1.03983e+08	1.03602e+08	1.1334	1.09775	1.00683	0.151312	1.07933
AT1G33040.1	Master Protein	nascent polypeptide-associated complex subunit alpha-like protein 5	0	37.865	44	6	25	6	1	209	22.8	4.42	49.75	6	0	2.97179e+07	2.60554e+07	2.75289e+07	1.0585e+07	1.00412e+07	1.26586e+07	2.80756	2.59486	2.17472	0.000232766	2.52571
AT1G33140.1	Master Protein	Ribosomal protein L6 family	0	110.253	66	12	178	8	1	194	22	9.45	488.3	12	4	4.75814e+08	4.41169e+08	4.40996e+08	3.90203e+08	4.19344e+08	4.18519e+08	1.2194	1.05205	1.05371	0.0449278	1.10838
AT1G33170.1	Master Protein	S-adenosyl-L-methionine-dependent methyltransferases superfamily protein	0.002	3.973	5	1	2	1	1	639	73.1	6.74	0	1	0	496040	480985	433656	469416		292025
AT1G33230.1	Master Protein	TMPIT-like protein	0.002	3.994	6	1	1	1	1	347	40	9.54	2.5	1	0	452035	564986	597424	438638	464969	498591	1.03054	1.21511	1.19823	0.209482	1.14796
AT1G33360.1	Master Protein	ATP-dependent Clp protease	0	14.497	7	3	10	2	1	656	71.5	8.66	23.59	3	0	567915	855413	740495	474196	470789	1.17137e+06	1.19764	1.81698	0.632161	0.952091	1.21559
AT1G33490.1	Master Protein	unknown protein; CONTAINS InterPro DOMAIN/s: Protein of unknown function DUF2062 (InterPro:IPR018639); BEST Arabidopsis thaliana protein match is: unknown protein (TAIR:AT4G10140.1); Has 88 Blast hits to 88 proteins in 29 species: Archae - 0; Bacteria - 28; Metazoa - 0; Fungi - 0; Plants - 54; Viruses - 0; Other Eukaryotes - 6 (source: NCBI BLink).	0	5.534	10	2	2	2	1	175	18.8	9.82	3.39	2	0	1.72487e+06	1.53269e+06	1.30572e+06	1.2884e+06	1.22953e+06	1.11977e+06	1.33877	1.24657	1.16607	0.0778059	1.25047
AT1G33520.1	Master Protein	D111/G-patch domain-containing protein	0.001	4.417	4	1	1	1	1	462	51	7.84	0	1	0
AT1G33590.1	Master Protein	Leucine-rich repeat (LRR) family protein	0	52.776	34	11	40	10	1	477	51.7	8.91	96.16	11	1	1.4898e+07	1.49758e+07	1.62451e+07	2.48367e+07	2.47397e+07	2.94565e+07	0.599838	0.605336	0.551494	0.00246028	0.585556
AT1G33600.1	Master Protein	Leucine-rich repeat (LRR) family protein	0	20.563	13	5	9	4	1	478	52.4	8.97	22.76	5	0	1.93853e+06	2.47128e+06	2.47398e+06	3.79014e+06	4.3442e+06	4.55855e+06	0.511467	0.56887	0.542713	0.00261555	0.541017
AT1G33680.1	Master Protein	KH domain-containing protein	0	29.123	15	7	28	7	1	763	80.4	4.82	57.4	7	0	5.6822e+06	4.49908e+06	4.71161e+06	4.1293e+06	4.96798e+06	4.71011e+06	1.37607	0.905615	1.00032	0.45764	1.094
AT1G33780.1	Master Protein	Protein of unknown function (DUF179)	0	7.908	8	2	3	2	1	325	36.4	7.08	7.97	2	0	1.61146e+06	1.70112e+06	1.6843e+06	1.89717e+06	1.87682e+06	1.76258e+06	0.849401	0.90638	0.955585	0.0229647	0.903789
AT1G33790.2	Master Protein	jacalin lectin family protein	0	41.704	23	11	17	11	1	745	81.8	6.65	42.76	11	0	1.33993e+07	1.19791e+07	1.12381e+07	9.15475e+06	1.01739e+07	1.11655e+07	1.46364	1.17743	1.0065	0.0764878	1.21586
AT1G33800.1	Master Protein	Protein of unknown function (DUF579)	0.002	3.338	4	1	3	1	1	297	33.6	6.99	2.38	1	0	408777			339313	184333	237606
AT1G33810.1	Master Protein	unknown protein; FUNCTIONS IN: molecular_function unknown; INVOLVED IN: biological_process unknown; LOCATED IN: chloroplast thylakoid membrane, chloroplast, chloroplast envelope; EXPRESSED IN: 22 plant structures; EXPRESSED DURING: 13 growth stages; Has 39 Blast hits to 39 proteins in 18 species: Archae - 0; Bacteria - 0; Metazoa - 0; Fungi - 0; Plants - 39; Viruses - 0; Other Eukaryotes - 0 (sou…	0	6.337	20	2	5	2	1	138	15.7	8.88	10.23	2	0	3.1999e+06	3.00673e+06	786613	5.23488e+06	4.94262e+06	5.81413e+06	0.611266	0.608326	0.135293	0.0212398	0.451628
AT1G33811.1	Master Protein	GDSL-like Lipase/Acylhydrolase superfamily protein	0	5.348	5	1	3	1	1	370	41.7	9.28	7.66	1	0	343652			364605	3.10975e+06
AT1G33980.2	Master Protein	Smg-4/UPF3 family protein	0.002	3.374	4	1	2	1	1	484	54	10.1	3.57	1	0	514434	481690	503993		393813	430200
AT1G33990.1	Master Protein	methyl esterase 14	0.008	2.475	3	1	1	1	1	348	38.8	8.85	2.14	1	0	768648	698523	691198	800570	1.02157e+06	660131	0.960127	0.68377	1.04706	0.374255	0.896986
AT1G34000.1	Master Protein	one-helix protein 2	0	13.505	27	3	23	3	1	172	18.7	9.35	61.62	3	0	4.37953e+06	4.3354e+06	2.27116e+06	7.4002e+06	3.29013e+06	3.07222e+06	0.591813	1.3177	0.739258	0.587271	0.882923
AT1G34130.1	Master Protein	staurosporin and temperature sensitive 3-like b	0	17.053	7	4	13	4	1	735	82.9	8.92	32.59	4	0	3.71397e+06	3.96785e+06	4.07581e+06	3.13958e+06	3.24254e+06	3.75622e+06	1.18295	1.22369	1.08508	0.0691775	1.16391
AT1G34170.1	Master Protein	AUXIN RESPONSE FACTOR 13	0.044	1.615	3	1	1	1	1	505	57.3	8.09	0	1	0	602782	579893	496452	438316	682446	465026	1.37522	0.849728	1.06758	0.729231	1.09751
AT1G34220.1	Master Protein	Regulator of Vps4 activity in the MVB pathway protein	0	17.923	13	5	12	5	1	649	72.5	5.26	23.33	5	0	1.98703e+06	1.36703e+06	1.24977e+06	2.66385e+06	3.08761e+06	3.19749e+06	0.745925	0.442748	0.390858	0.00669753	0.52651
AT1G34430.1	Master Protein	2-oxoacid dehydrogenases acyltransferase family protein	0	88.818	35	13	53	11	1	465	48.3	8.78	115.82	13	5	3.69811e+07	3.52388e+07	3.5088e+07	6.31431e+07	6.28055e+07	5.87066e+07	0.585672	0.561079	0.597684	7.65034e-05	0.581478
AT1G34760.1	Master Protein	general regulatory factor 11	0	27.051	22	5	38	1	1	255	29.1	5.07	63.56	5	0				836057	1.04272e+06	720056
AT1G35140.1	Master Protein	Phosphate-responsive 1 family protein	0	4.799	5	1	1	1	1	309	33.2	8.73	2	1	0	225063	193612	255644		369364	392193
AT1G35160.1	Master Protein	GF14 protein phi chain	0	84.266	55	14	162	6	1	267	30.2	4.87	309.84	14	0	5.12269e+07	5.76002e+07	5.63857e+07	4.43856e+07	4.34367e+07	4.86799e+07	1.15413	1.32607	1.15829	0.01948	1.21283
AT1G35190.1	Master Protein	2-oxoglutarate (2OG) and Fe(II)-dependent oxygenase superfamily protein	0.02	2.012	3	1	1	1	1	329	37.6	5.77	1.84	1	0	586715	704350	719468	177394	515764	338241	3.30742	1.36564	2.12708	0.0373286	2.26672
AT1G35220.1	Master Protein	unknown protein; FUNCTIONS IN: molecular_function unknown; INVOLVED IN: biological_process unknown; LOCATED IN: cellular_component unknown; EXPRESSED IN: 22 plant structures; EXPRESSED DURING: 13 growth stages; Has 313 Blast hits to 185 proteins in 75 species: Archae - 0; Bacteria - 0; Metazoa - 200; Fungi - 0; Plants - 67; Viruses - 0; Other Eukaryotes - 46 (source: NCBI BLink).	0	6.455	2	2	2	2	1	1005	111.2	5.77	2.81	2	0	205914	136083	221920		177847	202783
AT1G35340.1	Master Protein	ATP-dependent protease La (LON) domain protein	0.005	2.801	3	1	5	1	1	316	35.3	7.49	11.57	1	0	667113	892956	1.04139e+06	704996	847486	877393	0.946266	1.05365	1.18691	0.661375	1.06228
AT1G35420.2	Master Protein	alpha/beta-Hydrolases superfamily protein	0	9.153	10	3	4	3	1	315	34.8	5.45	7.7	3	0	5.95937e+06	5.3784e+06	5.70327e+06	6.73132e+06	4.93317e+06	1.75494e+06	0.885319	1.09025	3.24984	0.456088	1.7418
AT1G35580.2	Master Protein	cytosolic invertase 1	0	33.158	19	9	34	6	1	551	62.8	6.83	69.59	9	3	1.30224e+07	1.33941e+07	1.39979e+07	2.17804e+07	2.23823e+07	2.16407e+07	0.597894	0.598424	0.646834	2.03058e-05	0.614384
AT1G35620.1	Master Protein	PDI-like 5-2	0	42.917	24	9	30	9	1	440	49.8	5.25	57.52	9	0	8.64705e+06	6.14573e+06	6.08889e+06	1.2479e+07	1.22893e+07	1.13044e+07	0.692931	0.500087	0.538629	0.00528551	0.577215
AT1G35670.1	Master Protein	calcium-dependent protein kinase 2	0	32.63	22	8	25	1	1	495	55.9	5.43	54.96	8	0	896436	465727	552619	809659	429081	237563	1.10718	1.08541	2.3262	0.531115	1.50626
AT1G35680.1	Master Protein	Ribosomal protein L21	0	32.586	51	6	27	6	1	220	24	9.25	62.64	6	0	4.72064e+07	4.60861e+07	45197905	4.49613e+07	3.36957e+07	3.33464e+07	1.04993	1.36772	1.35541	0.0840382	1.25769
AT1G35720.1	Master Protein	annexin 1	0	105.216	64	17	157	17	1	317	36.2	5.38	271.5	17	0	2.78303e+08	3.46104e+08	3.24118e+08	2.97548e+08	3.21354e+08	3.615e+08	0.93532	1.07702	0.89659	0.717256	0.969642
AT1G35750.1	Master Protein	pumilio 10	0.01	2.386	5	1	1	1	1	528	59.3	7.08	0	1	0
AT1G35780.1	Master Protein	unknown protein; BEST Arabidopsis thaliana protein match is: unknown protein (TAIR:AT1G78150.2); Has 145 Blast hits to 144 proteins in 16 species: Archae - 0; Bacteria - 0; Metazoa - 0; Fungi - 0; Plants - 145; Viruses - 0; Other Eukaryotes - 0 (source: NCBI BLink).	0	10.623	12	2	3	2	1	286	31.1	6.95	6.77	2	0	394861			489475	552594
AT1G36050.1	Master Protein	Endoplasmic reticulum vesicle transporter protein	0	10.667	7	3	8	3	1	489	55.4	7.55	17.35	3	0	1.84005e+07	1.8568e+07	1.91933e+07	1.70781e+07	2.06964e+07	1.87211e+07	1.07744	0.897162	1.02522	0.922455	0.999941
AT1G36160.2	Master Protein	acetyl-CoA carboxylase 1	0	68.148	13	21	61	21	1	2254	251.2	6.52	121.93	21	0	5.65022e+07	5.0969e+07	5.02218e+07	5.86067e+07	5.58116e+07	5.03058e+07	0.964091	0.913232	0.998331	0.497109	0.958552
AT1G36280.1	Master Protein	L-Aspartase-like family protein	0	22.949	14	7	21	1	1	527	58.8	7.49	43.9	7	0	222551	1.07314e+06	941885
AT1G36310.2	Master Protein	S-adenosyl-L-methionine-dependent methyltransferases superfamily protein	0	19.049	17	4	6	4	1	404	44.9	5.66	15.83	4	0	6.15431e+06	1.66446e+06	1.56761e+06	6.33151e+06	2.99123e+06	1.74117e+06	0.972013	0.556448	0.900317	0.797691	0.809592
AT1G36320.1	Master Protein	unknown protein; BEST Arabidopsis thaliana protein match is: unknown protein (TAIR:AT4G37920.1); Has 93 Blast hits to 90 proteins in 22 species: Archae - 0; Bacteria - 0; Metazoa - 0; Fungi - 0; Plants - 85; Viruses - 0; Other Eukaryotes - 8 (source: NCBI BLink).	0	16.097	14	5	7	5	1	414	47.1	6.43	12.21	5	0	1.4554e+06	903353	972764	552367	558214	273121	2.63484	1.61829	3.56165	0.030267	2.60493
AT1G36390.2	Master Protein	Co-chaperone GrpE family protein	0	17.044	17	5	17	5	1	279	31.2	9.41	23.3	5	0	1.48247e+07	1.5644e+07	1.68609e+07	1.68669e+07	1.56911e+07	1.45632e+07	0.878919	0.996998	1.15777	0.941557	1.01123
AT1G36730.1	Master Protein	Translation initiation factor IF2/IF5	0	23.471	15	5	18	3	1	439	48.6	6.37	31.04	5	1	9.18113e+06	1.26742e+07	1.16896e+07	4.74349e+06	6.15063e+06	5.66348e+06	1.93552	2.06064	2.06404	0.00717272	2.02007
AT1G37130.1	Master Protein	nitrate reductase 2	0	93.679	24	20	84	17	1	917	102.8	6.54	172.96	20	3	4.70891e+07	4.28613e+07	4.28029e+07	8.03962e+07	8.34782e+07	7.82303e+07	0.585713	0.513443	0.54714	6.24239e-05	0.548765
AT1G41830.1	Master Protein	SKU5-similar 6	0	34.759	20	10	25	5	1	542	60.5	9.45	56.44	10	0	1.92096e+06	1.49997e+06	1.87292e+06	4.63585e+06	4.19716e+06	3.96559e+06	0.41437	0.357377	0.472292	0.000458315	0.41468
AT1G41880.1	Master Protein	Ribosomal protein L35Ae family protein	0	14.595	41	3	20	1	1	111	12.8	10.68	41.15	3	0	1.898e+06	1.03742e+06	1.76007e+06	2.74839e+06	1.68203e+06	2.34168e+06	0.690584	0.616767	0.751628	0.166281	0.686327
AT1G42440.1	Master Protein	FUNCTIONS IN: molecular_function unknown; INVOLVED IN: ribosome biogenesis; LOCATED IN: nucleus; EXPRESSED IN: 22 plant structures; EXPRESSED DURING: 13 growth stages; CONTAINS InterPro DOMAIN/s: AARP2CN (InterPro:IPR012948), Protein of unknown function DUF663 (InterPro:IPR007034); BEST Arabidopsis thaliana protein match is: P-loop containing nucleoside triphosphate hydrolases superfamily protein…	0	23.594	13	7	11	7	1	793	89.4	7.21	23.89	7	0	5.48858e+06	5.02088e+06	5.68013e+06	1.22175e+06	889781	1.17636e+06	4.4924	5.64282	4.82856	4.16101e-05	4.98793
AT1G42480.1	Master Protein	unknown protein; FUNCTIONS IN: molecular_function unknown; INVOLVED IN: biological_process unknown; LOCATED IN: endomembrane system; EXPRESSED IN: 24 plant structures; EXPRESSED DURING: 13 growth stages; CONTAINS InterPro DOMAIN/s: Protein of unknown function DUF3456 (InterPro:IPR021852); Has 177 Blast hits to 177 proteins in 59 species: Archae - 0; Bacteria - 0; Metazoa - 140; Fungi - 0; Plants …	0	14.156	25	4	7	4	1	182	20.6	5.01	15.25	4	0	2.87428e+06	2.94247e+06	2.92061e+06	2.78787e+06	1.83504e+06	2.42219e+06	1.03099	1.6035	1.20577	0.112565	1.28009
AT1G42550.1	Master Protein	plastid movement impaired1	0	36.689	14	9	34	9	1	843	93.8	5.31	84.82	9	0	1.77174e+07	1.67081e+07	1.39975e+07	1.08648e+07	1.15572e+07	1.45927e+07	1.63071	1.44569	0.959212	0.0756492	1.3452
AT1G42960.1	Master Protein	expressed protein localized to the inner membrane of the chloroplast.	0	14.289	14	2	17	2	1	168	17.8	8.43	38.65	2	0	3.61798e+07	2.77409e+07	3.11361e+07	3.50102e+07	3.8164e+07	3.50654e+07	1.03341	0.726886	0.887944	0.174377	0.882746
AT1G42970.1	Master Protein	glyceraldehyde-3-phosphate dehydrogenase B subunit	0	147.667	56	22	269	17	1	447	47.6	6.8	600.14	22	6	1.16874e+09	1.07002e+09	1.03808e+09	1.5532e+09	1.34033e+09	1.55707e+09	0.752468	0.798322	0.666688	0.00871707	0.739159
AT1G43170.3	Master Protein	ribosomal protein 1	0	135.896	48	19	249	12	1	389	44.5	10.17	464.69	19	9	6.97555e+08	6.54565e+08	6.59233e+08	5.89249e+08	5.08909e+08	5.6167e+08	1.1838	1.28621	1.1737	0.0125991	1.21457
AT1G43190.2	Master Protein	polypyrimidine tract-binding protein 3	0	14.733	7	2	14	2	1	432	48.2	6.83	17.66	2	0	7.74097e+06	3.67431e+06	3.6648e+06	6.9148e+06	5.96867e+06	6.14092e+06	1.11948	0.615599	0.596784	0.397148	0.777287
AT1G43560.1	Master Protein	thioredoxin Y2	0	9.184	16	2	8	2	1	167	18.6	8.27	15.85	2	0	8.26274e+06	7.43236e+06	7.8636e+06	1.41049e+06	988395
AT1G43670.1	Master Protein	Inositol monophosphatase family protein	0	51.714	33	9	52	9	1	341	37.3	5.47	151.17	9	0	4.5697e+07	3.96822e+07	4.31069e+07	7.51894e+07	7.11692e+07	7.10264e+07	0.607759	0.557576	0.606913	0.000179784	0.590749
AT1G43690.1	Master Protein	ubiquitin interaction motif-containing protein	0	39.271	20	9	31	9	1	599	65.4	5.17	76.11	9	0	6.06157e+06	6.91601e+06	5.42304e+06	5.31139e+06	6.49988e+06	5.89449e+06	1.14124	1.06402	0.920018	0.696363	1.04176
AT1G43700.1	Master Protein	VIRE2-interacting protein 1	0.001	4.435	5	1	1	1	1	341	37.8	7.28	0	1	0
AT1G43710.1	Master Protein	Pyridoxal phosphate (PLP)-dependent transferases superfamily protein	0	56.885	33	10	28	10	1	482	54	6.19	72.09	10	0	2.73099e+07	2.19376e+07	2.32136e+07	5.60571e+06	5.48761e+06	4.16384e+06	4.87179	3.99766	5.57504	0.000347689	4.81483
AT1G43800.1	Master Protein	Plant stearoyl-acyl-carrier-protein desaturase family protein	0	31.948	26	9	31	8	1	391	44.1	6.55	57.04	9	0	4.73017e+07	3.59916e+07	3.68058e+07	2.86774e+07	2.227e+07	2.07536e+07	1.64944	1.61615	1.77347	0.0211005	1.67969
AT1G43860.1	Master Protein	sequence-specific DNA binding transcription factors	0	9.613	9	3	7	3	1	370	42.2	7.34	16.07	3	0	1.54685e+06	3.31811e+06	2.79612e+06	561794	1.43909e+06	2.01953e+06	2.75341	2.30569	1.38454	0.146619	2.14788
AT1G43890.3	Master Protein	RAB GTPASE HOMOLOG B18	0	25.936	38	7	28	5	1	212	23.5	5.81	62.19	7	0	7.17167e+06	7.3503e+06	7.80133e+06	4.20347e+06	5.42273e+06	4.88794e+06	1.70613	1.35546	1.59604	0.00286427	1.55254
AT1G43900.1	Master Protein	Protein phosphatase 2C family protein	0.014	2.205	3	1	1	1	1	371	40.6	5.8	0	1	0
AT1G43910.1	Master Protein	P-loop containing nucleoside triphosphate hydrolases superfamily protein	0	21.393	21	8	12	8	1	475	54.2	6.37	22.37	8	0	4.84911e+06	5.50901e+06	5.52863e+06	751024	900858	986708	6.45667	6.1153	5.60311	4.61836e-05	6.05836
AT1G44170.2	Master Protein	aldehyde dehydrogenase 3H1	0	42.671	21	9	24	9	1	484	53.1	8.35	57.47	9	0	1.28877e+07	1.18722e+07	1.44297e+07	1.04449e+07	1.16683e+07	1.06488e+07	1.23388	1.01747	1.35506	0.0620986	1.20213
AT1G44446.1	Master Protein	Pheophorbide a oxygenase family protein with Rieske [2Fe-2S] domain	0	12.118	10	4	5	4	1	536	60.3	7.87	11.26	4	0	1.90005e+06	2.45578e+06	2.38226e+06	1.42305e+06	1.71351e+06	1.93096e+06	1.33519	1.43319	1.23372	0.0710957	1.33403
AT1G44575.1	Master Protein	Chlorophyll A-B binding family protein	0	39.315	28	6	58	6	1	265	28	9.26	148.19	6	0	1.60366e+08	1.85731e+08	1.85464e+08	1.83501e+08	2.00219e+08	2.02767e+08	0.873925	0.927639	0.914662	0.151805	0.905409
AT1G44790.1	Master Protein	ChaC-like family protein	0	14.485	22	3	12	3	1	199	22.2	5.31	21.81	3	0	3.35339e+06	2.38019e+06	3.73399e+06	4.68684e+06	3.88348e+06	3.68354e+06	0.715489	0.612901	1.0137	0.14059	0.780695
AT1G44820.1	Master Protein	Peptidase M20/M25/M40 family protein	0	8.792	7	3	4	3	1	438	48.9	5.97	10.59	3	0	589683	1.04074e+06	1.22593e+06	764319	969542	850315	0.771514	1.07343	1.44174	0.670723	1.09556
AT1G44835.1	Master Protein	YbaK/aminoacyl-tRNA synthetase-associated domain	0	26.515	32	8	24	8	1	307	33.7	8.43	51.38	8	0	9.06971e+06	8.74466e+06	8.8405e+06	8.59788e+06	1.06663e+07	8.77362e+06	1.05488	0.81984	1.00762	0.528745	0.96078
AT1G44900.1	Master Protein	minichromosome maintenance (MCM2/3/5) family protein	0.013	2.231	1	1	2	1	1	936	105.5	5.14	1.96	1	0	263160	323221	308648	230919	163380	267101	1.13962	1.97833	1.15555	0.0924639	1.4245
AT1G44910.1	Master Protein	pre-mRNA-processing protein 40A	0.004	3.089	1	1	1	1	1	958	109.3	6.48	2.01	1	0
AT1G45000.1	Master Protein	AAA-type ATPase family protein	0	65.851	41	14	56	13	1	399	44.7	8.19	123.42	14	0	5.1396e+07	4.84709e+07	4.9358e+07	3.62293e+07	3.2444e+07	2.85141e+07	1.41863	1.49399	1.731	0.00191301	1.54787
AT1G45130.1	Master Protein	beta-galactosidase 5	0	12.59	3	2	12	1	1	732	81.4	8.25	21.44	2	0
AT1G45145.1	Master Protein	thioredoxin H-type 5	0	18.316	34	4	9	4	1	118	13.1	5.27	17.06	4	0	3.95102e+06	3.85683e+06	4.47755e+06	8.00822e+06	7.17763e+06	1.02296e+07	0.493371	0.53734	0.437704	0.00931014	0.489472
AT1G45170.1	Master Protein	unknown protein; BEST Arabidopsis thaliana protein match is: unknown protein (TAIR:AT5G42960.1); Has 62 Blast hits to 62 proteins in 18 species: Archae - 0; Bacteria - 0; Metazoa - 0; Fungi - 0; Plants - 62; Viruses - 0; Other Eukaryotes - 0 (source: NCBI BLink).	0.016	2.106	5	1	1	1	1	213	23.6	9.16	2	1	0						131905
AT1G45201.1	Master Protein	triacylglycerol lipase-like 1	0	37.244	22	8	24	8	1	479	54.7	8.98	52.72	8	0	8.45896e+06	5.88291e+06	5.74559e+06	1.93499e+07	1.96341e+07	1.66203e+07	0.437157	0.299627	0.345698	0.000817239	0.360827
AT1G45230.1	Master Protein	Protein of unknown function (DUF3223)	0	13.914	34	4	5	4	1	219	25.4	6.54	12.88	4	0	2.23538e+06	1.34617e+06	1.45157e+06	1.64963e+06	1.14381e+06	968004	1.35508	1.17692	1.49955	0.288949	1.34385
AT1G45332.1	Master Protein	Translation elongation factor EFG/EF2 protein	0	27.757	12	5	21	5	1	754	83.1	6.3	54.02	5	0	6.63244e+06	6.86025e+06	7.13511e+06	3.41703e+06	3.07636e+06	3.10265e+06	1.94099	2.22999	2.29968	3.5362e-05	2.15689
AT1G45474.1	Master Protein	photosystem I light harvesting complex gene 5	0	10.627	14	3	7	3	1	256	27.8	7.21	14.71	3	0	947454	3.88822e+06	3.94214e+06	2.38147e+06	3.52677e+06	6.18521e+06	0.397845	1.10249	0.637349	0.501953	0.712561
AT1G47128.1	Master Protein	Granulin repeat cysteine protease family protein	0	37.737	25	9	46	9	1	462	50.9	5.41	100.67	9	0	6.17776e+07	6.12862e+07	6.08269e+07	8.9946e+07	9.86791e+07	9.81151e+07	0.686829	0.621066	0.619955	0.000268237	0.642617
AT1G47200.1	Master Protein	WPP domain protein 2	0	33.489	36	4	28	3	1	180	19.1	4.53	75.37	4	1	1.63288e+07	1.4483e+07	1.42803e+07	1.61195e+07	1.86897e+07	1.55267e+07	1.01298	0.774916	0.919723	0.209235	0.902541
AT1G47250.1	Master Protein	20S proteasome alpha subunit F2	0	66.152	45	11	76	1	1	277	30.4	5.07	179.47	11	0	1.2253e+06	1.60699e+06	1.54008e+06	989220	852778	1.36454e+06	1.23865	1.88442	1.12864	0.114369	1.41724
AT1G47260.1	Master Protein	gamma carbonic anhydrase 2	0	106.142	54	12	98	9	1	278	30	7.24	251.4	12	4	7.66906e+07	7.50325e+07	7.4703e+07	6.13486e+07	6.23996e+07	6.75841e+07	1.25008	1.20245	1.10533	0.00444427	1.18595
AT1G47290.2	Master Protein	3beta-hydroxysteroid-dehydrogenase/decarboxylase isoform 1	0	12.25	8	3	6	2	1	439	48.1	8.7	15.66	3	1	2.40377e+06	2.40627e+06	2.2631e+06	1.17321e+06	2.09479e+06	1.97458e+06	2.04889	1.14869	1.14612	0.105797	1.4479
AT1G47380.1	Master Protein	Protein phosphatase 2C family protein	0.001	4.733	3	1	2	1	1	428	46.4	5.41	4.33	1	0
AT1G47420.1	Master Protein	succinate dehydrogenase 5	0	36.286	23	4	31	4	1	257	28.1	6.65	86.71	4	0	2.57529e+07	2.1783e+07	2.08321e+07	2.23908e+07	1.5087e+07	1.21822e+07	1.15015	1.44383	1.71004	0.139689	1.43467
AT1G47490.1	Master Protein	RNA-binding protein 47C	0	16.084	16	5	15	3	1	432	48.5	6.58	18.92	5	0	4.17023e+06	7.03612e+06	5.52009e+06	1.84506e+06	2.70233e+06	2.90942e+06	2.26021	2.60372	1.89731	0.0255047	2.25375
AT1G47540.2	Master Protein	Scorpion toxin-like knottin superfamily protein	0	10.888	25	2	12	2	1	99	11.1	6.47	25.51	2	0	2.38401e+07	3.96839e+07	40061548
AT1G47550.1	Master Protein	exocyst complex component sec3A	0	21.497	7	5	14	5	1	887	100	5.76	31.17	5	0	3.32882e+06	3.50901e+06	3.27934e+06	3.69469e+06	4.27238e+06	3.69746e+06	0.900976	0.821326	0.886917	0.0651085	0.869739
AT1G47600.1	Master Protein	beta glucosidase 34	0	18.237	13	6	15	2	1	511	57.5	8.12	29.54	6	3	5.36871e+06	4.39263e+06	4.18968e+06	9.97177e+06	9.51865e+06	1.07194e+07	0.538391	0.461476	0.390849	0.000427235	0.463572
AT1G47620.1	Master Protein	cytochrome P450, family 96, subfamily A, polypeptide 8	0.008	2.504	2	1	1	1	1	520	59.7	8.53	1.98	1	0
AT1G47640.1	Master Protein	unknown protein; FUNCTIONS IN: molecular_function unknown; INVOLVED IN: biological_process unknown; LOCATED IN: mitochondrion; EXPRESSED IN: 23 plant structures; EXPRESSED DURING: 13 growth stages; CONTAINS InterPro DOMAIN/s: Protein of unknown function DUF2053, membrane (InterPro:IPR019164); Has 204 Blast hits to 204 proteins in 84 species: Archae - 0; Bacteria - 0; Metazoa - 127; Fungi - 0; Pla…	0	7.675	9	2	5	2	1	228	25.3	8.32	10.18	2	0	1.72689e+06	2.39214e+06	2.2451e+06	705581	657845	1.05354e+06	2.44747	3.63633	2.13101	0.00516638	2.73827
AT1G47710.1	Master Protein	Serine protease inhibitor (SERPIN) family protein	0	46.787	34	10	33	10	1	391	42.6	5.08	76.09	10	0	1.39297e+07	1.40667e+07	1.17693e+07	1.3387e+07	1.53759e+07	1.17204e+07	1.04054	0.914852	1.00417	0.862153	0.986521
AT1G47750.1	Master Protein	peroxin 11A	0	7.022	9	2	3	2	1	248	27.7	9.32	7.04	2	0	1.2471e+06	1.08322e+06	1.03638e+06	831992	842089	701143	1.49893	1.28635	1.47813	0.0135064	1.42114
AT1G47830.1	Master Protein	SNARE-like superfamily protein	0.031	1.775	5	1	2	1	1	142	17.1	6.54	4.12	1	0	1.1723e+06	1.17667e+06	1.22329e+06	1.48429e+06	1.18442e+06	1.24964e+06	0.789804	0.993452	0.978914	0.280379	0.920723
AT1G47840.1	Master Protein	hexokinase 3	0	5.626	5	2	4	2	1	493	53.8	6.8	10.93	2	0	1.02351e+06	1.11512e+06	1.09678e+06	904083	1.13753e+06	1.17229e+06	1.1321	0.980307	0.935588	0.93946	1.016
AT1G47900.1	Master Protein	Plant protein of unknown function (DUF869)	0	8.919	4	3	4	2	1	1054	118.5	4.98	8.11	3	0	2.74091e+06	3.74122e+06	3.64263e+06	2.29422e+06	2.30957e+06	2.85155e+06	1.1947	1.61988	1.27742	0.0725499	1.364
AT1G48030.2	Master Protein	mitochondrial lipoamide dehydrogenase 1	0	153.713	50	19	158	9	1	507	54	7.4	412.4	19	12	3.06555e+08	3.14885e+08	3.10271e+08	2.60068e+08	2.45388e+08	2.15087e+08	1.17875	1.28321	1.44254	0.00638713	1.3015
AT1G48050.1	Master Protein	Ku80 family protein	0.002	3.338	2	1	1	1	1	680	76.6	5.69	1.66	1	0	534904	619053	589047	503305	543801	498395	1.06278	1.13838	1.18189	0.0821629	1.12768
AT1G48090.1	Master Protein	calcium-dependent lipid-binding family protein	0	9.037	1	3	4	3	1	4146	461.7	6.46	9.35	3	0
AT1G48110.2	Master Protein	evolutionarily conserved C-terminal region 7	0	9.738	6	3	4	2	1	639	70.8	6.96	6.42	3	0	575385	511827	488349	588728	540922	383569	0.977337	0.946213	1.27317	0.772599	1.06557
AT1G48130.1	Master Protein	1-cysteine peroxiredoxin 1	0	19.698	27	4	13	4	1	216	24.1	6.61	30.18	4	0	1.71413e+07	1.26802e+07	1.26147e+07		3.36847e+06	2.54225e+06
AT1G48160.1	Master Protein	signal recognition particle 19 kDa protein, putative / SRP19, putative	0	19.467	37	5	13	5	1	145	16.3	10.01	26.62	5	0	2.13127e+06	2.04652e+06	2.0578e+06	2.42331e+06	2.59434e+06	2.98145e+06	0.879485	0.78884	0.6902	0.0245525	0.786175
AT1G48170.1	Master Protein	unknown protein; Has 78 Blast hits to 78 proteins in 34 species: Archae - 0; Bacteria - 0; Metazoa - 30; Fungi - 0; Plants - 48; Viruses - 0; Other Eukaryotes - 0 (source: NCBI BLink).	0	5.094	12	1	5	1	1	153	16.6	7.83	12.66	1	0	986303	563687	538018	409895	432136
AT1G48200.1	Master Protein	unknown protein; FUNCTIONS IN: molecular_function unknown; INVOLVED IN: biological_process unknown; LOCATED IN: endomembrane system; EXPRESSED IN: 22 plant structures; EXPRESSED DURING: 13 growth stages; Has 30 Blast hits to 30 proteins in 12 species: Archae - 0; Bacteria - 0; Metazoa - 0; Fungi - 0; Plants - 30; Viruses - 0; Other Eukaryotes - 0 (source: NCBI BLink).	0	5.273	15	1	2	1	1	118	12.9	8.65	5.35	1	0	1.15807e+06	695679	776566	377316	319249	298227	3.06924	2.17911	2.60395	0.0195669	2.61743
AT1G48230.1	Master Protein	nodulin MtN21 /EamA-like transporter family protein	0.002	3.75	3	1	2	1	1	367	40.8	8.95	5.09	1	0	1.21545e+06	1.36131e+06	1.38689e+06	2.2104e+06	2.30041e+06	2.65078e+06	0.549877	0.591769	0.523201	0.00180219	0.554949
AT1G48320.1	Master Protein	Thioesterase superfamily protein	0	5.087	15	2	5	2	1	156	16.7	8.91	12.12	2	0	2.14921e+06	2.96993e+06	3.13217e+06	1.82666e+06	2.30588e+06	2.13415e+06	1.17658	1.28798	1.46764	0.119503	1.31073
AT1G48350.1	Master Protein	Ribosomal L18p/L5e family protein	0	34.501	39	6	41	6	1	170	18.7	9.91	96.03	6	0	6.7947e+07	8.37762e+07	8.28427e+07	6.35863e+07	6.79762e+07	7.43559e+07	1.06858	1.23243	1.11414	0.187048	1.13838
AT1G48410.3	Master Protein	Stabilizer of iron transporter SufD / Polynucleotidyl transferase	0	33.638	10	9	26	9	1	1050	116.4	9.32	62.25	9	0	8.47215e+06	9.77199e+06	1.20199e+07	8.30858e+06	9.95966e+06	8.17084e+06	1.01969	0.981157	1.47107	0.342507	1.15731
AT1G48420.1	Master Protein	D-cysteine desulfhydrase	0	52.026	33	10	30	10	1	401	43.9	7.36	72.13	10	0	9.28758e+06	1.20809e+07	1.11739e+07	1.04865e+07	1.21166e+07	1.26997e+07	0.885669	0.997057	0.879858	0.432817	0.920861
AT1G48440.1	Master Protein	B-cell receptor-associated 31-like	0	6.476	10	1	12	1	1	129	15	8.54	32.1	1	0	4.56063e+06	5.22826e+06	4.69356e+06	2.75991e+06	2.68077e+06	2.96106e+06	1.65245	1.95028	1.5851	0.000776921	1.72928
AT1G48460.1	Master Protein	unknown protein; FUNCTIONS IN: molecular_function unknown; INVOLVED IN: biological_process unknown; LOCATED IN: chloroplast envelope; EXPRESSED IN: 21 plant structures; EXPRESSED DURING: 13 growth stages; BEST Arabidopsis thaliana protein match is: unknown protein (TAIR:AT5G63040.1); Has 60 Blast hits to 60 proteins in 14 species: Archae - 0; Bacteria - 0; Metazoa - 0; Fungi - 0; Plants - 60; Vir…	0	7.721	6	2	9	2	1	340	38	9.64	20.26	2	0	2.54299e+06	2.62951e+06	2674985	2.45363e+06	1.4208e+06	1.43847e+06	1.03642	1.85072	1.8596	0.0697535	1.58225
AT1G48480.1	Master Protein	receptor-like kinase 1	0	8.266	6	4	7	1	1	655	71.1	8.1	16.01	4	0		468609	469983		297171	329943
AT1G48520.1	Master Protein	GLU-ADT subunit B	0	67.669	26	12	39	12	1	550	60.9	7.62	91.76	12	0	4.2462e+07	3.65761e+07	3.64897e+07	4.03967e+07	4.14594e+07	3.52511e+07	1.05113	0.882213	1.03514	0.857685	0.989493
AT1G48550.1	Master Protein	Vacuolar protein sorting-associated protein 26	0.019	2.039	2	1	3	1	1	327	36	8.85	2	1	0	5.79573e+06	4.65461e+06	4.72637e+06	6.00513e+06	4.03987e+06	4.06269e+06	0.96513	1.15217	1.16336	0.658891	1.09355
AT1G48560.2	Master Protein	unknown protein; FUNCTIONS IN: molecular_function unknown; INVOLVED IN: biological_process unknown; LOCATED IN: cellular_component unknown; EXPRESSED IN: 12 plant structures; EXPRESSED DURING: 6 growth stages.	0.03	1.797	3	1	1	1	1	662	74.7	8.37	2.56	1	0
AT1G48570.1	Master Protein	zinc finger (Ran-binding) family protein	0	20.571	16	6	12	6	1	455	51.8	8.47	15.88	6	0	4.98936e+06	6.22497e+06	5.25426e+06	2.92007e+06	3.23426e+06	2.15711e+06	1.70864	1.9247	2.43579	0.00528663	2.02304
AT1G48600.2	Master Protein	S-adenosyl-L-methionine-dependent methyltransferases superfamily protein	0	79.96	40	17	70	8	1	491	56	5.19	155.41	17	10	4.76367e+07	5.49716e+07	5.40168e+07	4.51363e+07	5.02202e+07	5.51211e+07	1.0554	1.09461	0.979966	0.608183	1.04332
AT1G48610.1	Master Protein	AT hook motif-containing protein	0	7.06	20	2	2	2	1	212	21.7	11.41	4.36	2	0	236335	222036		309818	301850	394121
AT1G48620.1	Master Protein	high mobility group A5	0.002	3.886	6	1	4	1	1	479	51.4	9.8	10.82	1	0	353809	218407	135673	842970	1.008e+06	852197	0.419718	0.216672	0.159204	0.00132286	0.265198
AT1G48630.1	Master Protein	receptor for activated C kinase 1B	0	77.407	55	13	98	4	1	326	35.8	7.11	188.73	13	0	4.17184e+07	4.67201e+07	4.54687e+07	2.96378e+07	2.89132e+07	3.20765e+07	1.40761	1.61587	1.41751	0.00126391	1.48033
AT1G48650.2	Master Protein	DEA(D/H)-box RNA helicase family protein	0	12.004	3	3	5	3	1	1206	135.3	8.98	11.86	3	0	241247	282069	298583	118145		101420
AT1G48830.1	Master Protein	Ribosomal protein S7e family protein	0	27.614	35	5	40	5	1	191	21.9	9.8	86.06	5	0	4.96468e+07	3.39719e+07	4.06017e+07	3.76336e+07	3.71674e+07	2.68273e+07	1.31921	0.914025	1.51345	0.260543	1.2489
AT1G48850.1	Master Protein	chorismate synthase, putative / 5-enolpyruvylshikimate-3-phosphate phospholyase, putative	0	65.419	33	11	58	11	1	436	47.3	8.12	126.87	11	0	6.50885e+07	6.46866e+07	6.55026e+07	5.04135e+07	4.72283e+07	4.86338e+07	1.29109	1.36966	1.34685	6.74836e-05	1.33587
AT1G48860.1	Master Protein	RNA 3'-terminal phosphate cyclase/enolpyruvate transferase, alpha/beta	0	68.715	31	13	72	5	1	521	55.8	6.79	186.59	13	0	1.36499e+07	1.30912e+07	11706798	1.18477e+07	1.75674e+07	1.25808e+07	1.15212	0.745197	0.930532	0.564917	0.942616
AT1G48900.1	Master Protein	Signal recognition particle, SRP54 subunit protein	0	33.983	16	6	19	6	1	495	54.7	8.92	48.77	6	0	4.80954e+06	6.96529e+06	7.59198e+06	6.19215e+06	8.13541e+06	7.81173e+06	0.776716	0.85617	0.971869	0.422414	0.868251
AT1G48920.1	Master Protein	nucleolin like 1	0	52.415	21	12	73	12	1	557	58.7	5.22	162.93	12	0	1.49068e+08	1.50461e+08	1.47875e+08	8.54809e+07	8.10808e+07	8.19242e+07	1.74388	1.85569	1.80502	1.74686e-06	1.80153
AT1G48950.1	Master Protein	C3HC zinc finger-like	0	10.086	5	2	3	1	1	594	65.2	7.85	6.02	2	0
AT1G49040.1	Master Protein	stomatal cytokinesis defective / SCD1 protein (SCD1)	0	20.568	5	4	11	4	1	1187	131.5	5.8	30.4	4	0	2.66732e+06	2.09915e+06	2.15778e+06	2.9578e+06	1.28429e+06	1.92822e+06	0.901791	1.63448	1.11905	0.65396	1.21844
AT1G49140.1	Master Protein	Complex I subunit NDUFS6	0	7.943	37	3	5	1	1	107	12.5	8.03	9.27	3	1	5.44343e+06	5.13645e+06	4278376	4.36678e+06	5.49615e+06	4.86755e+06	1.24656	0.934554	0.878959	0.933253	1.02002
AT1G49240.1	Master Protein	actin 8	0	141.709	55	15	220	8	1	377	41.8	5.58	464	15	9	5.37953e+08	5.15943e+08	5.05069e+08	6.99133e+08	7.14634e+08	6.87986e+08	0.769458	0.721968	0.734127	0.00012752	0.741851
AT1G49300.1	Master Protein	RAB GTPase homolog G3E	0	27.618	46	8	31	3	1	206	23	5.07	62.8	8	0	2.02741e+06	2.19271e+06	2.54997e+06	2.43447e+06	2.86392e+06	2.55208e+06	0.832791	0.765632	0.999175	0.14688	0.865866
AT1G49340.2	Master Protein	Phosphatidylinositol 3- and 4-kinase family protein	0	7.913	2	3	6	3	1	2028	223.9	6.48	12.42	3	0	894360	912466	935778	1.08347e+06	1.25479e+06	1.16408e+06	0.82546	0.727185	0.803876	0.00763135	0.785507
AT1G49380.1	Master Protein	cytochrome c biogenesis protein family	0	7.148	7	2	4	2	1	547	59.4	8.5	10.59	2	0	1.02894e+06	1.03974e+06	914914	429628	334809	595959	2.39495	3.10547	1.5352	0.00328012	2.34521
AT1G49430.1	Master Protein	long-chain acyl-CoA synthetase 2	0	19.316	10	6	17	5	1	665	74.3	6.14	31.73	6	0	4.1587e+06	3.62827e+06	3.56309e+06	1.88116e+06	2.79965e+06	2.58239e+06	2.21071	1.29597	1.37977	0.0153026	1.62882
AT1G49510.1	Master Protein	embryo defective 1273	0.001	4.546	8	2	2	2	1	240	27.4	9.72	4.45	2	0	1.05934e+06	819425	947435	1.21203e+06	1.12369e+06	1.00113e+06	0.874021	0.729224	0.946364	0.139334	0.84987
AT1G49540.2	Master Protein	elongator protein 2	0	12.53	5	3	7	3	1	840	92.9	6.4	15.34	3	0	1.71868e+06	1.38155e+06	1.32591e+06	1.07476e+06	761933	660079	1.59912	1.81322	2.00871	0.0212954	1.80702
AT1G49600.1	Master Protein	RNA-binding protein 47A	0	29.291	14	5	24	3	1	445	48.5	6	48.3	5	2	1.87591e+07	1.66709e+07	1.59152e+07	1.14585e+07	1.0004e+07	9.31364e+06	1.63713	1.66643	1.70881	0.00293934	1.67079
AT1G49630.2	Master Protein	presequence protease 2	0	73.981	15	13	71	1	1	1080	121.1	5.49	141.09	13	0
AT1G49650.1	Master Protein	alpha/beta-Hydrolases superfamily protein	0.001	4.113	6	2	7	1	1	374	41.7	6.99	15.15	2	0	415712	358869		1.02621e+06	1.45239e+06	1.61139e+06
AT1G49660.1	Master Protein	carboxyesterase 5	0	25.853	23	5	22	4	1	319	35.2	5.54	55.33	5	1	2.40948e+07	2.08049e+07	2.93667e+07	1.52574e+07	1.26571e+07	1.58513e+07	1.57922	1.64373	1.85263	0.0191987	1.69186
AT1G49670.2	Master Protein	ARP protein (REF)	0	57.379	23	12	34	12	1	652	70.5	9.01	87.84	12	0	6.19794e+07	6.73727e+07	7.51847e+07	1.57101e+08	1.38767e+08	1.52933e+08	0.39452	0.48551	0.491619	0.000269944	0.457216
AT1G49710.1	Master Protein	fucosyltransferase 12	0	5.05	3	1	2	1	1	513	57.3	8.43	5.68	1	0	279383	242367	267750	212781
AT1G49730.1	Master Protein	Protein kinase superfamily protein	0.003	3.272	2	1	1	1	1	693	76.4	8.05	0	1	0
AT1G49740.1	Master Protein	PLC-like phosphodiesterases superfamily protein	0.002	4.029	10	2	4	2	1	359	39.8	8.12	10.67	2	0	1.84939e+06	993144	299522	1.5692e+06	1.34222e+06	682789	1.17855	0.739927	0.438675	0.78679	0.785719
AT1G49750.1	Master Protein	Leucine-rich repeat (LRR) family protein	0.006	2.766	3	1	1	1	1	494	54.4	8.1	2.05	1	0	462011	408929	549765	698575	775577	663616	0.661362	0.527258	0.828438	0.0105507	0.672352
AT1G49760.1	Master Protein	poly(A) binding protein 8	0	104.781	34	17	103	15	1	671	72.7	7.53	267.05	17	3	1.39057e+08	1.4489e+08	1.44682e+08	9.52193e+07	9.8303e+07	9.8573e+07	1.46039	1.47392	1.46776	3.18284e-05	1.46736
AT1G49820.1	Master Protein	S-methyl-5-thioribose kinase	0	20.77	14	5	15	5	1	420	48	5.73	29.96	5	0	6.117e+06	6.07331e+06	6.40899e+06	3.92508e+06	4.88888e+06	5.16385e+06	1.55844	1.24227	1.24113	0.0168295	1.34728
AT1G49970.1	Master Protein	CLP protease proteolytic subunit 1	0	40.259	27	8	34	8	1	387	42.6	8.63	75.11	8	0	3.09353e+07	3.1291e+07	3.22328e+07	2.96734e+07	3.28188e+07	2.3254e+07	1.04253	0.953448	1.38612	0.364446	1.12736
AT1G50030.1	Master Protein	target of rapamycin	0	7.634	1	2	6	2	1	2481	279	6.83	14.79	2	0	163106	360260	346329		129585	262034
AT1G50110.1	Master Protein	D-aminoacid aminotransferase-like PLP-dependent enzymes superfamily protein	0.006	2.667	5	1	1	1	1	356	38.8	6.64	3.11	1	0
AT1G50170.1	Master Protein	sirohydrochlorin ferrochelatase B	0	7.641	17	2	2	2	1	225	24.9	8.19	4.75	2	0				303468	380772	527311
AT1G50200.1	Master Protein	Alanyl-tRNA synthetase	0	134.434	32	29	127	29	1	1003	110.4	6.46	227.39	29	0	1.17078e+08	1.22045e+08	1.16176e+08	1.14564e+08	1.19488e+08	1.20074e+08	1.02195	1.0214	0.96754	0.884403	1.00363
AT1G50250.1	Master Protein	FTSH protease 1	0	180.387	42	22	148	6	1	716	76.7	5.83	342.98	22	19	2.21453e+08	2.36602e+08	2.16838e+08	2.24824e+08	2.37897e+08	2.27787e+08	0.985007	0.994557	0.951931	0.507639	0.977165
AT1G50320.1	Master Protein	thioredoxin X	0	11.603	13	2	11	2	1	182	19.6	8.88	17.55	2	0	7.39459e+06	3.51738e+06	2.6171e+06	7.41255e+06	4.11682e+06	4.35038e+06	0.997577	0.854391	0.60158	0.68738	0.817849
AT1G50370.1	Master Protein	Calcineurin-like metallo-phosphoesterase superfamily protein	0	26.8	23	6	27	2	1	303	34.8	5.07	44.9	6	0	1.70312e+06	2.14902e+06	2.4664e+06	1.86815e+06	2.22098e+06	2.48434e+06	0.911657	0.967597	0.992779	0.779951	0.957344
AT1G50380.1	Master Protein	Prolyl oligopeptidase family protein	0	50.525	23	10	33	10	1	710	80.9	5.81	83.62	10	0	1.01956e+07	9.19433e+06	7.73408e+06	9.1729e+06	9.20994e+06	8.07605e+06	1.11149	0.998305	0.957656	0.7968	1.02249
AT1G50390.1	Master Protein	pfkB-like carbohydrate kinase family protein	0	15.139	29	4	15	1	1	146	16.1	4.98	32.28	4	0
AT1G50430.1	Master Protein	Ergosterol biosynthesis ERG4/ERG24 family	0	7.265	6	2	6	2	1	432	49.6	8.35	9.49	2	0	2.51926e+07	2.18819e+07	2.10989e+07	9.03765e+06	9.00172e+06	4.93854e+06	2.78751	2.43086	4.2723	0.00123888	3.16356
AT1G50450.1	Master Protein	Saccharopine dehydrogenase	0	14.755	13	5	12	5	1	428	46.5	8.09	22.58	5	0	3.4639e+06	5.09929e+06	4.98511e+06	5.12101e+06	6.0602e+06	6.16874e+06	0.676409	0.841438	0.808125	0.111823	0.775324
AT1G50460.1	Master Protein	hexokinase-like 1	0.014	2.221	2	1	1	1	1	498	54.6	5.8	1.99	1	0	1.5552e+06	1.80351e+06	1.61102e+06	2.12441e+06	2.36202e+06	2.44181e+06	0.732062	0.763547	0.659763	0.00578244	0.718457
AT1G50480.1	Master Protein	10-formyltetrahydrofolate synthetase	0	121.07	41	20	125	20	1	634	67.8	6.71	271.1	20	0	1.2036e+08	9.96768e+07	1.04431e+08	1.25574e+08	9.43453e+07	8.91781e+07	0.958479	1.05651	1.17104	0.713111	1.06201
AT1G50500.2	Master Protein	Membrane trafficking VPS53 family protein	0	6.611	3	2	6	2	1	847	94.6	6.39	10.84	2	0	153777	350754	417910	508340	174463	245381	0.302508	2.01048	1.70311	0.988854	1.3387
AT1G50510.1	Master Protein	indigoidine synthase A family protein	0	11.925	16	4	7	4	1	330	34.8	7.53	13.96	4	0	2.13969e+06	1.91919e+06	2.77985e+06	1.47097e+06	1.81231e+06	1.59421e+06	1.45462	1.05898	1.74371	0.0774596	1.4191
AT1G50570.1	Master Protein	Calcium-dependent lipid-binding (CaLB domain) family protein	0	8.338	6	2	3	2	1	388	42.1	4.58	7.96	2	0		1.50273e+06	1.52297e+06	80951.4	1.02957e+06	1.16695e+06
AT1G50575.1	Master Protein	Putative lysine decarboxylase family protein	0.04	1.649	5	1	1	1	1	306	34	6.44	1.71	1	0
AT1G50600.1	Master Protein	scarecrow-like 5	0.051	1.571	2	1	1	1	1	597	66.6	6.14	2.31	1	0
AT1G50670.1	Master Protein	OTU-like cysteine protease family protein	0	25.17	31	5	20	5	1	208	23.4	5.11	47.68	5	0	1.13263e+07	1.28437e+07	1.25048e+07	8.98899e+06	1.10132e+07	1.08382e+07	1.26002	1.16621	1.15377	0.0705385	1.19333
AT1G50710.1	Master Protein	unknown protein; Has 109 Blast hits to 109 proteins in 44 species: Archae - 0; Bacteria - 2; Metazoa - 61; Fungi - 8; Plants - 36; Viruses - 0; Other Eukaryotes - 2 (source: NCBI BLink).	0.005	2.898	4	1	3	1	1	423	47.7	5.21	6.45	1	0	1.12096e+06	1.20168e+06	1.2257e+06	849597	912281	880561	1.3194	1.31722	1.39195	0.001163	1.34286
AT1G50900.1	Master Protein	Ankyrin repeat family protein	0	10.31	15	2	14	2	1	175	19.2	6.19	32.66	2	0	8.67107e+06	1.10535e+07	1.11422e+07	5.53688e+06	6.13629e+06	6.14709e+06	1.56606	1.80133	1.8126	0.0064539	1.72666
AT1G50920.1	Master Protein	Nucleolar GTP-binding protein	0	28.92	16	8	19	8	1	671	76.8	9.6	39.36	8	0	4.83206e+06	5.92108e+06	6.08557e+06	1.18847e+06	1.93938e+06	2.08773e+06	4.06577	3.05307	2.91492	0.00129841	3.34459
AT1G50940.1	Master Protein	electron transfer flavoprotein alpha	0	14.117	10	2	12	2	1	363	38.4	6.92	35.01	2	0	1.44034e+06	997971	1.13482e+06	1.65024e+06	1.27079e+06	937517	0.872811	0.785313	1.21045	0.716368	0.956192
AT1G51100.1	Master Protein	unknown protein; FUNCTIONS IN: molecular_function unknown; INVOLVED IN: biological_process unknown; LOCATED IN: chloroplast, chloroplast stroma; EXPRESSED IN: 22 plant structures; EXPRESSED DURING: 13 growth stages; Has 26 Blast hits to 26 proteins in 9 species: Archae - 0; Bacteria - 0; Metazoa - 0; Fungi - 0; Plants - 26; Viruses - 0; Other Eukaryotes - 0 (source: NCBI BLink).	0	15.346	20	3	13	3	1	211	24.1	9.32	37.13	3	0	4.25408e+06	1.71445e+06	1.9535e+06	4.106e+06	4.53281e+06	1.94394e+06	1.03606	0.37823	1.00491	0.479723	0.806403
AT1G51110.1	Master Protein	Plastid-lipid associated protein PAP / fibrillin family protein	0	17.573	14	5	13	5	1	409	45.7	7.94	29.1	5	0	6.72313e+06	3.98658e+06	6.4218e+06	7.70972e+06	8.5023e+06	7.38324e+06	0.872034	0.468883	0.86978	0.0809516	0.736899
AT1G51160.1	Master Protein	SNARE-like superfamily protein	0	5.512	11	2	2	2	1	169	19	9.14	2.3	2	0	761554	930224	952187	650821	670301	655806	1.17014	1.38777	1.45193	0.0212965	1.33662
AT1G51200.3	Master Protein	A20/AN1-like zinc finger family protein	0	5.209	9	1	4	1	1	173	18.4	7.78	9.66	1	0
AT1G51390.1	Master Protein	NFU domain protein 5	0	13.698	15	2	8	1	1	275	30	4.98	16.36	2	0
AT1G51470.1	Master Protein	beta glucosidase 35	0	20.923	13	6	17	2	1	511	57.4	8.1	36.18	6	0	4.51977e+06	4.15061e+06	4.11517e+06	4.86394e+06	5.65639e+06	6.21076e+06	0.929239	0.733792	0.662587	0.0330653	0.775206
AT1G51560.1	Master Protein	Pyridoxamine 5'-phosphate oxidase family protein	0	20.833	12	3	14	3	1	392	43.6	6.89	36.65	3	0	3.12445e+06	4.95533e+06	4.95539e+06	3.39926e+06	2.63503e+06	3.49282e+06	0.919154	1.88056	1.41874	0.154942	1.40615
AT1G51570.1	Master Protein	Calcium-dependent lipid-binding (CaLB domain) plant phosphoribosyltransferase family protein	0	20.892	11	6	18	6	1	776	89.1	9.03	32.46	6	0	7.52769e+06	5.64227e+06	5.72808e+06	7.11869e+06	7.03665e+06	6.30717e+06	1.05745	0.80184	0.908185	0.477744	0.922493
AT1G51590.1	Master Protein	alpha-mannosidase 1	0	7.395	4	2	5	2	1	560	63.5	6.49	10.08	2	0	2.0335e+06	2.28981e+06	2.54517e+06	1.20219e+06	1.56361e+06	1.52176e+06	1.6915	1.46444	1.67252	0.0099653	1.60949
AT1G51630.1	Master Protein	O-fucosyltransferase family protein	0	16.964	11	4	13	3	1	423	47.1	6.9	21.41	4	1	2.25376e+06	1.29869e+06	1.39121e+06	1.81109e+06	1.84222e+06	1.22299e+06	1.24443	0.704959	1.13755	0.953866	1.02898
AT1G51680.1	Master Protein	4-coumarate:CoA ligase 1	0	25.911	14	6	17	6	1	561	61	5.43	37.99	6	0	5.82131e+06	4.19683e+06	4.12196e+06	7.2476e+06	7.58522e+06	6.25273e+06	0.803206	0.55329	0.659225	0.0276141	0.671907
AT1G51690.3	Master Protein	protein phosphatase 2A 55 kDa regulatory subunit B alpha isoform	0	25.333	13	6	23	6	1	603	67.5	5.77	48.12	6	0	5.26856e+06	6.5147e+06	6.07883e+06	5.94551e+06	6.53406e+06	6.24175e+06	0.886141	0.997038	0.973898	0.516223	0.952359
AT1G51710.1	Master Protein	ubiquitin-specific protease 6	0	70.668	35	13	64	13	1	482	53.7	6.2	119.06	13	0	4.41241e+07	4.73445e+07	4.6961e+07	4.26974e+07	4.20019e+07	4.04974e+07	1.03341	1.1272	1.1596	0.0215925	1.10674
AT1G51730.1	Master Protein	Ubiquitin-conjugating enzyme family protein	0	12.282	13	3	9	3	1	252	28.7	4.22	20.57	3	0	4.25243e+06	3.22913e+06	3.70664e+06	3.09263e+06	2.38266e+06	2.87579e+06	1.37502	1.35526	1.28891	0.0595595	1.33973
AT1G51760.1	Master Protein	peptidase M20/M25/M40 family protein	0	20.057	9	3	13	3	1	440	48.2	6.73	30.91	3	0	1.17472e+06	967903	934496	1.53174e+06	658029	434851	0.766921	1.47091	2.149	0.682851	1.46228
AT1G51800.1	Master Protein	Leucine-rich repeat protein kinase family protein	0	7.778	3	3	10	1	1	894	99.6	6.18	23.41	3	0	373833	440459	455326	644714	425506	593908	0.579844	1.03514	0.766661	0.136921	0.793882
AT1G51880.1	Master Protein	root hair specific 6	0	6.677	4	3	9	1	1	880	98.2	6.92	21.08	3	0
AT1G51980.1	Master Protein	Insulinase (Peptidase family M16) protein	0	113.982	46	17	95	17	1	503	54.4	6.33	218.6	17	0	1.37647e+08	1.3266e+08	1.3326e+08	1.09818e+08	1.10998e+08	1.07579e+08	1.25341	1.19515	1.23872	0.000177326	1.2291
AT1G52040.1	Master Protein	myrosinase-binding protein 1	0.032	1.759	6	1	1	1	1	462	50.1	5.6	0	1	0		310422	454599		429052
AT1G52050.1	Master Protein	Mannose-binding lectin superfamily protein	0	5.053	5	1	1	1	1	313	34.6	5.99	2.58	1	0		282692	294071		448979	459032
AT1G52060.1	Master Protein	Mannose-binding lectin superfamily protein	0.003	3.293	4	1	1	1	1	314	34.1	5.52	2.57	1	0	2.79348e+06	2.0676e+06	2.21504e+06	1.39657e+06	1.50547e+06	1.39207e+06	2.00024	1.37339	1.59119	0.0145062	1.65494
AT1G52070.1	Master Protein	Mannose-binding lectin superfamily protein	0	8.323	12	2	8	2	1	315	34	5.54	23.86	2	0	629658	812777	851658	362641	431981	435156	1.73631	1.88151	1.95713	0.0080511	1.85832
AT1G52100.1	Master Protein	Mannose-binding lectin superfamily protein	0	55.475	36	13	43	12	1	437	47.6	7.62	76.67	13	1	1.35533e+07	1.41162e+07	1.40794e+07	2.4456e+07	2.84503e+07	2.70459e+07	0.554192	0.496171	0.520572	0.000423527	0.523645
AT1G52160.1	Master Protein	tRNAse Z3	0	7.032	5	3	3	2	1	890	98.6	6.73	7.29	3	0
AT1G52220.1	Master Protein	FUNCTIONS IN: molecular_function unknown; INVOLVED IN: biological_process unknown; LOCATED IN: chloroplast thylakoid membrane, chloroplast; EXPRESSED IN: 23 plant structures; EXPRESSED DURING: 13 growth stages; BEST Arabidopsis thaliana protein match is: photosystem I P subunit (TAIR:AT2G46820.2); Has 291 Blast hits to 291 proteins in 50 species: Archae - 0; Bacteria - 90; Metazoa - 0; Fungi - 0;…	0	10.255	21	2	5	2	1	156	16.9	9.04	3.01	2	0		1.6124e+06	1.73488e+06		1.98576e+06	1.44199e+06
AT1G52230.1	Master Protein	photosystem I subunit H2	0.001	4.262	8	1	2	1	1	145	15.3	9.91	4.18	1	0	1.85331e+06
AT1G52280.1	Master Protein	RAB GTPase homolog G3D	0	17.038	31	5	32	1	1	206	23.1	5.33	69.33	5	0	343034	358481	374096	259382	347103	449589	1.32251	1.03278	0.832085	0.91254	1.06246
AT1G52340.1	Master Protein	NAD(P)-binding Rossmann-fold superfamily protein	0	9.005	10	2	3	2	1	285	30.3	6.28	9.97	2	0	1.05939e+06	971165	1.12421e+06	697030	272921	893517	1.51986	3.55842	1.25818	0.0843708	2.11215
AT1G52360.2	Master Protein	Coatomer, beta' subunit	0	94.61	28	20	95	7	1	970	109.7	4.96	218.29	20	14	6.47504e+07	7.16961e+07	7.19929e+07	5.3162e+07	6.56035e+07	6.83793e+07	1.21798	1.09287	1.05285	0.247244	1.12123
AT1G52380.1	Master Protein	NUP50 (Nucleoporin 50 kDa) protein	0	20.262	13	4	17	4	1	440	46.6	4.92	34.93	4	0	4.60796e+06	4.11813e+06	4.02504e+06	3.9704e+06	4.74027e+06	6.26112e+06	1.16058	0.868755	0.642863	0.348022	0.890732
AT1G52410.2	Master Protein	TSK-associating protein 1	0	5.573	2	1	2	1	1	759	84.3	4.65	1.61	1	0
AT1G52510.1	Master Protein	alpha/beta-Hydrolases superfamily protein	0	19.346	14	4	13	4	1	380	41.8	7.05	34.35	4	0	4.30301e+06	1.31181e+06	2.63167e+06	7.67061e+06	7.68785e+06	8.8503e+06	0.560974	0.170635	0.297354	0.00497898	0.342987
AT1G52600.1	Master Protein	Peptidase S24/S26A/S26B/S26C family protein	0	8.043	13	2	2	2	1	180	20	7.12	5.32	2	0	2.63265e+06	2.99488e+06	2.95283e+06	2.06553e+06	2.06549e+06	1.83313e+06	1.27456	1.44996	1.61082	0.00322012	1.44511
AT1G52670.1	Master Protein	Single hybrid motif superfamily protein	0	12.202	9	2	8	2	1	274	29.6	8.38	14.27	2	0	4.89593e+06	4.65512e+06	4.73654e+06	3.56118e+06	3.90242e+06	4.41127e+06	1.37481	1.19288	1.07374	0.0351699	1.21381
AT1G52690.2	Master Protein	Late embryogenesis abundant protein (LEA) family protein	0	15.746	30	4	6	4	1	169	18.1	7.61	10.94	4	0	1.12524e+07	9.58824e+06	8.78696e+06
AT1G52730.1	Master Protein	Transducin/WD40 repeat-like superfamily protein	0	55.389	41	10	43	3	1	343	37.7	6.32	90.99	10	8	1.98219e+07	2.17009e+07	2.07448e+07	1.47773e+07	1.48424e+07	1.63158e+07	1.34138	1.46209	1.27146	0.00181222	1.35831
AT1G52760.1	Master Protein	lysophospholipase 2	0	21.487	22	5	16	5	1	332	37	6.55	33.18	5	0	1.09512e+07	1.35649e+07	1.30615e+07	8.46686e+06	7.5841e+06	9.6601e+06	1.29342	1.7886	1.35211	0.0168197	1.47804
AT1G52780.1	Master Protein	Protein of unknown function (DUF2921)	0	11.572	5	4	8	4	1	1059	119.9	7.33	16.56	4	0	1.15588e+06	1.82967e+06	1.33865e+06	1.77188e+06	1.60886e+06	1.72611e+06	0.652344	1.13725	0.775529	0.275974	0.85504
AT1G52930.1	Master Protein	Ribosomal RNA processing Brix domain protein	0.004	3.047	3	1	2	1	1	320	36.7	9.67	4.36	1	0	1.7154e+06	1.22565e+06	1.17356e+06	381700
AT1G52980.1	Master Protein	GTP-binding family protein	0.002	3.684	2	1	1	1	1	576	65	8	2.88	1	0	772724	942292	1.00917e+06	422044	511250	503929	1.83091	1.84311	2.00259	0.00484057	1.89221
AT1G53000.1	Master Protein	Nucleotide-diphospho-sugar transferases superfamily protein	0	23.693	17	3	14	3	1	290	32.2	6.57	39.26	3	0	7.57834e+06	7.6359e+06	8.1501e+06	7.91997e+06	9.50113e+06	9.75639e+06	0.956865	0.803683	0.83536	0.102499	0.865303
AT1G53120.1	Master Protein	RNA-binding S4 domain-containing protein	0	6.258	6	2	3	2	1	320	34.5	8.97	7.64	2	0	806661	1.10439e+06	1.26204e+06	701458	282693	836598	1.14998	3.90666	1.50854	0.102453	2.18839
AT1G53165.3	Master Protein	Protein kinase superfamily protein	0	12.246	6	3	4	3	1	688	76.5	7.24	9.03	3	0	212475	195007	203515	415979	238894	286562	0.510783	0.816294	0.710196	0.106919	0.679091
AT1G53210.1	Master Protein	sodium/calcium exchanger family protein / calcium-binding EF hand family protein	0	53.754	20	9	45	9	1	585	63.4	5.34	79.92	9	0	2.47821e+07	2.46135e+07	1.66976e+07	3.71366e+07	3.88717e+07	3.34751e+07	0.667323	0.633197	0.498807	0.00960799	0.599775
AT1G53240.1	Master Protein	Lactate/malate dehydrogenase family protein	0	111.763	65	15	118	8	1	341	35.8	8.35	255.51	15	6	3.66124e+08	3.73279e+08	4.12213e+08	2.96583e+08	2.87515e+08	2.79498e+08	1.23447	1.29829	1.47483	0.00317233	1.33587
AT1G53280.1	Master Protein	Class I glutamine amidotransferase-like superfamily protein	0	34.698	21	8	22	8	1	438	47	7.85	54.66	8	0	2.49829e+07	2.57448e+07	2.4902e+07	1.69976e+07	1.87668e+07	1.34844e+07	1.46979	1.37183	1.84673	0.00505104	1.56278
AT1G53310.3	Master Protein	phosphoenolpyruvate carboxylase 1	0	217.252	50	39	223	14	1	967	110.2	6.06	503.94	39	10	9.60192e+07	8.57431e+07	9.16717e+07	8.51763e+07	9.09226e+07	8.14759e+07	1.1273	0.943034	1.12514	0.262057	1.06516
AT1G53430.1	Master Protein	Leucine-rich repeat transmembrane protein kinase	0	31.629	11	10	25	7	1	1030	113.9	5.66	45.28	10	1	1.10304e+07	1.29924e+07	1.37931e+07	8.69512e+06	8.58801e+06	9.26369e+06	1.26857	1.51285	1.48894	0.0113803	1.42346
AT1G53500.1	Master Protein	NAD-dependent epimerase/dehydratase family protein	0	91.551	35	19	76	8	1	667	75.2	6.46	175.38	19	3	3.42064e+07	3.98528e+07	36167241	1.97342e+07	2.32895e+07	2.3624e+07	1.73336	1.7112	1.53095	0.00217511	1.6585
AT1G53520.1	Master Protein	Chalcone-flavanone isomerase family protein	0	8.623	7	2	10	2	1	287	30.7	8.41	21.02	2	0	2.60923e+06	3.42544e+06	3.3698e+06	3.21774e+06	4.01774e+06	4.19706e+06	0.81089	0.852578	0.802894	0.166223	0.822121
AT1G53530.1	Master Protein	Peptidase S24/S26A/S26B/S26C family protein	0.002	3.939	6	1	1	1	1	168	18.8	9.5	2.92	1	0	355078	362034	300529	189022	278991	297270	1.8785	1.29765	1.01096	0.0953996	1.3957
AT1G53580.1	Master Protein	glyoxalase II 3	0	39.407	38	8	25	8	1	294	32.3	7.01	46.79	8	0	8.22448e+06	1.10883e+07	1.13388e+07	8.81987e+06	1.21818e+07	1.06919e+07	0.932495	0.910239	1.0605	0.815542	0.967745
AT1G53590.1	Master Protein	Calcium-dependent lipid-binding (CaLB domain) family protein	0.049	1.585	1	1	1	1	1	751	84.8	5.99	1.91	1	0	381382	561137	476137	346376	505712	374939	1.10106	1.1096	1.2699	0.421688	1.16019
AT1G53645.1	Master Protein	hydroxyproline-rich glycoprotein family protein	0	9.722	8	3	8	3	1	523	56.9	6.51	16.25	3	0	2.71117e+06	2.79931e+06	2881743	1.91092e+06	2.04188e+06	1.89196e+06	1.41878	1.37095	1.52315	0.000238843	1.43763
AT1G53670.1	Master Protein	methionine sulfoxide reductase B 1	0	23.526	35	5	22	5	1	202	22.6	8.95	39.58	5	0	8.94591e+06	1.07804e+07	1.08863e+07	8.02035e+06	8.79872e+06	1.0167e+07	1.1154	1.22523	1.07075	0.245518	1.13713
AT1G53730.2	Master Protein	STRUBBELIG-receptor family 6	0	7.99	3	2	2	2	1	720	78.1	6.55	4	2	0	333179	324941	307479	465850	523733	401089	0.715207	0.620433	0.76661	0.0173715	0.70075
AT1G53750.1	Master Protein	regulatory particle triple-A 1A	0	98.167	56	20	98	20	1	426	47.8	6.65	205.63	20	0	8.13642e+07	7.84139e+07	8.59725e+07	6.19286e+07	6.33232e+07	6.66506e+07	1.31384	1.23831	1.2899	0.00233406	1.28068
AT1G53760.1	Master Protein	unknown protein; FUNCTIONS IN: molecular_function unknown; INVOLVED IN: biological_process unknown; LOCATED IN: mitochondrion, plasma membrane, plastid, membrane; EXPRESSED IN: 25 plant structures; EXPRESSED DURING: 13 growth stages; CONTAINS InterPro DOMAIN/s: Protein of unknown function DUF2343 (InterPro:IPR018786); Has 171 Blast hits to 171 proteins in 90 species: Archae - 0; Bacteria - 0; Met…	0	11.484	15	2	4	2	1	272	30.6	9.48	6.94	2	0	2.12434e+06	2.20961e+06	2.38645e+06	1.56934e+06	1.54117e+06	1.57962e+06	1.35365	1.43372	1.51077	0.000972971	1.43271
AT1G53840.1	Master Protein	pectin methylesterase 1	0	16.402	9	4	7	4	1	586	64.1	8.32	15.42	4	0	1.1745e+06	2.5428e+06	2.67781e+06	2.66702e+06	2.083e+06	1.81184e+06	0.440379	1.22074	1.47795	0.923319	1.04636
AT1G53880.1	Master Protein	Eukaryotic translation initiation factor 2B (eIF-2B) family protein	0.027	1.862	2	1	1	1	1	580	65.1	7.68	0	1	0
AT1G54000.1	Master Protein	GDSL-like Lipase/Acylhydrolase superfamily protein	0	5.635	8	2	5	2	1	391	43.2	7.11	7.6	2	0	410846			255397	201661	438653
AT1G54010.1	Master Protein	GDSL-like Lipase/Acylhydrolase superfamily protein	0	6.188	7	2	5	2	1	386	43.1	8.07	10.4	2	0	1.70998e+06	965998	1.05594e+06	1.38028e+06	1.77684e+06	1.44059e+06	1.23886	0.543661	0.732993	0.337228	0.838506
AT1G54030.1	Master Protein	GDSL-like Lipase/Acylhydrolase superfamily protein	0.002	3.4	4	1	2	1	1	417	46.1	6.73	3.62	1	0
AT1G54040.2	Master Protein	epithiospecifier protein	0	98.842	61	17	83	17	1	341	37	5.86	167.67	17	0	3.52282e+08	3.62458e+08	3.52362e+08	2.99364e+06	800600	722295	117.677	452.734	487.837	5.45938e-08	352.749
AT1G54060.1	Master Protein	6B-interacting protein 1-like 1	0.002	3.503	4	1	1	1	1	383	41.7	8.62	1.68	1	0
AT1G54080.2	Master Protein	oligouridylate-binding protein 1A	0	19.812	11	4	16	1	1	430	47.8	7.36	20.28	4	0	354558	496699	454015	225969	316877	270124	1.56906	1.56748	1.68076	0.0297327	1.60577
AT1G54090.1	Master Protein	exocyst subunit exo70 family protein D2	0	12.87	9	5	7	5	1	622	70.7	5.31	13.49	5	0	2.88423e+06	2.01615e+06	2.14064e+06	2.62198e+06	2.66983e+06	2.31148e+06	1.10002	0.755162	0.926092	0.557649	0.92709
AT1G54100.2	Master Protein	aldehyde dehydrogenase 7B4	0	43.178	27	11	27	11	1	508	54.2	5.54	51.56	11	0	3.29243e+07	2.84452e+07	2.88257e+07	2.735e+07	2.5193e+07	2.45106e+07	1.20381	1.12909	1.17605	0.0585901	1.16965
AT1G54170.1	Master Protein	CTC-interacting domain 3	0	14.477	9	5	12	4	1	587	65.3	5.12	23.52	5	0	1.52423e+06	2.51527e+06	2.40197e+06	848974	1.19653e+06	1.42466e+06	1.79538	2.10214	1.68599	0.0493521	1.86117
AT1G54220.1	Master Protein	Dihydrolipoamide acetyltransferase, long form protein	0	57.048	31	12	51	9	1	539	58.4	7.84	110.36	12	0	1.33094e+07	1.33948e+07	1.38767e+07	8.07667e+06	9.39954e+06	5.9498e+06	1.64788	1.42505	2.3323	0.00497637	1.80174
AT1G54270.1	Master Protein	eif4a-2	0	132.521	51	20	174	4	1	412	46.7	5.68	381.62	20	18	6.01519e+08	5.2699e+08	5.37569e+08	5.12926e+08	4.42763e+08	4.45261e+08	1.17272	1.19023	1.20731	0.054013	1.19009
AT1G54280.1	Master Protein	ATPase E1-E2 type family protein / haloacid dehalogenase-like hydrolase family protein	0.027	1.859	1	1	1	1	1	1240	140	7.28	0	1	0	1.00876e+06	958196	772581	1.33857e+06	1.55062e+06	1.38978e+06	0.75361	0.617945	0.555903	0.00592734	0.642486
AT1G54290.1	Master Protein	Translation initiation factor SUI1 family protein	0	9.641	19	2	11	1	1	113	12.6	8.43	26.39	2	0		4.13064e+06
AT1G54340.1	Master Protein	isocitrate dehydrogenase	0	43.547	21	9	70	2	1	416	47.2	7.71	122.95	9	0	1.16323e+06	1.1775e+06	1.01745e+06	1.08181e+08	629042	637748	0.0107526	1.87189	1.59539	0.379761	1.15934
AT1G54350.1	Master Protein	ABC transporter family protein	0.002	3.422	2	1	3	1	1	706	80	6.15	4.79	1	0				774335	673080	604919
AT1G54410.1	Master Protein	dehydrin family protein	0	9.168	12	1	24	1	1	98	10.8	7.21	43.13	1	0	2.40341e+07	3.69743e+07	33411764	4.04452e+07	5.03605e+07	4.1134e+07	0.594239	0.734193	0.812266	0.0670685	0.713566
AT1G54490.1	Master Protein	exoribonuclease 4	0	26.718	10	7	11	7	1	947	107.7	6.83	26.29	7	0	1.8495e+06	1.45369e+06	1.166e+06	583219	404114	1.29009e+06	3.1712	3.59722	0.903816	0.0948383	2.55741
AT1G54500.1	Master Protein	Rubredoxin-like superfamily protein	0	28.64	36	4	24	4	1	195	21.9	6.79	56.33	4	0	1.12662e+07	1.09397e+07	1.0824e+07	1.15085e+07	1.24523e+07	1.28054e+07	0.978951	0.878527	0.845265	0.0382535	0.900915
AT1G54520.1	Master Protein	unknown protein; FUNCTIONS IN: molecular_function unknown; INVOLVED IN: biological_process unknown; LOCATED IN: chloroplast; EXPRESSED IN: 24 plant structures; EXPRESSED DURING: 15 growth stages; CONTAINS InterPro DOMAIN/s: Protein of unknown function DUF1517 (InterPro:IPR010903); Has 276 Blast hits to 275 proteins in 83 species: Archae - 0; Bacteria - 108; Metazoa - 6; Fungi - 0; Plants - 113; V…	0	7.353	6	2	3	2	1	391	42.8	9.19	7.52	2	0	915401	1.09542e+06	942620	1.56922e+06	1.72561e+06	1.98781e+06	0.583348	0.634803	0.4742	0.00445392	0.564117
AT1G54570.1	Master Protein	Esterase/lipase/thioesterase family protein	0	11.156	7	4	8	4	1	704	78.2	7.93	19.73	4	0	889748	1.4632e+06	1.80898e+06	524554	1.21503e+06	1.14079e+06	1.6962	1.20425	1.58572	0.284589	1.49539
AT1G54580.1	Master Protein	acyl carrier protein 2	0.002	3.844	7	1	6	1	1	136	14.5	5.31	10.24	1	0	2.42777e+07	2.92131e+07	26778388	2.618e+07	2.61542e+07	3.20008e+07	0.927336	1.11696	0.836804	0.604001	0.960367
AT1G54610.2	Master Protein	Protein kinase superfamily protein	0.002	3.962	2	1	1	1	1	573	63.4	9.45	0	1	0	922655		803480	1.01003e+06	703016	801676
AT1G54730.2	Master Protein	Major facilitator superfamily protein	0.002	4.053	4	1	4	1	1	470	50.7	5.27	10.57	1	0	347759	605080	514669	362993	284242	370359	0.958032	2.12874	1.38965	0.135016	1.49214
AT1G54780.1	Master Protein	thylakoid lumen 18.3 kDa protein	0	40.967	41	8	56	8	1	285	31.1	8.84	144.75	8	0	4.87536e+07	3.83218e+07	3.77244e+07	9.15313e+07	7.90631e+07	9.17663e+07	0.532644	0.484699	0.411092	0.00114399	0.476145
AT1G54860.1	Master Protein	Glycoprotein membrane precursor GPI-anchored	0	9.343	12	2	10	2	1	200	21.6	6.52	24.92	2	0	1.08833e+07	1.08374e+07	1.10414e+07	4.60684e+06	5.19521e+06	5.28947e+06	2.36243	2.08603	2.08743	1.2065e-05	2.17863
AT1G54870.1	Master Protein	NAD(P)-binding Rossmann-fold superfamily protein	0	31.553	27	6	15	6	1	335	36.7	8.56	40.03	6	0	1.12161e+07	1.39662e+07	1.38102e+07	215451		913873
AT1G54990.1	Master Protein	alpha/beta-Hydrolases superfamily protein	0.002	3.394	3	1	1	1	1	473	52.4	5.96	2.16	1	0	733823	565140	660745	952218		705901
AT1G55020.1	Master Protein	lipoxygenase 1	0	52.868	17	12	37	12	1	859	98	5.52	67.86	12	0	1.00489e+07	9.19354e+06	9.24434e+06	3.28526e+06	4.92854e+06	5.03963e+06	3.05877	1.86537	1.83433	0.00129634	2.25282
AT1G55090.1	Master Protein	carbon-nitrogen hydrolase family protein	0	23.737	11	5	17	5	1	725	80.8	5.85	34.69	5	0	3.52852e+06	4.46995e+06	4.75148e+06	2.91024e+06	3.55091e+06	3.6561e+06	1.21245	1.25882	1.2996	0.115102	1.25695
AT1G55130.1	Master Protein	Endomembrane protein 70 protein family	0	16.767	10	5	16	1	1	637	73.6	8.06	28.85	5	0
AT1G55140.1	Master Protein	Ribonuclease III family protein	0	5.837	6	1	2	1	1	237	26.3	9.54	0	1	0	458430	758909	772180	376048	362750	358969	1.21907	2.0921	2.15111	0.0442104	1.82076
AT1G55150.1	Master Protein	DEA(D/H)-box RNA helicase family protein	0.006	2.664	4	1	2	1	1	501	55.5	9.07	1.64	1	0
AT1G55160.3	Master Protein	unknown protein; FUNCTIONS IN: molecular_function unknown; INVOLVED IN: biological_process unknown; LOCATED IN: mitochondrion, plastid; EXPRESSED IN: 22 plant structures; EXPRESSED DURING: 13 growth stages; BEST Arabidopsis thaliana protein match is: unknown protein (TAIR:AT2G19530.1); Has 63 Blast hits to 63 proteins in 14 species: Archae - 0; Bacteria - 0; Metazoa - 0; Fungi - 0; Plants - 63; V…	0	11.445	18	3	11	3	1	213	23.8	9.64	27.4	3	0	6.36065e+06	6.55417e+06	6331930	8.28633e+06	9.02427e+06	7.42047e+06	0.767607	0.726283	0.853306	0.0175351	0.782399
AT1G55210.2	Master Protein	Disease resistance-responsive (dirigent-like protein) family protein	0.034	1.739	4	1	1	1	1	187	20.6	9.42	2	1	0	3.18838e+06	3.73384e+06	3.4965e+06	2.80174e+06		2.97871e+06
AT1G55260.1	Master Protein	Bifunctional inhibitor/lipid-transfer protein/seed storage 2S albumin superfamily protein	0	5.392	8	2	8	2	1	227	25.3	6.71	12.53	2	0	4.0932e+06	6.018e+06	6.12218e+06	4.3848e+06	5.06299e+06	5.2232e+06	0.933496	1.18863	1.17211	0.502746	1.09808
AT1G55265.1	Master Protein	Protein of unknown function, DUF538	0.003	3.212	9	1	1	1	1	175	19.1	5.26	2.36	1	0
AT1G55450.2	Master Protein	S-adenosyl-L-methionine-dependent methyltransferases superfamily protein	0	30.393	25	7	25	7	1	320	35.5	7.64	53.26	7	0	1.29837e+07	1.77235e+07	1.88498e+07	1.95528e+07	2.0315e+07	2.18615e+07	0.664031	0.872432	0.862237	0.102283	0.799567
AT1G55480.1	Master Protein	protein containing PDZ domain, a K-box domain, and a TPR region	0	74.537	44	12	69	12	1	335	37.4	8.12	164.67	12	0	4.67103e+07	4.43486e+07	46811677	5.04231e+07	6.0399e+07	5.89589e+07	0.926367	0.734261	0.793971	0.0297097	0.8182
AT1G55490.1	Master Protein	chaperonin 60 beta	0	239.213	67	32	449	7	1	600	63.8	6.51	1224.65	32	27	1.81246e+09	1.72474e+09	1.72717e+09	1.35214e+09	1.41507e+09	1.36248e+09	1.34043	1.21884	1.26766	0.000407047	1.27564
AT1G55500.2	Master Protein	evolutionarily conserved C-terminal region 4	0	10	9	4	9	2	1	599	65.9	7.72	15.06	4	0	1.12234e+06	772051	781591	334450	993909	380511	3.35577	0.776782	2.05406	0.253279	2.0622
AT1G55670.1	Master Protein	photosystem I subunit G	0	10.637	16	3	17	3	1	160	17.1	9.57	20.77	3	0	4.16187e+07	3.61562e+07	27729078	2.27178e+07	2.0751e+07	2.16734e+07	1.83199	1.74239	1.2794	0.0299951	1.61793
AT1G55805.1	Master Protein	BolA-like family protein	0	17.909	23	3	13	3	1	160	17.7	9.23	27.06	3	0	4.96184e+06	5.29482e+06	5.34492e+06	5.26265e+06	6.98556e+06	6.34862e+06	0.942841	0.757967	0.841902	0.125716	0.84757
AT1G55810.3	Master Protein	uridine kinase-like 3	0	13.332	11	3	6	1	1	466	52.4	6.62	14.54	3	0	1.26031e+06	1.25037e+06	1.14904e+06	1.14558e+06	1.4549e+06	1.46378e+06	1.10015	0.859416	0.784983	0.289329	0.914849
AT1G55850.1	Master Protein	cellulose synthase like E1	0	48.104	19	11	27	11	1	729	82.3	6.55	50.8	11	0	7.03451e+06	8.66438e+06	8.38813e+06	4.34708e+06	3.73056e+06	4.18287e+06	1.61822	2.32254	2.00535	0.00182393	1.98204
AT1G55860.1	Master Protein	ubiquitin-protein ligase 1	0	89.801	7	21	67	5	1	3930	432.3	5.21	146.45	21	0	479088	690490	565987	742862	718164	764216	0.644922	0.961466	0.740611	0.0600349	0.782333
AT1G55890.1	Master Protein	Tetratricopeptide repeat (TPR)-like superfamily protein	0	7.231	7	2	4	2	1	398	45	8.78	9.77	2	0	1.30641e+06	1.99282e+06	1.96432e+06	991404	578551	1.08865e+06	1.31774	3.44449	1.80436	0.0336432	2.18886
AT1G55900.1	Master Protein	Haloacid dehalogenase-like hydrolase (HAD) superfamily protein	0	5.011	6	2	4	2	1	376	42.6	9.26	10.89	2	0	2.75e+06	3.93238e+06	3.90535e+06	1.3732e+06	1.4279e+06	1.60446e+06	2.00262	2.75397	2.43405	0.00649301	2.39688
AT1G55910.1	Master Protein	zinc transporter 11 precursor	0.008	2.515	4	1	1	1	1	326	35.4	6.09	2.09	1	0		292424	242488	635041		183578
AT1G55930.1	Master Protein	CBS domain-containing protein / transporter associated domain-containing protein	0	13.247	6	3	6	2	1	653	72.9	5.66	9.55	3	0	485577	451152	400746	377572	429661	296818	1.28605	1.05002	1.35014	0.164775	1.22874
AT1G55980.1	Master Protein	FAD/NAD(P)-binding oxidoreductase family protein	0.005	2.863	2	1	2	1	1	466	51	5.78	1.81	1	0	992194	1.52999e+06	1356969	908844	1.23848e+06	1.28834e+06	1.09171	1.23539	1.05327	0.497275	1.12679
AT1G56050.1	Master Protein	GTP-binding protein-related	0	41.447	26	8	24	8	1	421	45.6	5.97	65.67	8	0	3.38789e+07	3.03631e+07	1.57478e+07	3.65018e+07	3.11943e+07	2.56868e+07	0.928143	0.973356	0.613068	0.521969	0.838189
AT1G56070.1	Master Protein	Ribosomal protein S5/Elongation factor G/III/V family protein	0	292.168	54	33	363	21	1	843	93.8	6.25	866.93	33	14	1.04244e+09	1.03554e+09	1.01163e+09	9.93175e+08	9.331e+08	9.48623e+08	1.0496	1.10979	1.06641	0.0242551	1.07527
AT1G56110.1	Master Protein	homolog of nucleolar protein NOP56	0	46.819	21	10	36	10	1	522	58.6	8.7	73.06	10	0	1.37148e+07	1.31191e+07	1.34959e+07	9.92562e+06	9.68816e+06	8.77428e+06	1.38175	1.35414	1.53813	0.00052808	1.42467
AT1G56190.1	Master Protein	Phosphoglycerate kinase family protein	0	145.156	51	18	191	6	1	478	49.9	8.27	539.63	18	0	4.17568e+07	3.68438e+07	3.79958e+07	4.08558e+07	5.48264e+07	4.23963e+07	1.02205	0.672009	0.896205	0.199556	0.863422
AT1G56200.1	Master Protein	embryo defective 1303	0	9.853	18	2	5	2	1	154	16	9.25	11.84	2	0	5.78792e+06	5.17313e+06	4.73385e+06	1.41069e+06	1.59758e+06	1.76862e+06	4.1029	3.2381	2.67657	0.000352179	3.33919
AT1G56330.1	Master Protein	secretion-associated RAS 1B	0	50.291	61	9	53	2	1	193	22	7.05	106.78	9	8	7.97783e+07	7.88853e+07	8.38976e+07	7.60052e+07	7.33799e+07	7.77566e+07	1.04964	1.07503	1.07898	0.0619904	1.06788
AT1G56340.1	Master Protein	calreticulin 1a	0	88.984	57	21	102	12	1	425	48.5	4.6	162.04	21	0	9.31087e+07	9.41389e+07	9.44288e+07	8.20502e+07	8.00352e+07	7.20537e+07	1.13478	1.17622	1.31053	0.00675697	1.20718
AT1G56423.1	Master Protein	unknown protein; FUNCTIONS IN: molecular_function unknown; INVOLVED IN: biological_process unknown; LOCATED IN: endomembrane system; Has 30201 Blast hits to 17322 proteins in 780 species: Archae - 12; Bacteria - 1396; Metazoa - 17338; Fungi - 3422; Plants - 5037; Viruses - 0; Other Eukaryotes - 2996 (source: NCBI BLink).	0	8.041	15	3	8	3	1	270	30.1	4.88	14.38	3	0	1.43496e+06	1.93925e+06	1.56847e+06	948629	1.89552e+06	1.73771e+06	1.51266	1.02307	0.902605	0.733551	1.14611
AT1G56430.1	Master Protein	nicotianamine synthase 4	0.006	2.758	3	1	1	1	1	324	36.3	5.26	0	1	0
AT1G56440.2	Master Protein	Tetratricopeptide repeat (TPR)-like superfamily protein	0.001	4.474	3	1	1	1	1	494	55.9	8.75	2.12	1	0	247683	383042	325034		129310	202726
AT1G56450.1	Master Protein	20S proteasome beta subunit G1	0	55.357	32	5	30	5	1	246	27.6	6.55	74.86	5	0	2.64209e+07	2.30684e+07	2.11735e+07	1.25775e+07	1.42998e+07	1.71071e+07	2.10065	1.61319	1.2377	0.0117465	1.65051
AT1G56500.1	Master Protein	haloacid dehalogenase-like hydrolase family protein	0	38.894	14	11	21	11	1	1055	114.3	5.63	37.47	11	0	3.56648e+06	4.44065e+06	3.82258e+06	1.03856e+07	1.00528e+07	9.10594e+06	0.343405	0.441732	0.41979	0.000217581	0.401642
AT1G56560.1	Master Protein	Plant neutral invertase family protein	0	10.9	5	2	8	2	1	616	70.4	6.57	20.43	2	0	1.32e+06	773837	674464	380301	833615	490940	3.47093	0.928291	1.37382	0.217883	1.92435
AT1G56580.1	Master Protein	Protein of unknown function, DUF538	0	19.648	36	5	22	4	1	166	18.4	7.18	43.68	5	0	2.30276e+07	2.03585e+07	2.05853e+07	1.29606e+07	1.40887e+07	1.60109e+07	1.77674	1.44503	1.2857	0.0048391	1.50249
AT1G56630.1	Master Protein	alpha/beta-Hydrolases superfamily protein	0.008	2.52	2	1	3	1	1	485	56.2	6.07	6.26	1	0	393673	1.31572e+06	1.22055e+06		601932	682036
AT1G56700.1	Master Protein	Peptidase C15, pyroglutamyl peptidase I-like	0	9.384	11	2	6	2	1	219	24	6.39	17.09	2	0	5.44556e+06	9.11668e+06	9.35541e+06	345479	5.89049e+06	8.18547e+06	15.7623	1.54769	1.14293	0.2981	6.15098
AT1G57620.1	Master Protein	emp24/gp25L/p24 family/GOLD family protein	0	7.586	12	2	3	2	1	212	23.9	7.09	6.91	2	0	807043	832479	877085	969704	1.1271e+06	1.0733e+06	0.832257	0.738603	0.817187	0.0125291	0.796016
AT1G57720.2	Master Protein	Translation elongation factor EF1B, gamma chain	0	135.986	46	15	191	8	1	413	46.4	5.71	430.49	15	10	3.84735e+08	3.8209e+08	3.90816e+08	2.9404e+08	3.23e+08	3.27319e+08	1.30844	1.18294	1.19399	0.00272176	1.22846
AT1G57770.1	Master Protein	FAD/NAD(P)-binding oxidoreductase family protein	0	17.667	10	5	7	5	1	574	61.7	6.98	15.27	5	0	2.03823e+06	1.9658e+06	1.85397e+06	3.51137e+06	3.50364e+06	4.1468e+06	0.580465	0.561073	0.447086	0.00129567	0.529541
AT1G58080.1	Master Protein	ATP phosphoribosyl transferase 1	0	41.724	26	7	54	6	1	411	44.5	6.43	141.23	7	1	3.0281e+07	3.60515e+07	3.5779e+07	2.05617e+07	2.32622e+07	2.82225e+07	1.47269	1.54979	1.26774	0.0266786	1.43007
AT1G58100.1	Master Protein	TCP family transcription factor	0.036	1.71	4	1	1	1	1	401	42.4	6.47	1.88	1	0	211440	285802	258752	292700	335677	494692	0.722376	0.851421	0.523056	0.133634	0.698951
AT1G58270.1	Master Protein	TRAF-like family protein	0	15.903	12	4	10	4	1	396	45	5.82	19	4	0	127599		113880	1.05626e+07	8.80438e+06	1.08711e+07
AT1G58290.1	Master Protein	Glutamyl-tRNA reductase family protein	0	38.351	19	9	31	6	1	543	59.5	7.84	66.34	9	2	1.36024e+07	1.08024e+07	1.14487e+07	1.13387e+07	1.20924e+07	1.17329e+07	1.19964	0.893327	0.975775	0.805549	1.02291
AT1G58360.1	Master Protein	amino acid permease 1	0.002	4.054	4	1	1	1	1	485	52.9	8.78	1.78	1	0
AT1G58380.1	Master Protein	Ribosomal protein S5 family protein	0	65.033	40	10	93	2	1	284	30.7	10.26	216.29	10	1	5.80421e+07	5.9922e+07	5.98431e+07	8.30495e+07	8.67376e+07	7.78348e+07	0.698886	0.690843	0.768847	0.00093333	0.719525
AT1G59600.1	Master Protein	ZCW7	0	8.056	9	2	5	2	1	324	37.6	8.16	10.21	2	0				495021	441514	395617
AT1G59610.1	Master Protein	dynamin-like 3	0	96.822	35	25	60	10	1	920	100.2	9.04	128.83	25	14	3.19031e+07	3.41618e+07	3.30441e+07	3.66426e+07	3.64085e+07	3.57875e+07	0.870657	0.938291	0.923343	0.00979227	0.910763
AT1G59710.1	Master Protein	Protein of unknown function (DUF569)	0	9.046	9	2	5	2	1	300	33.6	6.98	12.46	2	0	703562	609925	717252	838157	610246	679411	0.839416	0.999473	1.0557	0.690011	0.964862
AT1G59820.1	Master Protein	aminophospholipid ATPase 3	0.003	3.291	1	1	2	1	1	1213	137.7	7.68	3.53	1	0
AT1G59840.1	Master Protein	cofactor assembly of complex C	0.014	2.202	5	1	1	1	1	297	32.2	9.23	1.94	1	0					1.10608e+06	2.2649e+06
AT1G59870.1	Master Protein	ABC-2 and Plant PDR ABC-type transporter family protein	0	135.139	23	30	138	17	1	1469	165	7.9	279.7	30	16	6.15846e+07	6.16694e+07	5.99077e+07	9.30337e+07	9.60337e+07	9.35601e+07	0.66196	0.642164	0.640312	6.91506e-06	0.648145
AT1G59900.1	Master Protein	pyruvate dehydrogenase complex E1 alpha subunit	0	74.176	39	14	48	9	1	389	43	7.49	96.18	14	0	2.74325e+07	2.71775e+07	2.89711e+07	2.77898e+07	2.73453e+07	2.26533e+07	0.987142	0.993865	1.27889	0.328357	1.08663
AT1G59960.1	Master Protein	NAD(P)-linked oxidoreductase superfamily protein	0	7.876	6	2	6	2	1	326	36.7	6.44	17.22	2	0	944132	1.80935e+06	1.63153e+06	3.11638e+06	3.47322e+06	4.17883e+06	0.302958	0.520944	0.390429	0.00648863	0.404777
AT1G59990.1	Master Protein	DEA(D/H)-box RNA helicase family protein	0	28.179	16	7	19	7	1	581	64.7	6.1	45.04	7	0	3.61324e+06	6.9273e+06	6382174	2.07808e+06	2.7982e+06	4.14744e+06	1.73874	2.47562	1.53882	0.0917077	1.91773
AT1G60000.1	Master Protein	RNA-binding (RRM/RBD/RNP motifs) family protein	0	26.528	21	4	24	4	1	258	28.5	5.52	45.54	4	0	1.98942e+07	1.56862e+07	1.53076e+07	9.24251e+06	9.8913e+06	8.06801e+06	2.15247	1.58586	1.89731	0.00723535	1.87855
AT1G60070.2	Master Protein	Adaptor protein complex AP-1, gamma subunit	0	25.215	10	8	20	8	1	898	98.8	6.43	43.64	8	0	7.06222e+06	7.97628e+06	7.8831e+06	6.75551e+06	7.03648e+06	9.08117e+06	1.0454	1.13356	0.868071	0.984642	1.01568
AT1G60110.1	Master Protein	Mannose-binding lectin superfamily protein	0.012	2.32	2	1	1	1	1	598	66.3	6.14	3	1	0
AT1G60140.1	Master Protein	trehalose phosphate synthase	0.005	2.835	2	1	1	1	1	861	97.3	6.62	0	1	0	363924	839896	613519		458525	432649
AT1G60160.1	Master Protein	Potassium transporter family protein	0.005	2.943	2	1	1	1	1	827	92	7.56	2.01	1	0
AT1G60170.1	Master Protein	pre-mRNA processing ribonucleoprotein binding region-containing protein	0	6.473	6	2	5	2	1	485	52.6	5.78	10.7	2	0	647060	647454	797234	189257	389727	488740	3.41894	1.6613	1.6312	0.0280438	2.23715
AT1G60200.1	Master Protein	splicing factor PWI domain-containing protein / RNA recognition motif (RRM)-containing protein	0	8.166	6	3	3	3	1	899	101.4	5.71	5.27	3	0
AT1G60270.1	Master Protein	beta glucosidase 6	0.004	3.045	3	1	3	1	1	379	42.6	5.41	4.45	1	0
AT1G60420.1	Master Protein	DC1 domain-containing protein	0	41.383	17	9	30	9	1	578	65.1	5.01	67.26	9	0	1.96727e+07	1.91276e+07	2.10197e+07	2.07757e+07	2.3091e+07	2.33729e+07	0.946913	0.828357	0.899319	0.068094	0.89153
AT1G60550.1	Master Protein	enoyl-CoA hydratase/isomerase D	0	29.876	20	6	28	6	1	337	37	7.25	54.89	6	0	1.26003e+07	1.40578e+07	1.40035e+07	8.04715e+06	6.53647e+06	8.27425e+06	1.5658	2.15067	1.69241	0.00121046	1.80296
AT1G60660.1	Master Protein	cytochrome B5-like protein	0.013	2.244	11	1	2	1	1	121	13.7	5.78	1.78	1	0	843959	753263	772210	571209	411941	502386	1.4775	1.82857	1.53708	0.0053956	1.61438
AT1G60680.1	Master Protein	NAD(P)-linked oxidoreductase superfamily protein	0	24.148	19	7	18	3	1	346	38.2	6.38	44.11	7	0	9.38048e+06	3.32695e+06	3.36366e+06	1.15728e+07	2.89937e+06	2.65747e+06	0.810561	1.14747	1.26574	0.925731	1.07459
AT1G60690.1	Master Protein	NAD(P)-linked oxidoreductase superfamily protein	0	24.199	18	6	23	1	1	345	38.1	6.39	50.09	6	1	863470	1.47155e+06	1.18644e+06	507651	443412	1.01809e+06	1.70091	3.31869	1.16536	0.110083	2.06165
AT1G60710.1	Master Protein	NAD(P)-linked oxidoreductase superfamily protein	0	50.606	33	12	48	6	1	345	37.9	6.3	96.31	12	6	4.16439e+07	4.35932e+07	4.21758e+07	5.94708e+07	6.63715e+07	7.08423e+07	0.700241	0.656807	0.595347	0.00234435	0.650798
AT1G60730.1	Master Protein	NAD(P)-linked oxidoreductase superfamily protein	0	19.98	19	6	19	3	1	345	37.8	6.3	38.85	6	0	3.96858e+06	2.3994e+06	2.66333e+06	2.16699e+06	2.14389e+06	2.00584e+06	1.83138	1.11918	1.32779	0.137131	1.42612
AT1G60750.1	Master Protein	NAD(P)-linked oxidoreductase superfamily protein	0	13.68	11	3	12	2	1	330	36.3	5.59	33.94	3	0
AT1G60770.1	Master Protein	Tetratricopeptide repeat (TPR)-like superfamily protein	0	16.921	12	4	9	4	1	491	55.9	8.85	23.12	4	0	3.55552e+06	2.14735e+06	3.52395e+06	1.00308e+06	2.94371e+06	2.84447e+06	3.5446	0.729472	1.23888	0.358563	1.83765
AT1G60780.1	Master Protein	Clathrin adaptor complexes medium subunit family protein	0	20.829	13	4	17	4	1	428	49	6.37	39.58	4	0	5.60355e+06	6.98906e+06	6.56613e+06	5.60273e+06	6.27414e+06	6.38484e+06	1.00015	1.11395	1.02839	0.564946	1.0475
AT1G60810.1	Master Protein	ATP-citrate lyase A-2	0	32.052	18	7	48	1	1	423	46.7	5.27	90.19	7	0					480078	641135
AT1G60850.2	Master Protein	DNA-directed RNA polymerase family protein	0.001	4.695	7	1	1	1	1	375	41.8	5.73	2.54	1	0	574422	388894	260442	147999	341618	277442	3.88126	1.13839	0.938725	0.229547	1.98612
AT1G60900.1	Master Protein	U2 snRNP auxilliary factor, large subunit, splicing factor	0.001	4.758	3	1	1	1	1	589	66.3	9.14	2.97	1	0
AT1G60940.1	Master Protein	SNF1-related protein kinase 2.10	0	28.429	23	7	19	2	1	361	41	5.87	36.83	7	5	2.01201e+07	2.24053e+07	2.24202e+07	1.79516e+07	2.02494e+07	1.91561e+07	1.1208	1.10647	1.17039	0.0668243	1.13255
AT1G60950.1	Master Protein	2Fe-2S ferredoxin-like superfamily protein	0	22.798	57	3	12	2	1	148	15.5	4.49	34.37	3	0	1.25703e+07	7.08392e+06	8.40779e+06	2.3419e+07	1.17006e+07	1.01329e+07	0.536755	0.605435	0.829753	0.272402	0.657314
AT1G60990.1	Master Protein	Glycine cleavage T-protein family	0	18.686	19	5	13	5	1	432	47	6.84	20.92	5	0	869563	2.2807e+06	2.80064e+06	686204	2.261e+06	3.56637e+06	1.26721	1.00871	0.78529	0.862114	1.0204
AT1G61010.2	Master Protein	cleavage and polyadenylation specificity factor 73-I	0	15.43	9	4	5	4	1	693	77.3	6.06	12.88	4	0	1.27836e+06	1.03967e+06	709044	1.17179e+06	1.17294e+06	1.41647e+06	1.09095	0.88638	0.50057	0.254364	0.825966
AT1G61150.1	Master Protein	LisH and RanBPM domains containing protein	0	18.361	19	3	17	3	1	243	27.8	4.72	42.73	3	0	5.25272e+06	3.88887e+06	4.19494e+06	4.58641e+06	4.19058e+06	3.51694e+06	1.14528	0.928003	1.19278	0.538906	1.08869
AT1G61250.1	Master Protein	secretory carrier 3	0	6.81	11	3	4	3	1	289	32.6	8.73	7.67	3	0	3.80647e+06	4.02916e+06	4.11004e+06	5.54197e+06	5.1088e+06	5.10777e+06	0.686843	0.788671	0.804663	0.00173783	0.760059
AT1G61310.1	Master Protein	LRR and NB-ARC domains-containing disease resistance protein	0	5.954	4	3	4	3	1	925	105	5.66	9.45	3	0	360973	687300	663694
AT1G61520.1	Master Protein	photosystem I light harvesting complex gene 3	0	40.756	26	5	51	5	1	273	29.2	8.68	113.04	5	0	9.10687e+07	9.64161e+07	1.0075e+08	6.75422e+07	8.2533e+07	8.06176e+07	1.34832	1.16821	1.24973	0.0248873	1.25542
AT1G61570.1	Master Protein	translocase of the inner mitochondrial membrane 13	0.002	3.769	11	1	4	1	1	87	9.4	5.36	8.01	1	0	757875	2.3123e+06	2.45779e+06			265579
AT1G61580.1	Master Protein	R-protein L3 B	0	50.131	26	10	83	3	1	390	44.5	10.11	148.28	10	0	1.49889e+06	2.28277e+06	2.36701e+06	1.64729e+06	1.76557e+06	2.41731e+06	0.909909	1.29293	0.979196	0.785993	1.06068
AT1G61690.1	Master Protein	phosphoinositide binding	0	17.055	5	4	9	4	1	1171	128.9	5.81	21.26	4	0	8.98953e+06	1.02879e+07	1.06962e+07	1.43859e+07	1.36789e+07	1.44276e+07	0.624885	0.752101	0.741372	0.0018398	0.706119
AT1G61770.1	Master Protein	Chaperone DnaJ-domain superfamily protein	0	11.043	11	3	5	3	1	300	34.9	9.26	12.32	3	0	2.42367e+06	3.4371e+06	3.19389e+06	2.15301e+06	1.65961e+06	2.05917e+06	1.12571	2.07103	1.55106	0.0357812	1.5826
AT1G61790.1	Master Protein	Oligosaccharyltransferase complex/magnesium transporter family protein	0	32.48	17	5	20	5	1	346	38.8	9.31	45.66	5	0	6.07632e+06	8.48991e+06	8.78454e+06	4.45799e+06	5.05442e+06	6.50527e+06	1.36302	1.6797	1.35037	0.0807092	1.46436
AT1G61850.1	Master Protein	phospholipases;galactolipases	0.001	4.525	1	1	2	1	1	1311	145.3	5.92	4.81	1	0
AT1G61870.1	Master Protein	pentatricopeptide repeat 336	0	15.716	12	4	13	4	1	408	45.7	8.57	29.11	4	0	2.73956e+06	3.81866e+06	3.80166e+06	2.18081e+06	3.66767e+06	3.39142e+06	1.25621	1.04117	1.12096	0.554535	1.13945
AT1G61900.1	Master Protein	unknown protein; FUNCTIONS IN: molecular_function unknown; INVOLVED IN: biological_process unknown; LOCATED IN: anchored to plasma membrane, plasma membrane, anchored to membrane; EXPRESSED IN: 23 plant structures; EXPRESSED DURING: 13 growth stages; BEST Arabidopsis thaliana protein match is: unknown protein (TAIR:AT2G30700.1); Has 65 Blast hits to 65 proteins in 12 species: Archae - 0; Bacteria…	0.002	3.565	3	1	1	1	1	433	47	6.68	1.63	1	0	1.09842e+06	692086	642465	2.01709e+06	1.59061e+06	721669	0.544557	0.435108	0.890249	0.195878	0.623305
AT1G61990.1	Master Protein	Mitochondrial transcription termination factor family protein	0.012	2.289	3	1	1	1	1	414	46.2	9.64	2.18	1	0
AT1G62020.1	Master Protein	Coatomer, alpha subunit	0	169.523	35	37	150	11	1	1216	136.5	6.98	305.2	37	0	2.72359e+07	2.8241e+07	2.73013e+07	2.62125e+07	2.61844e+07	2.49636e+07	1.03904	1.07854	1.09364	0.0261909	1.07041
AT1G62180.1	Master Protein	5'adenylylphosphosulfate reductase 2	0	29.342	17	6	19	3	1	454	50.6	6.87	41.61	6	3	9.27259e+06	1.01315e+07	7.64501e+06	5.42779e+06	3.96544e+06	4.12324e+06	1.70836	2.55494	1.85413	0.00642123	2.03914
AT1G62380.1	Master Protein	ACC oxidase 2	0	107.471	65	12	143	10	1	320	36.2	5.12	337.41	12	0	2.53531e+08	2.33483e+08	2.31276e+08	3.74886e+08	3.54843e+08	3.58496e+08	0.67629	0.657989	0.645128	0.000193859	0.659802
AT1G62390.1	Master Protein	Octicosapeptide/Phox/Bem1p (PB1) domain-containing protein / tetratricopeptide repeat (TPR)-containing protein	0	66.791	25	14	64	14	1	751	82.7	5.62	130.8	14	0	4.32426e+07	4.16581e+07	3.93481e+07	3.49918e+07	3.49335e+07	3.33106e+07	1.23579	1.1925	1.18125	0.00509475	1.20318
AT1G62430.1	Master Protein	CDP-diacylglycerol synthase 1	0.004	3.095	3	1	3	1	1	421	48.6	9.17	7.01	1	0	601809	350746	335312	591765	902603	403894	1.01697	0.388594	0.830198	0.295317	0.745254
AT1G62480.1	Master Protein	Vacuolar calcium-binding protein-related	0	92.423	83	12	101	12	1	152	16.6	4.02	280.58	12	0	8.71583e+07	9.56064e+07	9.80336e+07	4.75454e+08	4.53421e+08	4.97392e+08	0.183316	0.210856	0.197095	8.28413e-06	0.197089
AT1G62640.2	Master Protein	3-ketoacyl-acyl carrier protein synthase III	0	19.05	16	6	9	6	1	404	42.8	7.36	17.58	6	0	1.09165e+07	1.63364e+07	1.56644e+07	1.74027e+07	1.85875e+07	2.34784e+07	0.627286	0.878889	0.667186	0.0940643	0.724454
AT1G62660.1	Master Protein	Glycosyl hydrolases family 32 protein	0	47.585	17	9	47	7	1	648	72.2	5.6	117.34	9	0	1.39213e+07	1.1669e+07	1.20316e+07	3.1604e+07	3.09247e+07	3.19601e+07	0.440493	0.377335	0.376455	1.54544e-05	0.398094
AT1G62730.1	Master Protein	Terpenoid synthases superfamily protein	0.005	2.858	7	1	1	1	1	304	34	8.7	2.16	1	0
AT1G62740.1	Master Protein	stress-inducible protein, putative	0	72.901	29	11	63	10	1	571	64.5	6.18	141.11	11	0	1.71077e+07	2.05448e+07	2.14084e+07	1.52677e+07	1.64935e+07	1.68845e+07	1.12052	1.24563	1.26793	0.0683411	1.21136
AT1G62750.1	Master Protein	Translation elongation factor EFG/EF2 protein	0	221.76	48	26	229	26	1	783	86	5.6	534	26	0	3.03391e+08	3.08347e+08	3.12447e+08	2.21641e+08	2.33195e+08	2.47154e+08	1.36884	1.32227	1.26418	0.000695662	1.31843
AT1G62780.1	Master Protein	unknown protein; FUNCTIONS IN: molecular_function unknown; INVOLVED IN: biological_process unknown; LOCATED IN: chloroplast, chloroplast stroma; EXPRESSED IN: 22 plant structures; EXPRESSED DURING: 14 growth stages; Has 94 Blast hits to 94 proteins in 35 species: Archae - 6; Bacteria - 10; Metazoa - 21; Fungi - 2; Plants - 48; Viruses - 0; Other Eukaryotes - 7 (source: NCBI BLink).	0	57.569	44	10	44	10	1	237	27.2	5.9	103.29	10	0	4.10147e+07	4.75163e+07	48608287	3.55513e+07	3.28112e+07	3.99267e+07	1.15368	1.44817	1.21744	0.0378581	1.2731
AT1G62790.1	Master Protein	Bifunctional inhibitor/lipid-transfer protein/seed storage 2S albumin superfamily protein	0.037	1.698	5	1	1	1	1	150	15.7	7.85	0	1	0	2.58392e+06	2.84526e+06	2.55043e+06	4.84145e+06	4.68544e+06	5.67339e+06	0.533708	0.607255	0.449542	0.00168237	0.530169
AT1G62800.2	Master Protein	aspartate aminotransferase 4	0	16.791	9	3	19	1	1	405	44.6	6.73	41.97	3	0
AT1G62820.1	Master Protein	Calcium-binding EF-hand family protein	0	43.494	70	10	52	3	1	148	16.6	5.02	103.39	10	0	5.65618e+06	3.90713e+06	4.19123e+06	5.99419e+06	4.34818e+06	4.52018e+06	0.94361	0.898567	0.927227	0.649344	0.923134
AT1G62850.3	Master Protein	Class I peptide chain release factor	0	6.617	13	2	5	2	1	236	26.1	10.02	11.76	2	0	1.98732e+06	1.50458e+06	1.5832e+06	2.1658e+06	2.90696e+06	3.46794e+06	0.917591	0.51758	0.456525	0.0465041	0.630565
AT1G63000.1	Master Protein	nucleotide-rhamnose synthase/epimerase-reductase	0	50.2	37	10	62	7	1	301	33.6	5.97	133.66	10	0	5.57511e+07	5.97269e+07	6.70544e+07	3.87377e+07	3.74481e+07	4.05241e+07	1.4392	1.59493	1.65468	0.00306163	1.56293
AT1G63010.5	Master Protein	Major Facilitator Superfamily with SPX (SYG1/Pho81/XPR1) domain-containing protein	0	18.79	7	4	9	4	1	708	79.2	6.74	22.73	4	0	1.83067e+06	3.37476e+06	3.27882e+06	1.17756e+06	1.35212e+06	1.13947e+06	1.55463	2.4959	2.87751	0.0333373	2.30935
AT1G63050.1	Master Protein	MBOAT (membrane bound O-acyl transferase) family protein	0.002	4.005	2	1	2	1	1	465	52.7	9.2	1.87	1	0
AT1G63110.1	Master Protein	GPI transamidase subunit PIG-U	0	5.566	3	1	2	1	1	469	52.8	9.44	3.77	1	0				719275	637208	748376
AT1G63160.1	Master Protein	replication factor C 2	0	9.558	10	2	3	2	1	333	36.7	7.71	8.62	2	0	3.91892e+06		1.75285e+06	361056	439031	515103
AT1G63180.1	Master Protein	UDP-D-glucose/UDP-D-galactose 4-epimerase 3	0	12.969	11	4	13	1	1	351	38.9	6.73	17.74	4	0	763112			720416	821873	521600
AT1G63250.1	Master Protein	DEA(D/H)-box RNA helicase family protein	0.002	3.897	2	1	1	1	1	798	89.5	9.31	2.7	1	0
AT1G63460.1	Master Protein	glutathione peroxidase 8	0	13.084	29	4	11	3	1	167	19.1	5.22	23.48	4	1	3.7443e+06	4.54115e+06	4.5019e+06	1.82004e+06	2.08953e+06	3.13973e+06	2.05727	2.17329	1.43385	0.016208	1.88814
AT1G63500.1	Master Protein	Protein kinase protein with tetratricopeptide repeat domain	0	29.714	16	6	26	3	1	487	54.8	6.37	47.32	6	3	6.49418e+06	8.81924e+06	9.15321e+06	7.9254e+06	8.61328e+06	1.10768e+07	0.819412	1.02391	0.82634	0.455194	0.889888
AT1G63610.2	Master Protein	unknown protein; FUNCTIONS IN: molecular_function unknown; INVOLVED IN: biological_process unknown; LOCATED IN: chloroplast; EXPRESSED IN: 22 plant structures; EXPRESSED DURING: 13 growth stages; BEST Arabidopsis thaliana protein match is: unknown protein (TAIR:AT2G14910.1); Has 35333 Blast hits to 34131 proteins in 2444 species: Archae - 798; Bacteria - 22429; Metazoa - 974; Fungi - 991; Plants …	0	15.379	12	3	8	3	1	341	38.1	6.62	21.93	3	0	1.93995e+06	5.20379e+06	5.21836e+06	3.94353e+06	2.10708e+06	4.10471e+06	0.491933	2.46966	1.27131	0.592012	1.41097
AT1G63660.1	Master Protein	GMP synthase (glutamine-hydrolyzing), putative / glutamine amidotransferase, putative	0	81.214	40	16	58	16	1	534	59.3	6.54	131.19	16	0	4.36017e+07	4.6064e+07	4.97085e+07	4.26234e+07	3.23966e+07	3.75473e+07	1.02295	1.42188	1.32389	0.060403	1.25624
AT1G63680.1	Master Protein	acid-amino acid ligases;ligases;ATP binding;ATP binding;ligases	0	37.952	15	10	20	10	1	772	85.5	4.69	41.79	10	0	1.03056e+07	1.13462e+07	1.0761e+07	5.87585e+06	5.3683e+06	7.55208e+06	1.7539	2.11355	1.42491	0.00332551	1.76412
AT1G63770.3	Master Protein	Peptidase M1 family protein	0	183.875	38	30	194	30	1	987	110.7	6.48	438.78	30	0	1.19315e+08	1.11859e+08	1.1523e+08	1.07806e+08	1.07593e+08	1.08326e+08	1.10676	1.03964	1.06373	0.0251467	1.07005
AT1G63800.1	Master Protein	ubiquitin-conjugating enzyme 5	0	5.862	11	2	7	2	1	185	21.2	4.41	13.67	2	0	1.74317e+06	2.07563e+06	2.23077e+06	1.04433e+06	1.8295e+06	2.02535e+06	1.66917	1.13454	1.10142	0.312981	1.30171
AT1G63810.1	Master Protein	CONTAINS InterPro DOMAIN/s: Nrap protein (InterPro:IPR005554); Has 396 Blast hits to 382 proteins in 182 species: Archae - 3; Bacteria - 2; Metazoa - 142; Fungi - 146; Plants - 43; Viruses - 0; Other Eukaryotes - 60 (source: NCBI BLink).	0.002	4.068	1	1	2	1	1	1053	120.1	6.86	5.18	1	0	498258	416685	453345	98388.5	219176	141233	5.06419	1.90115	3.2099	0.00204272	3.39174
AT1G63940.2	Master Protein	monodehydroascorbate reductase 6	0	127.619	54	20	185	19	1	493	53.3	8.02	396.82	20	1	5.86056e+08	5.63052e+08	5.61043e+08	4.0004e+08	3.75966e+08	3.68255e+08	1.46499	1.49762	1.52352	0.000112047	1.49538
AT1G63970.1	Master Protein	isoprenoid F	0	20.65	35	6	16	6	1	231	24.8	8.79	38.36	6	0	1.36027e+07	1.62894e+07	1.64688e+07	1.21631e+07	1.48342e+07	1.70325e+07	1.11836	1.09809	0.966903	0.668784	1.06112
AT1G64040.1	Master Protein	type one serine/threonine protein phosphatase 3	0	9.131	10	3	8	1	1	322	36.2	6.02	5.96	3	0	410923	437396	498259	333903	468797	531580	1.23066	0.933016	0.937316	0.951852	1.03367
AT1G64090.2	Master Protein	Reticulan like protein B3	0	16.455	24	5	18	5	1	271	30.5	7.69	25.64	5	0	6.85051e+06	7.50232e+06	6.9166e+06	7.21493e+06	8.40821e+06	8.3872e+06	0.94949	0.892261	0.824662	0.109532	0.888805
AT1G64150.1	Master Protein	Uncharacterized protein family (UPF0016)	0.001	4.192	3	1	2	1	1	370	39	5	4.34	1	0	370402	267002	311346	226295	115074	135660	1.63681	2.32028	2.29505	0.0257952	2.08405
AT1G64190.1	Master Protein	6-phosphogluconate dehydrogenase family protein	0	155.415	54	20	163	9	1	487	53.3	5.45	370.97	20	13	3.72425e+08	3.05184e+08	3.16036e+08	2.71656e+08	2.37972e+08	2.20731e+08	1.37094	1.28244	1.43177	0.0267477	1.36172
AT1G64230.4	Master Protein	ubiquitin-conjugating enzyme 28	0	9.571	29	3	11	1	1	190	21.2	6.96	28.61	3	1	2.83954e+07	2.47286e+07	2.41606e+07	1.78829e+07	1.78214e+07	1.76087e+07	1.58785	1.38758	1.37208	0.00386043	1.44917
AT1G64330.1	Master Protein	myosin heavy chain-related	0	24.179	13	6	18	5	1	555	64.5	5.15	43.07	6	0	2.21425e+06	2.27439e+06	1.77479e+06	4.17837e+06	4.33423e+06	4.3335e+06	0.529932	0.52475	0.409551	0.000188281	0.488078
AT1G64430.1	Master Protein	Pentatricopeptide repeat (PPR) superfamily protein	0	13.808	11	5	13	5	1	559	61.6	6	29.37	5	0	2.55302e+06	3.12943e+06	3.07746e+06	2.1401e+06	2.0105e+06	1.94531e+06	1.19294	1.55654	1.58199	0.0099844	1.44383
AT1G64440.1	Master Protein	NAD(P)-binding Rossmann-fold superfamily protein	0	9.477	18	4	4	4	1	348	38.1	5.83	7.73	4	0	600797	1.34738e+06	890026	483705	668499	745337	1.24207	2.01553	1.19413	0.24583	1.48391
AT1G64500.1	Master Protein	Glutaredoxin family protein	0	31.878	22	6	11	6	1	368	41	5.82	21.11	6	0	1.83144e+06	2.83083e+06	2.38082e+06	1.24798e+06	2.97916e+06	3.46083e+06	1.46753	0.950213	0.687935	0.783457	1.03523
AT1G64520.1	Master Protein	regulatory particle non-ATPase 12A	0	95.259	57	11	61	11	1	267	30.7	4.91	138.81	11	0	4.79866e+07	4.40794e+07	4.82736e+07	4.10439e+07	3.75385e+07	4.31048e+07	1.16915	1.17425	1.11991	0.042355	1.15444
AT1G64550.1	Master Protein	general control non-repressible 3	0	55.255	23	12	33	12	1	715	79.6	6.07	66.62	12	0	1.5593e+07	1.72771e+07	1.79623e+07	1.57488e+07	1.69207e+07	1.54087e+07	0.990112	1.02106	1.16573	0.335717	1.05897
AT1G64650.1	Master Protein	Major facilitator superfamily protein	0	15.541	10	5	17	4	1	462	50.6	6.67	36.07	5	1	1.90579e+07	1.83858e+07	1.84371e+07	1.34115e+07	1.58916e+07	1.17073e+07	1.42102	1.15695	1.57483	0.015899	1.38427
AT1G64680.1	Master Protein	unknown protein; BEST Arabidopsis thaliana protein match is: unknown protein (TAIR:AT1G03055.1); Has 146 Blast hits to 146 proteins in 26 species: Archae - 0; Bacteria - 6; Metazoa - 0; Fungi - 0; Plants - 125; Viruses - 0; Other Eukaryotes - 15 (source: NCBI BLink).	0.012	2.338	3	1	1	1	1	250	28.1	8.21	2.18	1	0	2.08361e+06	2.20679e+06	1.91339e+06	3.19983e+06	2.46396e+06	2.8581e+06	0.651164	0.895628	0.669461	0.0279308	0.738751
AT1G64710.1	Master Protein	GroES-like zinc-binding dehydrogenase family protein	0	9.906	9	3	4	3	1	396	43.2	6.6	8.76	3	0	2.00934e+06	2.38043e+06	2.27718e+06	3.46158e+06	3.19485e+06	2.8796e+06	0.58047	0.745084	0.790795	0.00896337	0.70545
AT1G64750.3	Master Protein	deletion of SUV3 suppressor 1(I)	0.001	4.357	18	1	2	1	1	115	13.5	4.18	4.86	1	0
AT1G64760.1	Master Protein	O-Glycosyl hydrolases family 17 protein	0.002	3.463	5	1	6	1	1	481	52.2	5.24	11.57	1	0	1.4531e+06	1.45858e+06	1.46579e+06	877157	1.63355e+06	1.44513e+06	1.6566	0.892892	1.0143	0.569928	1.18793
AT1G64770.3	Master Protein	NDH-dependent cyclic electron flow 1	0	18.136	17	5	13	5	1	367	40.5	9.14	30.04	5	0	7.80406e+06	1.0033e+07	1.05867e+07	8.74077e+06	1.01337e+07	9.23271e+06	0.892834	0.990063	1.14665	0.916301	1.00985
AT1G64790.1	Master Protein	ILITYHIA	0	126.826	13	29	95	29	1	2610	284.6	7.17	216.86	29	0	3.3728e+07	3.71045e+07	3.80907e+07	2.80864e+07	3.08223e+07	3.14129e+07	1.20087	1.20382	1.21258	0.0206718	1.20576
AT1G64880.1	Master Protein	Ribosomal protein S5 family protein	0	8.537	5	2	10	2	1	515	60.2	7.52	19.18	2	0	2.10051e+06	2.28831e+06	2.07838e+06	1.18731e+06	1.65642e+06	1.54103e+06	1.76914	1.38149	1.3487	0.011262	1.49977
AT1G64900.1	Master Protein	cytochrome P450, family 89, subfamily A, polypeptide 2	0	29.607	15	7	16	5	1	506	58.6	7.36	27.41	7	2	3.98753e+06	6.85717e+06	6.98883e+06	663017	1.56794e+06	674301	6.01422	4.37336	10.3646	0.00828504	6.91738
AT1G64920.1	Master Protein	UDP-Glycosyltransferase superfamily protein	0.015	2.162	2	1	1	1	1	452	50.5	6.27	0	1	0	2.59358e+06	2.10399e+06	1.99261e+06	2.69481e+06	2.5596e+06	1.48677e+06	0.962439	0.822	1.34022	0.969969	1.04155
AT1G64950.1	Master Protein	cytochrome P450, family 89, subfamily A, polypeptide 5	0	18.824	11	5	15	3	1	510	59.1	7.91	24.55	5	0	1.24171e+06	1.7645e+06	2.27793e+06	875107	1.1573e+06	1.42928e+06	1.41892	1.52467	1.59375	0.147819	1.51245
AT1G64980.1	Master Protein	Nucleotide-diphospho-sugar transferases superfamily protein	0	13.903	20	4	10	4	1	259	30.2	5.67	21.8	4	0	2.4228e+06	3.07564e+06	3.17457e+06	2.73029e+06	3.3097e+06	3.91462e+06	0.887379	0.929281	0.810952	0.361838	0.875871
AT1G65010.1	Master Protein	Plant protein of unknown function (DUF827)	0	65.324	16	15	35	15	1	1345	152.6	4.94	87.97	15	0	8.44698e+06	8.72352e+06	8.18039e+06	8.40632e+06	9.03978e+06	7.64902e+06	1.00484	0.965014	1.06947	0.853013	1.01311
AT1G65020.1	Master Protein	FUNCTIONS IN: molecular_function unknown; INVOLVED IN: biological_process unknown; LOCATED IN: endoplasmic reticulum, plasma membrane; EXPRESSED IN: 23 plant structures; EXPRESSED DURING: 13 growth stages; CONTAINS InterPro DOMAIN/s: NERD (InterPro:IPR011528); Has 69 Blast hits to 69 proteins in 27 species: Archae - 0; Bacteria - 18; Metazoa - 8; Fungi - 0; Plants - 36; Viruses - 0; Other Eukaryo…	0.002	3.719	4	1	2	1	1	319	35.6	8.63	4.83	1	0	1.1452e+06	1.92171e+06	1.74823e+06		1.32188e+06	1.22682e+06
AT1G65030.1	Master Protein	Transducin/WD40 repeat-like superfamily protein	0	7.252	9	2	2	2	1	345	37.4	6.9	4.38	2	0	1.02249e+06	1.47178e+06	1279477	457537	479955	656949	2.23477	3.06651	1.94761	0.00736978	2.4163
AT1G65040.2	Master Protein	RING/U-box superfamily protein	0.001	4.292	4	1	3	1	1	460	52.1	8.1	6.66	1	0	611159	535710	509673	401005	282535	312579	1.52407	1.89609	1.63054	0.00928275	1.68357
AT1G65070.2	Master Protein	DNA mismatch repair protein MutS, type 2	0.001	4.749	2	1	1	1	1	876	96.9	6.81	2.67	1	0
AT1G65090.2	Master Protein	unknown protein; FUNCTIONS IN: molecular_function unknown; INVOLVED IN: biological_process unknown; LOCATED IN: cellular_component unknown; BEST Arabidopsis thaliana protein match is: unknown protein (TAIR:AT5G36100.1); Has 1234 Blast hits to 904 proteins in 178 species: Archae - 0; Bacteria - 58; Metazoa - 431; Fungi - 95; Plants - 83; Viruses - 38; Other Eukaryotes - 529 (source: NCBI BLink).	0.002	3.983	4	1	1	1	1	379	41.8	5.17	3.63	1	0	748452	980611	1.00292e+06
AT1G65220.1	Master Protein	ARM repeat superfamily protein	0	18.724	12	5	19	1	1	411	47	5.52	24.76	5	0
AT1G65230.1	Master Protein	Uncharacterized conserved protein (DUF2358)	0.01	2.39	3	1	2	1	1	286	32.7	8.5	4.82	1	0	592843	508844	499768	1.09718e+06	1.26195e+06	1.06655e+06	0.540334	0.403219	0.468585	0.000841966	0.470712
AT1G65260.1	Master Protein	plastid transcriptionally active 4	0	74.001	35	9	65	9	1	330	36.4	9.11	163.34	9	0	5.9198e+07	5.11892e+07	4.91312e+07	6.50609e+07	6.64617e+07	5.27324e+07	0.909887	0.770206	0.931707	0.197051	0.8706
AT1G65270.2	Master Protein	unknown protein; FUNCTIONS IN: molecular_function unknown; INVOLVED IN: biological_process unknown; LOCATED IN: endoplasmic reticulum, plasma membrane; EXPRESSED IN: 24 plant structures; EXPRESSED DURING: 13 growth stages; Has 149 Blast hits to 149 proteins in 49 species: Archae - 0; Bacteria - 0; Metazoa - 98; Fungi - 0; Plants - 47; Viruses - 0; Other Eukaryotes - 4 (source: NCBI BLink).	0	20.067	22	4	15	4	1	292	32.5	6.43	25.01	4	0	5.42221e+06	4.01663e+06	3.38375e+06	435914	2.49273e+06	2.28391e+06	12.4387	1.61134	1.48156	0.0462127	5.17721
AT1G65290.1	Master Protein	mitochondrial acyl carrier protein 2	0	11.511	14	1	9	1	1	126	14.2	5.01	22.81	1	0	1.30147e+07	1.09787e+07	1.72307e+07		7.20894e+06
AT1G65310.1	Master Protein	xyloglucan endotransglucosylase/hydrolase 17	0	22.866	24	5	12	1	1	282	32	8.56	25.19	5	4	6.9693e+06	5.86522e+06	6.52243e+06	4.89684e+06	2.79148e+06	2.92298e+06	1.42322	2.10111	2.23143	0.0179433	1.91859
AT1G65410.1	Master Protein	non-intrinsic ABC protein 11	0	11.976	8	2	6	2	1	345	37.5	7.75	12.59	2	0	1.75458e+06	1.46749e+06	1.75968e+06	552376	1.56987e+06	1.61974e+06	3.17643	0.934783	1.0864	0.316073	1.73254
AT1G65440.1	Master Protein	global transcription factor group B1	0	16.099	5	5	6	5	1	1647	184.9	5.22	9.92	5	0	575624	451214	414132	340323	493990	407733	1.69141	0.913408	1.01569	0.372237	1.20684
AT1G65540.1	Master Protein	LETM1-like protein	0	20.72	10	5	11	5	1	736	83.5	5.6	25.8	5	0	3.70318e+06	2.34698e+06	2.19462e+06	4.81018e+06	4.11651e+06	3.85065e+06	0.769863	0.570137	0.569935	0.0537528	0.636645
AT1G65580.1	Master Protein	Endonuclease/exonuclease/phosphatase family protein	0.002	3.868	2	1	1	1	1	1101	121.6	6.32	3.01	1	0
AT1G65590.1	Master Protein	beta-hexosaminidase 3	0	11.268	6	3	7	2	1	535	60	8.15	16.2	3	0	305558	546908	488754	1.02108e+06	1.40462e+06	741795	0.29925	0.389364	0.658881	0.0414176	0.449165
AT1G65650.1	Master Protein	Peptidase C12, ubiquitin carboxyl-terminal hydrolase 1	0	15.955	17	4	12	4	1	330	37.5	5.11	28.25	4	0	1.28242e+07	1.81153e+07	1.8412e+07	1.70031e+07	1.76208e+07	1.46482e+07	0.754227	1.02806	1.25694	0.990219	1.01308
AT1G65700.1	Master Protein	Small nuclear ribonucleoprotein family protein	0	10.684	31	2	7	2	1	98	10.7	4.98	12.41	2	0	554464	2.10232e+06	2.42396e+06	1.1525e+06	1.42038e+06	1.34612e+06	0.481097	1.48011	1.8007	0.542594	1.25397
AT1G65820.3	Master Protein	microsomal glutathione s-transferase, putative	0	7.056	16	3	7	3	1	194	22.2	9.01	10.31	3	0	5.51982e+06	7.77464e+06	7.75813e+06	3.02636e+06	3.50533e+06	3.49339e+06	1.82391	2.21795	2.2208	0.00862824	2.08756
AT1G65930.1	Master Protein	cytosolic NADP+-dependent isocitrate dehydrogenase	0	147.398	54	23	278	15	1	410	45.7	6.57	519.26	23	7	5.39025e+08	5.14286e+08	5.17334e+08	8.02071e+08	8.41748e+08	7.68897e+08	0.672042	0.610974	0.672827	0.000235491	0.651948
AT1G65960.2	Master Protein	glutamate decarboxylase 2	0	97.302	30	12	112	9	1	494	56.1	5.4	238.87	12	0	5.9707e+07	5.71717e+07	5.81474e+07	7.40561e+07	7.88612e+07	7.90866e+07	0.806241	0.724966	0.735237	0.000455463	0.755482
AT1G65970.1	Master Protein	thioredoxin-dependent peroxidase 2	0	18.393	31	3	10	2	1	162	17.4	5.54	24.69	3	0
AT1G65980.1	Master Protein	thioredoxin-dependent peroxidase 1	0	31.594	36	4	17	3	1	162	17.4	5.36	39.69	4	1	6.44519e+07	6.11682e+07	63670155	4.49659e+07	3.7603e+07	3.19619e+07	1.43335	1.62668	1.99206	0.00305872	1.68403
AT1G66070.2	Master Protein	Translation initiation factor eIF3 subunit	0	25.005	40	7	24	7	1	226	25.5	4.92	39.33	7	0	6.54699e+06	9.20439e+06	8.91639e+06	6.7372e+06	7.14108e+06	8.6545e+06	0.971767	1.28893	1.03026	0.525472	1.09699
AT1G66110.1	Master Protein	Family of unknown function (DUF577)	0.037	1.688	2	1	1	1	1	338	38.5	6.19	2.23	1	0	1.51275e+07	1.84223e+07	16891894	1.53774e+07	1.9317e+07	2.02581e+07	0.983747	0.953681	0.833836	0.444003	0.923755
AT1G66130.1	Master Protein	NAD(P)-binding Rossmann-fold superfamily protein	0	16.296	14	4	8	4	1	364	40.1	5.72	13.24	4	0	796509	1.46323e+06	1.3379e+06	4.96105e+06	5.36414e+06	4.965e+06	0.160553	0.27278	0.269466	9.03812e-05	0.234266
AT1G66150.1	Master Protein	transmembrane kinase 1	0.052	1.561	2	1	1	1	1	942	102.3	6.39	0	1	0
AT1G66180.1	Master Protein	Eukaryotic aspartyl protease family protein	0.037	1.696	3	1	1	1	1	430	47.3	9.48	2.29	1	0	409450	283966	297342	392400		211479
AT1G66200.1	Master Protein	glutamine synthase clone F11	0	89.563	44	10	135	2	1	356	39.2	5.27	325.28	10	8	1.63975e+08	2.00473e+08	2.09376e+08	1.25827e+08	1.14532e+08	1.10078e+08	1.30318	1.75037	1.90207	0.00708315	1.65187
AT1G66240.1	Master Protein	homolog of anti-oxidant 1	0	39.901	49	5	53	5	1	106	11.4	7.94	143.94	5	0	8.50443e+07	7.89388e+07	7.86997e+07	7.54788e+07	7.41133e+07	7.52909e+07	1.12673	1.06511	1.04528	0.0488556	1.07904
AT1G66260.1	Master Protein	RNA-binding (RRM/RBD/RNP motifs) family protein	0	7.77	9	2	4	2	1	295	31.3	10.92	9.75	2	0	2.29223e+06		1.52166e+06	3.95369e+06	3.1669e+06	3.46591e+06
AT1G66270.1	Master Protein	Glycosyl hydrolase superfamily protein	0	23.312	17	8	12	4	1	524	59.6	7.02	22.66	8	1	2.15185e+06	1.69529e+06	1.56074e+06	2.76365e+06	1.63257e+06	2.51525e+06	0.778625	1.03842	0.620512	0.265005	0.812518
AT1G66400.1	Master Protein	calmodulin like 23	0.006	2.718	10	1	1	1	1	157	17.6	4.77	2.44	1	0			156154		1.80101e+06	1.90876e+06
AT1G66430.1	Master Protein	pfkB-like carbohydrate kinase family protein	0	55.155	38	11	51	11	1	384	41.4	5.77	128.11	11	0	4.24455e+07	4.13963e+07	4.05603e+07	4.73632e+07	5.09551e+07	4.86342e+07	0.89617	0.812407	0.833988	0.00315918	0.847522
AT1G66520.1	Master Protein	formyltransferase, putative	0	5.064	5	2	3	2	1	355	38.5	9.22	6.6	2	0		123023		548533	410955	477961
AT1G66530.1	Master Protein	Arginyl-tRNA synthetase, class Ic	0	30.769	17	9	34	5	1	590	66.4	6.35	64.81	9	1	6.60276e+06	6.105e+06	6.53687e+06	5.55852e+06	5.87296e+06	5.62538e+06	1.18786	1.03951	1.16203	0.0163529	1.1298
AT1G66580.1	Master Protein	senescence associated gene 24	0	49.122	37	8	80	4	1	221	24.9	10.56	154.24	8	0	6.2273e+07	6.58004e+07	62682624	5.43423e+07	5.11178e+07	4.97578e+07	1.14594	1.28723	1.25976	0.00252471	1.23098
AT1G66670.1	Master Protein	CLP protease proteolytic subunit 3	0	27.414	20	6	19	6	1	309	33.9	7.72	25.22	6	0	1.499e+07	2.01286e+07	2.08239e+07	1.963e+07	1.82798e+07	1.56718e+07	0.763626	1.10114	1.32875	0.735884	1.06451
AT1G66680.1	Master Protein	S-adenosyl-L-methionine-dependent methyltransferases superfamily protein	0	51.334	44	11	45	11	1	358	39.2	4.6	79.12	11	0	1.2166e+07	1.43374e+07	1.37097e+07	8.52108e+06	1.0168e+07	1.26604e+07	1.42776	1.41005	1.08289	0.0964399	1.3069
AT1G66740.1	Master Protein	ASF1 like histone chaperone	0.001	4.078	8	1	3	1	1	196	22.1	4.31	3.85	1	0
AT1G66880.1	Master Protein	Protein kinase superfamily protein	0.001	4.1	2	2	3	1	1	1296	144.3	6.16	6.33	2	1	2.12127e+06	1.59434e+06	1.46299e+06	2.24706e+06	2.42802e+06	2.65977e+06	0.944018	0.656643	0.550044	0.0372019	0.716902
AT1G66940.1	Master Protein	protein kinase-related	0.002	3.466	4	1	1	1	1	332	36.6	7.83	3.23	1	0	916094	940591	756065	1.2157e+06	1.10476e+06	1.10785e+06	0.753555	0.851399	0.682463	0.0164754	0.762472
AT1G66970.1	Master Protein	SHV3-like 2	0	24.311	9	6	17	5	1	763	83.7	5.17	38.3	6	0	4.49029e+06	3.94799e+06	5.50766e+06	4.04549e+06	4.17583e+06	3.82071e+06	1.10995	0.945436	1.44153	0.247226	1.16564
AT1G67060.1	Master Protein	unknown protein; FUNCTIONS IN: molecular_function unknown; INVOLVED IN: biological_process unknown; LOCATED IN: plasma membrane; EXPRESSED IN: 22 plant structures; EXPRESSED DURING: 13 growth stages; Has 283 Blast hits to 281 proteins in 136 species: Archae - 0; Bacteria - 145; Metazoa - 0; Fungi - 65; Plants - 41; Viruses - 0; Other Eukaryotes - 32 (source: NCBI BLink).	0.017	2.072	9	1	1	1	1	234	25.8	7.15	2.21	1	0
AT1G67070.1	Master Protein	Mannose-6-phosphate isomerase, type I	0.049	1.59	3	1	1	1	1	441	49.2	6.33	0	1	0
AT1G67090.1	Master Protein	ribulose bisphosphate carboxylase small chain 1A	0	73.504	63	10	235	5	1	180	20.2	7.71	441.83	10	0	1.5339e+09	1.44396e+09	1.577e+09	2.38345e+09	2.11019e+09	1.74969e+09	0.643563	0.684282	0.901301	0.0399772	0.743049
AT1G67140.3	Master Protein	HEAT repeat-containing protein	0	11.998	2	3	5	3	1	2223	244.3	5.26	12.48	3	0	251768		260994	284545	198102
AT1G67170.1	Master Protein	unknown protein; BEST Arabidopsis thaliana protein match is: unknown protein (TAIR:AT3G14750.1); Has 5478 Blast hits to 4354 proteins in 533 species: Archae - 87; Bacteria - 653; Metazoa - 2554; Fungi - 380; Plants - 418; Viruses - 16; Other Eukaryotes - 1370 (source: NCBI BLink).	0.034	1.737	4	1	2	1	1	359	39.7	7.44	3.5	1	0
AT1G67220.1	Master Protein	histone acetyltransferase of the CBP family 2	0.032	1.758	1	1	1	1	1	1367	155.7	7.84	0	1	0
AT1G67230.1	Master Protein	little nuclei1	0	10.691	3	3	8	3	1	1132	129	5.3	11.23	3	0	1.00894e+06	1.18798e+06	1.19172e+06	1.32984e+06	1.33831e+06	1.54867e+06	0.758695	0.887671	0.769511	0.0419907	0.805292
AT1G67280.1	Master Protein	Glyoxalase/Bleomycin resistance protein/Dioxygenase superfamily protein	0	67.003	45	12	75	11	1	350	39.1	7.37	164.55	12	1	9.86293e+07	1.07045e+08	1.11333e+08	7.25071e+07	9.2834e+07	9.89843e+07	1.36027	1.15308	1.12475	0.117543	1.2127
AT1G67320.2	Master Protein	DNA primase, large subunit family	0.002	3.378	3	1	1	1	1	454	52	8.72	2.89	1	0
AT1G67330.1	Master Protein	Protein of unknown function (DUF579)	0	6.708	9	2	7	2	1	291	32.5	6.93	15.79	2	0	556355	777611	718681	652889	480815	724577	0.852143	1.61728	0.991863	0.544762	1.15376
AT1G67350.1	Master Protein	unknown protein; Has 2 Blast hits to 2 proteins in 1 species: Archae - 0; Bacteria - 0; Metazoa - 0; Fungi - 0; Plants - 2; Viruses - 0; Other Eukaryotes - 0 (source: NCBI BLink).	0	10.442	44	3	12	3	1	98	11.8	5.52	20.97	3	0	6.59118e+06	7.09436e+06	7.31844e+06	5.31004e+06	6.64933e+06	7.69636e+06	1.24127	1.06693	0.950895	0.568029	1.08636
AT1G67360.1	Master Protein	Rubber elongation factor protein (REF)	0	5.139	6	1	2	1	1	240	26.4	8.92	5.34	1	0	746299	736579	630922	253371	246702	220502	2.94548	2.98571	2.8613	0.000264953	2.93083
AT1G67430.1	Master Protein	Ribosomal protein L22p/L17e family protein	0	54.458	49	9	66	1	1	175	19.8	10.11	134.33	9	0	3.10789e+07	2.38008e+07	21776632	3.06286e+07	2.54535e+07	1.80044e+07	1.0147	0.93507	1.20952	0.862116	1.0531
AT1G67440.1	Master Protein	Minichromosome maintenance (MCM2/3/5) family protein	0.048	1.599	5	1	1	1	1	433	49.1	6.37	0	1	0
AT1G67490.1	Master Protein	glucosidase 1	0	5.951	4	2	2	2	1	852	97.6	7.71	3.92	2	0	755414	803933	778034	1.022e+06	1.1658e+06	674646	0.739153	0.689597	1.15325	0.298087	0.860666
AT1G67550.1	Master Protein	urease	0.002	3.803	1	1	2	1	1	838	91	6.35	3.44	1	0	678684		488229	429479	447772
AT1G67680.1	Master Protein	SRP72 RNA-binding domain	0	60.944	24	11	36	11	1	664	73	8.82	96.44	11	0	1.21187e+07	1.37789e+07	1.29046e+07	1.20264e+07	1.17537e+07	8.64695e+06	1.00767	1.17231	1.49238	0.14744	1.22412
AT1G67700.2	Master Protein	unknown protein; FUNCTIONS IN: molecular_function unknown; INVOLVED IN: biological_process unknown; LOCATED IN: chloroplast, chloroplast envelope; EXPRESSED IN: 22 plant structures; EXPRESSED DURING: 13 growth stages; Has 49 Blast hits to 49 proteins in 20 species: Archae - 0; Bacteria - 0; Metazoa - 0; Fungi - 0; Plants - 44; Viruses - 0; Other Eukaryotes - 5 (source: NCBI BLink).	0	21.112	19	4	29	4	1	231	26.1	9.57	82.86	4	0	2.68785e+07	2.45947e+07	2.29075e+07	3.45234e+07	2.92897e+07	2.22754e+07	0.778559	0.839705	1.02838	0.354499	0.882214
AT1G67730.1	Master Protein	beta-ketoacyl reductase 1	0	19.817	21	6	16	6	1	318	35.7	9.47	29.84	6	0	3.24973e+07	2.8677e+07	2.72103e+07	3.32534e+07	2.99694e+07	3.35182e+07	0.977264	0.956877	0.811808	0.225533	0.915316
AT1G67785.1	Master Protein	unknown protein; Has 30 Blast hits to 30 proteins in 12 species: Archae - 0; Bacteria - 0; Metazoa - 0; Fungi - 0; Plants - 30; Viruses - 0; Other Eukaryotes - 0 (source: NCBI BLink).	0.004	2.976	19	1	1	1	1	63	7.5	7.42	2.31	1	0	622741	723129	783613	464555	356556	295690	1.34051	2.02809	2.65011	0.00772722	2.00624
AT1G67830.1	Master Protein	alpha-fucosidase 1	0.003	3.232	3	1	1	1	1	372	40.4	8.07	1.81	1	0
AT1G67930.1	Master Protein	Golgi transport complex protein-related	0	21.564	8	5	18	5	1	832	91.6	7.42	35.84	5	0	3.14771e+06	2.34413e+06	5.45736e+06	2.4456e+06	2.5109e+06	2.06176e+06	1.28709	0.933582	2.64694	0.237254	1.62254
AT1G67950.2	Master Protein	RNA-binding (RRM/RBD/RNP motifs) family protein	0	10.842	18	4	9	4	1	279	30	5.41	24.6	4	0	1.55018e+06	3.54572e+06	3.16023e+06	2.32096e+06	2.30045e+06	2.24602e+06	0.667905	1.54131	1.40703	0.491236	1.20542
AT1G68010.1	Master Protein	hydroxypyruvate reductase	0	121.909	59	18	140	18	1	386	42.2	7.15	314.92	18	0	1.66868e+08	1.51981e+08	1.53084e+08	1.83132e+08	1.88791e+08	1.97007e+08	0.911189	0.805022	0.777049	0.0066668	0.831087
AT1G68060.1	Master Protein	microtubule-associated proteins 70-1	0	9.167	5	3	7	3	1	622	69.2	8.6	15.25	3	0	1.06128e+06	778944	776297	797890	1.44396e+06	691459	1.3301	0.539448	1.12269	0.698285	0.997415
AT1G68070.1	Master Protein	Zinc finger, C3HC4 type (RING finger) family protein	0	6.233	7	1	1	1	1	343	38.3	5.31	3.38	1	0
AT1G68100.1	Master Protein	ZIP metal ion transporter family	0	16.994	10	4	14	4	1	469	50.6	6.32	22.99	4	0	3.43264e+06	2.51571e+06	2.63773e+06	2.49638e+06	1.97834e+06	1.64564e+06	1.37505	1.27163	1.60285	0.0961751	1.41651
AT1G68220.1	Master Protein	Protein of unknown function (DUF1218)	0.009	2.461	6	1	2	1	1	201	21.4	8.07	4.46	1	0
AT1G68260.1	Master Protein	Thioesterase superfamily protein	0.001	4.457	6	1	3	1	1	190	21.5	9.22	7.36	1	0		613498	688783	2.46709e+06	828922	1.09067e+06
AT1G68300.1	Master Protein	Adenine nucleotide alpha hydrolases-like superfamily protein	0	9.518	20	3	4	3	1	160	17.3	5.9	4.39	3	0	7.21038e+06	9.56775e+06	9.90944e+06	7.65747e+06	7.7564e+06	8.8847e+06	0.941615	1.23353	1.11534	0.442528	1.09683
AT1G68310.1	Master Protein	Protein of unknown function (DUF59)	0	11.873	19	2	4	2	1	159	17.9	4.67	10.36	2	0	2.44893e+06	1.40105e+06	1.51591e+06	929994	1.42319e+06
AT1G68370.1	Master Protein	Chaperone DnaJ-domain superfamily protein	0	9.736	7	2	6	2	1	410	45.5	6.58	15.44	2	0	533873	812053	828362	441113	674748	866190	1.21028	1.20349	0.956328	0.701743	1.12337
AT1G68560.1	Master Protein	alpha-xylosidase 1	0	51.579	16	12	48	12	1	915	102.3	6.77	103.56	12	0	1.98243e+07	1.92027e+07	18402268	2.41405e+07	2.43901e+07	2.55819e+07	0.821207	0.787318	0.719348	0.00078292	0.775957
AT1G68730.1	Master Protein	Zim17-type zinc finger protein	0	15.76	26	3	9	3	1	170	19.2	8.91	20.85	3	0	788828	1.03998e+06	1.02266e+06	2.28801e+06	2.83987e+06	2.22704e+06	0.344766	0.366208	0.459203	0.00206517	0.390059
AT1G68760.1	Master Protein	nudix hydrolase 1	0.012	2.324	7	1	1	1	1	147	16.3	5.14	2.37	1	0	994462	1.39351e+06	1.48919e+06	1.01437e+06	800976	1.40498e+06	0.980375	1.73976	1.05993	0.400344	1.26002
AT1G68830.1	Master Protein	STT7 homolog STN7	0	16.382	10	5	7	5	1	562	63.2	9.32	18.59	5	0	4.02706e+06	3.74696e+06	3.46422e+06	6.47425e+06	6.57433e+06	6.96489e+06	0.622012	0.569937	0.497383	0.000188005	0.563111
AT1G68990.2	Master Protein	male gametophyte defective 3	0.029	1.824	2	1	1	1	1	983	111.7	8.12	2.56	1	0
AT1G69030.1	Master Protein	BSD domain-containing protein	0.002	3.472	3	1	4	1	1	317	34.7	4.79	8.1	1	0	1.10772e+06	1.28864e+06	1184823	1.06291e+06	1.43383e+06	1.57043e+06	1.04216	0.898741	0.754457	0.369737	0.898453
AT1G69200.1	Master Protein	fructokinase-like 2	0	8.976	5	2	5	2	1	616	69.2	5.24	9.02	2	0	252610		326573	3.01223e+06	2.56507e+06	2.04305e+06
AT1G69220.1	Master Protein	Protein kinase superfamily protein	0.002	3.483	1	1	2	1	1	836	92.7	5.22	4.02	1	0
AT1G69250.1	Master Protein	Nuclear transport factor 2 (NTF2) family protein with RNA binding (RRM-RBD-RNP motifs) domain	0	10.988	12	3	10	3	1	427	46.6	9.03	16.44	3	0	6.75902e+06	6.55863e+06	6.56079e+06	5.24825e+06	4.27176e+06	4.30765e+06	1.28786	1.53535	1.52306	0.00348889	1.44875
AT1G69295.1	Master Protein	plasmodesmata callose-binding protein 4	0.034	1.724	6	1	1	1	1	222	22.1	5.92	2.47	1	0	277548	437710	359444	180494	290032	378663	1.53771	1.50918	0.949246	0.365065	1.33204
AT1G69340.1	Master Protein	appr-1-p processing enzyme family protein	0	21.219	12	4	11	4	1	562	63.3	6.71	28.29	4	0	848332	1.16062e+06	1.09321e+06	1.02301e+06	1.31333e+06	1.02131e+06	0.829249	0.883721	1.0704	0.564385	0.927789
AT1G69390.1	Master Protein	homologue of bacterial MinE 1	0	8.547	9	1	7	1	1	229	25.7	6.8	18.09	1	0	2.56346e+06	3.27273e+06	3.61869e+06	1.91833e+06	1.91685e+06	2.13832e+06	1.3363	1.70734	1.69231	0.0220463	1.57865
AT1G69410.1	Master Protein	eukaryotic elongation factor 5A-3	0	47.925	43	6	93	3	1	158	17.2	5.94	161.97	6	0	1.12053e+07	1.25805e+07	1.22014e+07	1.15624e+07	1.3326e+07	1.04244e+07	0.969111	0.94406	1.17046	0.822464	1.02788
AT1G69460.1	Master Protein	emp24/gp25L/p24 family/GOLD family protein	0	9.397	13	2	4	2	1	214	24.4	6.68	4.46	2	0	2.34183e+06	1.07965e+06	1.06112e+06	1.21247e+06	496177
AT1G69510.1	Master Protein	cAMP-regulated phosphoprotein 19-related protein	0	26.057	65	6	21	5	1	137	15.1	5.06	38.66	6	0	9.58106e+06	9.42742e+06	8678803	9.44037e+06	8.92236e+06	9.31728e+06	1.0149	1.05661	0.931474	0.994309	1.00099
AT1G69530.3	Master Protein	expansin A1	0.009	2.459	3	1	3	1	1	275	29.3	8.97	4.61	1	0
AT1G69620.1	Master Protein	ribosomal protein L34	0	9.983	28	3	20	1	1	119	13.6	11.59	44.51	3	0	976171	1.41354e+06	1.0269e+06			143190
AT1G69740.2	Master Protein	Aldolase superfamily protein	0	99.945	49	14	101	14	1	430	46.7	7.31	207.58	14	0	9.1292e+07	9.61105e+07	9.5697e+07	1.15345e+08	1.23639e+08	1.10105e+08	0.791468	0.77735	0.869141	0.00651998	0.812653
AT1G69800.2	Master Protein	Cystathionine beta-synthase (CBS) protein	0	7.78	6	2	8	2	1	476	51.4	7.01	20.23	2	0	2.70717e+06	2.7822e+06	2.78116e+06	2.50545e+06	2.85678e+06	2.97645e+06	1.08051	0.973895	0.934389	0.881906	0.996266
AT1G69830.1	Master Protein	alpha-amylase-like 3	0	109.137	34	23	91	23	1	887	99.8	6.07	190.59	23	0	4.46114e+07	5.98963e+07	5.98015e+07	2.79063e+07	3.65439e+07	4.15127e+07	1.59861	1.63902	1.44056	0.0393415	1.5594
AT1G69840.7	Master Protein	SPFH/Band 7/PHB domain-containing membrane-associated protein family	0.004	3.088	6	1	1	1	1	286	31.4	5.43	2.34	1	0	286111		424393	592716	661156	534162
AT1G70070.1	Master Protein	DEAD/DEAH box helicase, putative	0	35.245	13	11	28	11	1	1171	132.4	5.39	69.31	11	0	7.79978e+06	8.1947e+06	7.56507e+06	8.76042e+06	9.29919e+06	9.11465e+06	0.890344	0.881227	0.829989	0.00764332	0.867187
AT1G70190.1	Master Protein	Ribosomal protein L7/L12, oligomerisation;Ribosomal protein L7/L12, C-terminal/adaptor protein ClpS-like	0	7.079	14	2	7	2	1	208	22.7	6.13	14.78	2	0	759607	1.6328e+06	789016	405066	594595	413383	1.87527	2.74607	1.90868	0.114464	2.17667
AT1G70200.1	Master Protein	RNA-binding (RRM/RBD/RNP motifs) family protein	0	26.375	12	5	15	5	1	538	60.3	5.14	38.27	5	0	8.17948e+06	7.91915e+06	7.46331e+06	4.54324e+06	4.48989e+06	4.26846e+06	1.80037	1.76378	1.74848	0.000110308	1.77087
AT1G70220.1	Master Protein	RNA-processing, Lsm domain	0.011	2.33	4	1	1	1	1	224	25.2	8.12	2.28	1	0
AT1G70290.1	Master Protein	trehalose-6-phosphatase synthase S8	0	12.605	5	3	7	3	1	856	97.5	5.91	8.79	3	0	620396	251166	471776	1.09893e+06	1.49753e+06	1.62403e+06	0.564546	0.16772	0.290498	0.00739985	0.340921
AT1G70310.1	Master Protein	spermidine synthase 2	0	75.004	46	10	75	7	1	340	37.1	4.84	188.15	10	0	1.53197e+07	2.392e+07	2.43519e+07	1.03839e+07	1.47689e+07	1.59252e+07	1.47534	1.61962	1.52914	0.0913255	1.54136
AT1G70320.1	Master Protein	ubiquitin-protein ligase 2	0	129.361	12	28	86	12	1	3658	403.4	4.94	192.97	28	14	1.83539e+07	2.08666e+07	1.97867e+07	1.50566e+07	2.07505e+07	2.06475e+07	1.21899	1.00559	0.958307	0.694827	1.06096
AT1G70330.1	Master Protein	equilibrative nucleotide transporter 1	0.002	3.721	4	2	3	2	1	450	49.3	7.23	4.56	2	0
AT1G70410.2	Master Protein	beta carbonic anhydrase 4	0	92.902	66	14	75	12	1	280	30.8	7.09	182.65	14	1	9.12927e+07	9.53593e+07	9.96948e+07	9.16824e+07	1.09301e+08	1.18936e+08	0.99575	0.872449	0.83822	0.250751	0.902139
AT1G70430.1	Master Protein	Protein kinase superfamily protein	0.037	1.687	1	1	1	1	1	594	67.3	8.72	2.09	1	0	4.00022e+06	5.50368e+06	5032067	4.37434e+06	5.10864e+06	3.78885e+06	0.914474	1.07733	1.32812	0.511546	1.10664
AT1G70490.1	Master Protein	Ras-related small GTP-binding family protein	0	64.891	70	8	120	1	1	181	20.6	6.95	292.13	8	0
AT1G70570.2	Master Protein	anthranilate phosphoribosyltransferase, putative	0	13.279	8	4	7	4	1	632	69.8	6.27	16.66	4	0	3.99119e+06	3.97107e+06	3.76234e+06	4.95031e+06	4.56926e+06	3.73555e+06	0.80625	0.869085	1.00717	0.235874	0.894169
AT1G70580.1	Master Protein	alanine-2-oxoglutarate aminotransferase 2	0	109.726	38	14	148	3	1	481	53.4	6.58	393.38	14	0	997099	1.49469e+06	1.39359e+06	1.40033e+06	1.33921e+06	1.75202e+06	0.712047	1.1161	0.795419	0.367365	0.874521
AT1G70610.1	Master Protein	transporter associated with antigen processing protein 1	0	7.102	3	2	3	2	1	700	78	8.4	4.72	2	0	1.08839e+06	1.31734e+06	1.3812e+06	1.51048e+06	1.43595e+06	1.44846e+06	0.720558	0.917401	0.953561	0.0919494	0.86384
AT1G70650.2	Master Protein	Ran BP2/NZF zinc finger-like superfamily protein	0.031	1.785	2	1	2	1	1	595	68.3	8.02	1.96	1	0	1.15457e+06	747695	870265	781559	823412	1.00825e+06	1.47727	0.908045	0.863147	0.722206	1.08282
AT1G70710.1	Master Protein	glycosyl hydrolase 9B1	0.001	4.449	4	1	4	1	1	492	54.6	9.28	11.41	1	0	543337	833503	837179	1.06687e+06	421188	416898	0.509282	1.97893	2.00811	0.686052	1.49878
AT1G70730.3	Master Protein	Phosphoglucomutase/phosphomannomutase family protein	0	148.096	50	27	175	15	1	662	72.5	7.12	335.35	27	0	5.9432e+07	5.04888e+07	6.09657e+07	5.44794e+07	4.58065e+07	5.29194e+07	1.09091	1.10222	1.15205	0.234912	1.11506
AT1G70770.1	Master Protein	Protein of unknown function DUF2359, transmembrane	0	81.563	33	18	86	18	1	610	66.8	8.88	176.92	18	0	8.56406e+07	7.82072e+07	8.03943e+07	5.38241e+07	5.22133e+07	4.78354e+07	1.59112	1.49784	1.68065	0.000447267	1.58987
AT1G70810.1	Master Protein	Calcium-dependent lipid-binding (CaLB domain) family protein	0.031	1.79	8	1	1	1	1	165	18.6	5.26	2.22	1	0	322915	559553	515478	205928	356030	328864	1.5681	1.57165	1.56745	0.121059	1.56906
AT1G70820.1	Master Protein	phosphoglucomutase, putative / glucose phosphomutase, putative	0	27.047	13	7	18	7	1	615	67.3	5.94	36.13	7	0	4.02108e+06	3.75518e+06	3.63304e+06	6.84681e+06	7.92999e+06	7.94662e+06	0.587293	0.473541	0.45718	0.000587409	0.506005
AT1G70830.1	Master Protein	MLP-like protein 28	0	27.084	30	7	19	6	1	335	37.6	5.34	48.34	7	1	8.58463e+06	1.32873e+07	1.24491e+07	1.12832e+07	1.5187e+07	1.46733e+07	0.760832	0.874915	0.848422	0.296682	0.828057
AT1G70850.3	Master Protein	MLP-like protein 34	0	19.058	22	6	10	3	1	316	35.5	5.25	21.36	6	0	5.03708e+06	3.2504e+06	3.48912e+06	1.00925e+07	8.09224e+06	1.00103e+07	0.499093	0.401669	0.348551	0.00313438	0.416438
AT1G70890.1	Master Protein	MLP-like protein 43	0	29.762	53	7	20	5	1	158	17.9	5.85	48.39	7	2	1.40079e+07	1.6287e+07	1.51894e+07	2.76201e+07	2.85524e+07	2.89791e+07	0.507164	0.570426	0.52415	6.77361e-05	0.533913
AT1G70940.1	Master Protein	Auxin efflux carrier family protein	0	17.55	11	5	11	4	1	640	69.4	8.27	20.61	5	1	2.45275e+06	2.19601e+06	2.09835e+06	2.94254e+06	3.11461e+06	2.94314e+06	0.833547	0.705068	0.712962	0.00334433	0.750526
AT1G70980.1	Master Protein	Class II aminoacyl-tRNA and biotin synthetases superfamily protein	0	44.487	18	8	27	5	1	571	63.7	5.64	55.47	8	0	3.50815e+06	5.7147e+06	6.9749e+06	1.64456e+06	3.4955e+06	3.90657e+06	2.13318	1.63487	1.78543	0.124437	1.85116
AT1G71100.1	Master Protein	Ribose 5-phosphate isomerase, type A protein	0	5.221	6	1	2	1	1	267	28.3	5.11	5.18	1	0				337906	374801	486936
AT1G71180.1	Master Protein	6-phosphogluconate dehydrogenase family protein	0	9.289	16	3	6	3	1	318	33.4	6.8	15.66	3	0	1.36042e+06	1.22381e+06	1.11148e+06	229534	423519	227877	5.92689	2.88962	4.87755	0.000637698	4.56469
AT1G71220.2	Master Protein	UDP-glucose:glycoprotein glucosyltransferases;transferases, transferring hexosyl groups;transferases, transferring glycosyl groups	0	69.941	12	15	44	15	1	1614	181.8	5.83	101.46	15	0	1.42519e+07	1.45934e+07	1.50243e+07	1.16614e+07	1.44496e+07	1.39307e+07	1.22215	1.00996	1.07851	0.222725	1.10354
AT1G71270.1	Master Protein	Vps52 / Sac2 family	0	12.759	7	5	8	5	1	707	80.9	5.4	11.61	5	0	856136	2.01307e+06	2.06593e+06	704882	1.78193e+06	1.80402e+06	1.21458	1.12971	1.14519	0.709185	1.16316
AT1G71310.2	Master Protein	cobalt ion binding	0	5.78	13	2	5	2	1	176	19.5	8.43	7.39	2	0	2.13854e+06	2.00468e+06	1.92058e+06	1.38974e+06	1.28738e+06	1.57157e+06	1.5388	1.55718	1.22208	0.00443261	1.43935
AT1G71410.1	Master Protein	ARM repeat superfamily protein	0	6.797	3	3	6	3	1	909	98.7	7.42	10.63	3	0	2.14969e+06	3.9432e+06	3.59206e+06	1.29482e+06	1.36583e+06	2.45322e+06	1.66022	2.88704	1.46422	0.0836039	2.00383
AT1G71500.1	Master Protein	Rieske (2Fe-2S) domain-containing protein	0	58.154	47	11	82	11	1	287	31.7	8.73	202.58	11	0	6.81877e+07	8.32572e+07	8.24565e+07	6.85258e+07	6.9077e+07	7.4226e+07	0.995065	1.20528	1.11088	0.231557	1.10374
AT1G71695.1	Master Protein	Peroxidase superfamily protein	0	15.16	14	4	10	4	1	358	39.5	8.28	26.35	4	0	5.98297e+06	4.91587e+06	4.78605e+06	5.47827e+06	5.67768e+06	5.48195e+06	1.09213	0.865823	0.873055	0.455522	0.943668
AT1G71697.1	Master Protein	choline kinase 1	0	5.3	7	2	2	2	1	346	40	5.22	2.23	2	0		413170	295183			1.15695e+06
AT1G71710.1	Master Protein	DNAse I-like superfamily protein	0.003	3.228	2	1	1	1	1	664	74.7	6.42	0	1	0	301009	175472	186383	176735	266229	314807	1.70316	0.659102	0.592055	0.608366	0.984774
AT1G71720.1	Master Protein	Nucleic acid-binding proteins superfamily	0	10.737	9	3	8	3	1	500	56.3	5.12	15.67	3	0	1.76401e+06	1.74187e+06	1890033	2.14575e+06	1.76178e+06	1.93557e+06	0.822093	0.988704	0.976474	0.282774	0.92909
AT1G71730.1	Master Protein	unknown protein; Has 52 Blast hits to 52 proteins in 24 species: Archae - 0; Bacteria - 0; Metazoa - 4; Fungi - 0; Plants - 41; Viruses - 0; Other Eukaryotes - 7 (source: NCBI BLink).	0	7.118	12	2	8	2	1	177	19.6	5.41	11.33	2	0	5.76656e+06	6.67089e+06	6.37173e+06	3.9502e+06	4.93829e+06	4.76009e+06	1.45981	1.35085	1.33857	0.0130724	1.38308
AT1G71750.2	Master Protein	Hypoxanthine-guanine phosphoribosyltransferase	0	8.777	13	2	5	2	1	198	22.1	6.54	12.66	2	0	915072	1.05478e+06	1.12589e+06	613007	744015	838857	1.49276	1.41769	1.34217	0.0291483	1.41754
AT1G71780.1	Master Protein	unknown protein; FUNCTIONS IN: molecular_function unknown; INVOLVED IN: biological_process unknown; LOCATED IN: endoplasmic reticulum; EXPRESSED IN: 25 plant structures; EXPRESSED DURING: 15 growth stages; Has 34 Blast hits to 34 proteins in 11 species: Archae - 0; Bacteria - 0; Metazoa - 0; Fungi - 0; Plants - 34; Viruses - 0; Other Eukaryotes - 0 (source: NCBI BLink).	0	9.332	12	2	6	2	1	197	22.4	8.92	16.87	2	0	2.31425e+06	1.8277e+06	1.92873e+06	1.46917e+06	1.54783e+06	1.49135e+06	1.57521	1.18082	1.29327	0.0255842	1.34977
AT1G71820.1	Master Protein	SEC6	0	19.869	7	5	18	5	1	752	85.6	4.88	38.49	5	0	4.5946e+06	5.1926e+06	5.00723e+06	4.77695e+06	6.63623e+06	6.93056e+06	0.961827	0.782463	0.722486	0.164839	0.822259
AT1G71840.1	Master Protein	transducin family protein / WD-40 repeat family protein	0	39.919	24	6	30	6	1	407	43.8	4.53	69.23	6	0	6.93464e+06	9.72568e+06	8.62998e+06	4.6794e+06	8.46905e+06	6.91866e+06	1.48195	1.14838	1.24735	0.271814	1.29256
AT1G71860.3	Master Protein	protein tyrosine phosphatase 1	0	38.531	29	7	18	7	1	340	37.8	6.29	37.03	7	0	9.06679e+06	1.15677e+07	1.2414e+07	1.19663e+07	9.67786e+06	1.244e+07	0.757691	1.19528	0.997909	0.806295	0.983625
AT1G71880.1	Master Protein	sucrose-proton symporter 1	0	6.779	6	2	8	2	1	513	54.8	8.85	17.85	2	0	2.04257e+06	1.54114e+06	1.52843e+06	1.09341e+06	1.40391e+06	1.27083e+06	1.86807	1.09775	1.2027	0.0796502	1.38951
AT1G71950.1	Master Protein	Proteinase inhibitor, propeptide	0	16.145	32	4	9	4	1	136	14.8	6.15	15.67	4	0	6.58538e+06	5.85338e+06	7.2836e+06	5.26376e+06	5.28143e+06	5.10321e+06	1.25108	1.10829	1.42726	0.0311312	1.26221
AT1G72090.1	Master Protein	Methylthiotransferase	0.001	4.08	3	1	2	1	1	601	65.5	6.55	2	1	0
AT1G72150.1	Master Protein	PATELLIN 1	0	110.918	48	25	83	23	1	573	64	4.83	172.67	25	0	3.14181e+07	2.96643e+07	2.84832e+07	1.59204e+08	1.63289e+08	1.5319e+08	0.197345	0.181667	0.185934	1.89615e-06	0.188315
AT1G72160.1	Master Protein	Sec14p-like phosphatidylinositol transfer family protein	0	37.718	25	8	27	7	1	490	56.1	5.3	49.34	8	0	9.9674e+06	1.06357e+07	9.87579e+06	1.52645e+07	1.31155e+07	1.67703e+07	0.652977	0.810931	0.588884	0.0108375	0.684264
AT1G72170.1	Master Protein	Domain of unknown function (DUF543)	0	9.471	30	2	8	2	1	102	10.7	5.06	19.86	2	0	1.99259e+06	2.79619e+06	2.68278e+06	784110	699792	904884	2.54122	3.99574	2.96478	0.00278475	3.16725
AT1G72230.1	Master Protein	Cupredoxin superfamily protein	0.005	2.928	12	1	2	1	1	181	18.4	6.14	5.98	1	0
AT1G72270.1	Master Protein	CONTAINS InterPro DOMAIN/s: Ribosome 60S biogenesis N-terminal (InterPro:IPR021714); BEST Arabidopsis thaliana protein match is: unknown protein (TAIR:AT4G27010.1); Has 772 Blast hits to 657 proteins in 120 species: Archae - 0; Bacteria - 0; Metazoa - 344; Fungi - 94; Plants - 322; Viruses - 0; Other Eukaryotes - 12 (source: NCBI BLink).	0.002	3.805	1	2	2	2	1	2845	319.6	5.83	3.91	2	0
AT1G72330.3	Master Protein	alanine aminotransferase 2	0	38.776	16	7	47	3	1	553	61	6.89	101.52	7	0	6.84955e+06	6.10208e+06	5.74144e+06	7.13626e+06	6.66402e+06	6.09062e+06	0.959823	0.915676	0.942669	0.42015	0.939389
AT1G72340.1	Master Protein	NagB/RpiA/CoA transferase-like superfamily protein	0	6.121	5	1	6	1	1	382	42.2	5.41	15.57	1	0	1.00455e+06	1.03026e+06	978538	434253	805392	806688	2.31329	1.2792	1.21303	0.0611778	1.60184
AT1G72370.1	Master Protein	40s ribosomal protein SA	0	92.633	36	9	135	9	1	298	32.3	5.15	237.14	9	0	3.56895e+08	3.29588e+08	3.39966e+08	2.89571e+08	2.67001e+08	2.84857e+08	1.2325	1.23441	1.19346	0.00422004	1.22012
AT1G72390.1	Master Protein	CONTAINS InterPro DOMAIN/s: Spt20 family (InterPro:IPR021950); Has 8778 Blast hits to 7244 proteins in 477 species: Archae - 6; Bacteria - 326; Metazoa - 4198; Fungi - 1506; Plants - 923; Viruses - 22; Other Eukaryotes - 1797 (source: NCBI BLink).	0.029	1.812	1	1	1	1	1	1325	143.2	9.45	2.22	1	0	5.74869e+06	5.36786e+06	6470724	5.70466e+06	5.97971e+06	5.74939e+06	1.00772	0.89768	1.12546	0.885798	1.01029
AT1G72410.2	Master Protein	COP1-interacting protein-related	0	8.996	3	3	4	3	1	1270	142.5	7.24	8.87	3	0	177935	165750			121041
AT1G72440.1	Master Protein	CCAAT-binding factor	0.048	1.601	1	1	1	1	1	1043	117	5.24	2.12	1	0
AT1G72480.1	Master Protein	Lung seven transmembrane receptor family protein	0	12.106	9	4	8	4	1	509	57.4	6.38	15.72	4	0	1.94917e+06	3.52321e+06	3.806e+06	2.04689e+06	2.27377e+06	3.05213e+06	0.952259	1.5495	1.247	0.385705	1.24959
AT1G72500.1	Master Protein	LOCATED IN: plasma membrane; EXPRESSED IN: 23 plant structures; EXPRESSED DURING: 13 growth stages; CONTAINS InterPro DOMAIN/s: von Willebrand factor, type A (InterPro:IPR002035); BEST Arabidopsis thaliana protein match is: inter-alpha-trypsin inhibitor heavy chain-related (TAIR:AT1G19110.1); Has 1407 Blast hits to 1406 proteins in 307 species: Archae - 6; Bacteria - 522; Metazoa - 484; Fungi - 5…	0.01	2.387	2	1	1	1	1	756	84.5	6.07	1.82	1	0
AT1G72550.1	Master Protein	tRNA synthetase beta subunit family protein	0	61.788	27	14	49	14	1	598	67.5	5.3	112.94	14	0	3.94388e+07	4.36863e+07	4.10031e+07	3.10377e+07	2.86112e+07	3.3054e+07	1.27067	1.5269	1.24049	0.00421467	1.34602
AT1G72560.3	Master Protein	ARM repeat superfamily protein	0.012	2.285	2	1	1	1	1	988	111.4	5.64	1.94	1	0	554921	529695	583357	312534	601907	421070	1.77555	0.880029	1.38542	0.26612	1.347
AT1G72630.1	Master Protein	ELF4-like 2	0.001	4.269	13	1	1	1	1	119	13.4	6.8	2.74	1	0	288762		195498		250786	187713
AT1G72640.1	Master Protein	NAD(P)-binding Rossmann-fold superfamily protein	0	14.742	18	3	10	1	1	312	33.6	5.69	21.82	3	0		285879	262678			429627
AT1G72640.2	Master Protein	NAD(P)-binding Rossmann-fold superfamily protein	0	14.916	18	3	10	1	1	311	33.5	5.69	20.15	3	2	1.25723e+06	1.69723e+06	1.72949e+06	1.52485e+06	2.22666e+06	2.12377e+06	0.824492	0.762234	0.81435	0.210609	0.800359
AT1G72680.1	Master Protein	cinnamyl-alcohol dehydrogenase	0	55.858	45	11	41	11	1	355	38.6	7.12	94.08	11	0	2.25708e+07	2.15148e+07	2.1591e+07	1.00983e+07	9.99313e+06	8.88408e+06	2.2351	2.15296	2.4303	1.8798e-05	2.27279
AT1G72700.1	Master Protein	ATPase E1-E2 type family protein / haloacid dehalogenase-like hydrolase family protein	0.014	2.22	1	1	1	1	1	1228	139.3	7.24	2.64	1	0	7.61482e+06	6.4088e+06	5968153	8.2743e+06	6.87644e+06	4.70706e+06	0.920297	0.931993	1.26791	0.970851	1.04007
AT1G72710.1	Master Protein	casein kinase 1-like protein 2	0	5.012	8	2	4	2	1	465	51.8	9.57	5.62	2	0
AT1G72730.1	Master Protein	DEA(D/H)-box RNA helicase family protein	0	90.572	37	14	114	3	1	414	46.7	5.33	221.97	14	0	3.47427e+06	3.03228e+06	2.05133e+06	3.26642e+06	3.57722e+06	2.47656e+06	1.06363	0.847665	0.828298	0.658446	0.913199
AT1G72750.1	Master Protein	translocase inner membrane subunit 23-2	0	19.051	18	2	7	2	1	188	19.9	9.54	24.22	2	0	3.38489e+06	4.19951e+06	4.55658e+06	2.28048e+06	2.18386e+06	2.67997e+06	1.48429	1.92297	1.70023	0.0116896	1.7025
AT1G72810.1	Master Protein	Pyridoxal-5'-phosphate-dependent enzyme family protein	0	26.539	14	5	24	3	1	516	56.9	8.05	48.54	5	0	232146	420682	613785	1.20414e+06	229481	252441	0.19279	1.83319	2.4314	0.701579	1.48579
AT1G72880.1	Master Protein	Survival protein SurE-like phosphatase/nucleotidase	0	20.333	15	4	10	4	1	385	40.6	5.48	24.75	4	0	3.05799e+06	3.9494e+06	3.68754e+06	3.30732e+06	3.89783e+06	5.10546e+06	0.924611	1.01323	0.722275	0.414138	0.886705
AT1G72910.1	Master Protein	Toll-Interleukin-Resistance (TIR) domain-containing protein	0.002	3.401	3	1	4	1	1	380	42.9	8.91	9.68	1	0	2.29001e+06	3.12559e+06	3.00122e+06	788474	1.0121e+06	1.0338e+06	2.90436	3.08821	2.90309	0.00238345	2.96522
AT1G73030.1	Master Protein	SNF7 family protein	0	8.583	11	2	4	2	1	203	22.7	7.2	11.6	2	0	2.6039e+06	1.2491e+06	1.16259e+06	2.5961e+06	1.33422e+06	1.66735e+06	1.003	0.936203	0.697268	0.762719	0.878825
AT1G73060.1	Master Protein	Low PSII Accumulation 3	0	24.345	21	5	12	5	1	358	40	5.22	30.65	5	0	2.68523e+06	3.41573e+06	3.44805e+06	5.24127e+06	5.8617e+06	5.86685e+06	0.512324	0.58272	0.587718	0.00158616	0.560921
AT1G73110.1	Master Protein	P-loop containing nucleoside triphosphate hydrolases superfamily protein	0	24.902	17	7	18	7	1	432	48.3	7.33	34.46	7	0	1.04492e+07	1.05752e+07	1.03076e+07	2.11761e+07	1.84726e+07	1.90777e+07	0.493444	0.572478	0.540293	0.000374953	0.535405
AT1G73170.1	Master Protein	P-loop containing nucleoside triphosphate hydrolases superfamily protein	0.003	3.292	2	1	1	1	1	666	73.7	5.31	1.99	1	0	378569	343841	365859	465542	350887	320270	0.813179	0.979918	1.14235	0.739909	0.978481
AT1G73180.1	Master Protein	Eukaryotic translation initiation factor eIF2A family protein	0	43.406	25	9	22	9	1	513	56.3	8.88	53.36	9	0	9.24393e+06	1.62605e+07	1.59646e+07	7.06669e+06	1.18729e+07	1.42926e+07	1.3081	1.36954	1.11698	0.429083	1.26487
AT1G73190.1	Master Protein	Aquaporin-like superfamily protein	0	11.957	8	2	7	2	1	268	28.3	7.75	15.98	2	0	9.10108e+06	1.03116e+07	10299992	3.06446e+06	3.60324e+06	4.05627e+06	2.96988	2.86175	2.53928	0.000212845	2.7903
AT1G73230.1	Master Protein	Nascent polypeptide-associated complex NAC	0	45.68	41	5	36	4	1	165	18	6.21	122.57	5	1	6.74792e+07	6.52392e+07	70049911	5.03638e+07	5.2687e+07	4.79284e+07	1.33984	1.23824	1.46155	0.000906465	1.34654
AT1G73250.1	Master Protein	GDP-4-keto-6-deoxymannose-3,5-epimerase-4-reductase 1	0	23.541	19	5	19	3	1	323	35.5	6.6	40.07	5	1	7.32891e+06	9.176e+06	7.21365e+06	6.09685e+06	6.71937e+06	6.7759e+06	1.20208	1.3656	1.0646	0.110071	1.21076
AT1G73260.1	Master Protein	kunitz trypsin inhibitor 1	0	17.69	27	4	17	4	1	215	23.8	7.18	37.6	4	0	1.96105e+06	3.34444e+06	4.42505e+06	1.32332e+07	1.467e+07	1.78677e+07	0.148191	0.227978	0.247656	0.00147195	0.207942
AT1G73430.2	Master Protein	sec34-like family protein	0	12.933	7	4	5	4	1	784	88.6	6.28	14.47	4	0	2.53551e+06	3.05727e+06	2.87659e+06	1.74847e+06	2.47323e+06	3.07186e+06	1.45013	1.23615	0.936435	0.395371	1.20757
AT1G73530.1	Master Protein	RNA-binding (RRM/RBD/RNP motifs) family protein	0.002	4.042	9	2	8	2	1	181	20.1	9.99	17.03	2	0	3.62551e+06	3.91879e+06	3.56373e+06	2.11674e+06	2.44662e+06	2.69396e+06	1.71278	1.60172	1.32286	0.00302241	1.54579
AT1G73600.2	Master Protein	S-adenosyl-L-methionine-dependent methyltransferases superfamily protein	0	65.979	36	15	40	11	1	504	57.8	5.64	83.68	15	1	1.99195e+07	1.9504e+07	2.02063e+07	1.45865e+06	1.60343e+06	2.18541e+06	13.6561	12.1639	9.246	4.58216e-07	11.6887
AT1G73620.1	Master Protein	Pathogenesis-related thaumatin superfamily protein	0	5.839	6	1	3	1	1	264	28.2	8.66	4.34	1	0	610080	597919	582371	492696	479378	444456	1.23825	1.24728	1.3103	0.00163492	1.26528
AT1G73650.3	Master Protein	Protein of unknown function (DUF1295)	0.003	3.24	3	1	2	1	1	302	34.4	9.04	2.31	1	0
AT1G73660.1	Master Protein	protein tyrosine kinase family protein	0.002	3.322	2	1	2	1	1	1030	112.1	6.16	0	1	0
AT1G73710.1	Master Protein	Pentatricopeptide repeat (PPR) superfamily protein	0.031	1.789	1	1	1	1	1	991	110.6	6.21	0	1	0	4.075e+06	1.39057e+06	1.24009e+06	3.4568e+06	2.02754e+06	1.41966e+06	1.17884	0.68584	0.873513	0.955006	0.91273
AT1G73880.1	Master Protein	UDP-glucosyl transferase 89B1	0	8.613	5	2	2	2	1	473	52.1	6.21	3.9	2	0	1.10954e+06	855513	934125	498875	382770	444637	2.22408	2.23506	2.10087	0.00310464	2.18667
AT1G73885.1	Master Protein	unknown protein; FUNCTIONS IN: molecular_function unknown; INVOLVED IN: biological_process unknown; LOCATED IN: chloroplast thylakoid membrane, chloroplast; Has 37 Blast hits to 37 proteins in 13 species: Archae - 0; Bacteria - 0; Metazoa - 0; Fungi - 0; Plants - 37; Viruses - 0; Other Eukaryotes - 0 (source: NCBI BLink).	0.001	4.702	7	1	11	1	1	192	21.1	4.31	18.44	1	0	3.53542e+06	2.91533e+06	3.13849e+06	2.41458e+06	2.22014e+06	4.27302e+06	1.46419	1.31313	0.734489	0.754753	1.1706
AT1G73940.1	Master Protein	unknown protein; BEST Arabidopsis thaliana protein match is: unknown protein (TAIR:AT5G49410.2); Has 54 Blast hits to 54 proteins in 11 species: Archae - 0; Bacteria - 0; Metazoa - 0; Fungi - 0; Plants - 54; Viruses - 0; Other Eukaryotes - 0 (source: NCBI BLink).	0.003	3.219	7	1	3	1	1	151	17.1	10.23	6.79	1	0	1.55225e+06	1.41755e+06	1313088	758851	712146	861663	2.04553	1.99053	1.5239	0.00137752	1.85332
AT1G73990.1	Master Protein	signal peptide peptidase	0	7.904	5	3	3	3	1	677	75	9.14	5.71	3	0	1.84627e+06	3.70021e+06	3700894	2.5558e+06	2.36217e+06	2.59014e+06	0.722386	1.56644	1.42884	0.404163	1.23922
AT1G74020.1	Master Protein	strictosidine synthase 2	0	16.393	14	3	18	3	1	335	35.3	5.81	45.19	3	0	3.54898e+06	2.57606e+06	2.74714e+06	2.78625e+06	2.59401e+06	2.5438e+06	1.27375	0.99308	1.07994	0.364029	1.11559
AT1G74030.1	Master Protein	enolase 1	0	53.105	27	9	39	9	1	477	51.4	6.13	87.54	9	0	3.00479e+07	3.08257e+07	2.82927e+07	2.93128e+07	2.57244e+07	2.67986e+07	1.02508	1.19831	1.05575	0.133507	1.09304
AT1G74040.1	Master Protein	2-isopropylmalate synthase 1	0	101.107	41	17	72	5	1	631	68.1	6.37	154.31	17	1	7.96512e+06	1.01442e+07	9.75086e+06	5.78236e+06	6.20811e+06	5.35427e+06	1.37749	1.63403	1.82114	0.00800565	1.61089
AT1G74050.1	Master Protein	Ribosomal protein L6 family protein	0	49.138	36	10	83	5	1	233	26.1	10.17	148.39	10	5	2.28181e+08	2.30008e+08	2.3662e+08	2.10222e+08	2.18096e+08	2.0694e+08	1.08543	1.05462	1.14342	0.00902867	1.09449
AT1G74070.1	Master Protein	Cyclophilin-like peptidyl-prolyl cis-trans isomerase family protein	0	7.31	10	2	7	2	1	317	34.4	9.47	19.46	2	0	617899	354544	429274	871267	775988	1.07862e+06	0.709196	0.456894	0.397984	0.0205755	0.521358
AT1G74090.1	Master Protein	desulfo-glucosinolate sulfotransferase 18	0	20.433	17	5	13	5	1	350	40.4	5.73	27.9	5	0	3.14028e+06	4.22276e+06	4.23561e+06	9.60745e+06	1.04825e+07	8.25557e+06	0.326858	0.402841	0.513061	0.00167557	0.414253
AT1G74100.1	Master Protein	sulfotransferase 16	0	17.673	18	6	13	5	1	338	39.2	5.62	29.2	6	1	1.19061e+07	1.40171e+07	1.37765e+07	1.29127e+07	1.38419e+07	1.3547e+07	0.922039	1.01266	1.01694	0.794646	0.983879
AT1G74210.1	Master Protein	PLC-like phosphodiesterases superfamily protein	0.002	3.633	4	1	2	1	1	392	45	7.09	2.43	1	0	727871	378876	275241	885903	541186	512215	0.821615	0.700086	0.537355	0.365272	0.686352
AT1G74230.1	Master Protein	glycine-rich RNA-binding protein 5	0	6.76	8	2	4	2	1	289	28.7	4.77	2.73	2	0	1.01924e+07	5.40914e+06	9.24314e+06	7.659e+06	6.15042e+06	5.35891e+06	1.33078	0.879476	1.72482	0.30515	1.31169
AT1G74250.1	Master Protein	DNAJ heat shock N-terminal domain-containing protein	0	9.87	6	3	4	3	1	630	72.4	5.17	7.82	3	0	840358	842435	809398	307928	423779	404782	2.72907	1.98791	1.99959	0.000269915	2.23886
AT1G74260.1	Master Protein	purine biosynthesis 4	0	153.818	32	31	118	31	1	1407	153.9	5.36	278.64	31	0	4.99994e+07	5.87641e+07	6.00042e+07	5.13159e+07	6.13446e+07	5.46639e+07	0.974344	0.957935	1.0977	0.916556	1.00999
AT1G74270.1	Master Protein	Ribosomal protein L35Ae family protein	0	17.154	40	3	21	1	1	112	12.9	10.68	46.16	3	2	1.3917e+07	1.5437e+07	1.76248e+07	1.14713e+07	1.05235e+07	7.54442e+06	1.21321	1.4669	2.33613	0.0220635	1.67208
AT1G74280.1	Master Protein	alpha/beta-Hydrolases superfamily protein	0.002	3.385	4	1	1	1	1	372	42.2	9.01	2.81	1	0
AT1G74310.1	Master Protein	heat shock protein 101	0	7.522	4	3	4	1	1	911	101.2	6.13	7.49	3	0
AT1G74380.1	Master Protein	xyloglucan xylosyltransferase 5	0.001	4.643	4	2	3	2	1	457	51.7	7.28	4.71	2	0	1.88043e+06	2.01811e+06	2.11242e+06	1.92522e+06	2.15706e+06	1.75947e+06	0.976735	0.935585	1.2006	0.694463	1.03764
AT1G74470.1	Master Protein	Pyridine nucleotide-disulphide oxidoreductase family protein	0	169.346	55	21	201	21	1	467	51.8	8.91	441.91	21	0	5.2704e+08	5.05918e+08	5.20641e+08	3.33761e+08	3.6806e+08	3.31674e+08	1.57909	1.37455	1.56974	0.000202942	1.50779
AT1G74560.3	Master Protein	NAP1-related protein 1	0	38.133	40	8	27	5	1	264	30.6	5.34	50.8	8	3	3.98267e+07	3.82238e+07	3.91808e+07	2.58787e+07	2.73178e+07	2.86091e+07	1.53898	1.39923	1.36952	0.000208591	1.43591
AT1G74640.1	Master Protein	alpha/beta-Hydrolases superfamily protein	0	16.05	8	2	10	2	1	370	41	8.27	26.53	2	0	1.29314e+06	762933	644370	1.74325e+06	1.2797e+06	984681	0.741798	0.596182	0.654394	0.216915	0.664125
AT1G74690.1	Master Protein	IQ-domain 31	0	10.589	5	2	5	2	1	587	65.2	9.55	9.31	2	0	1.64861e+06	1.4588e+06	1.43776e+06	1.75008e+06	1.94326e+06	2.17157e+06	0.942023	0.750697	0.66208	0.034064	0.784933
AT1G74730.1	Master Protein	Protein of unknown function (DUF1118)	0	5.651	7	1	7	1	1	198	20.7	9.31	15.75	1	0	1.47011e+07	1.33985e+07	14087786	1.90771e+07	1.61677e+07	1.65802e+07	0.770618	0.828719	0.849673	0.0309104	0.816337
AT1G74780.1	Master Protein	Nodulin-like / Major Facilitator Superfamily protein	0.008	2.484	3	1	1	1	1	533	57.6	9.23	0	1	0
AT1G74790.1	Master Protein	catalytics	0	20.823	9	5	19	5	1	695	75.2	5.52	42.91	5	0	1.18361e+07	1.21628e+07	7.33505e+06	7.20904e+06	6.38082e+06	5.54072e+06	1.64185	1.90615	1.32385	0.067128	1.62395
AT1G74850.1	Master Protein	plastid transcriptionally active 2	0	16.077	7	5	8	5	1	862	96.3	5.94	18.96	5	0	3.34303e+06	3.34589e+06	3.0639e+06	4.29795e+06	4.48596e+06	4.06732e+06	0.777819	0.74586	0.753298	0.00250949	0.758992
AT1G74910.1	Master Protein	ADP-glucose pyrophosphorylase family protein	0	53.279	35	11	52	11	1	415	45.5	7.21	129.39	11	0	2.76019e+07	2.89974e+07	2.91367e+07	2.9366e+07	3.04932e+07	2.87292e+07	0.939927	0.950946	1.01418	0.252353	0.968353
AT1G74920.1	Master Protein	aldehyde dehydrogenase 10A8	0	62.793	39	12	47	11	1	501	54.4	5.29	102.86	12	1	2.65785e+07	2.16452e+07	2.2324e+07	1.94346e+07	2.56168e+07	2.003e+07	1.36759	0.84496	1.11453	0.506812	1.10902
AT1G74960.2	Master Protein	fatty acid biosynthesis 1	0	48.642	23	8	34	8	1	541	57.6	7.87	66.49	8	0	1.52941e+07	1.47474e+07	1.32099e+07	1.73338e+07	1.30594e+07	1.60118e+07	0.882332	1.12925	0.82501	0.497129	0.945532
AT1G74970.1	Master Protein	ribosomal protein S9	0	33.37	33	5	29	5	1	208	22.6	10.46	69.82	5	0	8.69615e+07	9.72715e+07	97797685	7.38278e+07	7.72638e+07	7.78349e+07	1.1779	1.25895	1.25648	0.00910967	1.23111
AT1G75100.1	Master Protein	J-domain protein required for chloroplast accumulation response 1	0.002	3.912	2	1	1	1	1	651	71.6	7.37	1.88	1	0	127938			551344
AT1G75200.1	Master Protein	flavodoxin family protein / radical SAM domain-containing protein	0	17.16	9	5	8	5	1	647	72	6.76	16.25	5	0	3.65632e+06	4.38949e+06	4.72225e+06	2.21496e+06	2.29863e+06	2.22662e+06	1.65074	1.90961	2.12081	0.00313358	1.89372
AT1G75210.1	Master Protein	HAD-superfamily hydrolase, subfamily IG, 5'-nucleotidase	0	8.152	4	2	5	2	1	642	74.3	7.33	12.36	2	0	622570	1.11678e+06	1.0598e+06	624831	621013	821624	0.996381	1.79833	1.28989	0.22376	1.36153
AT1G75220.1	Master Protein	Major facilitator superfamily protein	0	7.273	5	2	3	2	1	487	52.9	8.48	3.93	2	0	718990	1.48746e+06		1.90525e+06	2.05051e+06	3.16007e+06
AT1G75270.1	Master Protein	dehydroascorbate reductase 2	0	57.228	65	11	38	11	1	213	23.4	6.14	90.93	11	0	6.2686e+07	6.32745e+07	6.41874e+07	1.83052e+07	1.83376e+07	1.71424e+07	3.42448	3.45054	3.74437	1.67411e-07	3.5398
AT1G75280.1	Master Protein	NmrA-like negative transcriptional regulator family protein	0	26.933	20	6	21	6	1	310	33.7	5.94	49.12	6	0	1.15802e+07	1.30171e+07	1.28597e+07	1.18917e+07	1.16894e+07	1.29543e+07	0.973801	1.11358	0.992697	0.636068	1.02669
AT1G75330.1	Master Protein	ornithine carbamoyltransferase	0	37.357	23	6	24	6	1	375	41	7.56	56.3	6	0	3.12405e+07	2.10676e+07	2.00089e+07	1.55918e+07	1.86282e+07	2.01862e+07	2.00365	1.13095	0.991219	0.193688	1.37527
AT1G75350.1	Master Protein	Ribosomal protein L31	0	37.347	49	5	34	5	1	144	16	9.8	76.34	5	0	2.69828e+07	3.93104e+07	3.07402e+07	2.67739e+07	2.76367e+07	2.95222e+07	1.0078	1.42239	1.04126	0.307496	1.15715
AT1G75460.1	Master Protein	ATP-dependent protease La (LON) domain protein	0	14.296	18	3	6	3	1	278	31.3	8.44	18.36	3	0	2.98864e+06	2.83834e+06	2.8548e+06	3.38045e+06	4.2248e+06	4.54397e+06	0.884097	0.671828	0.628261	0.0299597	0.728062
AT1G75510.1	Master Protein	Transcription initiation factor IIF, beta subunit	0	13.411	13	2	7	2	1	261	29.7	6.92	19.08	2	0
AT1G75560.1	Master Protein	zinc knuckle (CCHC-type) family protein	0	13.41	19	3	13	3	1	257	28.7	9.47	12.88	3	0	2.37426e+06	3.24401e+06	2.89427e+06	1.62783e+06	1.33996e+06	1.99806e+06	1.45855	2.42098	1.44855	0.0201865	1.77602
AT1G75630.2	Master Protein	vacuolar H+-pumping ATPase 16 kDa proteolipid subunit 4	0	17.872	9	1	18	1	1	200	20.5	7.84	47.92	1	0	6.72369e+06	2.4512e+07	2.57396e+07	4.95781e+06	1.11719e+07	2.13442e+07	1.35618	2.19408	1.20593	0.450539	1.5854
AT1G75660.1	Master Protein	5'-3' exoribonuclease 3	0	16.887	5	4	11	4	1	1020	116.8	7.01	20.98	4	0	5.81234e+06	5.71368e+06	4.86591e+06	3.56152e+06	4.45257e+06	4.39467e+06	1.63198	1.28323	1.10723	0.0331744	1.34082
AT1G75680.1	Master Protein	glycosyl hydrolase 9B7	0	8.289	6	2	5	2	1	525	57.8	7.23	12.96	2	0	2.3657e+06	1.9556e+06	1.93861e+06	2.22518e+06	2.29204e+06	2.63944e+06	1.06315	0.853213	0.73448	0.190181	0.883614
AT1G75690.1	Master Protein	DnaJ/Hsp40 cysteine-rich domain superfamily protein	0	28.372	40	4	28	4	1	154	16.3	7.08	52.78	4	0	8.55197e+06	9.6792e+06	8.7201e+06	8.39204e+06	1.09991e+07	1.09079e+07	1.01906	0.880003	0.799431	0.293488	0.899497
AT1G75750.1	Master Protein	GAST1 protein homolog 1	0	7.41	24	2	3	2	1	98	10.7	9.11	4.9	2	0	247728	464775	546979	1.32088e+06	1.8122e+06	2.41893e+06	0.187548	0.25647	0.226124	0.0122761	0.223381
AT1G75780.1	Master Protein	tubulin beta-1 chain	0	109.824	56	17	130	6	1	447	50.2	4.79	276.46	17	3	3.00144e+07	2.35138e+07	2.33936e+07	2.38041e+07	2.71483e+07	2.00614e+07	1.26089	0.866123	1.1661	0.546823	1.09771
AT1G75850.1	Master Protein	VPS35 homolog B	0.004	3.143	2	1	1	1	1	790	89.4	5.43	2.89	1	0
AT1G75950.1	Master Protein	S phase kinase-associated protein 1	0	30.06	31	4	28	3	1	160	17.8	4.54	56.05	4	1	2.87196e+07	3.19289e+07	3.2275e+07	2.92294e+07	2.31622e+07	2.51202e+07	0.98256	1.37849	1.28482	0.072147	1.21529
AT1G75990.1	Master Protein	PAM domain (PCI/PINT associated module) protein	0	70.372	42	17	70	6	1	487	55.6	8.34	138.78	17	0	4.09032e+06	7.96336e+06	5.08853e+06	2.55598e+06	4.54456e+06	6.95529e+06	1.60029	1.75228	0.731605	0.582413	1.36139
AT1G76010.1	Master Protein	Alba DNA/RNA-binding protein	0	11.695	22	4	11	4	1	350	37.4	9.77	20.29	4	0	1.62555e+07	1.34483e+07	1.4147e+07	1.27426e+07	1.27014e+07	1.02324e+07	1.27569	1.0588	1.38257	0.0827313	1.23902
AT1G76040.2	Master Protein	calcium-dependent protein kinase 29	0.033	1.74	3	1	1	1	1	561	63.8	7.43	2.5	1	0
AT1G76050.2	Master Protein	Pseudouridine synthase family protein	0	11.035	7	2	4	2	1	430	46.7	7.42	11.58	2	0	242253	724849	906006	305401	291862	170510	0.793227	2.48354	5.31352	0.143225	2.86343
AT1G76060.1	Master Protein	LYR family of Fe/S cluster biogenesis protein	0.002	3.463	6	1	1	1	1	157	18.5	9.96	2.28	1	0
AT1G76080.1	Master Protein	chloroplastic drought-induced stress protein of 32 kD	0	44.138	29	9	51	9	1	302	33.7	8.46	93.73	9	0	4.10069e+07	3.95835e+07	3.76891e+07	7.29741e+07	7.92506e+07	6.86978e+07	0.561938	0.499473	0.548622	0.000439688	0.536678
AT1G76090.1	Master Protein	sterol methyltransferase 3	0	24.399	16	5	28	3	1	359	40.1	7.94	63.69	5	0	3.39632e+06	3.40283e+06	3.26075e+06	3.85692e+06	4.25962e+06	4.40763e+06	0.88058	0.798859	0.739795	0.00861488	0.806411
AT1G76100.1	Master Protein	plastocyanin 1	0	13.105	14	1	29	1	1	171	17.6	5.95	77.68	1	0	3.47901e+06	2.79289e+06	3.23282e+06	4.92085e+06	4.95202e+06	4.61895e+06	0.706995	0.56399	0.699903	0.00185178	0.656962
AT1G76140.1	Master Protein	Prolyl oligopeptidase family protein	0	35.467	12	8	25	8	1	795	89.3	5.85	48.82	8	0	7.08832e+06	1.05793e+07	1.11999e+07	5.88256e+06	8.51094e+06	1.08121e+07	1.20497	1.24303	1.03587	0.558433	1.16129
AT1G76150.1	Master Protein	enoyl-CoA hydratase 2	0	12.149	16	4	11	4	1	309	34.1	7.36	25.12	4	0	1.9627e+06	2.03232e+06	2.97547e+06	1.65381e+06	1.65006e+06	1.69823e+06	1.18678	1.23167	1.7521	0.115232	1.39018
AT1G76160.1	Master Protein	SKU5 similar 5	0	63.512	31	16	59	11	1	541	60	8.4	134.49	16	5	6.22668e+07	7.45555e+07	7.22752e+07	8.02578e+07	8.7393e+07	9.63421e+07	0.775835	0.853106	0.750193	0.0378699	0.793045
AT1G76180.1	Master Protein	Dehydrin family protein	0	77.869	68	13	128	12	1	185	20.8	5.48	281.67	13	0	2.2701e+08	2.12672e+08	1.93653e+08	2.35138e+08	2.17393e+08	2.025e+08	0.96543	0.978282	0.956314	0.620629	0.966676
AT1G76390.2	Master Protein	ARM repeat superfamily protein	0.001	4.346	2	1	2	1	1	811	89.1	5.34	4.66	1	0	550237	617519	538307	719864	766320	1.25862e+06	0.764363	0.805824	0.427697	0.117645	0.665961
AT1G76400.1	Master Protein	Ribophorin I	0	18.795	10	4	10	4	1	614	68.6	8.47	25.98	4	0	4.02873e+06	3.56523e+06	3.63623e+06	1.76761e+06	2.35226e+06	2.90401e+06	2.2792	1.51566	1.25214	0.0173561	1.68234
AT1G76405.2	Master Protein	unknown protein; FUNCTIONS IN: molecular_function unknown; INVOLVED IN: biological_process unknown; LOCATED IN: chloroplast envelope; EXPRESSED IN: 21 plant structures; EXPRESSED DURING: 13 growth stages; BEST Arabidopsis thaliana protein match is: unknown protein (TAIR:AT1G20816.1); Has 52 Blast hits to 52 proteins in 19 species: Archae - 0; Bacteria - 0; Metazoa - 0; Fungi - 0; Plants - 50; Vir…	0	7.812	11	1	4	1	1	167	19.4	9.45	12.18	1	0	1.6372e+06	2.04765e+06	2.53518e+06	1.14415e+06	1.27534e+06	1.20982e+06	1.43093	1.60557	2.0955	0.0301472	1.71067
AT1G76420.1	Master Protein	NAC (No Apical Meristem) domain transcriptional regulator superfamily protein	0.024	1.907	4	1	1	1	1	334	38	6.48	1.98	1	0
AT1G76450.1	Master Protein	Photosystem II reaction center PsbP family protein	0	13.553	13	2	4	2	1	247	27.5	6.8	15.46	2	0	2.21153e+06	1.32168e+06	1.67065e+06	7.01867e+06	5.82681e+06	3.9702e+06	0.315093	0.226828	0.420798	0.0138164	0.320906
AT1G76520.1	Master Protein	Auxin efflux carrier family protein	0.001	4.671	5	1	2	1	1	390	42.6	9.01	4.15	1	0	380399	464761	373077	83514.7	347931	265044	4.55488	1.33579	1.4076	0.105501	2.43276
AT1G76550.1	Master Protein	Phosphofructokinase family protein	0	86.883	36	19	80	9	1	617	67.5	7.23	171.4	19	0	1.14845e+07	1.00559e+07	8.85391e+06	1.24131e+07	1.09651e+07	1.24978e+07	0.925193	0.917077	0.708435	0.114646	0.850235
AT1G76680.2	Master Protein	12-oxophytodienoate reductase 1	0	81.149	46	15	78	8	1	397	44	7.5	166.71	15	6	1.01044e+08	8.21724e+07	8.80615e+07	3.71521e+07	3.54011e+07	3.42701e+07	2.71973	2.32118	2.56963	0.000626138	2.53685
AT1G76690.1	Master Protein	12-oxophytodienoate reductase 2	0	48.526	29	10	54	3	1	374	41.5	7.52	120.45	10	0	5.55712e+06	5.81762e+06	6.01601e+06	1.63232e+06	1.57975e+06	1.49138e+06	3.40443	3.68261	4.03386	6.9699e-06	3.70697
AT1G76730.1	Master Protein	NagB/RpiA/CoA transferase-like superfamily protein	0.001	4.173	5	2	3	2	1	354	39.5	9.38	3.55	2	0	984513	1.15173e+06	1.25849e+06	1.13312e+06	1.51301e+06	1.28018e+06	0.868851	0.76122	0.983056	0.263555	0.871042
AT1G76790.1	Master Protein	O-methyltransferase family protein	0	12.196	11	3	6	3	1	367	40.2	5.15	17.16	3	0	2.67346e+06	3.5926e+06	3.69718e+06	1.61661e+06	2.44404e+06	2.89067e+06	1.65374	1.46994	1.27901	0.112459	1.46756
AT1G76800.1	Master Protein	Vacuolar iron transporter (VIT) family protein	0.049	1.595	4	1	1	1	1	196	20.6	7.18	2.04	1	0
AT1G76810.1	Master Protein	eukaryotic translation initiation factor 2 (eIF-2) family protein	0	124.415	32	28	102	28	1	1294	142	5.39	200.73	28	0	6.17429e+07	6.58578e+07	6.33386e+07	5.81925e+07	5.35176e+07	5.28065e+07	1.06101	1.23058	1.19945	0.0131262	1.16368
AT1G76850.1	Master Protein	exocyst complex component sec5	0	13.118	6	4	8	4	1	1090	121.8	5.8	21.24	4	0	3.26123e+06	4.72823e+06	5.34375e+06	2.58803e+06	3.58649e+06	3.98906e+06	1.26012	1.31834	1.3396	0.22911	1.30602
AT1G76860.1	Master Protein	Small nuclear ribonucleoprotein family protein	0.002	3.888	19	2	7	2	1	98	11.3	4.81	9.86	2	0	3.53709e+06	3.87764e+06	3.95851e+06	2.29789e+06	3.67291e+06	2.80676e+06	1.53928	1.05574	1.41035	0.109431	1.33512
AT1G76940.1	Master Protein	RNA-binding (RRM/RBD/RNP motifs) family protein	0.001	4.355	7	1	1	1	1	233	25.4	8.62	2.29	1	0
AT1G76990.1	Master Protein	ACT domain repeat 3	0	7.561	7	2	3	2	1	453	50.4	5.72	7.34	2	0
AT1G77030.1	Master Protein	hydrolases, acting on acid anhydrides, in phosphorus-containing anhydrides;ATP-dependent helicases;nucleic acid binding;ATP binding;RNA binding;helicases	0	5.088	2	1	3	1	1	845	93.4	9.91	6.42	1	0	367161	468052	387877	257509		271692
AT1G77060.1	Master Protein	Phosphoenolpyruvate carboxylase family protein	0	14.885	16	4	12	2	1	339	36.5	6.86	26.33	4	0	3.39657e+06	3.01099e+06	2.96091e+06	3.43104e+06	2.52558e+06	3.25178e+06	0.989954	1.1922	0.91055	0.871354	1.0309
AT1G77090.1	Master Protein	Mog1/PsbP/DUF1795-like photosystem II reaction center PsbP family protein	0	22.264	24	5	18	5	1	260	28.5	7.5	49.8	5	0	7.40826e+06	7.07354e+06	7014324	7.97393e+06	9.33394e+06	1.38771e+07	0.92906	0.75783	0.505459	0.145343	0.730783
AT1G77120.1	Master Protein	alcohol dehydrogenase 1	0	107.825	49	12	72	12	1	379	41.2	6.24	147.26	12	0	1.26506e+08	1.60376e+08	1.57553e+08	8.36452e+07	1.00644e+08	1.04672e+08	1.51241	1.5935	1.5052	0.0147707	1.53704
AT1G77122.1	Master Protein	Uncharacterised protein family UPF0090	0	15.238	15	4	11	4	1	323	36.9	4.73	22.62	4	0	3.38628e+06	3.01149e+06	2.74666e+06	3.02656e+06	2.37648e+06	2.73943e+06	1.11886	1.26721	1.00264	0.274827	1.12957
AT1G77140.1	Master Protein	vacuolar protein sorting 45	0	7.639	5	2	5	2	1	569	64.9	6.68	11.99	2	0	1.06404e+06	574868	1.52502e+06	923515	1.09411e+06	1.30268e+06	1.15217	0.525421	1.17068	0.868523	0.949422
AT1G77180.1	Master Protein	chromatin protein family	0	10.942	8	4	7	4	1	613	69.4	9.17	16.54	4	0	1.67506e+06	1.89619e+06	1.74359e+06	1.32733e+06	1.24415e+06	1.64778e+06	1.26198	1.52409	1.05815	0.0587272	1.2814
AT1G77330.1	Master Protein	2-oxoglutarate (2OG) and Fe(II)-dependent oxygenase superfamily protein	0	18.003	22	5	18	5	1	307	34.9	5.12	44.17	5	0	5.59483e+06	4.97648e+06	4.91906e+06	2.81869e+06	1.92424e+06	2.87798e+06	1.9849	2.58621	1.7092	0.00223754	2.09344
AT1G77440.2	Master Protein	20S proteasome beta subunit C2	0	16.113	28	4	11	1	1	204	22.7	5.9	20.58	4	0	1.33874e+06				1.17073e+06
AT1G77490.1	Master Protein	thylakoidal ascorbate peroxidase	0	57.644	33	12	54	8	1	426	46.1	7.28	104.75	12	0	2.45174e+07	2.22272e+07	2.29417e+07	3.56449e+07	3.19784e+07	2.95173e+07	0.687824	0.695068	0.777231	0.00861544	0.720041
AT1G77510.1	Master Protein	PDI-like 1-2	0	75.856	39	17	91	13	1	508	56.3	5	194.9	17	1	5.96361e+07	5.39801e+07	5.69648e+07	5.65113e+07	5.53424e+07	5.01195e+07	1.05529	0.975384	1.13658	0.324337	1.05575
AT1G77550.1	Master Protein	tubulin-tyrosine ligases;tubulin-tyrosine ligases	0	10.722	4	3	6	3	1	855	97.5	4.96	13.72	3	0	2.08013e+06	2.87625e+06	2.98446e+06	1.09344e+06	2.07648e+06	2.19717e+06	1.90237	1.38515	1.35832	0.129949	1.54862
AT1G77590.1	Master Protein	long chain acyl-CoA synthetase 9	0	19.47	9	5	12	4	1	691	76.1	6.98	30.59	5	0	1.3369e+06	2.08168e+06	1.73074e+06	5.35721e+06	3.12791e+06	4.07847e+06	0.249552	0.665518	0.424361	0.022151	0.446477
AT1G77630.1	Master Protein	Peptidoglycan-binding LysM domain-containing protein	0.012	2.312	4	1	2	1	1	423	44.1	5.19	4.16	1	0
AT1G77670.1	Master Protein	Pyridoxal phosphate (PLP)-dependent transferases superfamily protein	0.002	3.657	4	1	1	1	1	440	48.7	7.8	2.24	1	0
AT1G77710.1	Master Protein	CONTAINS InterPro DOMAIN/s: Ubiquitin-like, Ufm1 (InterPro:IPR005375); Has 244 Blast hits to 244 proteins in 106 species: Archae - 0; Bacteria - 0; Metazoa - 149; Fungi - 0; Plants - 47; Viruses - 0; Other Eukaryotes - 48 (source: NCBI BLink).	0	14.284	46	2	7	2	1	93	9.9	9.25	15.4	2	0	3.98144e+06	2.62618e+06	1.06255e+07	1.85007e+06		376337
AT1G77750.1	Master Protein	Ribosomal protein S13/S18 family	0.008	2.519	5	1	1	1	1	154	17.3	11.08	2.21	1	0	962066	1.7984e+06	1.69025e+06
AT1G77760.1	Master Protein	nitrate reductase 1	0	60.704	23	17	57	14	1	917	103	6.8	113.11	17	0	1.96154e+07	1.82454e+07	2.05993e+07	2.78472e+07	2.29709e+07	2.21964e+07	0.704395	0.794285	0.928047	0.0627051	0.808909
AT1G77840.1	Master Protein	Translation initiation factor IF2/IF5	0	16.308	11	4	9	2	1	437	48.6	5.59	10.27	4	0	329984	495331	1.18693e+06	713889	355116	368665	0.462234	1.39484	3.21953	0.541789	1.6922
AT1G77930.1	Master Protein	Chaperone DnaJ-domain superfamily protein	0.002	3.983	4	1	7	1	1	271	31.9	9.48	10.11	1	0		666827	582277	559106	529333	672220
AT1G77940.1	Master Protein	Ribosomal protein L7Ae/L30e/S12e/Gadd45 family protein	0	53.841	60	6	70	2	1	112	12.3	9.58	157.62	6	0	2.23037e+07	2.79341e+07	2.87005e+07	1.64242e+07	2.6782e+07	1.35708e+07	1.35798	1.04302	2.11487	0.175403	1.50529
AT1G78010.1	Master Protein	tRNA modification GTPase, putative	0.012	2.288	3	1	2	1	1	560	61.1	5.29	1.8	1	0
AT1G78040.2	Master Protein	Pollen Ole e 1 allergen and extensin family protein	0	10.696	20	3	4	3	1	171	19.3	7.33	6.47	3	0	640236	456676	462554		490004	264408
AT1G78060.1	Master Protein	Glycosyl hydrolase family protein	0	37.747	18	9	25	9	1	767	83.8	8.03	64.78	9	0	5.60203e+06	8.46625e+06	8.85667e+06	8.62374e+06	7.27127e+06	7.89573e+06	0.649605	1.16434	1.1217	0.805649	0.978551
AT1G78140.1	Master Protein	S-adenosyl-L-methionine-dependent methyltransferases superfamily protein	0	5.731	5	1	1	1	1	355	39.4	8.79	1.77	1	0
AT1G78150.3	Master Protein	unknown protein; FUNCTIONS IN: molecular_function unknown; INVOLVED IN: biological_process unknown; EXPRESSED IN: 23 plant structures; EXPRESSED DURING: 13 growth stages; BEST Arabidopsis thaliana protein match is: unknown protein (TAIR:AT1G35780.1).	0	34.02	29	6	28	6	1	303	33.1	6.04	66.26	6	0	9.67589e+06	1.12668e+07	1.20297e+07	7.6793e+06	8.66686e+06	1.00921e+07	1.26	1.29999	1.19199	0.0916135	1.25066
AT1G78240.2	Master Protein	S-adenosyl-L-methionine-dependent methyltransferases superfamily protein	0	14.493	8	4	14	4	1	684	77.8	7.31	27.91	4	0	4.78722e+06	4.91936e+06	4.55048e+06	5.34709e+06	4.34201e+06	3.4719e+06	0.895295	1.13297	1.31066	0.544534	1.11297
AT1G78280.1	Master Protein	transferases, transferring glycosyl groups	0.008	2.484	1	1	1	1	1	943	108.4	5.17	2.07	1	0
AT1G78300.1	Master Protein	general regulatory factor 2	0	94.696	68	16	179	11	1	259	29.1	4.79	340.56	16	0	1.11822e+08	1.15033e+08	1.1057e+08	1.36239e+08	1.44094e+08	1.45253e+08	0.820775	0.798319	0.761223	0.000715117	0.793439
AT1G78370.1	Master Protein	glutathione S-transferase TAU 20	0	28.736	30	8	70	7	1	217	25	5.78	139.58	8	1	7.73292e+07	6.99063e+07	7.99237e+07	1.35888e+08	1.2498e+08	1.12197e+08	0.569065	0.55934	0.712354	0.00288009	0.613586
AT1G78380.1	Master Protein	glutathione S-transferase TAU 19	0	46.371	43	8	93	6	1	219	25.6	6.04	197.39	8	0	4.86486e+08	5.14557e+08	5.1994e+08	1.92919e+08	2.19349e+08	2.09476e+08	2.52171	2.34584	2.4821	2.04778e-05	2.44988
AT1G78460.1	Master Protein	SOUL heme-binding family protein	0	5.057	10	2	3	2	1	219	24.2	9.1	6.66	2	0	133590	238982	207607	559832	1.07924e+06	1.08002e+06	0.238625	0.221435	0.192225	0.0154811	0.217429
AT1G78470.1	Master Protein	BEST Arabidopsis thaliana protein match is: F-box family protein (TAIR:AT1G67390.1); Has 40 Blast hits to 40 proteins in 4 species: Archae - 0; Bacteria - 0; Metazoa - 0; Fungi - 0; Plants - 40; Viruses - 0; Other Eukaryotes - 0 (source: NCBI BLink).	0.039	1.655	6	1	1	1	1	342	39	6.79	2.51	1	0
AT1G78510.1	Master Protein	solanesyl diphosphate synthase 1	0	7.484	5	2	5	1	1	406	44.4	5.22	8.98	2	1	4.27036e+06	4.60181e+06	4800702	5.53549e+06	2.52044e+06	2.78757e+06	0.771451	1.8258	1.72218	0.388573	1.43981
AT1G78540.2	Master Protein	SH2 domain protein B	0.021	1.966	3	1	1	1	1	696	78.8	5.31	2.91	1	0
AT1G78560.1	Master Protein	Sodium Bile acid symporter family	0.05	1.577	2	1	1	1	1	401	42.7	9.45	2.2	1	0		855849	852436		583509
AT1G78570.1	Master Protein	rhamnose biosynthesis 1	0	104.156	40	21	100	11	1	669	75.3	7.28	215.54	21	10	1.39834e+08	1.28014e+08	1.2616e+08	7.23784e+07	7.72532e+07	7.41189e+07	1.93198	1.65708	1.70213	0.00023025	1.76373
AT1G78580.1	Master Protein	trehalose-6-phosphate synthase	0.001	4.201	4	2	3	2	1	942	105.9	7.15	8.37	2	0
AT1G78630.1	Master Protein	Ribosomal protein L13 family protein	0	54.141	48	7	52	7	1	241	26.8	9.92	96.25	7	0	5.69785e+07	6.32466e+07	6.17566e+07	4.87001e+07	5.07529e+07	5.47806e+07	1.16999	1.24617	1.12735	0.0236613	1.18117
AT1G78670.1	Master Protein	gamma-glutamyl hydrolase 3	0.006	2.752	3	1	1	1	1	352	39.9	6.24	0	1	0	340628	426794	467211	202298		278587
AT1G78680.1	Master Protein	gamma-glutamyl hydrolase 2	0	8.166	10	3	7	3	1	347	38.6	7.14	11.24	3	0	2.81376e+06	2.57958e+06	2419730	3.91564e+06	4.0199e+06	3.304e+06	0.718596	0.641702	0.732365	0.0104005	0.697554
AT1G78800.1	Master Protein	UDP-Glycosyltransferase superfamily protein	0.003	3.193	4	1	1	1	1	403	45	7.15	2.79	1	0
AT1G78820.1	Master Protein	D-mannose binding lectin protein with Apple-like carbohydrate-binding domain	0	49.564	34	12	50	7	1	455	50.6	8.47	118.42	12	0	1.3405e+07	1.41704e+07	1.43155e+07	5.18721e+06	6.1378e+06	9.08112e+06	2.58424	2.30871	1.5764	0.00402821	2.15645
AT1G78830.1	Master Protein	Curculin-like (mannose-binding) lectin family protein	0	84.892	45	15	79	10	1	455	50.3	8.47	187.31	15	5	3.7129e+07	4.28474e+07	4.19329e+07	6.62275e+07	6.22811e+07	6.42095e+07	0.560628	0.687967	0.653064	0.000362192	0.633887
AT1G78850.1	Master Protein	D-mannose binding lectin protein with Apple-like carbohydrate-binding domain	0	85.109	40	16	90	15	1	441	49	7.65	174.16	16	0	1.22706e+08	1.30914e+08	1.27546e+08	1.89273e+08	2.01021e+08	1.99759e+08	0.648302	0.651246	0.6385	9.487e-05	0.646016
AT1G78870.1	Master Protein	ubiquitin-conjugating enzyme 35	0	29.404	55	6	25	2	1	154	17.3	8.12	59.49	6	3	1.98715e+07	2.06037e+07	2.17689e+07	1.53944e+07	1.62777e+07	1.60313e+07	1.29083	1.26576	1.3579	0.00137526	1.30483
AT1G78900.1	Master Protein	vacuolar ATP synthase subunit A	0	205.88	65	30	274	30	1	623	68.8	5.24	639.74	30	0	3.77416e+08	3.84827e+08	3.99644e+08	4.04257e+08	3.86074e+08	3.99766e+08	0.933605	0.996772	0.999694	0.331701	0.97669
AT1G78915.3	Master Protein	Tetratricopeptide repeat (TPR)-like superfamily protein	0.005	2.844	3	1	1	1	1	405	45	8.66	2.58	1	0	851506	1.63006e+06	1.47412e+06	1.79277e+06	2.31394e+06	2.25824e+06	0.474966	0.704452	0.652774	0.050165	0.610731
AT1G78920.2	Master Protein	vacuolar H+-pyrophosphatase 2	0	8.953	5	3	6	3	1	802	85.1	5.74	10.82	3	0	4.15316e+06	5.25175e+06	5.11981e+06	4.4953e+06	6.10177e+06	5.36126e+06	0.923891	0.860693	0.954964	0.455678	0.913183
AT1G78970.2	Master Protein	lupeol synthase 1	0.002	3.457	2	1	1	1	1	757	87.3	6.47	2.4	1	0
AT1G79010.1	Master Protein	Alpha-helical ferredoxin	0	25.468	25	5	17	5	1	222	25.5	5.41	41.55	5	0	8.72903e+06	9.31962e+06	8.17758e+06	9.95494e+06	1.16648e+07	1.34956e+07	0.876854	0.798952	0.605945	0.0509297	0.760584
AT1G79040.1	Master Protein	photosystem II subunit R	0	28.46	34	3	22	3	1	140	14.6	9.63	52.98	3	0	4.87016e+07	4.43331e+07	3.80961e+07	3.60754e+07	2.03495e+07	2.69141e+07	1.34999	2.17858	1.41547	0.0443084	1.64802
AT1G79050.1	Master Protein	recA DNA recombination family protein	0	12.139	10	3	5	3	1	439	47.7	6.35	15.38	3	0	1.11482e+06	1.40778e+06	1.50709e+06	1.22965e+06	1.31877e+06	1.00248e+06	0.906615	1.06749	1.50336	0.349497	1.15916
AT1G79080.1	Master Protein	Pentatricopeptide repeat (PPR) superfamily protein	0	6.784	3	2	4	2	1	576	64	6.54	9.4	2	0	2.40725e+06	1.6916e+06	1.46763e+06	2.92742e+06	2.79564e+06	2.91148e+06	0.822311	0.605086	0.504082	0.0233528	0.643826
AT1G79090.1	Master Protein	FUNCTIONS IN: molecular_function unknown; INVOLVED IN: biological_process unknown; LOCATED IN: cellular_component unknown; EXPRESSED IN: 25 plant structures; EXPRESSED DURING: 15 growth stages; CONTAINS InterPro DOMAIN/s: Topoisomerase II-associated protein PAT1 (InterPro:IPR019167); BEST Arabidopsis thaliana protein match is: Topoisomerase II-associated protein PAT1 (TAIR:AT3G22270.1); Has 30201…	0.002	3.954	5	2	2	2	1	793	88.8	6.6	2.22	2	0	1.21247e+06	1.53135e+06	1.52387e+06	808518	976273	1.14124e+06	1.49961	1.56857	1.33527	0.0347967	1.46782
AT1G79150.1	Master Protein	binding	0	7.1	4	2	2	2	1	830	94.8	8.65	2.92	2	0	402211	345478	312326	463539
AT1G79230.1	Master Protein	mercaptopyruvate sulfurtransferase 1	0	64.088	32	10	60	10	1	379	41.9	6.39	130.67	10	0	4.31834e+07	4.66605e+07	4.61246e+07	3.32552e+07	3.94698e+07	4.18497e+07	1.29855	1.18218	1.10215	0.0623352	1.19429
AT1G79260.1	Master Protein	CONTAINS InterPro DOMAIN/s: Domain of unknown function DUF1794 (InterPro:IPR014878); Has 30201 Blast hits to 17322 proteins in 780 species: Archae - 12; Bacteria - 1396; Metazoa - 17338; Fungi - 3422; Plants - 5037; Viruses - 0; Other Eukaryotes - 2996 (source: NCBI BLink).	0.003	3.168	8	1	1	1	1	166	18.5	7.56	2.91	1	0
AT1G79280.2	Master Protein	nuclear pore anchor	0	10.721	3	4	6	4	1	2115	239.2	5.07	13.11	4	0		178366	415549		561894	510449
AT1G79340.1	Master Protein	metacaspase 4	0	94.366	43	15	85	15	1	418	45.5	4.82	167.04	15	0	7.00084e+07	7.4993e+07	7.93665e+07	1.06486e+08	9.7552e+07	1.04097e+08	0.65744	0.768749	0.762428	0.0018266	0.729539
AT1G79410.1	Master Protein	organic cation/carnitine transporter5	0	9.958	5	2	7	2	1	515	57.1	7.9	12.72	2	0	453890	434775	437211	181602		278062
AT1G79440.1	Master Protein	aldehyde dehydrogenase 5F1	0	62.147	33	14	52	14	1	528	56.5	6.92	113.92	14	0	3.90594e+07	4.67131e+07	4.4293e+07	4.84246e+07	5.22108e+07	4.76408e+07	0.806603	0.894701	0.929729	0.0848468	0.877011
AT1G79450.1	Master Protein	ALA-interacting subunit 5	0.013	2.24	2	1	2	1	1	350	38.9	9.38	4.12	1	0		825046	947616	1.32669e+06	1.19987e+06	837156
AT1G79470.1	Master Protein	Aldolase-type TIM barrel family protein	0	41.348	21	7	28	4	1	503	54.2	6.8	68.43	7	0	4.80229e+06	6.11678e+06	5.96035e+06	1.58992e+06	1.61429e+06	2.14911e+06	3.02046	3.78915	2.7734	0.00105893	3.19434
AT1G79500.5	Master Protein	Aldolase-type TIM barrel family protein	0	24.844	19	5	13	5	1	336	36.9	9.2	27.16	5	0	3.60134e+06	4.32943e+06	4.9961e+06	3.51112e+06	3.97578e+06	4.14238e+06	1.0257	1.08895	1.2061	0.385958	1.10691
AT1G79530.1	Master Protein	glyceraldehyde-3-phosphate dehydrogenase of plastid 1	0	65.135	39	12	57	6	1	422	44.8	8.63	122.71	12	5	5.19304e+07	5.65265e+07	5.69059e+07	3.81715e+07	3.91199e+07	3.82857e+07	1.36045	1.44495	1.48635	0.000520157	1.43058
AT1G79550.2	Master Protein	phosphoglycerate kinase	0	156.659	71	20	181	16	1	401	42.1	5.68	490.06	20	1	4.96474e+08	4.64006e+08	4.66245e+08	3.27755e+08	3.18904e+08	3.40871e+08	1.51477	1.455	1.3678	0.000281878	1.44586
AT1G79560.1	Master Protein	FTSH protease 12	0	24.856	8	7	15	7	1	1008	115	6.93	37.79	7	0	1.25232e+07	1.11729e+07	1.13781e+07	8.54972e+06	8.39227e+06	8.39616e+06	1.46475	1.33133	1.35515	0.00155587	1.38374
AT1G79570.1	Master Protein	Protein kinase superfamily protein with octicosapeptide/Phox/Bem1p domain	0	6.548	2	2	3	1	1	1248	137.2	5.38	7.47	2	0
AT1G79590.2	Master Protein	syntaxin of plants 52	0.001	4.226	11	2	2	2	1	233	26.1	8.4	3.86	2	0	357620	421958	282611	303212	313833	475442	1.17944	1.34453	0.594418	0.890315	1.03946
AT1G79600.1	Master Protein	Protein kinase superfamily protein	0	28.919	14	8	14	8	1	711	79	6.76	39.32	8	0	1.28251e+07	1.0232e+07	1.0581e+07	2.69536e+06	4.46907e+06	3.82247e+06	4.75822	2.28952	2.7681	0.00143307	3.27195
AT1G79650.4	Master Protein	Rad23 UV excision repair protein family	0	6.955	6	2	5	2	1	395	42.4	4.59	2.37	2	0	1.42324e+06	1.2644e+06	1206331	809985	956056	1.05169e+06	1.75712	1.32252	1.14704	0.0199118	1.40889
AT1G79690.1	Master Protein	nudix hydrolase homolog 3	0	75.739	28	19	68	19	1	772	86.8	5.44	134.95	19	0	4.02455e+07	4.96636e+07	4.47095e+07	3.7752e+07	4.28251e+07	4.59537e+07	1.06605	1.15969	0.972925	0.497882	1.06622
AT1G79720.1	Master Protein	Eukaryotic aspartyl protease family protein	0	10.102	10	3	5	3	1	484	52.4	7.8	9.97	3	0	475065	616612	546678	754095	872170	1.19202e+06	0.62998	0.706987	0.458614	0.045475	0.598527
AT1G79750.1	Master Protein	NADP-malic enzyme 4	0	59.5	27	13	37	11	1	646	71.1	6.58	73.28	13	2	4.90949e+07	4.92734e+07	4.99067e+07	1.86249e+07	1.77547e+07	1.73796e+07	2.63599	2.77524	2.87157	2.35327e-07	2.76093
AT1G79790.1	Master Protein	Haloacid dehalogenase-like hydrolase (HAD) superfamily protein	0	7.267	9	2	5	2	1	245	27.7	4.91	9.41	2	0	584330	696961	662824	680387	694290	899801	0.858821	1.00385	0.736634	0.232734	0.866434
AT1G79830.4	Master Protein	golgin candidate 5	0	29.796	10	6	20	6	1	976	110.7	4.88	48.88	6	0	2.06976e+06	2.25749e+06	2.02503e+06	2.84175e+06	2.67968e+06	2.16503e+06	0.728342	0.842446	0.935335	0.10867	0.835374
AT1G79850.1	Master Protein	ribosomal protein S17	0	24.551	26	5	47	5	1	149	16.3	10.56	102.07	5	0	8.50186e+07	8.67686e+07	8.31759e+07	7.77356e+07	7.13789e+07	7.06197e+07	1.09369	1.21561	1.1778	0.00910969	1.16237
AT1G79870.1	Master Protein	D-isomer specific 2-hydroxyacid dehydrogenase family protein	0	31.013	33	8	24	8	1	313	34.1	5.9	41.48	8	0	1.45953e+07	1.70743e+07	1.89893e+07	1.3263e+07	1.58655e+07	1.43566e+07	1.10045	1.07619	1.32269	0.181191	1.16644
AT1G79910.1	Master Protein	Regulator of Vps4 activity in the MVB pathway protein	0.013	2.239	2	1	1	1	1	381	43.7	8.02	1.67	1	0	5.28273e+06	5.87324e+06	6.05249e+06	4.42041e+06	5.41089e+06	5.71856e+06	1.19508	1.08545	1.05839	0.291584	1.11297
AT1G79920.1	Master Protein	Heat shock protein 70 (Hsp 70) family protein	0	198.946	50	30	208	7	1	831	91.6	5.19	426.54	30	28	2.90904e+08	2.41301e+08	2.46236e+08	2.94092e+08	2.45021e+08	1.95812e+08	0.989159	0.984816	1.25751	0.678127	1.07716
AT1G79930.1	Master Protein	heat shock protein 91	0	202.297	52	30	217	7	1	831	91.7	5.25	465.18	30	0	2.9711e+07	2.76679e+07	2.91546e+07	2.45246e+07	2.20995e+07	2.02721e+07	1.21148	1.25197	1.43816	0.00888607	1.30054
AT1G79940.1	Master Protein	DnaJ / Sec63 Brl domains-containing protein	0	35.14	13	8	27	8	1	687	76.9	5.38	55.75	8	0	9.80182e+06	9.80342e+06	9.49015e+06	1.02459e+07	1.04543e+07	9.66796e+06	0.956661	0.937738	0.981608	0.174439	0.958669
AT1G79990.1	Master Protein	structural molecules	0	63.883	21	17	62	10	1	1135	128.6	5.08	127.75	17	0	9.57425e+06	1.05534e+07	1.1572e+07	8.51568e+06	9.72657e+06	9.04862e+06	1.12431	1.08501	1.27886	0.0949849	1.16273
AT1G80030.3	Master Protein	Molecular chaperone Hsp40/DnaJ family protein	0	24.01	14	5	9	5	1	500	53.8	7.56	19.99	5	0	3.20211e+06	3.6929e+06	3.77587e+06	3.75357e+06	3.31379e+06	3.75273e+06	0.853083	1.1144	1.00617	0.840257	0.991217
AT1G80050.1	Master Protein	adenine phosphoribosyl transferase 2	0	9.223	16	2	8	1	1	192	21	5.95	21.61	2	0		426345	416991	409702	520769	476952
AT1G80070.1	Master Protein	Pre-mRNA-processing-splicing factor	0	62.596	9	18	50	18	1	2359	275.3	8.79	104.03	18	0	1.55076e+07	1.45646e+07	1.47178e+07	1.53815e+07	1.55197e+07	1.51206e+07	1.0082	0.938457	0.973357	0.262032	0.973339
AT1G80130.1	Master Protein	Tetratricopeptide repeat (TPR)-like superfamily protein	0.012	2.307	6	1	1	1	1	305	33.6	5.35	1.94	1	0
AT1G80150.1	Master Protein	Tetratricopeptide repeat (TPR)-like superfamily protein	0.021	1.957	4	1	1	1	1	397	45.5	9.32	0	1	0
AT1G80210.1	Master Protein	Mov34/MPN/PAD-1 family protein	0.004	3.026	4	1	2	1	1	406	44.5	6.2	4.31	1	0	260579	290112	227197	201407		233606
AT1G80230.1	Master Protein	Rubredoxin-like superfamily protein	0	27.468	43	5	20	4	1	171	18.6	5.73	42.59	5	1	1.46701e+07	1.33323e+07	1.33523e+07	1.08397e+07	9.95867e+06	9.08813e+06	1.35337	1.33876	1.4692	0.00471602	1.38711
AT1G80270.1	Master Protein	PENTATRICOPEPTIDE REPEAT 596	0	23.345	13	6	12	6	1	596	67.2	7.65	29.72	6	0	9.75672e+06	6.02508e+06	6.07477e+06	5.57474e+06	3.54845e+06	3.24209e+06	1.75017	1.69795	1.87372	0.0923484	1.77395
AT1G80300.1	Master Protein	nucleotide transporter 1	0	57.581	21	10	52	3	1	624	68.1	9.35	121.82	10	0	5.93825e+06	7.83727e+06	8.30374e+06	3.73374e+06	4.30623e+06	5.21372e+06	1.59043	1.81999	1.59267	0.0250333	1.66769
AT1G80310.1	Master Protein	sulfate transmembrane transporters	0	8.064	7	2	2	2	1	464	49.5	8.44	4.58	2	0		318549	291036			101173
AT1G80350.1	Master Protein	P-loop containing nucleoside triphosphate hydrolases superfamily protein	0.001	4.304	4	1	1	1	1	523	57.2	7.34	2.45	1	0
AT1G80360.1	Master Protein	Pyridoxal phosphate (PLP)-dependent transferases superfamily protein	0	58.396	33	9	33	9	1	394	43.7	6.37	90.01	9	0	2.74897e+07	1.75453e+07	2.65022e+07	3.40082e+07	1.33359e+07	2.2309e+07	0.808325	1.31564	1.18796	0.930545	1.10398
AT1G80380.2	Master Protein	P-loop containing nucleoside triphosphate hydrolases superfamily protein	0	61.219	33	12	64	12	1	456	51	7.14	150.79	12	0	2.49122e+07	2.67227e+07	27553611	4.19302e+07	3.91496e+07	4.40789e+07	0.594135	0.682578	0.625098	0.000706848	0.633937
AT1G80410.2	Master Protein	tetratricopeptide repeat (TPR)-containing protein	0	118.862	36	25	83	25	1	911	103.9	7.78	192.79	25	0	6.01971e+07	6.74931e+07	6.98267e+07	4.71367e+07	5.42319e+07	5.30053e+07	1.27708	1.24453	1.31735	0.0167127	1.27965
AT1G80460.1	Master Protein	Actin-like ATPase superfamily protein	0	54.05	23	10	47	10	1	522	56.4	6.28	87.22	10	0	1.6668e+07	1.71681e+07	2.64429e+07	2.74841e+07	3.23036e+07	3.42004e+07	0.60646	0.53146	0.773175	0.0402322	0.637032
AT1G80480.1	Master Protein	plastid transcriptionally active 17	0	61.672	32	10	41	8	1	444	49.5	6.1	94.89	10	2	2.48112e+07	3.2663e+07	3.66257e+07	1.64444e+07	1.94471e+07	1.69816e+07	1.50879	1.67958	2.15678	0.0186952	1.78172
AT1G80500.1	Master Protein	SNARE-like superfamily protein	0	6.083	20	2	4	2	1	135	15.3	7.12	6.47	2	0		2.21008e+06	2.61805e+06		1.49938e+06	1.34643e+06
AT1G80530.1	Master Protein	Major facilitator superfamily protein	0.006	2.781	2	1	2	1	1	561	60.7	8.21	6.05	1	0	683824	504011	562506	434817	404130	414187	1.57267	1.24715	1.3581	0.036742	1.39264
AT1G80560.1	Master Protein	isopropylmalate dehydrogenase 2	0	44.351	27	8	33	6	1	405	43.3	6.06	70.34	8	0	9.07118e+06	1.00149e+07	1.13582e+07	1.12184e+07	1.07829e+07	1.08578e+07	0.808598	0.928774	1.04608	0.300223	0.927819
AT1G80600.1	Master Protein	HOPW1-1-interacting 1	0	55.143	27	9	37	9	1	457	48.8	6.8	98.5	9	0	5.27997e+07	5.21487e+07	5.30125e+07	5.23897e+07	4.62554e+07	5.17311e+07	1.00783	1.12741	1.02477	0.266932	1.05334
AT1G80620.1	Master Protein	S15/NS1, RNA-binding protein	0	9.941	7	2	3	1	1	414	47.4	9.58	2.25	2	0
AT1G80670.1	Master Protein	Transducin/WD40 repeat-like superfamily protein	0.028	1.829	4	1	1	1	1	349	38.2	8.37	1.72	1	0
AT1G80680.1	Master Protein	SUPPRESSOR OF AUXIN RESISTANCE 3	0.006	2.727	1	1	1	1	1	1046	119.1	5.19	2.23	1	0	230580		198861
AT1G80770.1	Master Protein	P-loop containing nucleoside triphosphate hydrolases superfamily protein	0.033	1.745	2	1	2	1	1	451	50.4	8.68	4.75	1	0		663873	604038	2.4585e+06	578577	712963
AT1G80910.1	Master Protein	Protein of unknown function (DUF1712)	0.04	1.644	3	1	2	1	1	497	55.4	6.64	5.08	1	0	378849	489044	483174		246794	318763
AT1G80930.1	Master Protein	MIF4G domain-containing protein / MA3 domain-containing protein	0.021	1.976	1	1	1	1	1	900	104	6.05	0	1	0	633905	680431	684510	546229	642843	535936	1.16051	1.05847	1.27722	0.072773	1.1654
AT1G80940.1	Master Protein	unknown protein; Has 30201 Blast hits to 17322 proteins in 780 species: Archae - 12; Bacteria - 1396; Metazoa - 17338; Fungi - 3422; Plants - 5037; Viruses - 0; Other Eukaryotes - 2996 (source: NCBI BLink).	0.001	4.73	6	1	2	1	1	213	24.2	4.97	4.99	1	0		353939	305718	429843	352882	384068
AT1G80950.1	Master Protein	Phospholipid/glycerol acyltransferase family protein	0.002	3.778	3	1	1	1	1	398	44.7	6.01	2.44	1	0
AT2G01070.1	Master Protein	Lung seven transmembrane receptor family protein	0.001	4.487	4	1	3	1	1	496	55.7	7.64	4.17	1	0	417570	396739	334132	364914	194703	435970	1.1443	2.03767	0.766409	0.538532	1.31612
AT2G01110.1	Master Protein	Sec-independent periplasmic protein translocase	0.001	4.273	3	1	3	1	1	340	37.3	5.5	7.91	1	0		1.15297e+06	948878		740954	793870
AT2G01140.1	Master Protein	Aldolase superfamily protein	0	77.123	43	15	97	13	1	391	42.3	8.09	203.53	15	0	1.73535e+08	1.8542e+08	1.85268e+08	1.44697e+08	1.53616e+08	1.3917e+08	1.1993	1.20704	1.33123	0.00349459	1.24586
AT2G01180.1	Master Protein	phosphatidic acid phosphatase 1	0.008	2.517	4	1	2	1	1	327	36.7	8.16	4.29	1	0	392791	231417	308328	186767	438718	296405	2.10311	0.527484	1.04023	0.969259	1.22361
AT2G01190.1	Master Protein	Octicosapeptide/Phox/Bem1p family protein	0	10.717	8	4	5	4	1	720	77.3	6.05	8.14	4	0	108765	1.84161e+06	1.84587e+06		1.67634e+06	1.64771e+06
AT2G01210.1	Master Protein	Leucine-rich repeat protein kinase family protein	0.035	1.712	1	1	3	1	1	716	78.3	6.11	0	1	0	2.00856e+08	1.47989e+08	142236192	2.95588e+08	3.13349e+08	2.88072e+08	0.679512	0.472282	0.493752	0.0025387	0.548515
AT2G01250.1	Master Protein	Ribosomal protein L30/L7 family protein	0	61.677	55	14	103	6	1	242	28.2	9.94	186.43	14	8	3.48925e+08	3.13839e+08	315259609	2.57756e+08	2.52602e+08	2.56299e+08	1.35371	1.24242	1.23005	0.00367498	1.27539
AT2G01290.1	Master Protein	ribose-5-phosphate isomerase 2	0.001	4.217	5	1	2	1	1	265	28.5	5.53	5.04	1	0	450626	666801	684976	694916	851278	796613	0.648462	0.783294	0.85986	0.110405	0.763872
AT2G01320.3	Master Protein	ABC-2 type transporter family protein	0	17.818	7	3	9	3	1	728	79.1	6.07	25.22	3	0	1.37382e+06	796013	970003	654776	837109	636309	2.09815	0.950907	1.52442	0.138744	1.52449
AT2G01350.1	Master Protein	quinolinate phoshoribosyltransferase	0	34.4	22	6	22	6	1	348	37.9	6.3	58.47	6	0	8.56182e+06	6.87594e+06	6.57201e+06	5.37365e+06	4.30581e+06	4.05887e+06	1.5933	1.5969	1.61917	0.0202593	1.60312
AT2G01410.1	Master Protein	NHL domain-containing protein	0	16.029	14	4	6	4	1	387	43	5.66	15.42	4	0	1.28663e+06	1.22173e+06	1.16458e+06	477419	589411	679338	2.69497	2.0728	1.71429	0.000709598	2.16069
AT2G01470.1	Master Protein	SEC12P-like 2 protein	0	39.37	29	9	32	9	1	393	42.8	5.64	78.31	9	0	1.82587e+07	1.56312e+07	1.5435e+07	1.34489e+07	1.29304e+07	1.29666e+07	1.35763	1.20887	1.19037	0.0228791	1.25229
AT2G01490.1	Master Protein	phytanoyl-CoA dioxygenase (PhyH) family protein	0	29.018	31	6	13	6	1	283	32	6.38	34.01	6	0	7.05057e+06	3.76183e+06	4.57987e+06	4.00922e+06	5.15481e+06	4.3879e+06	1.75859	0.729772	1.04375	0.588503	1.17737
AT2G01520.1	Master Protein	MLP-like protein 328	0	28.309	37	5	39	2	1	151	17.5	5.73	77.91	5	0	1.18625e+06	130977		1.39237e+06		614677
AT2G01530.1	Master Protein	MLP-like protein 329	0	34.252	50	7	46	4	1	151	17.6	5.55	87.6	7	1	3.72939e+06	6.78584e+06	6.08166e+06	6.69338e+06	7.07663e+06	7.39668e+06	0.557176	0.958909	0.822214	0.182706	0.779433
AT2G01600.1	Master Protein	ENTH/ANTH/VHS superfamily protein	0.001	4.393	2	1	1	1	1	571	63.6	5.27	2.07	1	0
AT2G01650.1	Master Protein	plant UBX domain-containing protein 2	0	9.429	8	2	6	2	1	458	51	5.99	15.16	2	0
AT2G01690.2	Master Protein	ARM repeat superfamily protein	0	18.497	9	4	9	4	1	744	84	6.11	21.03	4	0	2.39433e+06	2.44663e+06	2.91779e+06	2.18165e+06	2.30971e+06	1.47852e+06	1.09749	1.05928	1.97346	0.12437	1.37674
AT2G01720.1	Master Protein	Ribophorin I	0	16.868	16	5	9	5	1	464	52.2	8.34	16.12	5	0	1.54567e+07	1.61777e+07	1.82301e+07	7.41416e+06	4.7076e+06	5.92567e+06	2.08476	3.43651	3.07647	0.000746231	2.86591
AT2G01755.1	Master Protein	unknown protein; FUNCTIONS IN: molecular_function unknown; INVOLVED IN: biological_process unknown; LOCATED IN: chloroplast; Has 120 Blast hits to 120 proteins in 52 species: Archae - 0; Bacteria - 80; Metazoa - 0; Fungi - 0; Plants - 24; Viruses - 0; Other Eukaryotes - 16 (source: NCBI BLink).	0	5.768	9	1	3	1	1	173	19.6	5.47	8.7	1	0	518692			881824
AT2G01860.1	Master Protein	Tetratricopeptide repeat (TPR)-like superfamily protein	0.044	1.617	3	1	1	1	1	486	55.6	9.17	1.68	1	0	1.14899e+06	1.10328e+06	1.17464e+06	957692	983231	1.11043e+06	1.19975	1.1221	1.05783	0.0724272	1.12656
AT2G01970.1	Master Protein	Endomembrane protein 70 protein family	0	31.296	14	8	31	1	1	592	68	7.08	59.23	8	0	2.10123e+06	2.15549e+06	2112400	1.59214e+06	2.07043e+06	2.16988e+06	1.31975	1.04108	0.973509	0.374408	1.11145
AT2G02040.1	Master Protein	peptide transporter 2	0	16.707	10	5	15	5	1	585	64.4	5.67	21.98	5	0	3.81541e+06	4.85075e+06	4.61371e+06	4.27479e+06	4.10037e+06	4.77808e+06	0.892538	1.183	0.965599	0.915416	1.01371
AT2G02050.1	Master Protein	NADH-ubiquinone oxidoreductase B18 subunit, putative	0.013	2.254	12	1	1	1	1	103	11.7	7.78	2.66	1	0		394659	463482
AT2G02100.1	Master Protein	low-molecular-weight cysteine-rich 69	0.001	4.156	31	1	7	1	1	77	8.5	8.95	2.11	1	0	519241	715036	678484	461211	537739	731771	1.12582	1.32971	0.92718	0.578491	1.12757
AT2G02120.1	Master Protein	Scorpion toxin-like knottin superfamily protein	0.002	3.948	29	1	3	1	1	77	8.6	8.72	0	1	0
AT2G02130.1	Master Protein	low-molecular-weight cysteine-rich 68	0.001	4.592	29	1	4	1	1	77	8.5	9.38	0	1	0	451484	775478	856475	369254	279708	357794	1.22269	2.77246	2.39376	0.0474176	2.12964
AT2G02160.1	Master Protein	CCCH-type zinc finger family protein	0	7.51	4	2	4	2	1	669	75.8	5.2	3.71	2	0	340159	451012	442432	319930	422142	628622	1.06323	1.06839	0.703812	0.663769	0.945144
AT2G02390.1	Master Protein	glutathione S-transferase zeta 1	0	8.288	14	3	4	3	1	221	24.9	5.85	8.05	3	0	3.11291e+06	3.15592e+06	1.85129e+06	2.11767e+06	1.1025e+06	1.40367e+06	1.46997	2.86251	1.31889	0.0898475	1.88379
AT2G02400.1	Master Protein	NAD(P)-binding Rossmann-fold superfamily protein	0.004	3.027	5	1	1	1	1	318	34.8	6.23	2.6	1	0	219679	346827	330513			548315
AT2G02470.1	Master Protein	alfin-like 6	0.003	3.199	4	1	3	1	1	256	28.8	5.11	4.21	1	0	1.32549e+06	1.35712e+06	1.39616e+06	1.64697e+06	1.42267e+06	1.73519e+06	0.80481	0.953922	0.804614	0.0639029	0.854449
AT2G02500.1	Master Protein	Nucleotide-diphospho-sugar transferases superfamily protein	0	18.742	23	5	11	5	1	302	33.9	6.16	24.52	5	0	8.48403e+06	8.35309e+06	9.00803e+06	6.63436e+06	5.43417e+06	6.32724e+06	1.2788	1.53714	1.42369	0.00381374	1.41321
AT2G02560.1	Master Protein	cullin-associated and neddylation dissociated	0	66.372	17	18	52	18	1	1219	134.8	6.1	92.5	18	0	2.46912e+07	2.29327e+07	2.00605e+07	1.92966e+07	1.63493e+07	1.59953e+07	1.27956	1.40267	1.25415	0.0351372	1.31213
AT2G02740.1	Master Protein	ssDNA-binding transcriptional regulator	0	30.913	28	7	28	6	1	268	29.7	9.52	54.27	7	1	1.54955e+07	1.6555e+07	1.67632e+07	1.05174e+07	1.23511e+07	1.17631e+07	1.47332	1.34037	1.42507	0.00210451	1.41292
AT2G02850.1	Master Protein	plantacyanin	0.004	3.145	9	1	3	1	1	129	14	9.5	7.82	1	0	869923	937727	924786	355634		347943
AT2G02930.1	Master Protein	glutathione S-transferase F3	0	21.557	33	6	63	1	1	212	24.1	6.74	145.25	6	0	1.46204e+06	1.42128e+06	1.23803e+06	1.09852e+06	1.26286e+06	1.23325e+06	1.33091	1.12544	1.00388	0.109131	1.15341
AT2G03120.1	Master Protein	signal peptide peptidase	0	9.732	10	3	11	3	1	344	38.3	8.22	18.42	3	0	7.61717e+06	5.72854e+06	6.36201e+06	5.25238e+06	5.51956e+06	4.97391e+06	1.45023	1.03786	1.27908	0.0839274	1.25572
AT2G03140.2	Master Protein	alpha/beta-Hydrolases superfamily protein	0	6.117	1	2	2	2	1	1883	206.2	5.39	4.55	2	0	4.13069e+06	4.39023e+06	4.18256e+06	5.78742e+06	5.13828e+06	5.28082e+06	0.713737	0.854416	0.792028	0.00533037	0.786727
AT2G03390.1	Master Protein	uvrB/uvrC motif-containing protein	0	13.998	13	3	11	3	1	330	37.4	6	28	3	0	3.7906e+06	5.19147e+06	5.03985e+06	3.5573e+06	3.57847e+06	3.97782e+06	1.06558	1.45075	1.26699	0.105151	1.26111
AT2G03420.1	Master Protein	unknown protein; Has 38 Blast hits to 38 proteins in 17 species: Archae - 0; Bacteria - 0; Metazoa - 0; Fungi - 0; Plants - 38; Viruses - 0; Other Eukaryotes - 0 (source: NCBI BLink).	0	14.818	16	2	15	2	1	170	19	8.41	33.58	2	0	6.17222e+06	6.35847e+06	5.5968e+06	2.21594e+06	2.65323e+06	3.43209e+06	2.78538	2.39651	1.63073	0.00150028	2.27087
AT2G03430.1	Master Protein	Ankyrin repeat family protein	0.004	3.148	5	1	3	1	1	240	25.9	5.19	7.85	1	0	576449	1.05125e+06	1.0535e+06	255958	499395	547816	2.25212	2.10505	1.92309	0.0656125	2.09342
AT2G03440.1	Master Protein	nodulin-related protein 1	0	30.815	44	5	23	5	1	187	19.7	7.83	47.27	5	0	1.89649e+07	1.60454e+07	1.44233e+07	2.05691e+07	2.133e+07	1.70876e+07	0.92201	0.752247	0.844084	0.162596	0.839447
AT2G03510.1	Master Protein	SPFH/Band 7/PHB domain-containing membrane-associated protein family	0	18.493	18	6	16	6	1	356	40.6	5.94	24.57	6	0	1.19385e+07	1.41563e+07	1.45063e+07	8.53609e+06	8.88585e+06	1.08393e+07	1.3986	1.59312	1.33831	0.0187886	1.44334
AT2G03550.1	Master Protein	alpha/beta-Hydrolases superfamily protein	0.005	2.895	3	1	1	1	1	312	34.7	7.87	1.89	1	0
AT2G03640.4	Master Protein	Nuclear transport factor 2 (NTF2) family protein with RNA binding (RRM-RBD-RNP motifs) domain	0	18.56	15	4	12	4	1	453	49.6	9.22	33.01	4	0	2.92343e+06	4.4857e+06	4.77833e+06	3.79435e+06	3.34393e+06	3.88626e+06	0.77047	1.34145	1.22955	0.553208	1.11382
AT2G03680.1	Master Protein	spiral1	0	18.704	30	2	13	2	1	119	11.9	8.16	35.25	2	0	1.08589e+07	1.20189e+07	1.10967e+07	3.13904e+06	3.66835e+06	3.03385e+06	3.45931	3.27637	3.65764	3.77492e-05	3.46444
AT2G03750.1	Master Protein	P-loop containing nucleoside triphosphate hydrolases superfamily protein	0	14.873	11	4	7	4	1	351	40.8	6.8	16.75	4	0	1.66714e+06	5.165e+06	5.52915e+06	2.7708e+06	6.21278e+06	8.60405e+06	0.601681	0.831352	0.642622	0.45208	0.691885
AT2G03760.1	Master Protein	sulphotransferase 12	0	45.266	37	11	44	11	1	326	37.1	5.48	107.02	11	0	2.72648e+07	2.58654e+07	2.53271e+07	4.24138e+07	4.18547e+07	3.40291e+07	0.642828	0.61798	0.744278	0.00865669	0.668362
AT2G03820.1	Master Protein	nonsense-mediated mRNA decay NMD3 family protein	0	31.484	16	8	15	8	1	516	59.3	5.74	32.67	8	0	6.65476e+06	8.52111e+06	8.1533e+06	4.46543e+06	3.28496e+06	4.33635e+06	1.49028	2.59397	1.88022	0.00535489	1.98816
AT2G04030.1	Master Protein	Chaperone protein htpG family protein	0	246.85	53	32	292	28	1	780	88.6	5.01	669.14	32	3	5.17624e+08	5.09389e+08	5.03714e+08	3.59764e+08	3.37184e+08	3.3757e+08	1.43879	1.51071	1.49218	4.08402e-05	1.48056
AT2G04039.3	Master Protein	unknown protein; FUNCTIONS IN: molecular_function unknown; LOCATED IN: chloroplast; EXPRESSED IN: 21 plant structures; EXPRESSED DURING: 13 growth stages; CONTAINS InterPro DOMAIN/s: Protein of unknown function DUF2996 (InterPro:IPR021374); Has 38 Blast hits to 38 proteins in 13 species: Archae - 0; Bacteria - 0; Metazoa - 0; Fungi - 0; Plants - 38; Viruses - 0; Other Eukaryotes - 0 (source: NCBI…	0	10.12	7	2	7	2	1	206	22.4	8	14.2	2	0	412466	1.07366e+06	637319	2.43663e+06	1.9819e+06	1.14633e+06	0.169277	0.541732	0.555966	0.0540659	0.422325
AT2G04280.1	Master Protein	unknown protein; FUNCTIONS IN: molecular_function unknown; INVOLVED IN: biological_process unknown; EXPRESSED IN: 24 plant structures; EXPRESSED DURING: 13 growth stages; BEST Arabidopsis thaliana protein match is: unknown protein (TAIR:AT4G12700.1); Has 130 Blast hits to 130 proteins in 16 species: Archae - 0; Bacteria - 0; Metazoa - 0; Fungi - 0; Plants - 124; Viruses - 0; Other Eukaryotes - 6 …	0	14.052	7	4	10	4	1	568	64.5	5.94	8.78	4	0	1.15991e+06	1.14244e+06	1.19282e+06	205869	642228	254528	5.63419	1.77886	4.6864	0.00455327	4.03315
AT2G04350.2	Master Protein	AMP-dependent synthetase and ligase family protein	0	20.41	8	5	11	4	1	720	78.3	7.61	24.37	5	1	3.56706e+06	1.54423e+06	1.58876e+06	2.25092e+06	4.33026e+06	2.94498e+06	1.58471	0.356615	0.53948	0.356534	0.826935
AT2G04360.1	Master Protein	unknown protein; FUNCTIONS IN: molecular_function unknown; LOCATED IN: chloroplast; EXPRESSED IN: 22 plant structures; EXPRESSED DURING: 13 growth stages; Has 35333 Blast hits to 34131 proteins in 2444 species: Archae - 798; Bacteria - 22429; Metazoa - 974; Fungi - 991; Plants - 531; Viruses - 0; Other Eukaryotes - 9610 (source: NCBI BLink).	0.003	3.251	3	1	1	1	1	320	36.1	8.37	2.05	1	0	1.04478e+06			861437	805775
AT2G04400.1	Master Protein	Aldolase-type TIM barrel family protein	0	49.381	33	12	42	12	1	402	44.5	7.39	96.23	12	0	1.92914e+07	2.33427e+07	2.0275e+07	1.45858e+07	1.66719e+07	1.94787e+07	1.32262	1.40012	1.04089	0.095858	1.25454
AT2G04520.1	Master Protein	Nucleic acid-binding, OB-fold-like protein	0	16.973	34	5	20	5	1	145	16.6	5	31.61	5	0	4.82081e+07	3.06476e+07	3.04624e+07	6.27247e+07	2.13221e+07	2.19566e+07	0.768567	1.43737	1.38739	0.944472	1.19778
AT2G04530.1	Master Protein	Metallo-hydrolase/oxidoreductase superfamily protein	0	5.324	8	3	3	3	1	354	39.9	8.94	5.51	3	0	2.76563e+06	1.74892e+06	1.81768e+06	3.00595e+06	2.10011e+06	1.55695e+06	0.920051	0.832774	1.16746	0.846782	0.973429
AT2G04550.1	Master Protein	indole-3-butyric acid response 5	0.006	2.746	4	1	3	1	1	257	28.7	6.62	5.67	1	0	498358	630514	610075	563059	472666	519692	0.88509	1.33395	1.17392	0.277104	1.13099
AT2G04690.1	Master Protein	Pyridoxamine 5'-phosphate oxidase family protein	0	11.661	14	2	14	2	1	210	23.6	7.49	39.97	2	0	3.97488e+06	3.43871e+06	3.30664e+06	4.12091e+06	3.45128e+06	3.36828e+06	0.964564	0.996359	0.9817	0.82655	0.980874
AT2G04700.1	Master Protein	ferredoxin thioredoxin reductase catalytic beta chain family protein	0	25.901	44	5	37	5	1	146	16.4	7.88	62.01	5	0	1.37638e+07	1.98945e+07	20775886	1.58626e+07	1.92503e+07	1.94211e+07	0.867691	1.03347	1.06976	0.989991	0.990305
AT2G04780.2	Master Protein	FASCICLIN-like arabinoogalactan 7	0	11.204	13	3	11	3	1	254	26.8	6.54	19.05	3	0	1.81422e+07	2.09406e+07	2.03412e+07	2.22958e+07	2.88876e+07	3.12962e+07	0.813702	0.7249	0.649956	0.0527734	0.729519
AT2G04842.1	Master Protein	threonyl-tRNA synthetase, putative / threonine--tRNA ligase, putative	0	58.605	23	13	48	13	1	650	74.7	6.93	85.98	13	0	2.45325e+07	2.3072e+07	2.29486e+07	1.90677e+07	2.18981e+07	2.20239e+07	1.2866	1.05361	1.04199	0.08195	1.1274
AT2G05170.1	Master Protein	vacuolar protein sorting 11	0	26.872	12	8	21	8	1	932	105.6	5.5	42.36	8	0	3.83227e+06	4.70967e+06	4.77719e+06	3.54663e+06	4.0502e+06	4.4387e+06	1.08054	1.16282	1.07626	0.344097	1.10654
AT2G05220.1	Master Protein	Ribosomal S17 family protein	0	57.403	56	7	69	7	1	140	15.9	10.04	132.01	7	0	1.44776e+08	1.59555e+08	1.58158e+08	1.17534e+08	1.31362e+08	1.30061e+08	1.23178	1.21462	1.21603	0.0124919	1.22081
AT2G05380.1	Master Protein	glycine-rich protein 3 short isoform	0	16.979	46	3	13	3	1	116	11.6	8.03	16.71	3	0	9.28903e+06	8.05844e+06	8.4404e+06	606030	1.8672e+06	1.75237e+06	15.3277	4.31578	4.81655	0.000187612	8.15333
AT2G05520.1	Master Protein	glycine-rich protein 3	0.001	4.681	8	1	5	1	1	145	14.3	8.65	11.08	1	0	4.01178e+06	3.19888e+06	2.67413e+06	5.69445e+06	4.2232e+06	3.32611e+06	0.704508	0.757453	0.803982	0.230561	0.755314
AT2G05710.1	Master Protein	aconitase 3	0	175.441	37	26	154	18	1	990	108.1	7.17	349.42	26	9	2.821e+08	2.97478e+08	3.17734e+08	2.03784e+08	2.16502e+08	2.08135e+08	1.38431	1.37402	1.52658	0.00122294	1.4283
AT2G05830.1	Master Protein	NagB/RpiA/CoA transferase-like superfamily protein	0	36.016	34	10	27	10	1	374	39.6	6.3	53.63	10	0	1.4737e+07	2.02945e+07	1.92039e+07	1.17959e+07	1.1635e+07	1.40144e+07	1.24933	1.74426	1.3703	0.039933	1.45463
AT2G05840.1	Master Protein	20S proteasome subunit PAA2	0	59.979	50	12	58	5	1	246	27.3	6.09	117.53	12	0	1.39249e+07	1.41059e+07	1.37364e+07	1.23561e+07	1.14865e+07	1.14691e+07	1.12696	1.22804	1.19768	0.00230787	1.18423
AT2G05920.1	Master Protein	Subtilase family protein	0	45.596	16	9	35	9	1	754	80	8.35	60.87	9	0	1.39787e+07	1.46938e+07	1.51353e+07	9.16595e+06	1.30348e+07	1.2393e+07	1.52507	1.12728	1.22128	0.0689642	1.29121
AT2G05990.1	Master Protein	NAD(P)-binding Rossmann-fold superfamily protein	0	54.1	35	10	44	10	1	390	41.2	9	105.33	10	0	8.8337e+07	8.03871e+07	8.11205e+07	9.83982e+07	1.0856e+08	1.11497e+08	0.89775	0.740486	0.727559	0.00830403	0.788598
AT2G06050.1	Master Protein	oxophytodienoate-reductase 3	0	18.288	11	3	8	3	1	391	42.7	7.87	21.26	3	0	2.93597e+06	3.26533e+06	3.13968e+06	1.37238e+06	2.39751e+06	2.2347e+06	2.13934	1.36197	1.40497	0.0286357	1.63542
AT2G06530.1	Master Protein	SNF7 family protein	0	9.117	13	2	8	2	1	225	25.3	5.63	21.09	2	0	2.72142e+06	2.57899e+06	2.47811e+06	2.09703e+06	2.48702e+06	2.28357e+06	1.29775	1.03698	1.08519	0.0843593	1.13997
AT2G06850.1	Master Protein	xyloglucan endotransglucosylase/hydrolase 4	0	52.156	46	13	65	12	1	296	34.3	8.91	127.97	13	1	5.38786e+07	6.21513e+07	6.41802e+07	1.05536e+08	1.12771e+08	1.22286e+08	0.510525	0.551127	0.524839	0.000761485	0.52883
AT2G06990.1	Master Protein	RNA helicase, ATP-dependent, SK12/DOB1 protein	0	11.157	3	3	6	3	1	995	111.8	6.44	11.52	3	0	1.10115e+06	1.89727e+06	1.94625e+06	582069	815669	998274	1.89179	2.32603	1.94962	0.0469025	2.05581
AT2G07050.1	Master Protein	cycloartenol synthase 1	0	53.49	20	12	39	12	1	759	86	6.09	81.27	12	0	1.0468e+07	1.26082e+07	1.399e+07	9.13671e+06	1.21948e+07	1.3873e+07	1.1457	1.03391	1.00843	0.737071	1.06268
AT2G07340.1	Master Protein	PREFOLDIN 1	0	5.205	10	1	3	1	1	128	14.6	4.93	7.65	1	0	1.02395e+06	1.18893e+06	1.08991e+06	1.14183e+06	754772	779721	0.896762	1.57522	1.39781	0.193998	1.28993
AT2G07360.2	Master Protein	SH3 domain-containing protein	0	26.874	6	5	19	5	1	1198	130.3	5.69	54.1	5	0	3.16789e+06	2.60591e+06	2.82894e+06	2.45977e+06	3.78309e+06	3.98344e+06	1.28788	0.688832	0.710175	0.344361	0.895629
AT2G07687.1	Master Protein	Cytochrome c oxidase, subunit III	0.002	4.004	4	1	3	1	1	265	29.7	6.89	4.07	1	0	2.42605e+06	1.92636e+06	2.04424e+06	2.32557e+06	1.97143e+06	2.18901e+06	1.04321	0.977134	0.933867	0.878382	0.984736
AT2G07690.1	Master Protein	Minichromosome maintenance (MCM2/3/5) family protein	0	8.858	4	2	3	2	1	727	81	7.44	7.26	2	0	815861	918032	853906	374020	495152	456531	2.18133	1.85404	1.87042	0.00082908	1.9686
AT2G07698.1	Master Protein	ATPase, F1 complex, alpha subunit protein	0	132.966	33	21	233	18	1	777	85.9	5.57	465.74	21	4	6.7546e+08	6.58913e+08	6.36018e+08	7.07168e+08	7.31935e+08	6.86848e+08	0.955161	0.900235	0.925995	0.0403293	0.92713
AT2G07707.1	Master Protein	Plant mitochondrial ATPase, F0 complex, subunit 8 protein	0	36.563	32	5	28	5	1	158	18.2	9.61	70.66	5	0	3.29329e+07	2.62808e+07	26485502	3.05627e+07	3.02347e+07	2.71927e+07	1.07755	0.869226	0.973992	0.769344	0.973591
AT2G07725.1	Master Protein	Ribosomal L5P family protein	0.006	2.623	4	1	3	1	1	185	21.1	6.39	4.26	1	0
AT2G09990.1	Master Protein	Ribosomal protein S5 domain 2-like superfamily protein	0	17.481	33	5	24	4	1	146	16.6	10.2	27.25	5	1	1.21624e+08	1.5113e+08	1.35255e+08	1.11077e+08	1.16762e+08	1.33471e+08	1.09495	1.29435	1.01336	0.22492	1.13422
AT2G10940.1	Master Protein	Bifunctional inhibitor/lipid-transfer protein/seed storage 2S albumin superfamily protein	0	8.869	37	3	9	3	1	291	29.6	9.39	19.72	3	0	1.2535e+07	1.30729e+07	1.2275e+07	1.10094e+07	1.4465e+07	1.36036e+07	1.13858	0.903764	0.90234	0.727322	0.98156
AT2G11000.1	Master Protein	MAK10 homologue	0.042	1.632	1	1	1	1	1	728	82.8	6.43	2.22	1	0
AT2G11890.1	Master Protein	adenylate cyclases	0	9.052	12	2	7	2	1	210	24.1	5.55	10.22	2	0	1.49954e+06	1.60597e+06	1.57253e+06	1.27684e+06	1.41464e+06	1.59657e+06	1.17442	1.13525	0.984942	0.254423	1.0982
AT2G13360.2	Master Protein	alanine:glyoxylate aminotransferase	0	120.19	56	14	132	14	1	401	44.2	7.83	339.57	14	0	1.4686e+08	1.60951e+08	156553927	2.36001e+08	2.5209e+08	2.38742e+08	0.622285	0.638464	0.655745	0.000174406	0.638831
AT2G13440.1	Master Protein	glucose-inhibited division family A protein	0	10.903	7	3	8	3	1	723	80.7	7.99	19.72	3	0	2.22043e+06	3.39588e+06	3299634	3.42566e+06	4.58224e+06	3.9337e+06	0.648176	0.741097	0.838812	0.115963	0.742695
AT2G13540.1	Master Protein	ARM repeat superfamily protein	0	41.271	17	11	24	11	1	848	96.5	5.45	42.75	11	0	7.94143e+06	6.90655e+06	7.72329e+06	6.07043e+06	5.66947e+06	6.03473e+06	1.30821	1.2182	1.27981	0.00929289	1.26874
AT2G13560.1	Master Protein	NAD-dependent malic enzyme 1	0	58.991	26	12	30	12	1	623	69.6	5.45	68.94	12	0	2.09621e+07	2.2133e+07	2.20793e+07	1.74968e+07	1.8903e+07	1.96594e+07	1.19805	1.17087	1.12309	0.0147595	1.16401
AT2G13820.1	Master Protein	Bifunctional inhibitor/lipid-transfer protein/seed storage 2S albumin superfamily protein	0	7.195	14	2	5	2	1	169	16.8	6.93	9.3	2	0	1.85392e+06	5.42867e+06	5.78989e+06	2.27371e+06	5.0837e+06	5.93138e+06	0.815372	1.06786	0.976146	0.967692	0.953125
AT2G14120.1	Master Protein	dynamin related protein	0	38.495	17	11	27	5	1	780	86.6	6.32	59.09	11	0	3.50492e+06	3.03043e+06	2.91505e+06	2.49019e+06	1.73071e+06	1.36139e+06	1.40749	1.75098	2.14123	0.0270331	1.76656
AT2G14170.1	Master Protein	aldehyde dehydrogenase 6B2	0	25.748	15	7	23	7	1	607	65.9	8.59	58.34	7	0	1.43253e+07	1.18855e+07	1.16671e+07	1.65967e+07	1.94752e+07	1.55131e+07	0.863146	0.610287	0.752081	0.035006	0.741838
AT2G14260.1	Master Protein	proline iminopeptidase	0	37.224	35	8	32	8	1	380	43	6.32	72.09	8	0	1.01271e+07	1.47213e+07	1.66999e+07	8.90909e+06	1.07175e+07	1.18587e+07	1.13672	1.37357	1.40825	0.190057	1.30618
AT2G14720.1	Master Protein	vacuolar sorting receptor 4	0	50.619	27	13	44	12	1	628	69.8	5.48	83.2	13	1	1.38526e+07	1.33953e+07	1.35998e+07	1.64413e+07	1.52133e+07	1.42006e+07	0.842548	0.880499	0.957689	0.065042	0.893579
AT2G14750.1	Master Protein	APS kinase	0	8.55	9	2	4	2	1	276	29.8	8.05	9.27	2	0	2.68375e+06	3.17375e+06	3233678	3.04373e+06	2.98359e+06	3.35236e+06	0.88173	1.06374	0.964597	0.668301	0.970021
AT2G14835.1	Master Protein	RING/U-box superfamily protein	0	17.8	17	4	9	4	1	343	37.4	8.1	13.23	4	0	4.32731e+06	6.6474e+06	6.29951e+06	3.20172e+06	4.3054e+06	4.65142e+06	1.35156	1.54397	1.35432	0.113554	1.41662
AT2G14880.1	Master Protein	SWIB/MDM2 domain superfamily protein	0	14.59	29	4	21	4	1	141	15.9	9.86	35.95	4	0	2.17591e+07	2.72053e+07	2.68097e+07	1.11214e+07	1.34715e+07	1.51182e+07	1.95651	2.01947	1.77333	0.0046265	1.91644
AT2G14900.1	Master Protein	Gibberellin-regulated family protein	0.016	2.117	12	1	1	1	1	108	11.4	8.35	1.86	1	0	440137	742654	683822	360368	460967	653465	1.22135	1.61108	1.04646	0.35975	1.29296
AT2G15090.1	Master Protein	3-ketoacyl-CoA synthase 8	0	8.161	7	2	5	1	1	481	54.2	9	8.29	2	0
AT2G15290.1	Master Protein	translocon at inner membrane of chloroplasts 21	0.002	4.013	5	1	5	1	1	296	31.3	10.23	4.51	1	0	6.43221e+06	5.86554e+06	6138260	4.91368e+06	5.23747e+06	5.10296e+06	1.30904	1.11992	1.20288	0.00492172	1.21061
AT2G15430.1	Master Protein	DNA-directed RNA polymerase family protein	0	16.064	19	4	11	4	1	319	35.4	4.79	16.89	4	0	1.27829e+06	1.40905e+06	1.93871e+06	215560	573697	1.8127e+06	5.9301	2.45609	1.06951	0.267567	3.1519
AT2G15490.1	Master Protein	UDP-glycosyltransferase 73B4	0	21.781	12	5	18	4	1	484	53.9	7.47	43.12	5	0	9.75295e+06	9.49788e+06	8.79315e+06	2.76542e+06	2.55707e+06	2.74534e+06	3.52674	3.71436	3.20294	2.26913e-05	3.48135
AT2G15620.1	Master Protein	nitrite reductase 1	0	184.788	52	26	241	26	1	586	65.5	6.28	568.36	26	0	5.04604e+08	5.3579e+08	519889869	2.87397e+08	2.90365e+08	3.17133e+08	1.75577	1.84523	1.63934	7.04247e-05	1.74678
AT2G15690.1	Master Protein	Tetratricopeptide repeat (TPR)-like superfamily protein	0	16.781	6	3	10	3	1	579	65.6	7.47	18.39	3	0	2.12412e+06	4.73017e+06	4.48647e+06	1.1622e+06	1.2653e+06	1.3313e+06	1.82767	3.73837	3.37	0.0385604	2.97868
AT2G15790.1	Master Protein	peptidyl-prolyl cis-trans isomerase / cyclophilin-40 (CYP40) / rotamase	0	5.677	6	2	6	2	1	361	40.6	5.9	10.34	2	0	1.37006e+06	1.11458e+06	1.22074e+06	1.4124e+06	1.2174e+06	1.23524e+06	0.970021	0.915543	0.988255	0.611596	0.95794
AT2G15860.1	Master Protein	unknown protein; FUNCTIONS IN: molecular_function unknown; INVOLVED IN: biological_process unknown; LOCATED IN: cellular_component unknown; EXPRESSED IN: 24 plant structures; EXPRESSED DURING: 13 growth stages; Has 30201 Blast hits to 17322 proteins in 780 species: Archae - 12; Bacteria - 1396; Metazoa - 17338; Fungi - 3422; Plants - 5037; Viruses - 0; Other Eukaryotes - 2996 (source: NCBI BLink).	0	19.693	12	5	12	5	1	512	55.5	4.75	28.13	5	0	2.31609e+06	2.26728e+06	2.48165e+06	2.4329e+06	3.33725e+06	3.5197e+06	0.951991	0.679385	0.705074	0.0961254	0.778817
AT2G15900.1	Master Protein	Phox-associated domain;Phox-like;Sorting nexin, C-terminal	0.001	4.161	2	1	1	1	1	994	113.6	6.71	2.13	1	0
AT2G16060.1	Master Protein	hemoglobin 1	0	49.741	55	8	78	8	1	160	18	8.38	156.64	8	0	1.55679e+08	1.61454e+08	1.6653e+08	9.66372e+07	1.12597e+08	1.11213e+08	1.61097	1.43391	1.4974	0.000814868	1.51409
AT2G16280.1	Master Protein	3-ketoacyl-CoA synthase 9	0	6.688	5	2	2	2	1	512	57.9	9.09	5.44	2	0
AT2G16370.1	Master Protein	thymidylate synthase 1	0	11.9	8	3	5	3	1	519	58.1	5.87	7.81	3	0	1.95467e+06	1.91319e+06	2.0059e+06	2.32103e+06	2.03302e+06	2.20759e+06	0.842155	0.941057	0.908635	0.0595988	0.897282
AT2G16440.1	Master Protein	Minichromosome maintenance (MCM2/3/5) family protein	0	9.056	5	3	4	3	1	847	93.6	6.34	8.65	3	0
AT2G16460.1	Master Protein	Protein of unknown function (DUF1640)	0	8.102	11	2	3	2	1	230	25.8	9.13	7.18	2	0	1.30337e+06		1.80036e+06	1.65661e+06	1.67592e+06	1.14741e+06
AT2G16485.1	Master Protein	nucleic acid binding;zinc ion binding;DNA binding	0.014	2.201	1	1	1	1	1	1773	194.9	4.79	2.17	1	0	638201	839764	884376	825143	570454	657561	0.773442	1.4721	1.34493	0.387567	1.19682
AT2G16570.1	Master Protein	GLN phosphoribosyl pyrophosphate amidotransferase 1	0	25.264	16	8	18	2	1	566	61.8	6.23	34.66	8	0
AT2G16600.1	Master Protein	rotamase CYP 3	0	94.539	71	8	118	6	1	173	18.5	8.43	278.8	8	0	2.52804e+08	2.26322e+08	2.3355e+08	2.03413e+08	2.06068e+08	2.1401e+08	1.24282	1.09829	1.09131	0.0251432	1.14414
AT2G16640.1	Master Protein	multimeric translocon complex in the outer envelope membrane 132	0	9.452	4	3	8	3	1	1206	132.2	4.86	10.12	3	0	976711	1.25887e+06	1.12839e+06	451581		668086
AT2G16780.1	Master Protein	Transducin family protein / WD-40 repeat family protein	0	14.43	12	4	12	4	1	415	46.7	4.78	19.19	4	0	2.57763e+06	5.55153e+06	4.7891e+06	2.31328e+06	3.17145e+06	3.03457e+06	1.11428	1.75047	1.57818	0.19026	1.48098
AT2G16890.2	Master Protein	UDP-Glycosyltransferase superfamily protein	0.002	3.897	2	1	1	1	1	478	53.7	5.94	2.26	1	0		1.08575e+06	972536	1.26954e+06		237379
AT2G16920.1	Master Protein	ubiquitin-conjugating enzyme 23	0.01	2.418	1	1	1	1	1	1102	122.1	4.74	2.83	1	0
AT2G16930.1	Master Protein	Ribosomal protein L27 family protein	0.002	3.498	9	1	1	1	1	154	16.7	10.51	2.13	1	0	1.10246e+06	1.23359e+06	1.36566e+06	574756	697758	671199	1.91814	1.76794	2.03466	0.00228741	1.90691
AT2G16940.2	Master Protein	Splicing factor, CC1-like	0.002	3.82	2	1	1	1	1	610	68.9	7.05	2.92	1	0
AT2G16950.1	Master Protein	transportin 1	0	50.539	14	11	42	11	1	895	99.6	4.94	81.6	11	0	2.62519e+07	2.45345e+07	2.49511e+07	2.04714e+07	2.10032e+07	1.92533e+07	1.28237	1.16813	1.29594	0.00239656	1.24881
AT2G16955.1	Master Protein	unknown protein; Has 30201 Blast hits to 17322 proteins in 780 species: Archae - 12; Bacteria - 1396; Metazoa - 17338; Fungi - 3422; Plants - 5037; Viruses - 0; Other Eukaryotes - 2996 (source: NCBI BLink).	0.05	1.577	11	1	1	1	1	63	7.5	7.25	0	1	0
AT2G17120.1	Master Protein	lysm domain GPI-anchored protein 2 precursor	0	5.501	5	2	2	2	1	350	37.7	6.32	2.3	2	0	2.18433e+06	2.29866e+06	2.33158e+06	2.51747e+06	2.36948e+06	2.59537e+06	0.867669	0.970111	0.898363	0.0494766	0.912048
AT2G17130.1	Master Protein	isocitrate dehydrogenase subunit 2	0	41.568	28	8	37	4	1	367	39.6	6.55	85.72	8	0	9.79241e+06	1.57295e+07	1.51667e+07	1.52136e+07	1.48524e+07	1.65981e+07	0.643662	1.05905	0.913762	0.368204	0.872158
AT2G17190.1	Master Protein	ubiquitin family protein	0	24.673	16	6	20	2	1	538	57.2	4.79	53.64	6	0	3.2497e+06	3.46232e+06	3.479e+06	2.47649e+06	2.39816e+06	2.47526e+06	1.31222	1.44374	1.4055	0.000267013	1.38716
AT2G17200.1	Master Protein	ubiquitin family protein	0	34.023	21	8	35	4	1	551	58	4.93	76.47	8	4	1.20477e+07	1.4383e+07	14696444	1.12755e+07	1.26011e+07	1.05157e+07	1.06849	1.14141	1.39757	0.0957238	1.20249
AT2G17240.1	Master Protein	unknown protein; FUNCTIONS IN: molecular_function unknown; INVOLVED IN: biological_process unknown; LOCATED IN: chloroplast; EXPRESSED IN: 23 plant structures; EXPRESSED DURING: 14 growth stages; BEST Arabidopsis thaliana protein match is: unknown protein (TAIR:AT3G24506.1); Has 2795 Blast hits to 943 proteins in 155 species: Archae - 0; Bacteria - 388; Metazoa - 809; Fungi - 72; Plants - 153; Vi…	0	10.623	13	1	11	1	1	140	16.2	4.89	24.52	1	0	3.57688e+06	2.21104e+06	2.17462e+06	2.93395e+06	3.12403e+06	2.39638e+06	1.21913	0.707753	0.90746	0.764106	0.944782
AT2G17265.1	Master Protein	homoserine kinase	0	32.896	26	6	19	6	1	370	38.5	8.29	41.12	6	0	1.33818e+07	1.59438e+07	9.68759e+06	1.17918e+07	9.90821e+06	9.26568e+06	1.13484	1.60915	1.04553	0.244489	1.26317
AT2G17280.2	Master Protein	Phosphoglycerate mutase family protein	0	10.226	12	3	7	3	1	271	29.9	5.6	13.02	3	0	6.05796e+06	5.84499e+06	6.30741e+06	1.12555e+06	1.66162e+06	1.48644e+06	5.38222	3.51765	4.24331	2.32479e-05	4.38106
AT2G17340.1	Master Protein	Uncharacterised conserved protein (UCP030210)	0	16.13	16	5	14	4	1	367	40.8	4.92	23.82	5	0	3.54691e+06	4.10995e+06	3.91189e+06	4.44947e+06	4.67377e+06	4.92399e+06	0.797153	0.879365	0.794455	0.0182551	0.823657
AT2G17380.1	Master Protein	associated protein 19	0	17.662	28	4	13	4	1	161	18.7	7.36	30.34	4	0	7.28248e+06	7.97842e+06	8.39226e+06	4.81548e+06	6.84842e+06	7.78056e+06	1.51231	1.165	1.07862	0.207244	1.25198
AT2G17390.1	Master Protein	ankyrin repeat-containing 2B	0	43.783	33	8	37	5	1	344	36.9	4.48	65.5	8	0	8.30805e+06	1.3854e+07	1.31743e+07	1.34871e+07	1.67085e+07	1.40187e+07	0.615998	0.829158	0.939763	0.215107	0.794973
AT2G17410.1	Master Protein	ARID/BRIGHT DNA-binding domain-containing protein	0	10.018	4	2	6	2	1	786	86.5	4.67	8.48	2	0		374971	324647	1.03303e+06	623016	633756
AT2G17420.1	Master Protein	NADPH-dependent thioredoxin reductase A	0	92.864	45	12	74	9	1	378	40	6.7	195.66	12	3	7.35388e+07	9.25356e+07	9.32719e+07	4.29946e+07	6.41961e+07	7.18916e+07	1.71042	1.44145	1.2974	0.0681959	1.48309
AT2G17480.1	Master Protein	Seven transmembrane MLO family protein	0.004	3.101	3	1	1	1	1	593	67.2	9.11	2.16	1	0
AT2G17510.2	Master Protein	ribonuclease II family protein	0	9.574	4	2	6	2	1	1012	113.9	6.79	15.82	2	0	735726	836681	921323	473403	634889	637748	1.55412	1.31784	1.44465	0.0309412	1.43887
AT2G17560.2	Master Protein	high mobility group B4	0.004	3.047	7	1	3	1	1	138	15.4	8.22	5.61	1	0
AT2G17630.1	Master Protein	Pyridoxal phosphate (PLP)-dependent transferases superfamily protein	0	78.217	39	13	59	6	1	422	46.6	8.06	160.39	13	0	1.28725e+07	1.1555e+07	1.12477e+07	9.14896e+06	1.17733e+07	1.04128e+07	1.40699	0.981456	1.08019	0.1859	1.15621
AT2G17640.1	Master Protein	Trimeric LpxA-like enzymes superfamily protein	0.002	3.695	4	1	1	1	1	323	34.5	6.27	2.75	1	0	98556.8	194486	193602	69539.1	156126	126687	1.41729	1.2457	1.5282	0.333491	1.39706
AT2G17695.2	Master Protein	FUNCTIONS IN: molecular_function unknown; INVOLVED IN: biological_process unknown; LOCATED IN: chloroplast; CONTAINS InterPro DOMAIN/s: Domain of unknown function DUF1990 (InterPro:IPR018960); Has 30201 Blast hits to 17322 proteins in 780 species: Archae - 12; Bacteria - 1396; Metazoa - 17338; Fungi - 3422; Plants - 5037; Viruses - 0; Other Eukaryotes - 2996 (source: NCBI BLink).	0.011	2.364	4	1	2	1	1	205	23.2	9.16	4.34	1	0	1.30891e+06	1.45081e+06	1.22206e+06	2.86927e+06	3.13242e+06	3.16685e+06	0.456181	0.463159	0.385893	0.000114941	0.435077
AT2G17700.1	Master Protein	ACT-like protein tyrosine kinase family protein	0	5.923	4	2	4	1	1	546	61.5	5.99	9.34	2	0
AT2G17720.1	Master Protein	2-oxoglutarate (2OG) and Fe(II)-dependent oxygenase superfamily protein	0	20.062	12	4	13	4	1	291	32.7	7.93	24.95	4	0	7.98244e+06	6.36126e+06	6.31969e+06	7.75659e+06	6.57385e+06	6.36829e+06	1.02912	0.967661	0.992369	0.987338	0.996382
AT2G17790.1	Master Protein	VPS35 homolog A	0	13.143	6	4	6	4	1	787	89.4	5.24	11.49	4	0	687737	1.13779e+06	1.01401e+06	585125	1.00652e+06	1.26387e+06	1.17537	1.13042	0.802306	0.9833	1.03603
AT2G17800.1	Master Protein	Arabidopsis RAC-like 1	0	6.298	13	2	4	1	1	197	21.5	9.1	8.57	2	0	259970	416316	509355	237052	255368	344070	1.09668	1.63026	1.48038	0.219005	1.40244
AT2G17840.1	Master Protein	Senescence/dehydration-associated protein-related	0	25.142	18	6	17	6	1	452	49	5.41	33.68	6	0	4.94379e+06	5.35956e+06	5.61941e+06	7.22158e+06	9.06656e+06	9.98079e+06	0.684586	0.591135	0.563022	0.014491	0.612914
AT2G17845.1	Master Protein	NAD(P)-binding Rossmann-fold superfamily protein	0.005	2.907	4	1	2	1	1	312	34.3	9.16	5.32	1	0	675328	656638	751631	222193	296986
AT2G17850.1	Master Protein	Rhodanese/Cell cycle control phosphatase superfamily protein	0.005	2.806	7	1	2	1	1	156	17.9	8.43	4.72	1	0	2.02765e+06	2.09831e+06	1.83087e+06	945122	591705	622691	2.14539	3.54621	2.94025	0.000794542	2.87728
AT2G17870.1	Master Protein	cold shock domain protein 3	0	23.725	38	6	11	6	1	301	29.5	7.42	13.93	6	0	6.72792e+06	7.67318e+06	7.45823e+06	6.03681e+06	6.72497e+06	7.7254e+06	1.11448	1.141	0.965417	0.465514	1.07363
AT2G17930.1	Master Protein	Phosphatidylinositol 3- and 4-kinase family protein with FAT domain	0.031	1.774	0	1	1	1	1	3858	436.1	7.28	2.14	1	0	667895	812362	810324	924437	1.1156e+06	1.05393e+06	0.722489	0.728182	0.768862	0.0222741	0.739844
AT2G17972.1	Master Protein	unknown protein; FUNCTIONS IN: molecular_function unknown; INVOLVED IN: biological_process unknown; LOCATED IN: chloroplast thylakoid membrane, chloroplast; EXPRESSED IN: 22 plant structures; EXPRESSED DURING: 14 growth stages; Has 34 Blast hits to 34 proteins in 17 species: Archae - 0; Bacteria - 0; Metazoa - 0; Fungi - 0; Plants - 34; Viruses - 0; Other Eukaryotes - 0 (source: NCBI BLink).	0	7.491	13	2	7	2	1	158	18	9.7	16.82	2	0	5.90179e+06	5.8563e+06	6.24448e+06	4.30225e+06	4.78806e+06	4.20116e+06	1.37179	1.2231	1.48637	0.00199212	1.36042
AT2G17980.1	Master Protein	Sec1/munc18-like (SM) proteins superfamily	0	42.779	22	9	33	9	1	627	69.1	6.39	71.24	9	0	1.13576e+07	1.0459e+07	1.08521e+07	9.35724e+06	1.05327e+07	9.37567e+06	1.21377	0.993009	1.15748	0.0723486	1.12142
AT2G18020.1	Master Protein	Ribosomal protein L2 family	0	84.156	51	9	136	2	1	258	27.8	10.9	232.65	9	0	8.92314e+07	7.86419e+07	8.17619e+07	6.68493e+07	9.39947e+07	6.82503e+07	1.33481	0.836663	1.19797	0.505306	1.12315
AT2G18040.1	Master Protein	peptidylprolyl cis/trans isomerase, NIMA-interacting 1	0	17.954	28	3	12	3	1	119	13	9.09	33.63	3	0	2.48486e+07	2.12802e+07	23637973	2.80303e+07	2.67529e+07	2.66135e+07	0.886491	0.795436	0.888195	0.0273062	0.856707
AT2G18110.1	Master Protein	Translation elongation factor EF1B/ribosomal protein S6 family protein	0	66.964	54	10	85	5	1	231	25.3	4.6	175.77	10	0	4.84561e+06	9.76334e+06	1.00862e+07	7.72266e+06	1.03159e+07	1.07769e+07	0.627454	0.946435	0.935907	0.518834	0.836599
AT2G18230.1	Master Protein	pyrophosphorylase 2	0	17.944	29	5	12	4	1	218	24.7	6.09	26.21	5	2	2.93366e+06	8.22489e+06	8.59235e+06	2.05055e+06	3.45363e+06	2.94383e+06	1.43067	2.38152	2.91876	0.114666	2.24365
AT2G18250.1	Master Protein	4-phosphopantetheine adenylyltransferase	0.001	4.652	9	1	2	1	1	176	19.2	6.6	5.9	1	0	546864	566764	656959	1.00405e+06	1.15166e+06	1.0832e+06	0.544661	0.492129	0.606495	0.00084869	0.547762
AT2G18330.1	Master Protein	AAA-type ATPase family protein	0	9.305	3	2	12	1	1	636	71.2	8.94	34.81	2	0	1.09033e+06	1.44628e+06		831707	950404	921356
AT2G18400.1	Master Protein	ribosomal protein L6 family protein	0.016	2.133	11	1	2	1	1	102	11.6	9.74	4.18	1	0	1.0791e+06	2.27771e+06	2.34913e+06	1.53452e+06	1.65895e+06	2.45146e+06	0.703217	1.37298	0.958255	0.96964	1.01149
AT2G18410.1	Master Protein	FUNCTIONS IN: molecular_function unknown; INVOLVED IN: biological_process unknown; LOCATED IN: cellular_component unknown; EXPRESSED IN: 22 plant structures; EXPRESSED DURING: 13 growth stages; CONTAINS InterPro DOMAIN/s: Histone acetylation protein 2 (InterPro:IPR019519); Has 35333 Blast hits to 34131 proteins in 2444 species: Archae - 798; Bacteria - 22429; Metazoa - 974; Fungi - 991; Plants - …	0.044	1.624	4	1	1	1	1	374	41.4	5.35	2.13	1	0
AT2G18510.1	Master Protein	RNA-binding (RRM/RBD/RNP motifs) family protein	0	9.001	10	3	6	3	1	363	39.9	7.85	10.74	3	0	2.49462e+06	2.46194e+06	2.49463e+06	2.25708e+06	2.10018e+06	2.07006e+06	1.10524	1.17225	1.2051	0.00443462	1.16086
AT2G18570.1	Master Protein	UDP-Glycosyltransferase superfamily protein	0.006	2.599	2	1	1	1	1	470	51.9	5.16	0	1	0
AT2G18690.1	Master Protein	unknown protein; FUNCTIONS IN: molecular_function unknown; INVOLVED IN: biological_process unknown; LOCATED IN: membrane; EXPRESSED IN: 17 plant structures; EXPRESSED DURING: 9 growth stages; CONTAINS InterPro DOMAIN/s: Protein of unknown function DUF975 (InterPro:IPR010380); BEST Arabidopsis thaliana protein match is: unknown protein (TAIR:AT2G18680.1); Has 213 Blast hits to 211 proteins in 20 s…	0	5.692	6	2	4	2	1	322	36	8.94	6.02	2	0	1.62167e+06	492031	537617	5.053e+06	5.03777e+06	5.03239e+06	0.320933	0.0976686	0.106831	0.000354512	0.175144
AT2G18710.1	Master Protein	SECY homolog 1	0	17.011	12	4	11	4	1	551	59.5	9.48	28.35	4	0	1.45801e+06	3.02339e+06	2211961	2.64099e+06	3.43655e+06	2.89805e+06	0.552069	0.879774	0.763257	0.209445	0.7317
AT2G18960.1	Master Protein	H(+)-ATPase 1	0	221.149	40	33	248	8	1	949	104.2	6.7	577.2	33	0	3.50267e+07	3.29729e+07	3.64827e+07	2.78909e+07	3.00637e+07	2.9089e+07	1.25585	1.09677	1.25417	0.00828647	1.20226
AT2G18990.1	Master Protein	thioredoxin domain-containing protein 9 homolog	0	27.726	45	8	21	8	1	211	24.4	6.81	34.77	8	0	5.02565e+06	6.7396e+06	7.08588e+06	4.74273e+06	4.59621e+06	7.22343e+06	1.05965	1.46634	0.980957	0.513016	1.16898
AT2G19080.1	Master Protein	metaxin-related	0	8.151	11	2	7	2	1	315	35.8	5.3	16.73	2	0	3.60826e+06	4.39448e+06	3.6399e+06	4.42194e+06	4.55136e+06	4.91782e+06	0.815992	0.965532	0.740145	0.0649845	0.840556
AT2G19385.1	Master Protein	zinc ion binding	0	7.382	9	2	4	2	1	275	30.6	8.98	6.1	2	0
AT2G19480.1	Master Protein	nucleosome assembly protein 1;2	0	108.193	44	13	119	11	1	379	43.5	4.44	248.44	13	2	8.47956e+07	9.08518e+07	9.43681e+07	6.82843e+07	6.93914e+07	7.20179e+07	1.2418	1.30926	1.31034	0.00260039	1.28714
AT2G19490.1	Master Protein	recA DNA recombination family protein	0.006	2.723	3	1	1	1	1	430	46.1	8.09	1.69	1	0
AT2G19520.1	Master Protein	Transducin family protein / WD-40 repeat family protein	0	30.9	20	6	25	6	1	507	55.7	6.23	56.05	6	0	7.60203e+06	9.87216e+06	9.87637e+06	9.12865e+06	5.41839e+06	7.66353e+06	0.832766	1.82197	1.28875	0.26354	1.3145
AT2G19540.1	Master Protein	Transducin family protein / WD-40 repeat family protein	0	28.52	15	5	15	5	1	469	51.4	5.06	38.07	5	0	2.42739e+06	2.54022e+06	2.32811e+06	2.41286e+06	2.78559e+06	2.97583e+06	1.00602	0.911915	0.782339	0.172081	0.900093
AT2G19560.1	Master Protein	proteasome family protein	0.001	4.085	4	1	2	1	1	413	47.6	9.25	3.03	1	0	464445	296124	287092	288883	317032	288630	1.60773	0.934051	0.994671	0.431741	1.17882
AT2G19570.1	Master Protein	cytidine deaminase 1	0	26.789	22	4	19	4	1	301	32.6	5.87	50.41	4	0	4.47523e+06	3.79493e+06	5.7858e+06	4.21161e+06	3.94693e+06	4.24824e+06	1.06259	0.961489	1.36193	0.405586	1.12867
AT2G19640.2	Master Protein	ASH1-related protein 2	0.001	4.342	3	1	3	1	1	398	43.7	4.78	6.68	1	0	984106	1.04112e+06	920743		630650	784213
AT2G19670.1	Master Protein	protein arginine methyltransferase 1A	0	11.799	9	2	9	2	1	366	41.1	5.34	24.25	2	0	1.72267e+06	2.65002e+06	2.54671e+06	640117	1.14995e+06	843855	2.69118	2.30446	3.01795	0.0121969	2.6712
AT2G19680.2	Master Protein	Mitochondrial ATP synthase subunit G protein	0	6.03	15	2	9	1	1	122	13.8	9.04	20	2	0	3.03008e+06	3.26188e+06	3.18061e+06	3.57155e+06	2.56486e+06	3.22597e+06	0.848394	1.27176	0.98594	0.909366	1.03536
AT2G19730.3	Master Protein	Ribosomal L28e protein family	0	26.63	38	5	56	5	1	143	15.9	10.58	126.48	5	0	2.45375e+08	2.33828e+08	233312455	2.04718e+08	2.04857e+08	2.03338e+08	1.1986	1.14142	1.14741	0.00111512	1.16248
AT2G19740.1	Master Protein	Ribosomal protein L31e family protein	0	18.858	26	2	13	2	1	119	13.7	9.94	15.76	2	0				9.25578e+06		4.44853e+06
AT2G19750.1	Master Protein	Ribosomal protein S30 family protein	0.002	4.032	16	1	15	1	1	62	6.9	12.23	32.48	1	0	2.39468e+07	3.00019e+07	30859648	2.64181e+07	2.65144e+07	2.74611e+07	0.906455	1.13153	1.12376	0.540311	1.05392
AT2G19760.1	Master Protein	profilin 1	0	37.531	41	5	43	3	1	131	14.3	4.82	104.02	5	2	5.19668e+07	4.59661e+07	5.04857e+07	5.93607e+07	5.52758e+07	6.39901e+07	0.875441	0.831577	0.788962	0.0313474	0.831993
AT2G19780.1	Master Protein	Leucine-rich repeat (LRR) family protein	0.046	1.606	3	1	1	1	1	402	42.8	5.11	2.42	1	0
AT2G19830.1	Master Protein	SNF7 family protein	0	19.673	20	4	13	1	1	213	24	4.83	21.06	4	0		1.07961e+06	1.19236e+06	1.17354e+06	1.55163e+06	1.27829e+06
AT2G19860.1	Master Protein	hexokinase 2	0	11.685	7	3	12	3	1	502	54.5	6.07	24.77	3	0	6.06938e+06	6.88623e+06	6.91643e+06	4.73655e+06	4.64682e+06	5.04536e+06	1.28139	1.48193	1.37085	0.00389049	1.37806
AT2G19870.1	Master Protein	tRNA/rRNA methyltransferase (SpoU) family protein	0	15.417	12	4	11	4	1	589	65.5	8.4	10.87	4	0	2.07736e+06	2.7036e+06	2.54579e+06	1.68065e+06	1.40366e+06	1.79087e+06	1.23604	1.92611	1.42154	0.0207312	1.5279
AT2G19900.1	Master Protein	NADP-malic enzyme 1	0	11.655	6	3	7	1	1	581	64.2	6.76	16.54	3	0	1.1109e+06	934012	955687	401026	338562	325143	2.77015	2.75876	2.93928	0.00043518	2.82273
AT2G19940.2	Master Protein	oxidoreductases, acting on the aldehyde or oxo group of donors, NAD or NADP as acceptor;copper ion binding	0	77.872	41	13	88	13	1	401	44.1	8.29	216.48	13	0	3.62132e+07	3.91015e+07	3.90789e+07	3.24544e+07	3.16007e+07	3.44957e+07	1.11582	1.23736	1.13286	0.0148265	1.16202
AT2G19950.2	Master Protein	golgin candidate 1	0	11.776	8	3	5	3	1	710	79.5	5.25	12.21	3	0
AT2G20020.1	Master Protein	RNA-binding CRS1 / YhbY (CRM) domain-containing protein	0	14.539	7	3	10	3	1	701	79	8.51	18.68	3	0	724000	634548	770315	646457	705750	175544	1.11995	0.899112	4.38816	0.309748	2.13574
AT2G20050.1	Master Protein	protein serine/threonine phosphatases;protein kinases;catalytics;cAMP-dependent protein kinase regulators;ATP binding;protein serine/threonine phosphatases	0	10.422	3	3	5	3	1	1094	121.3	5.19	10.86	3	0	4.18381e+06	3.71129e+06	4.47133e+06	3.28746e+06	3.45185e+06	3.57195e+06	1.27265	1.07516	1.25179	0.044215	1.19987
AT2G20060.1	Master Protein	Ribosomal protein L4/L1 family	0	6.768	8	2	6	2	1	300	33.2	10.3	15.39	2	0	2.00604e+06	1.9019e+06	2.09273e+06	1.04009e+06	1.30547e+06
AT2G20120.1	Master Protein	Protein of unknown function (DUF502)	0	5.146	6	1	3	1	1	268	29.7	6.29	7.32	1	0	1.39245e+06	1.81116e+06	1.61633e+06	1.27566e+06	1.50472e+06	1.2939e+06	1.09155	1.20366	1.24919	0.153941	1.18147
AT2G20140.1	Master Protein	AAA-type ATPase family protein	0	63.499	39	14	52	14	1	443	49.3	6.1	102.6	14	0	5.13409e+07	4.48803e+07	5.32006e+07	3.09831e+07	4.06551e+07	3.76468e+07	1.65706	1.10393	1.41315	0.0246581	1.39138
AT2G20190.1	Master Protein	CLIP-associated protein	0	36.519	10	9	18	9	1	1439	158.9	7.14	41.63	9	0	5.81165e+06	6.1625e+06	5.17506e+06	4.43117e+06	5.1669e+06	4.30258e+06	1.31154	1.19269	1.20278	0.051826	1.23567
AT2G20230.1	Master Protein	Tetraspanin family protein	0	28.227	28	5	22	4	1	270	29.7	5.27	48.04	5	1	2.04887e+06	3.24282e+06	3446945	6.16917e+06	6.83475e+06	7.85205e+06	0.332114	0.474461	0.438987	0.00351878	0.415187
AT2G20260.1	Master Protein	photosystem I subunit E-2	0	39.123	40	3	53	2	1	145	15.2	9.95	145.05	3	0	4.41901e+07	5.33443e+07	5.51275e+07	6.73323e+07	6.531e+07	7.07582e+07	0.656299	0.816787	0.779097	0.0106655	0.750728
AT2G20270.2	Master Protein	Thioredoxin superfamily protein	0	27.035	35	5	26	5	1	206	22.3	8.69	69.63	5	0	1.48152e+07	1.40098e+07	1.38257e+07	6.83015e+06	7.53775e+06	6.49281e+06	2.16908	1.85862	2.12939	7.37217e-05	2.05236
AT2G20280.1	Master Protein	Zinc finger C-x8-C-x5-C-x3-H type family protein	0	25.721	19	6	14	6	1	371	42.4	5.05	20.66	6	0	4.42793e+06	4.34064e+06	4.45245e+06	2.94717e+06	3.37928e+06	3.2456e+06	1.50244	1.28449	1.37184	0.00077423	1.38625
AT2G20330.1	Master Protein	Transducin/WD40 repeat-like superfamily protein	0.001	4.784	5	2	2	2	1	648	71.2	5.83	4.47	2	0	509010		438099	423175	284027	344309
AT2G20360.1	Master Protein	NAD(P)-binding Rossmann-fold superfamily protein	0	30.72	22	8	32	8	1	402	43.9	9.23	49.85	8	0	1.70055e+07	2.60752e+07	2.61084e+07	1.84206e+07	2.3708e+07	3.05843e+07	0.923179	1.09985	0.853653	0.812816	0.958893
AT2G20370.1	Master Protein	Exostosin family protein	0.016	2.131	2	1	1	1	1	619	70.7	8.1	2.03	1	0		2.67975e+08	661912			555356
AT2G20390.2	Master Protein	unknown protein; FUNCTIONS IN: molecular_function unknown; INVOLVED IN: biological_process unknown; LOCATED IN: cellular_component unknown; EXPRESSED IN: 22 plant structures; EXPRESSED DURING: 13 growth stages.	0.003	3.166	10	1	1	1	1	219	23.9	8.62	3.02	1	0
AT2G20420.1	Master Protein	ATP citrate lyase (ACL) family protein	0	93.8	49	17	87	17	1	421	45.3	6.71	185.08	17	0	1.86356e+08	1.82929e+08	1.8333e+08	1.86054e+08	1.63028e+08	1.77109e+08	1.00162	1.12207	1.03512	0.264243	1.05294
AT2G20450.1	Master Protein	Ribosomal protein L14	0	29.675	46	6	35	3	1	134	15.5	10.13	75.16	6	3	8.97599e+07	9.73857e+07	9.4138e+07	5.77449e+07	7.38982e+07	7.65656e+07	1.55442	1.31784	1.22951	0.0178709	1.36726
AT2G20530.2	Master Protein	prohibitin 6	0	41.296	29	7	42	3	1	286	31.6	9.64	84.68	7	0	8.33713e+06	8.97535e+06	9.83323e+06	3.24948e+06	5.60495e+06	5.17378e+06	2.56568	1.60132	1.90059	0.00660016	2.02253
AT2G20580.1	Master Protein	26S proteasome regulatory subunit S2 1A	0	161.347	38	28	139	18	1	891	98.1	5.1	333.86	28	8	1.20588e+08	1.21088e+08	1.20211e+08	9.47702e+07	9.90604e+07	1.0229e+08	1.27243	1.22237	1.1752	0.000562399	1.22333
AT2G20610.1	Master Protein	Tyrosine transaminase family protein	0	45.974	28	11	31	11	1	462	51.1	5.91	71.28	11	0	1.44631e+07	1.40031e+07	1.37273e+07	1.578e+07	1.69395e+07	1.46751e+07	0.916547	0.826651	0.935412	0.0653826	0.89287
AT2G20630.2	Master Protein	PP2C induced by AVRRPM1	0	26.714	33	8	21	4	1	290	31.8	6.3	43.8	8	3	1.17537e+07	1.30829e+07	1.29174e+07	1.72282e+07	1.58317e+07	1.53315e+07	0.682239	0.826375	0.842537	0.00733526	0.783717
AT2G20690.1	Master Protein	lumazine-binding family protein	0	6.413	5	1	6	1	1	271	29.6	7.72	14.77	1	0	176781	2.67752e+06	3.17475e+06	752792	2.23799e+06	2.65456e+06	0.234834	1.1964	1.19596	0.912445	0.875731
AT2G20760.1	Master Protein	Clathrin light chain protein	0	29.983	20	7	25	6	1	338	37.2	6.24	34.11	7	1	3.16164e+07	2.46239e+07	2.52805e+07	2.73482e+07	2.31006e+07	2.96452e+07	1.15607	1.06594	0.85277	0.879336	1.02493
AT2G20790.1	Master Protein	clathrin adaptor complexes medium subunit family protein	0	6.359	7	2	2	2	1	613	66.7	5.35	5.54	2	0	1.01838e+06	1.03911e+06	983983	1.09379e+06	1.10203e+06	1.11046e+06	0.931057	0.942903	0.886102	0.0062532	0.920021
AT2G20810.1	Master Protein	galacturonosyltransferase 10	0	10.536	5	2	5	1	1	536	61.8	9.03	7.38	2	0
AT2G20830.2	Master Protein	transferases;folic acid binding	0.016	2.112	5	1	1	1	1	431	47.3	5.63	1.95	1	0
AT2G20860.1	Master Protein	lipoic acid synthase 1	0	18.35	20	5	12	5	1	374	41.3	8.34	23.35	5	0	3.50083e+06	4.334e+06	4.58095e+06	1.65132e+06	4.0947e+06	2.07594e+06	2.12002	1.05844	2.20669	0.135772	1.79505
AT2G20890.1	Master Protein	photosystem II reaction center PSB29 protein	0	26.796	24	7	33	7	1	300	33.8	9.13	69.19	7	0	7.24538e+07	6.43694e+07	6.24957e+07	8.99335e+07	8.40303e+07	7.25658e+07	0.805637	0.766026	0.861228	0.0571278	0.810964
AT2G20900.1	Master Protein	diacylglycerol kinase 5	0.002	3.85	6	2	2	2	1	509	57.3	6.92	4.62	2	0	451178	494887	567540	546094	496745	448285	0.826192	0.996261	1.26603	0.873437	1.02949
AT2G20930.1	Master Protein	SNARE-like superfamily protein	0	10.27	24	2	7	2	1	140	15.7	8.43	14.84	2	0	1.02169e+06	1.14857e+06	493365	724276	990488	860666	1.41064	1.1596	0.573237	0.897769	1.04783
AT2G20990.3	Master Protein	synaptotagmin A	0	35.322	21	10	31	10	1	579	66.2	7.78	57.6	10	0	2.6586e+07	2.78638e+07	2.69694e+07	2.92155e+07	3.18421e+07	3.34e+07	0.909997	0.875061	0.807466	0.0272829	0.864175
AT2G21045.1	Master Protein	Rhodanese/Cell cycle control phosphatase superfamily protein	0	6.789	17	2	3	2	1	169	19	6.79	7.56	2	0				1.33581e+06	1.53694e+06	1.67888e+06
AT2G21060.1	Master Protein	glycine-rich protein 2B	0	20.085	37	4	23	3	1	201	19.1	6.76	56.32	4	0	8.04261e+06	5.89165e+06	5.57242e+06	8.22762e+06	5.38919e+06	1.01322e+07	0.977514	1.09323	0.549974	0.421731	0.873574
AT2G21130.1	Master Protein	Cyclophilin-like peptidyl-prolyl cis-trans isomerase family protein	0	35.402	34	5	40	2	1	174	18.5	8.16	101.25	5	0	1.77102e+06	2.87115e+06	3.14341e+06	915659	2.40786e+06	2.23152e+06	1.93415	1.1924	1.40864	0.303699	1.51173
AT2G21150.1	Master Protein	XAP5 family protein	0	10.383	9	2	4	2	1	337	39.2	6.65	9.27	2	0		842511	866374			632692
AT2G21160.1	Master Protein	Translocon-associated protein (TRAP), alpha subunit	0	19.055	16	3	9	3	1	258	28.2	5.21	13.88	3	0	1.73197e+07	1.99263e+07	1.93542e+07	2.30654e+07		1.77284e+07
AT2G21170.1	Master Protein	triosephosphate isomerase	0	74.162	53	12	118	11	1	315	33.3	7.83	294.91	12	0	2.18672e+08	2.49993e+08	2.45043e+08	2.57988e+08	2.70887e+08	2.80776e+08	0.847607	0.922869	0.872733	0.0528679	0.88107
AT2G21250.1	Master Protein	NAD(P)-linked oxidoreductase superfamily protein	0	50.058	40	11	37	11	1	309	35	6.62	84.6	11	0	4.98666e+07	6.32288e+07	6.60106e+07	3.40747e+07	3.59267e+07	4.38795e+07	1.46345	1.75994	1.50436	0.0201978	1.57592
AT2G21270.3	Master Protein	ubiquitin fusion degradation 1	0	8.814	15	4	8	4	1	340	37.7	7.06	14.97	4	0	7.87385e+06	7.23014e+06	7.27135e+06	5.27601e+06	4.22439e+06	3.29286e+06	1.49239	1.71153	2.20822	0.00633645	1.80404
AT2G21280.1	Master Protein	NAD(P)-binding Rossmann-fold superfamily protein	0	25.966	21	5	14	5	1	347	37.7	9.22	35.09	5	0	9.11702e+06	6.71618e+06	6.44229e+06	6.37244e+06	6.3583e+06	6.80507e+06	1.4307	1.05628	0.946689	0.349226	1.14456
AT2G21330.1	Master Protein	fructose-bisphosphate aldolase 1	0	132.98	58	17	213	9	1	399	42.9	6.58	370.41	17	9	9.34925e+08	9.22694e+08	9.61424e+08	1.41874e+09	1.27113e+09	1.39255e+09	0.658981	0.725882	0.690407	0.000850304	0.691757
AT2G21370.1	Master Protein	xylulose kinase-1	0.001	4.693	4	1	2	1	1	478	52.4	6.8	5.94	1	0			260054	534771	653418	632000
AT2G21385.3	Master Protein	unknown protein.	0	30.784	25	8	33	8	1	334	37.9	7.43	65.94	8	0	1.1676e+07	1.48119e+07	1.79102e+07	1.57694e+07	1.8181e+07	1.74723e+07	0.74042	0.814694	1.02507	0.293239	0.86006
AT2G21390.1	Master Protein	Coatomer, alpha subunit	0	202.365	42	41	171	15	1	1218	136.4	6.92	374.58	41	26	2.08113e+08	2.12066e+08	2.0748e+08	1.95846e+08	2.0953e+08	2.07515e+08	1.06263	1.0121	0.999832	0.335465	1.02486
AT2G21410.1	Master Protein	vacuolar proton ATPase A2	0	56.866	18	12	34	5	1	821	93	5.54	78.01	12	0	2.58259e+06	3.0953e+06	3.84064e+06	3.30184e+06	2.81613e+06	3.43884e+06	0.782167	1.09913	1.11684	0.976729	0.99938
AT2G21440.1	Master Protein	RNA-binding (RRM/RBD/RNP motifs) family protein	0.008	2.516	1	1	1	1	1	1003	112	9.38	0	1	0	576525			522684
AT2G21470.2	Master Protein	SUMO-activating enzyme 2	0.001	4.355	2	1	4	1	1	700	78.5	6.01	8.42	1	0	938096	900322	859708	1.00175e+06	865206	1.28835e+06	0.936458	1.04059	0.667292	0.295459	0.881446
AT2G21490.1	Master Protein	dehydrin LEA	0	14.542	13	2	6	2	1	185	19.3	6.9	8.86	2	0	186894			2.56916e+06	1.99799e+06	974196
AT2G21530.1	Master Protein	SMAD/FHA domain-containing protein	0	54.097	60	8	40	8	1	209	22.7	7.88	93.41	8	0	3.80568e+07	3.7459e+07	3.91411e+07	4.12716e+07	4.24544e+07	4.32245e+07	0.922105	0.882335	0.90553	0.00549863	0.903323
AT2G21580.1	Master Protein	Ribosomal protein S25 family protein	0	27.44	41	4	46	2	1	108	12.1	10.7	99.37	4	2	6.09896e+07	6.8743e+07	6.89223e+07	4.64142e+07	5.09281e+07	5.1252e+07	1.31403	1.34981	1.34477	0.00540187	1.3362
AT2G21590.1	Master Protein	Glucose-1-phosphate adenylyltransferase family protein	0	7.445	4	2	10	1	1	523	58.2	8.12	20.71	2	0	111345	603146	698682	96464.7	128065	193274	1.15426	4.70968	3.61498	0.145989	3.15964
AT2G21620.1	Master Protein	Adenine nucleotide alpha hydrolases-like superfamily protein	0	61.286	65	9	56	9	1	187	20.6	5.62	121.45	9	0	3.46987e+07	3.82458e+07	3.85826e+07	3.11102e+07	3.60774e+07	2.94902e+07	1.11535	1.0601	1.30832	0.101769	1.16126
AT2G21660.1	Master Protein	cold, circadian rhythm, and rna binding 2	0	67.703	66	9	110	8	1	176	16.9	6.15	282.47	9	1	3.47589e+08	3.67817e+08	3.77372e+08	3.22574e+08	2.83858e+08	3.94753e+08	1.07755	1.29578	0.955969	0.41569	1.10976
AT2G21790.1	Master Protein	ribonucleotide reductase 1	0	6.295	2	2	2	2	1	816	91.8	6.7	3.27	2	0
AT2G21860.1	Master Protein	violaxanthin de-epoxidase-related	0.002	3.501	2	1	4	1	1	522	59.3	6.89	7.55	1	0	327340			805346	566019	935072
AT2G21870.1	Master Protein	copper ion binding;cobalt ion binding;zinc ion binding	0	74.019	45	10	73	10	1	240	27.6	6.67	171.22	10	0	7.71178e+07	6.52995e+07	6.33385e+07	9.29682e+07	8.94767e+07	6.7204e+07	0.829507	0.729794	0.942481	0.184882	0.833927
AT2G21960.1	Master Protein	unknown protein; LOCATED IN: chloroplast; EXPRESSED IN: 22 plant structures; EXPRESSED DURING: 13 growth stages; BEST Arabidopsis thaliana protein match is: unknown protein (TAIR:AT1G56180.1); Has 224 Blast hits to 222 proteins in 59 species: Archae - 0; Bacteria - 65; Metazoa - 0; Fungi - 0; Plants - 134; Viruses - 0; Other Eukaryotes - 25 (source: NCBI BLink).	0	17.757	14	4	14	4	1	332	35.8	8.81	34.16	4	0	4.96628e+06	6.27388e+06	7.85564e+06	4.29636e+06	6.76568e+06	8.00528e+06	1.15593	0.92731	0.981308	0.994814	1.02152
AT2G22125.1	Master Protein	binding	0	68.84	11	19	42	19	1	2150	230.6	5.33	80.5	19	0	1.39751e+07	1.39711e+07	1.57333e+07	9.60962e+06	1.08961e+07	1.18479e+07	1.45428	1.28221	1.32794	0.0124794	1.35481
AT2G22170.1	Master Protein	Lipase/lipooxygenase, PLAT/LH2 family protein	0	19.376	25	4	22	3	1	183	20.1	5.31	49.29	4	1	5.24605e+07	4.78484e+07	47021547	4.30459e+07	4.645e+07	4.58274e+07	1.21871	1.03011	1.02606	0.114576	1.09162
AT2G22230.1	Master Protein	Thioesterase superfamily protein	0	19.338	19	4	15	2	1	220	24.2	8.48	39.26	4	0	7.77602e+06	7.70376e+06	7.33955e+06	6.82538e+06	7.47576e+06	7.01971e+06	1.13928	1.0305	1.04556	0.101086	1.07178
AT2G22250.3	Master Protein	aspartate aminotransferase	0	33.227	22	8	26	8	1	475	51	7.9	59.6	8	0	1.3526e+07	1.46349e+07	1.42375e+07	1.21207e+07	1.28394e+07	1.43779e+07	1.11594	1.13985	0.990234	0.240416	1.08201
AT2G22300.2	Master Protein	signal responsive 1	0.001	4.189	2	1	2	1	1	1032	116	5.55	2.06	1	0
AT2G22310.2	Master Protein	ubiquitin-specific protease 4	0	7.567	8	3	8	3	1	379	43.5	6.38	9.67	3	0	2.61679e+06	2.12143e+06	2.65131e+06	2.13244e+06	2.91282e+06	1.92209e+06	1.22714	0.728306	1.37939	0.705496	1.11161
AT2G22360.1	Master Protein	DNAJ heat shock family protein	0	29.915	16	6	21	4	1	442	47.7	9.11	47.34	6	0	8.50382e+06	6.73161e+06	6.35761e+06	4.86695e+06	4.06223e+06	3.63121e+06	1.74726	1.65712	1.75082	0.0162583	1.7184
AT2G22400.1	Master Protein	S-adenosyl-L-methionine-dependent methyltransferases superfamily protein	0	35.875	14	10	25	10	1	808	89.8	6.06	52.73	10	0	1.23319e+07	1.60886e+07	1.55665e+07	7.28477e+06	9.90888e+06	1.05167e+07	1.69283	1.62366	1.48017	0.024256	1.59888
AT2G22420.1	Master Protein	Peroxidase superfamily protein	0	10.703	12	3	4	3	1	329	36.6	5.22	8.85	3	0	685964	491701	616756	1.08877e+06	1.31012e+06	1.30782e+06	0.630036	0.375311	0.471593	0.00235679	0.492313
AT2G22450.1	Master Protein	riboflavin biosynthesis protein, putative	0	15.738	12	4	8	2	1	476	52.2	6.16	21.64	4	0	1.05558e+06	1.37161e+06	1.28851e+06	987496	1.37027e+06	1.24301e+06	1.06895	1.00098	1.0366	0.807266	1.03551
AT2G22475.1	Master Protein	GRAM domain family protein	0	28.247	30	7	30	7	1	299	32.2	5.41	56.1	7	0	3.20238e+06	4.04334e+06	4.03216e+06	2.7079e+06	3.52094e+06	3.98394e+06	1.18261	1.14837	1.0121	0.488095	1.11436
AT2G22480.1	Master Protein	phosphofructokinase 5	0	34.64	22	8	18	7	1	537	58.6	7.25	40.15	8	0	9.4226e+06	9.19588e+06	8.70994e+06	7.43565e+06	7.0062e+06	6.1743e+06	1.26722	1.31254	1.41068	0.00627536	1.33014
AT2G22570.1	Master Protein	nicotinamidase 1	0	8.27	10	2	4	2	1	244	27	5.59	7.36	2	0	587869	726017	777790	686475	556954	664194	0.85636	1.30355	1.17103	0.426407	1.11031
AT2G22660.2	Master Protein	Protein of unknown function (duplicated DUF1399)	0	15.162	8	4	6	4	1	819	89.4	7.01	10.63	4	0	774986	1.34563e+06	1.40535e+06	808381	770036	1.13279e+06	0.958689	1.74749	1.2406	0.305868	1.3156
AT2G22780.1	Master Protein	peroxisomal NAD-malate dehydrogenase 1	0	43.395	41	8	28	7	1	354	37.4	7.96	60.59	8	0	2.67492e+07	1.82189e+07	1.9061e+07	2.37119e+07	1.84358e+07	1.56441e+07	1.1281	0.988234	1.21842	0.594549	1.11158
AT2G22795.1	Master Protein	unknown protein; BEST Arabidopsis thaliana protein match is: unknown protein (TAIR:AT4G37820.1); Has 799854 Blast hits to 188815 proteins in 4452 species: Archae - 4529; Bacteria - 144236; Metazoa - 287749; Fungi - 87083; Plants - 43826; Viruses - 3662; Other Eukaryotes - 228769 (source: NCBI BLink).	0	52.899	27	14	46	14	1	734	82	4.34	90.53	14	0	8.4885e+06	9.22139e+06	9.2603e+06	7.66067e+06	8.07288e+06	9.87939e+06	1.10806	1.14227	0.937335	0.567008	1.06256
AT2G22870.1	Master Protein	P-loop containing nucleoside triphosphate hydrolases superfamily protein	0.001	4.358	4	1	1	1	1	300	33.7	9.57	1.9	1	0
AT2G22910.1	Master Protein	N-acetyl-l-glutamate synthase 1	0	12.658	7	4	7	3	1	609	67.1	7.39	14.94	4	1	914732	719924	790238			271876
AT2G23070.1	Master Protein	Protein kinase superfamily protein	0	30.806	23	7	14	5	1	432	50.2	9.45	27.49	7	0	1.55168e+06	2.69755e+06	2.78348e+06	2.07614e+06	1.62149e+06	2.11988e+06	0.747388	1.66362	1.31304	0.397359	1.24135
AT2G23090.1	Master Protein	Uncharacterised protein family SERF	0	9.289	18	1	4	1	1	78	8.4	9.55	9.78	1	0	2.55527e+06	1.26748e+06	1.04962e+06		334264	355326
AT2G23120.1	Master Protein	Late embryogenesis abundant protein, group 6	0	10.676	69	2	2	2	1	83	8.5	4.61	5.89	2	0	341830	2.26404e+06	1.76708e+06	145549		151797
AT2G23200.1	Master Protein	Protein kinase superfamily protein	0	5.774	3	2	4	1	1	834	93.3	6.42	9.23	2	0
AT2G23350.1	Master Protein	poly(A) binding protein 4	0	82.528	29	15	85	15	1	662	71.6	6.86	192.94	15	0	7.94815e+07	7.0731e+07	7.82947e+07	6.28334e+07	6.40412e+07	5.82455e+07	1.26496	1.10446	1.34422	0.0113653	1.23788
AT2G23370.1	Master Protein	unknown protein; BEST Arabidopsis thaliana protein match is: unknown protein (TAIR:AT4G34090.1); Has 73 Blast hits to 73 proteins in 21 species: Archae - 0; Bacteria - 0; Metazoa - 0; Fungi - 0; Plants - 65; Viruses - 0; Other Eukaryotes - 8 (source: NCBI BLink).	0	8.557	11	2	7	2	1	340	38	8.79	18.16	2	0	567645	1.52875e+06	1.10286e+06	393343	479878	898748	1.44313	3.18571	1.2271	0.209943	1.95198
AT2G23390.1	Master Protein	CONTAINS InterPro DOMAIN/s: Protein of unknown function DUF482 (InterPro:IPR007434), Acyl-CoA N-acyltransferase (InterPro:IPR016181); Has 2165 Blast hits to 2163 proteins in 543 species: Archae - 0; Bacteria - 1044; Metazoa - 0; Fungi - 0; Plants - 33; Viruses - 0; Other Eukaryotes - 1088 (source: NCBI BLink).	0.002	3.377	3	1	1	1	1	469	54.3	7.27	2.87	1	0
AT2G23420.1	Master Protein	nicotinate phosphoribosyltransferase 2	0	15.289	13	5	12	1	1	557	62.2	6.2	22.27	5	0		652163	1346990			450414
AT2G23560.1	Master Protein	methyl esterase 7	0.015	2.159	7	1	1	1	1	260	28.8	5.14	2.61	1	0
AT2G23600.1	Master Protein	acetone-cyanohydrin lyase	0	36.649	29	6	30	6	1	263	29.6	5.34	78.82	6	0	2.29645e+07	2.03992e+07	1.88692e+07	3.40355e+07	3.25996e+07	2.76771e+07	0.674722	0.625749	0.681763	0.00917696	0.660745
AT2G23610.1	Master Protein	methyl esterase 3	0	22.392	20	4	7	4	1	263	29.8	5.52	17.62	4	0	2.98634e+06	2.66123e+06	2.84578e+06	4.02283e+06	4.97612e+06	4.43176e+06	0.742349	0.534801	0.642133	0.00485994	0.639761
AT2G23620.1	Master Protein	methyl esterase 1	0.001	4.707	6	1	2	1	1	263	29.7	5.1	7.04	1	0	485793	2.27864e+06	2.50922e+06	720135	1.04791e+06	1.82826e+06	0.674586	2.17447	1.37246	0.480232	1.40717
AT2G23670.1	Master Protein	homolog of Synechocystis YCF37	0	14.713	11	3	20	3	1	167	17.1	7.34	49.81	3	0	2.93011e+07	2.69748e+07	2.58066e+07	3.00532e+07	3.47643e+07	3.64433e+07	0.974974	0.775934	0.70813	0.0421921	0.819679
AT2G23810.1	Master Protein	tetraspanin8	0.002	3.604	4	1	4	1	1	273	30.6	8.51	9.61	1	0	942423	1.19371e+06	1.14074e+06	1.19405e+06	1.7599e+06	1.56949e+06	0.789268	0.678287	0.726821	0.0856494	0.731459
AT2G23820.2	Master Protein	Metal-dependent phosphohydrolase	0	15.166	25	5	9	5	1	257	28.4	7.4	12.21	5	0	1.73575e+06	3.96603e+06	3.77436e+06	1.59105e+06	3.16449e+06	3.1454e+06	1.09094	1.25329	1.19996	0.584404	1.1814
AT2G23890.1	Master Protein	HAD-superfamily hydrolase, subfamily IG, 5'-nucleotidase	0.025	1.896	3	1	1	1	1	553	64.3	8.05	2.11	1	0
AT2G23930.1	Master Protein	probable small nuclear ribonucleoprotein G	0	9.043	30	2	7	2	1	80	8.8	9.25	19.05	2	0	6.40772e+06	6.49564e+06	6.58787e+06	4.52902e+06	5.06176e+06	6.25042e+06	1.41481	1.28328	1.05399	0.0760863	1.25069
AT2G23940.1	Master Protein	Protein of unknown function (DUF788)	0	9.63	9	1	4	1	1	173	19.6	9.76	8.81	1	0	783558	1.76505e+06	1.48142e+06	643599	1.05757e+06	1.03304e+06	1.21746	1.66897	1.43404	0.249607	1.44016
AT2G24020.1	Master Protein	Uncharacterised BCR, YbaB family COG0718	0	49.227	43	6	42	4	1	182	19.8	9.1	99.85	6	2	7.79085e+07	4.79745e+07	5.18956e+07	3.00657e+07	2.64538e+07	2.2478e+07	2.59128	1.81352	2.30873	0.0269318	2.23784
AT2G24050.1	Master Protein	MIF4G domain-containing protein / MA3 domain-containing protein	0	63.76	25	15	46	15	1	747	82.8	7.66	96.07	15	0	1.89076e+07	2.72121e+07	2.69015e+07	9.57959e+06	9.18269e+06	1.32887e+07	1.97374	2.96341	2.02438	0.0105934	2.32051
AT2G24060.1	Master Protein	Translation initiation factor 3 protein	0	27.608	17	6	20	4	1	312	35.1	5.95	44.83	6	2	6.90259e+06	6.36767e+06	6.14288e+06	3.72392e+06	7.11426e+06	5.15648e+06	1.85358	0.895058	1.19129	0.321526	1.31331
AT2G24170.1	Master Protein	Endomembrane protein 70 protein family	0	4.904	3	2	4	1	1	637	73.3	7.81	2.24	2	0
AT2G24180.1	Master Protein	cytochrome p450 71b6	0	34.246	21	7	27	7	1	503	57	7.85	60.01	7	0	9.37384e+06	8.71934e+06	9.22564e+06	3.04806e+06	3.89205e+06	2.82498e+06	3.07534	2.2403	3.26573	0.00010444	2.86046
AT2G24200.2	Master Protein	Cytosol aminopeptidase family protein	0	147.379	53	19	122	12	1	520	54.5	5.92	332.05	19	9	2.29446e+08	1.99966e+08	1.99117e+08	1.89384e+08	1.98474e+08	1.97541e+08	1.21154	1.00752	1.00798	0.238309	1.07568
AT2G24270.4	Master Protein	aldehyde dehydrogenase 11A3	0	141.248	45	16	115	16	1	503	53.8	6.64	292.58	16	0	9.57241e+07	9.47065e+07	9.54561e+07	7.59472e+07	8.71603e+07	7.03874e+07	1.2604	1.08658	1.35615	0.0241504	1.23438
AT2G24290.1	Master Protein	Protein of unknown function (DUF1068)	0	6.192	6	1	8	1	1	173	19.2	6.54	8.69	1	0	2.37997e+06	3.66945e+06	3.37751e+06	2.50877e+06	2.22626e+06	3.16359e+06	0.948659	1.64826	1.06762	0.347497	1.22151
[truncated: 4,187 more rows]

## Sheet: down-regulation 71 SNO peptides
Annotated Sequence	Modifications in Master Proteins	# Protein Groups	Master Protein Accessions	Positions in Master Proteins	# Missed Cleavages	Abundances (Normalized): F1: 126	Abundances (Normalized): F1: 128	Abundances (Normalized): F1: 130	Abundances (Normalized): F1: 127	Abundances (Normalized): F1: 129	Abundances (Normalized): F1: 131	ratio(127/126)	ratio(129/128)	ratio(131/130)	p value (t-test)	avrage
[truncated: 71 more rows]

[truncated: 1 more sheets: dwon-regulated 31 proteins]
