# Supplementary material for: FAT-switch-based quantitative S-nitrosoproteomics reveals a key role of GSNOR1 in regulating ER functions
Source: Nat Commun. 2023 Jun 5;14:3268. doi: 10.1038/s41467-023-39078-0 (PMC10241878; doi:10.1038/s41467-023-39078-0)
Supplement: Supplementary file 10 — Supplementary Dataset 7 [file 41467_2023_39078_MOESM10_ESM.xlsx]

## Sheet: GO
Supplementary Dataset 7a: GO analyses of hot5-4 enriched S-nitrosylated proteins
GO_acc	term_type	Term	queryitem	querytotal	bgitem	bgtotal	pvalue	FDR	entries
GO:0044710	P	single-organism metabolic process	100	328	3970	28362	2.2e-14	5.4e-11	// AT1G13440 // AT2G47510 // AT3G59920 // AT1G29880 // AT4G24620 // AT3G18680 // AT3G02760 // AT5G50600 // AT2G47730 // AT5G48440 // AT3G59760 // AT5G48545 // AT5G44480 // AT1G64520 // AT5G48300 // AT1G03310 // AT1G05250 // AT3G23510 // AT3G54360 // AT5G41040 // AT5G59540 // AT1G53280 // AT5G67400 // AT3G27060 // AT3G29360 // AT1G55850 // AT2G43710 // AT5G46290 // AT5G11880 // AT4G31180 // AT4G00…
GO:0044281	P	small molecule metabolic process	57	328	1597	28362	7.4e-14	9.3e-11	// AT1G13440 // AT2G47510 // AT4G24830 // AT4G10320 // AT1G73250 // AT5G25760 // AT2G27820 // AT3G17390 // AT3G14990 // AT1G79440 // AT5G53460 // AT4G24620 // AT4G39980 // AT3G18680 // AT4G23100 // AT3G10050 // AT5G65110 // AT5G14760 // AT4G23600 // AT2G47650 // AT2G18960 // AT2G30490 // AT3G02760 // AT5G46290 // AT5G37510 // AT1G72550 // AT3G07630 // AT3G59760 // AT4G00570 // AT5G38530 // AT3G28…
GO:0033036	P	macromolecule localization	41	328	996	28362	5.3e-12	4.5e-09	// AT1G07140 // AT3G52850 // AT3G59920 // AT3G08530 // AT5G20010 // AT5G25760 // AT5G49910 // AT3G07680 // AT2G30060 // AT5G51430 // AT3G59020 // AT3G63460 // AT2G03820 // AT4G23100 // AT4G27140 // AT3G10110 // AT3G03250 // AT4G27160 // AT2G04030 // AT3G05500 // AT3G01340 // AT2G46520 // AT4G30600 // AT1G34220 // AT2G16950 // AT3G11730 // AT4G24690 // AT1G27970 // AT5G54740 // AT3G20320 // AT1G25…
GO:0044711	P	single-organism biosynthetic process	55	328	1735	28362	2e-11	1.2e-08	// AT1G13440 // AT3G55800 // AT4G24830 // AT1G73250 // AT3G29810 // AT2G27820 // AT3G17390 // AT2G40490 // AT5G53460 // AT4G24620 // AT4G39980 // AT3G18680 // AT4G23100 // AT3G10050 // AT4G39210 // AT1G52760 // AT2G18960 // AT2G30490 // AT1G71220 // AT4G34230 // AT3G07140 // AT5G46290 // AT3G07630 // AT3G59760 // AT1G55850 // AT5G38530 // AT3G12120 // AT5G54770 // AT1G74470 // AT5G03300 // AT1G55…
GO:0015031	P	protein transport	31	328	653	28362	9.2e-11	4.6e-08	// AT1G07140 // AT3G52850 // AT3G59920 // AT3G08530 // AT3G10110 // AT5G25760 // AT5G49910 // AT3G07680 // AT2G30060 // AT5G51430 // AT3G59020 // AT3G63460 // AT2G03820 // AT1G27970 // AT5G20010 // AT2G04030 // AT3G01340 // AT2G46520 // AT4G30600 // AT1G34220 // AT2G16950 // AT3G11730 // AT4G24690 // AT1G25420 // AT2G30050 // AT1G01960 // ATCG01130 // AT3G56190 // AT5G03940 // AT5G53480 // AT4G24…
GO:0045184	P	establishment of protein localization	31	328	661	28362	1.2e-10	5.1e-08	// AT1G07140 // AT3G52850 // AT3G59920 // AT3G08530 // AT3G10110 // AT5G25760 // AT5G49910 // AT3G07680 // AT2G30060 // AT5G51430 // AT3G59020 // AT3G63460 // AT2G03820 // AT1G27970 // AT5G20010 // AT2G04030 // AT3G01340 // AT2G46520 // AT4G30600 // AT1G34220 // AT2G16950 // AT3G11730 // AT4G24690 // AT1G25420 // AT2G30050 // AT1G01960 // ATCG01130 // AT3G56190 // AT5G03940 // AT5G53480 // AT4G24…
GO:0055114	P	oxidation-reduction process	50	328	1566	28362	1.5e-10	5.2e-08	// AT1G13440 // AT2G47510 // AT3G59920 // AT5G54770 // AT5G25760 // AT4G27440 // AT1G79440 // AT5G53460 // AT1G78570 // AT1G53500 // AT4G34230 // AT4G39210 // AT3G51240 // AT3G03250 // AT2G30490 // AT4G35000 // AT5G65110 // AT5G37510 // AT4G29670 // AT5G48440 // AT2G47730 // AT4G00570 // AT3G28480 // AT3G12120 // AT3G01190 // AT5G48300 // AT5G21060 // AT4G04610 // AT1G03310 // AT2G42600 // AT1G05…
GO:0044699	P	single-organism process	165	328	9448	28362	2.1e-10	5.3e-08	// AT1G13440 // AT2G47510 // AT3G59920 // AT5G20010 // AT2G35630 // AT1G29880 // AT1G03890 // AT4G24620 // AT3G18680 // AT5G55940 // AT1G43170 // AT4G27140 // AT5G50600 // AT2G47730 // AT5G64813 // AT5G48440 // AT3G59760 // AT1G65650 // AT5G22650 // AT4G27160 // AT4G30600 // AT5G48545 // AT5G44480 // AT1G64520 // AT2G41630 // AT2G22490 // AT1G03310 // AT5G19620 // AT1G05250 // AT3G23510 // AT3G54…
GO:0046907	P	intracellular transport	26	328	473	28362	1.7e-10	5.3e-08	// AT1G07140 // AT3G52850 // AT3G08530 // AT5G25760 // AT5G49910 // AT3G07680 // AT2G30060 // AT5G51430 // AT3G59020 // AT2G03820 // AT1G27970 // AT5G20010 // AT2G04030 // AT3G01340 // AT2G46520 // AT4G30600 // AT2G16950 // AT3G11730 // AT3G20320 // AT4G19210 // ATCG01130 // AT3G56190 // AT5G03940 // AT5G53480 // AT4G24280 // AT3G10650
GO:0070727	P	cellular macromolecule localization	25	328	441	28362	2.1e-10	5.3e-08	// AT1G07140 // AT3G52850 // AT3G08530 // AT3G10110 // AT5G25760 // AT5G49910 // AT3G07680 // AT2G30060 // AT5G51430 // AT3G59020 // AT2G03820 // AT4G23100 // AT5G20010 // AT3G03250 // AT2G04030 // AT3G01340 // AT2G46520 // AT4G30600 // AT2G16950 // AT1G27970 // ATCG01130 // AT3G56190 // AT5G03940 // AT5G53480 // AT4G24280
GO:0051641	P	cellular localization	29	328	601	28362	2.7e-10	6.1e-08	// AT1G07140 // AT3G52850 // AT3G08530 // AT3G10110 // AT5G25760 // AT5G49910 // AT3G07680 // AT2G30060 // AT5G51430 // AT3G59020 // AT2G03820 // AT4G23100 // AT5G20010 // AT3G03250 // AT2G04030 // AT3G01340 // AT2G46520 // AT4G30600 // AT2G16950 // AT3G11730 // AT1G27970 // AT3G20320 // AT4G19210 // ATCG01130 // AT3G56190 // AT5G03940 // AT5G53480 // AT4G24280 // AT3G10650
GO:0051649	P	establishment of localization in cell	26	328	488	28362	3.2e-10	6.7e-08	// AT1G07140 // AT3G52850 // AT3G08530 // AT5G25760 // AT5G49910 // AT3G07680 // AT2G30060 // AT5G51430 // AT3G59020 // AT2G03820 // AT1G27970 // AT5G20010 // AT2G04030 // AT3G01340 // AT2G46520 // AT4G30600 // AT2G16950 // AT3G11730 // AT3G20320 // AT4G19210 // ATCG01130 // AT3G56190 // AT5G03940 // AT5G53480 // AT4G24280 // AT3G10650
GO:0006886	P	intracellular protein transport	22	328	350	28362	4.3e-10	8.3e-08	// AT1G07140 // AT3G52850 // AT3G08530 // AT5G25760 // AT5G49910 // AT3G07680 // AT2G30060 // AT5G51430 // AT3G59020 // AT2G03820 // AT1G27970 // AT5G20010 // AT2G04030 // AT3G01340 // AT2G46520 // AT4G30600 // AT2G16950 // ATCG01130 // AT3G56190 // AT5G03940 // AT5G53480 // AT4G24280
GO:0008104	P	protein localization	31	328	715	28362	7.6e-10	1.4e-07	// AT1G07140 // AT3G52850 // AT3G59920 // AT3G08530 // AT3G10110 // AT5G25760 // AT5G49910 // AT3G07680 // AT2G30060 // AT5G51430 // AT3G59020 // AT3G63460 // AT2G03820 // AT1G27970 // AT5G20010 // AT2G04030 // AT3G01340 // AT2G46520 // AT4G30600 // AT1G34220 // AT2G16950 // AT3G11730 // AT4G24690 // AT1G25420 // AT2G30050 // AT1G01960 // ATCG01130 // AT3G56190 // AT5G03940 // AT5G53480 // AT4G24…
GO:0006082	P	organic acid metabolic process	39	328	1099	28362	1.2e-09	1.9e-07	// AT1G13440 // AT2G47510 // AT4G24830 // AT4G10320 // AT5G25760 // AT2G27820 // AT3G17390 // AT3G14990 // AT1G79440 // AT5G53460 // AT4G24620 // AT4G39980 // AT4G23100 // AT3G10050 // AT4G23600 // AT3G02760 // AT5G65110 // AT3G07630 // AT3G59760 // AT4G00570 // AT5G38530 // AT3G28480 // AT3G12120 // AT1G72550 // AT5G21060 // AT4G04610 // AT5G28840 // AT1G29880 // AT2G42600 // AT1G37130 // AT1G53…
GO:0034613	P	cellular protein localization	23	328	410	28362	1.4e-09	2.2e-07	// AT1G07140 // AT3G52850 // AT3G08530 // AT3G10110 // AT5G25760 // AT5G49910 // AT3G07680 // AT2G30060 // AT5G51430 // AT3G59020 // AT2G03820 // AT1G27970 // AT5G20010 // AT2G04030 // AT3G01340 // AT2G46520 // AT4G30600 // AT2G16950 // ATCG01130 // AT3G56190 // AT5G03940 // AT5G53480 // AT4G24280
GO:0043436	P	oxoacid metabolic process	35	328	973	28362	6.3e-09	9.4e-07	// AT1G13440 // AT2G47510 // AT4G24830 // AT4G10320 // AT5G25760 // AT2G27820 // AT3G17390 // AT3G14990 // AT1G79440 // AT5G53460 // AT4G24620 // AT4G39980 // AT4G23100 // AT3G10050 // AT4G23600 // AT3G02760 // AT5G65110 // AT3G07630 // AT3G59760 // AT4G00570 // AT3G12120 // AT1G72550 // AT5G21060 // AT5G28840 // AT1G29880 // AT1G37130 // AT1G53280 // AT5G26830 // AT2G20610 // AT1G54040 // AT2G43…
GO:0019752	P	carboxylic acid metabolic process	32	328	864	28362	1.5e-08	2.1e-06	// AT1G13440 // AT2G47510 // AT4G24830 // AT4G10320 // AT5G25760 // AT2G27820 // AT3G17390 // AT3G14990 // AT1G79440 // AT5G53460 // AT4G24620 // AT4G39980 // AT3G10050 // AT4G23600 // AT3G02760 // AT5G65110 // AT3G07630 // AT3G59760 // AT4G00570 // AT3G12120 // AT1G72550 // AT5G21060 // AT5G28840 // AT1G29880 // AT1G53280 // AT5G26830 // AT2G20610 // AT2G43710 // AT5G46290 // AT5G11880 // AT5G10…
GO:0006520	P	cellular amino acid metabolic process	19	328	320	28362	1.6e-08	2.2e-06	// AT4G23600 // AT3G10050 // AT3G17390 // AT4G24830 // AT3G02760 // AT4G10320 // AT5G26830 // AT1G72550 // AT2G20610 // AT5G21060 // AT1G79440 // AT2G27820 // AT5G11880 // AT3G59760 // AT3G07630 // AT1G29880 // AT5G53460 // AT5G10240 // AT4G31180
GO:0033365	P	protein localization to organelle	16	328	221	28362	1.7e-08	2.2e-06	// AT4G30600 // AT1G07140 // AT1G27970 // AT2G16950 // AT3G52850 // AT3G10110 // AT5G20010 // AT5G25760 // ATCG01130 // AT5G53480 // AT5G49910 // AT2G04030 // AT4G24280 // AT2G30060 // AT5G51430 // AT5G03940
GO:0071702	P	organic substance transport	39	328	1234	28362	2.5e-08	3e-06	// AT5G07320 // AT1G07140 // AT3G52850 // AT3G59920 // AT3G08530 // AT5G20010 // AT5G25760 // AT5G49910 // AT3G07680 // AT2G30060 // AT5G51430 // AT3G59020 // AT3G63460 // AT2G03820 // AT1G27970 // AT4G27140 // AT3G10110 // AT4G27160 // AT2G04030 // AT3G01340 // AT2G46520 // AT4G30600 // AT1G34220 // AT2G16950 // AT3G11730 // AT4G24690 // AT5G54740 // AT3G20320 // AT1G25420 // AT2G30050 // AT1G01…
GO:1901564	P	organonitrogen compound metabolic process	62	328	2569	28362	3.2e-08	3.7e-06	// AT1G13440 // AT1G10370 // AT4G24830 // AT2G20610 // AT5G54770 // AT1G79440 // AT2G27820 // AT1G79850 // AT3G17390 // AT3G14990 // AT2G40490 // AT5G53460 // AT4G24620 // AT4G39980 // AT2G24050 // AT1G56070 // AT3G18680 // AT4G23100 // AT3G10050 // AT5G03300 // AT3G02760 // AT5G14760 // AT4G23600 // AT1G17220 // AT1G72550 // AT2G18960 // AT1G43170 // AT1G54270 // AT2G46280 // AT5G37510 // AT1G25…
GO:0009987	P	cellular process	197	328	12771	28362	3.9e-08	4.3e-06	// AT1G13440 // AT2G47510 // AT5G05200 // AT3G59920 // AT5G24970 // AT5G20010 // AT2G35630 // AT1G80270 // AT3G14990 // AT4G24620 // AT4G16150 // AT3G18680 // AT1G43170 // AT1G71220 // AT1G25490 // AT2G46280 // AT3G03960 // AT5G64813 // AT3G19760 // AT3G07630 // AT3G59760 // AT1G65650 // AT5G22650 // AT4G30600 // AT5G48545 // AT5G44480 // AT1G64520 // AT2G41630 // AT2G22490 // AT1G03310 // AT5G19…
GO:0051179	P	localization	60	328	2517	28362	8.6e-08	8.8e-06	// AT5G07320 // AT1G07140 // AT2G47000 // AT3G52850 // AT3G59920 // ATCG01130 // AT2G01600 // AT5G20010 // AT5G25760 // AT5G49910 // AT3G07680 // AT2G30060 // AT5G51430 // AT1G19570 // AT1G15690 // AT2G03820 // AT5G04850 // AT3G21250 // AT4G27140 // AT3G10110 // AT3G03250 // AT4G26210 // AT1G25490 // AT3G03960 // AT3G59020 // AT3G08530 // AT3G63460 // AT3G05500 // AT3G01340 // AT2G46520 // AT4G27…
GO:0016043	P	cellular component organization	59	328	2456	28362	8.7e-08	8.8e-06	// AT4G14570 // AT1G07140 // AT1G79850 // AT1G54490 // ATMG00080 // AT3G01340 // AT3G29810 // AT5G50960 // AT5G25760 // AT2G35630 // AT5G51430 // AT2G03820 // AT5G03940 // AT4G23100 // AT5G56030 // AT4G24690 // AT3G03250 // AT3G44750 // AT5G47880 // AT2G41630 // AT3G59760 // AT3G05500 // AT1G55850 // AT3G24590 // AT4G30600 // AT1G65440 // AT2G16950 // AT5G44480 // AT1G64520 // AT4G36020 // AT2G47…
GO:0044283	P	small molecule biosynthetic process	26	328	653	28362	9.5e-08	9.2e-06	// AT1G13440 // AT4G24830 // AT5G54770 // AT2G27820 // AT5G53460 // AT4G24620 // AT4G39980 // AT3G10050 // AT2G30490 // AT3G07630 // AT3G59760 // AT5G38530 // AT3G12120 // AT1G73250 // AT5G11880 // AT5G21060 // AT4G04610 // AT3G55800 // AT5G28840 // AT3G14990 // AT1G53280 // AT2G20610 // AT2G43710 // AT5G46290 // AT1G74470 // AT5G10240
GO:0072594	P	establishment of protein localization to organelle	14	328	192	28362	1.2e-07	1.2e-05	// AT4G30600 // AT1G07140 // AT1G27970 // AT2G16950 // AT3G52850 // AT5G20010 // ATCG01130 // AT5G25760 // AT5G53480 // AT5G49910 // AT2G04030 // AT4G24280 // AT2G30060 // AT5G03940
GO:0071840	P	cellular component organization or biogenesis	64	328	2812	28362	1.5e-07	1.4e-05	// AT4G14570 // AT1G07140 // AT1G79850 // AT1G54490 // ATMG00080 // AT3G01340 // AT3G29810 // AT2G01600 // AT5G25760 // AT2G35630 // AT3G24590 // AT5G51430 // AT2G03820 // AT5G03940 // AT4G23100 // AT5G56030 // AT4G24690 // AT5G20010 // AT3G03250 // AT3G44750 // AT4G25730 // AT3G19760 // AT2G41630 // AT3G59760 // AT3G05500 // AT1G55850 // AT5G48240 // AT5G47880 // AT4G30600 // AT1G65440 // AT2G16…
GO:0006810	P	transport	57	328	2391	28362	1.9e-07	1.7e-05	// AT5G07320 // AT1G07140 // AT2G47000 // AT3G52850 // AT3G59920 // ATCG01130 // AT2G01600 // AT5G20010 // AT5G25760 // AT5G49910 // AT3G07680 // AT2G30060 // AT5G51430 // AT1G19570 // AT1G15690 // AT2G03820 // AT5G04850 // AT3G21250 // AT4G27140 // AT3G10110 // AT4G26210 // AT1G25490 // AT3G03960 // AT3G59020 // AT3G08530 // AT3G63460 // AT3G01340 // AT2G46520 // AT4G27160 // AT4G30600 // AT1G34…
GO:0046686	P	response to cadmium ion	18	328	343	28362	2.2e-07	1.8e-05	// AT1G13440 // AT2G46280 // AT4G23100 // AT3G19170 // AT4G10320 // AT1G52760 // AT5G20010 // AT1G48030 // AT3G11830 // AT1G54270 // AT2G24200 // AT5G49910 // AT4G24280 // AT1G29880 // AT5G53460 // AT4G31180 // AT4G24490 // AT3G14990
GO:0010035	P	response to inorganic substance	31	328	926	28362	2.3e-07	1.8e-05	// AT1G13440 // AT1G10370 // AT4G10320 // AT2G18960 // AT4G38680 // AT5G49910 // AT1G29880 // AT5G53460 // AT1G19570 // AT1G15690 // AT4G23100 // AT5G56030 // AT1G52760 // AT5G20010 // AT3G12490 // AT3G11830 // AT1G54270 // AT2G46280 // AT5G37770 // AT2G04030 // AT3G05500 // AT3G19170 // AT4G36020 // AT2G24200 // AT3G14990 // AT4G24490 // AT1G48130 // AT4G24280 // AT4G31180 // AT1G48030 // AT5G03…
GO:0051234	P	establishment of localization	57	328	2406	28362	2.4e-07	1.9e-05	// AT5G07320 // AT1G07140 // AT2G47000 // AT3G52850 // AT3G59920 // ATCG01130 // AT2G01600 // AT5G20010 // AT5G25760 // AT5G49910 // AT3G07680 // AT2G30060 // AT5G51430 // AT1G19570 // AT1G15690 // AT2G03820 // AT5G04850 // AT3G21250 // AT4G27140 // AT3G10110 // AT4G26210 // AT1G25490 // AT3G03960 // AT3G59020 // AT3G08530 // AT3G63460 // AT3G01340 // AT2G46520 // AT4G27160 // AT4G30600 // AT1G34…
GO:0006605	P	protein targeting	14	328	209	28362	3.3e-07	2.5e-05	// AT4G30600 // AT1G07140 // AT1G27970 // AT2G16950 // AT3G52850 // AT5G20010 // ATCG01130 // AT5G25760 // AT5G53480 // AT5G49910 // AT2G04030 // AT4G24280 // AT2G30060 // AT5G03940
GO:1901566	P	organonitrogen compound biosynthetic process	51	328	2076	28362	4e-07	2.9e-05	// AT1G79850 // AT4G24830 // AT4G10320 // AT5G54770 // AT2G27820 // AT3G14990 // AT2G40490 // AT5G53460 // AT4G39980 // AT2G24050 // AT1G56070 // AT3G18680 // AT4G23100 // AT3G10050 // AT5G03300 // AT3G02760 // AT5G14760 // AT1G17220 // AT1G72550 // AT2G18960 // AT1G43170 // AT1G54270 // AT2G46280 // AT1G25260 // AT3G07630 // AT3G59760 // AT3G05500 // AT5G47880 // AT1G65440 // AT1G74470 // AT2G16…
GO:0044763	P	single-organism cellular process	116	328	6591	28362	5.6e-07	4e-05	// AT1G13440 // AT2G47510 // AT3G59920 // AT2G35630 // AT1G29880 // AT4G24620 // AT3G18680 // AT3G02760 // AT1G71220 // AT2G47730 // AT3G07630 // AT3G59760 // AT4G30600 // AT5G48545 // AT5G44480 // AT1G64520 // AT2G41630 // AT2G22490 // AT1G03310 // AT1G05250 // AT3G54360 // AT5G41040 // AT1G53280 // AT1G01960 // AT3G27060 // AT4G00570 // AT2G43710 // AT5G46290 // AT5G11880 // AT4G31180 // AT4G00…
GO:0008152	P	metabolic process	183	328	12035	28362	9e-07	6.3e-05	// AT1G13440 // AT2G47510 // AT5G05200 // AT3G59920 // AT5G24970 // AT1G80270 // AT3G14990 // AT4G24620 // AT4G16150 // AT3G18680 // AT1G43170 // AT1G71220 // AT1G25490 // AT5G50600 // AT2G46280 // AT2G47730 // AT2G30490 // AT5G48440 // AT3G59760 // AT1G65650 // AT5G22650 // AT5G48545 // AT5G44480 // AT1G64520 // AT2G41630 // AT1G03310 // AT2G24200 // AT3G44750 // AT1G05250 // AT3G23510 // AT3G54…
GO:1902582	P	single-organism intracellular transport	12	328	165	28362	1e-06	6.9e-05	// AT4G30600 // AT1G07140 // AT1G27970 // AT2G16950 // AT5G20010 // ATCG01130 // AT5G25760 // AT5G53480 // AT2G04030 // AT3G20320 // AT2G30060 // AT5G03940
GO:0042221	P	response to chemical	62	328	2853	28362	1.2e-06	7.7e-05	// AT1G13440 // AT2G47000 // AT1G10370 // AT4G10320 // AT5G20010 // AT4G38680 // AT2G20580 // AT5G49910 // AT3G14990 // AT2G40490 // AT3G22640 // AT5G53460 // AT3G55120 // AT5G13370 // AT2G22660 // AT4G23100 // AT5G56030 // AT3G11830 // AT3G22850 // AT1G52760 // AT2G02560 // AT3G12490 // AT5G50600 // AT1G71220 // AT4G35000 // AT1G54270 // AT2G46280 // AT5G37770 // AT1G19570 // AT2G04030 // AT2G41…
GO:1902580	P	single-organism cellular localization	12	328	172	28362	1.5e-06	9.9e-05	// AT4G30600 // AT1G07140 // AT1G27970 // AT2G16950 // AT5G20010 // ATCG01130 // AT5G25760 // AT5G53480 // AT2G04030 // AT3G20320 // AT2G30060 // AT5G03940
GO:0010038	P	response to metal ion	20	328	481	28362	1.6e-06	0.0001	// AT1G13440 // AT2G46280 // AT4G23100 // AT3G19170 // AT4G10320 // AT1G52760 // AT5G20010 // AT1G48030 // AT3G11830 // AT1G54270 // AT2G24200 // AT5G37770 // AT1G19570 // AT4G24280 // AT1G29880 // AT5G53460 // AT4G31180 // AT4G24490 // AT3G14990 // AT5G49910
GO:0009628	P	response to abiotic stimulus	48	328	2022	28362	2.3e-06	0.00014	// AT2G47510 // AT2G47000 // AT1G10370 // AT1G10940 // AT5G54770 // AT2G18960 // AT4G38680 // AT2G27820 // AT3G03250 // AT3G17390 // AT1G79440 // AT2G30490 // AT2G22660 // AT4G23100 // AT5G56030 // AT4G34150 // AT5G20010 // AT3G12490 // AT3G55120 // AT2G46280 // AT2G47730 // AT5G64813 // AT2G04030 // AT1G56070 // AT5G37770 // AT1G15690 // AT3G05500 // AT3G19760 // AT4G21150 // AT1G64520 // AT4G36…
GO:0009058	P	biosynthetic process	109	328	6255	28362	2.5e-06	0.00015	// AT1G13440 // AT1G29880 // AT4G24620 // AT4G16150 // AT3G18680 // AT3G02760 // AT1G71220 // AT2G46280 // AT3G07630 // AT3G59760 // AT3G05500 // AT5G22650 // AT5G44480 // AT1G64520 // AT5G48300 // AT1G03310 // AT3G44750 // AT3G23510 // AT3G54360 // AT5G41040 // AT3G02200 // AT1G53280 // AT3G27060 // AT3G29360 // AT2G02560 // AT5G46290 // AT5G11880 // AT1G53880 // AT4G00620 // AT5G03740 // AT5G51…
GO:0017038	P	protein import	10	328	120	28362	2.6e-06	0.00015	// AT1G07140 // AT5G03940 // AT1G27970 // AT2G16950 // AT5G20010 // ATCG01130 // AT5G25760 // AT5G53480 // AT2G04030 // AT2G30060
GO:1901576	P	organic substance biosynthetic process	104	328	5913	28362	3.2e-06	0.00018	// AT1G13440 // AT1G29880 // AT4G24620 // AT4G16150 // AT3G18680 // AT3G02760 // AT1G71220 // AT2G46280 // AT3G07630 // AT3G59760 // AT3G05500 // AT5G22650 // AT5G44480 // AT1G64520 // AT5G48300 // AT1G03310 // AT3G23510 // AT3G54360 // AT5G41040 // AT3G02200 // AT1G53280 // AT3G27060 // AT3G29360 // AT2G02560 // AT5G46290 // AT5G11880 // AT1G53880 // AT4G00620 // AT5G03740 // AT2G40490 // AT2G24…
GO:0009225	P	nucleotide-sugar metabolic process	7	328	53	28362	5.5e-06	0.00031	// AT2G47650 // AT5G44480 // AT1G73250 // AT3G03250 // AT5G28840 // AT3G29360 // AT1G78570
GO:0051169	P	nuclear transport	9	328	103	28362	5.9e-06	0.00031	// AT2G03820 // AT1G07140 // AT4G19210 // AT1G27970 // AT2G16950 // AT5G20010 // AT5G53480 // AT2G30060 // AT3G10650
GO:0006913	P	nucleocytoplasmic transport	9	328	103	28362	5.9e-06	0.00031	// AT2G03820 // AT1G07140 // AT4G19210 // AT1G27970 // AT2G16950 // AT5G20010 // AT5G53480 // AT2G30060 // AT3G10650
GO:0050896	P	response to stimulus	107	328	6250	28362	7.4e-06	0.00039	// AT1G13440 // AT2G47510 // AT3G59920 // AT1G29880 // AT2G30490 // AT5G13370 // AT1G71220 // AT1G25490 // AT3G12490 // AT5G50600 // AT2G46280 // AT2G47730 // AT3G05500 // AT1G64520 // AT5G48300 // AT2G22490 // AT2G24200 // AT1G05250 // AT3G54360 // AT5G67400 // AT1G01960 // AT3G27060 // AT2G21640 // AT3G51240 // AT5G46290 // AT4G24280 // AT4G31180 // AT5G03740 // AT5G46070 // AT3G01190 // AT2G40…
GO:1901605	P	alpha-amino acid metabolic process	13	328	242	28362	8.6e-06	0.00044	// AT3G28480 // AT3G10050 // AT5G11880 // AT4G24830 // AT5G21060 // AT4G04610 // AT2G27820 // AT3G17390 // AT1G79440 // AT3G59760 // AT5G53460 // AT5G10240 // AT5G38530
GO:1901135	P	carbohydrate derivative metabolic process	22	328	645	28362	1e-05	0.00052	// AT1G13440 // AT1G73250 // AT4G24620 // AT1G78570 // AT4G21150 // AT2G18960 // AT3G03250 // AT1G71220 // AT3G07140 // AT5G37510 // AT3G55800 // AT5G48545 // AT5G03300 // AT2G47650 // AT5G44480 // AT1G03310 // AT5G28840 // AT3G27060 // AT3G29360 // AT1G08660 // AT2G42910 // AT5G20990
GO:0044237	P	cellular metabolic process	152	328	9879	28362	1.3e-05	0.00063	// AT1G13440 // AT2G47510 // AT5G05200 // AT5G24970 // AT1G80270 // AT3G14990 // AT4G24620 // AT4G16150 // AT3G18680 // AT1G43170 // AT1G71220 // AT1G25490 // AT2G46280 // AT2G47730 // AT3G07630 // AT3G59760 // AT1G65650 // AT5G22650 // AT5G48545 // AT5G44480 // AT1G64520 // AT5G48300 // AT1G03310 // AT3G44750 // AT1G05250 // AT3G54360 // AT5G41040 // AT3G02200 // AT1G53280 // AT5G67400 // AT3G06…
GO:0009266	P	response to temperature stimulus	20	328	559	28362	1.4e-05	0.00066	// AT5G37770 // AT4G23100 // AT5G56030 // AT4G21150 // AT2G04030 // AT4G34150 // AT1G64520 // AT4G36020 // AT5G54770 // AT3G12490 // AT4G38680 // AT1G56070 // AT2G47730 // AT5G49910 // AT3G17390 // AT1G79440 // AT4G24280 // AT3G17020 // AT1G54490 // AT5G06290
GO:0071704	P	organic substance metabolic process	161	328	10672	28362	1.7e-05	0.00082	// AT1G13440 // AT2G47510 // AT5G24970 // AT1G80270 // AT3G14990 // AT4G24620 // AT4G16150 // AT3G18680 // AT3G02760 // AT1G71220 // AT1G25490 // AT5G50600 // AT2G46280 // AT5G64813 // AT3G07630 // AT3G59760 // AT1G65650 // AT5G22650 // AT5G48545 // AT5G44480 // AT1G64520 // AT5G48300 // AT1G03310 // AT2G24200 // AT1G05250 // AT3G23510 // AT3G54360 // AT5G41040 // AT3G02200 // AT1G53280 // AT3G06…
GO:1901607	P	alpha-amino acid biosynthetic process	10	328	154	28362	2.1e-05	0.00096	// AT3G10050 // AT4G24830 // AT5G21060 // AT4G04610 // AT2G27820 // AT5G11880 // AT3G59760 // AT5G53460 // AT5G10240 // AT5G38530
GO:0044249	P	cellular biosynthetic process	100	328	5870	28362	2.1e-05	0.00098	// AT1G29880 // AT2G30490 // AT4G16150 // AT3G18680 // AT3G02760 // AT1G71220 // AT2G46280 // AT3G07630 // AT3G59760 // AT3G05500 // AT5G22650 // AT5G44480 // AT5G48300 // AT1G03310 // AT3G44750 // AT3G54360 // AT5G41040 // AT3G02200 // AT1G53280 // AT3G27060 // AT3G29360 // AT2G43710 // AT5G46290 // AT5G11880 // AT1G53880 // AT4G00620 // AT5G03740 // AT2G40490 // AT2G24050 // AT1G53500 // AT3G10…
GO:0016053	P	organic acid biosynthetic process	19	328	531	28362	2.2e-05	0.001	// AT3G12120 // AT3G10050 // AT4G24830 // AT1G53280 // AT2G20610 // AT5G28840 // AT5G21060 // AT4G04610 // AT2G43710 // AT5G46290 // AT5G11880 // AT3G14990 // AT3G07630 // AT3G59760 // AT5G53460 // AT5G10240 // AT4G39980 // AT2G27820 // AT5G38530
GO:0051188	P	cofactor biosynthetic process	12	328	229	28362	2.4e-05	0.0011	// AT1G55090 // AT1G74470 // AT5G14760 // AT3G21200 // AT5G51110 // AT5G50960 // AT2G30490 // AT5G20990 // AT4G27440 // AT3G17390 // AT2G40490 // AT4G00620
GO:0048316	P	seed development	21	328	661	28362	4.5e-05	0.0019	// AT1G53500 // AT1G48130 // AT5G51430 // AT4G28520 // AT1G64520 // AT3G29810 // AT3G10110 // AT3G44750 // AT5G22650 // AT4G38680 // AT1G43170 // AT5G19620 // AT5G44120 // AT5G37510 // AT5G27540 // AT2G04030 // AT2G41630 // AT4G31160 // AT1G03890 // AT5G55940 // AT3G53700
GO:1902593	P	single-organism nuclear import	6	328	51	28362	4.7e-05	0.002	// AT1G07140 // AT1G27970 // AT2G16950 // AT5G20010 // AT5G53480 // AT2G30060
GO:0006606	P	protein import into nucleus	6	328	51	28362	4.7e-05	0.002	// AT1G07140 // AT1G27970 // AT2G16950 // AT5G20010 // AT5G53480 // AT2G30060
GO:0044744	P	protein targeting to nucleus	6	328	51	28362	4.7e-05	0.002	// AT1G07140 // AT1G27970 // AT2G16950 // AT5G20010 // AT5G53480 // AT2G30060
GO:0051170	P	nuclear import	6	328	53	28362	5.8e-05	0.0023	// AT1G07140 // AT1G27970 // AT2G16950 // AT5G20010 // AT5G53480 // AT2G30060
GO:0006418	P	tRNA aminoacylation for protein translation	6	328	55	28362	7e-05	0.0027	// AT1G72550 // AT4G10320 // AT3G02760 // AT5G26830 // AT1G29880 // AT4G31180
GO:0043038	P	amino acid activation	6	328	55	28362	7e-05	0.0027	// AT1G72550 // AT4G10320 // AT3G02760 // AT5G26830 // AT1G29880 // AT4G31180
GO:0043039	P	tRNA aminoacylation	6	328	55	28362	7e-05	0.0027	// AT1G72550 // AT4G10320 // AT3G02760 // AT5G26830 // AT1G29880 // AT4G31180
GO:0034504	P	protein localization to nucleus	6	328	56	28362	7.7e-05	0.0029	// AT1G07140 // AT1G27970 // AT2G16950 // AT5G20010 // AT5G53480 // AT2G30060
GO:0006413	P	translational initiation	8	328	114	28362	8.3e-05	0.0031	// AT4G19210 // AT4G11420 // AT1G54270 // AT2G46280 // AT3G02200 // AT1G17220 // AT1G53880 // AT2G24050
GO:0010154	P	fruit development	21	328	702	28362	0.0001	0.0038	// AT1G53500 // AT1G48130 // AT5G51430 // AT4G28520 // AT1G64520 // AT3G29810 // AT3G10110 // AT3G44750 // AT5G22650 // AT4G38680 // AT1G43170 // AT5G19620 // AT5G44120 // AT5G37510 // AT5G27540 // AT2G04030 // AT2G41630 // AT4G31160 // AT1G03890 // AT5G55940 // AT3G53700
GO:0045036	P	protein targeting to chloroplast	5	328	37	28362	0.00011	0.0041	// AT5G03940 // AT4G24280 // AT5G49910 // AT2G04030 // ATCG01130
GO:0072596	P	establishment of protein localization to chloroplast	5	328	37	28362	0.00011	0.0041	// AT5G03940 // AT4G24280 // AT5G49910 // AT2G04030 // ATCG01130
GO:0072598	P	protein localization to chloroplast	5	328	38	28362	0.00013	0.0045	// AT5G03940 // AT4G24280 // AT5G49910 // AT2G04030 // ATCG01130
GO:0006807	P	nitrogen compound metabolic process	101	328	6241	28362	0.00015	0.0053	// AT1G13440 // AT1G80270 // AT1G29880 // AT4G24620 // AT4G16150 // AT3G18680 // AT2G46280 // AT3G07630 // AT3G59760 // AT3G05500 // AT5G22650 // AT5G48545 // AT5G44480 // AT3G54360 // AT3G02200 // AT3G06790 // AT3G27060 // AT3G29360 // AT2G02560 // AT5G11880 // AT1G53880 // AT4G00620 // AT5G03740 // AT4G23600 // AT1G79440 // AT2G24050 // AT2G03820 // AT3G10050 // AT5G03300 // AT3G53700 // AT1G43…
GO:0048608	P	reproductive structure development	30	328	1265	28362	0.00021	0.0073	// AT3G29810 // AT3G44750 // AT4G24620 // AT1G03890 // AT5G51430 // AT1G53500 // AT4G23100 // AT5G56030 // AT3G53700 // AT3G10110 // AT1G43170 // AT5G37510 // AT2G04030 // AT2G41630 // AT5G37770 // AT2G06990 // AT5G22650 // AT5G44120 // AT4G28520 // AT1G64520 // AT5G48300 // AT5G27540 // AT5G19620 // AT4G31160 // AT5G55940 // AT2G02850 // AT4G38680 // AT3G54610 // AT2G02560 // AT1G48130
GO:0061458	P	reproductive system development	30	328	1265	28362	0.00021	0.0073	// AT3G29810 // AT3G44750 // AT4G24620 // AT1G03890 // AT5G51430 // AT1G53500 // AT4G23100 // AT5G56030 // AT3G53700 // AT3G10110 // AT1G43170 // AT5G37510 // AT2G04030 // AT2G41630 // AT5G37770 // AT2G06990 // AT5G22650 // AT5G44120 // AT4G28520 // AT1G64520 // AT5G48300 // AT5G27540 // AT5G19620 // AT4G31160 // AT5G55940 // AT2G02850 // AT4G38680 // AT3G54610 // AT2G02560 // AT1G48130
GO:0010431	P	seed maturation	6	328	69	28362	0.00022	0.0073	// AT5G44120 // AT4G28520 // AT3G44750 // AT1G48130 // AT1G03890 // AT5G22650
GO:0043933	P	macromolecular complex subunit organization	21	328	745	28362	0.00022	0.0073	// AT4G14570 // AT1G65440 // AT4G19210 // AT5G56030 // AT2G16950 // AT3G44750 // AT4G24690 // AT1G64520 // AT3G54610 // AT2G01600 // AT3G56190 // AT5G03940 // AT2G35630 // AT2G02560 // AT3G02200 // AT4G11420 // AT1G53750 // AT3G54360 // AT1G67120 // AT5G03740 // AT5G47880
GO:0071822	P	protein complex subunit organization	13	328	338	28362	0.00022	0.0073	// AT4G14570 // AT1G65440 // AT4G19210 // AT5G56030 // AT4G24690 // AT1G64520 // AT2G01600 // AT3G56190 // AT5G03940 // AT2G35630 // AT2G02560 // AT5G47880 // AT1G53750
GO:0051186	P	cofactor metabolic process	14	328	389	28362	0.00025	0.008	// AT1G13440 // AT1G55090 // AT1G74470 // AT5G14760 // AT3G21200 // AT5G51110 // AT5G50960 // AT2G30490 // AT5G20990 // AT4G27440 // AT3G17390 // AT2G40490 // AT4G24620 // AT4G00620
GO:0046394	P	carboxylic acid biosynthetic process	15	328	438	28362	0.00025	0.008	// AT3G12120 // AT4G24830 // AT1G53280 // AT2G20610 // AT5G28840 // AT5G21060 // AT2G43710 // AT5G46290 // AT5G11880 // AT3G07630 // AT3G14990 // AT5G53460 // AT5G10240 // AT4G39980 // AT2G27820
GO:0043648	P	dicarboxylic acid metabolic process	6	328	71	28362	0.00026	0.008	// AT2G47510 // AT5G11880 // AT1G79440 // AT5G53460 // AT4G39980 // AT4G00570
GO:0006950	P	response to stress	63	328	3506	28362	0.00029	0.0089	// AT1G13440 // AT2G47510 // AT1G10370 // AT4G23600 // AT2G02120 // AT3G01190 // AT2G18960 // AT4G38680 // AT1G79440 // AT3G03250 // AT3G17390 // AT2G20580 // AT3G60980 // AT2G30490 // AT4G39980 // AT1G19570 // AT2G22660 // AT4G23100 // AT5G56030 // AT4G34150 // AT1G52760 // AT5G20010 // AT3G12490 // AT4G34131 // AT1G71220 // AT4G35000 // AT2G46280 // AT5G37510 // AT1G56070 // AT2G04030 // AT3G55…
GO:0009117	P	nucleotide metabolic process	12	328	302	28362	0.00029	0.009	// AT1G13440 // AT3G18680 // AT5G48545 // AT5G03300 // AT1G55090 // AT5G14760 // AT3G27060 // AT2G18960 // AT2G42910 // AT5G37510 // AT5G20990 // AT4G24620
GO:0016192	P	vesicle-mediated transport	14	328	397	28362	0.00031	0.0093	// AT5G04850 // AT3G10640 // AT1G01960 // AT3G52850 // AT3G63460 // AT2G01600 // AT3G56190 // AT3G11730 // AT1G31780 // AT3G08530 // AT3G07680 // AT5G51430 // AT3G01340 // AT2G30050
GO:0006753	P	nucleoside phosphate metabolic process	12	328	305	28362	0.00032	0.0096	// AT1G13440 // AT3G18680 // AT5G48545 // AT5G03300 // AT1G55090 // AT5G14760 // AT3G27060 // AT2G18960 // AT2G42910 // AT5G37510 // AT5G20990 // AT4G24620
GO:0006979	P	response to oxidative stress	15	328	453	28362	0.00036	0.011	// AT1G13440 // AT2G47510 // AT4G23100 // AT5G67400 // AT1G52760 // AT3G01190 // AT2G21640 // AT3G12490 // AT4G35000 // AT5G37510 // AT5G37770 // AT1G05250 // AT3G14990 // AT3G60980 // AT1G19570
GO:0003006	P	developmental process involved in reproduction	33	328	1496	28362	0.00037	0.011	// AT2G47510 // AT3G29810 // AT3G44750 // AT4G24620 // AT1G03890 // AT5G51430 // AT1G53500 // AT4G23100 // AT5G56030 // AT3G53700 // AT3G10110 // AT1G43170 // AT5G48300 // AT5G37510 // AT2G04030 // AT2G41630 // AT3G59760 // AT2G06990 // AT5G22650 // AT5G44120 // AT4G28520 // AT1G64520 // AT5G37770 // AT5G27540 // AT5G19620 // AT5G55940 // AT2G02850 // AT4G38680 // AT3G54610 // AT1G08660 // AT4G31…
GO:0015980	P	energy derivation by oxidation of organic compounds	8	328	146	28362	0.00041	0.012	// AT2G47510 // AT2G42600 // AT4G39210 // AT5G48300 // AT3G03250 // AT4G38680 // AT1G03310 // AT5G37510
GO:0007264	P	small GTPase mediated signal transduction	7	328	116	28362	0.00055	0.016	// AT1G01960 // AT3G11730 // AT3G59920 // AT5G20010 // AT5G27540 // AT3G03120 // AT5G64813
GO:0048731	P	system development	39	328	1929	28362	0.00059	0.017	// AT2G47000 // AT1G10370 // AT3G29810 // AT3G44750 // AT4G38680 // AT1G03890 // AT5G51430 // AT1G15690 // AT1G53500 // AT4G24620 // AT5G56030 // AT3G53700 // AT3G10110 // AT1G43170 // AT5G37510 // AT2G02850 // AT2G04030 // AT2G41630 // AT5G37770 // AT2G06990 // AT1G65650 // AT5G22650 // AT5G44120 // AT4G28520 // AT1G64520 // AT5G48300 // AT5G27540 // AT5G19620 // AT4G23100 // AT3G54610 // AT4G31…
GO:1902578	P	single-organism localization	25	328	1040	28362	0.0006	0.017	// AT5G07320 // AT1G07140 // AT2G47000 // AT2G18960 // AT5G25760 // AT2G30060 // AT1G78570 // AT1G15690 // AT1G27970 // AT4G27140 // AT5G20010 // AT4G26210 // AT1G25490 // AT4G27160 // AT2G04030 // AT4G30600 // AT2G16950 // AT5G51430 // AT5G54740 // AT3G20320 // ATCG01130 // AT5G64080 // AT5G03940 // AT5G53480 // AT4G27170
GO:0051168	P	nuclear export	5	328	55	28362	0.00062	0.017	// AT2G03820 // AT1G07140 // AT4G19210 // AT5G20010 // AT3G10650
GO:1901137	P	carbohydrate derivative biosynthetic process	12	328	329	28362	0.00061	0.017	// AT1G71220 // AT1G73250 // AT5G03300 // AT4G21150 // AT2G47650 // AT5G44480 // AT3G27060 // AT2G18960 // AT3G29360 // AT1G08660 // AT1G03310 // AT3G07140
GO:0005976	P	polysaccharide metabolic process	14	328	432	28362	0.00069	0.019	// AT1G53840 // AT4G24620 // AT3G55800 // AT2G26440 // AT4G39210 // AT5G48300 // AT3G29810 // AT3G03250 // AT1G03310 // AT3G29360 // AT5G44480 // AT5G41040 // AT2G47550 // AT1G55850
GO:0009409	P	response to cold	13	328	384	28362	0.00072	0.019	// AT4G21150 // AT4G34150 // AT4G36020 // AT5G54770 // AT3G12490 // AT4G38680 // AT2G47730 // AT5G37770 // AT3G17390 // AT4G24280 // AT3G17020 // AT1G56070 // AT5G06290
GO:0001101	P	response to acid chemical	27	328	1181	28362	0.00076	0.02	// AT1G10370 // AT4G38680 // AT2G20580 // AT1G19570 // AT1G15690 // AT4G23100 // AT5G56030 // AT3G22850 // AT2G18960 // AT3G12490 // AT5G50600 // AT1G71220 // AT1G25490 // AT5G37770 // AT2G04030 // AT1G10940 // AT2G22660 // AT3G05500 // AT5G44120 // AT4G28520 // AT4G36020 // AT1G54490 // AT4G23600 // AT1G54040 // AT2G43710 // AT1G48130 // AT5G03740
GO:0006457	P	protein folding	10	328	247	28362	0.00081	0.021	// AT5G56030 // AT1G21080 // AT3G25220 // AT3G03960 // AT5G48580 // AT2G04030 // AT3G13470 // AT4G24280 // AT3G07770 // AT5G49910
GO:0044765	P	single-organism transport	24	328	1004	28362	0.00083	0.021	// AT5G07320 // AT1G07140 // AT2G47000 // AT2G18960 // AT5G25760 // AT2G30060 // AT1G78570 // AT1G15690 // AT1G27970 // AT4G27140 // AT5G20010 // AT4G26210 // AT1G25490 // AT4G27160 // AT2G04030 // AT4G30600 // AT2G16950 // AT5G54740 // AT3G20320 // ATCG01130 // AT5G64080 // AT5G03940 // AT5G53480 // AT4G27170
GO:0016051	P	carbohydrate biosynthetic process	12	328	342	28362	0.00085	0.022	// AT1G13440 // AT4G24620 // AT3G55800 // AT4G39210 // AT1G73250 // AT3G29810 // AT1G71220 // AT1G03310 // AT5G48300 // AT5G44480 // AT5G41040 // AT1G55850
GO:0009066	P	aspartate family amino acid metabolic process	5	328	60	28362	0.00089	0.022	// AT5G10240 // AT3G10050 // AT3G17390 // AT5G11880 // AT5G21060
GO:0009791	P	post-embryonic development	33	328	1576	28362	0.00089	0.022	// AT1G10370 // AT3G29810 // AT3G44750 // AT4G24620 // AT1G03890 // AT5G51430 // AT1G53500 // AT4G23100 // AT5G56030 // AT3G53700 // AT3G10110 // AT1G43170 // AT5G37510 // AT5G64813 // AT2G04030 // AT2G41630 // AT5G37770 // AT2G06990 // AT5G22650 // AT5G44120 // AT4G28520 // AT1G64520 // AT5G48300 // AT5G27540 // AT5G19620 // AT4G31160 // AT5G55940 // AT2G02850 // AT4G38680 // AT3G21200 // AT3G54…
GO:0033692	P	cellular polysaccharide biosynthetic process	8	328	171	28362	0.0011	0.027	// AT3G55800 // AT4G39210 // AT5G48300 // AT3G29810 // AT1G03310 // AT5G44480 // AT5G41040 // AT1G55850
GO:0009808	P	lignin metabolic process	6	328	95	28362	0.0011	0.027	// AT1G05250 // AT4G36220 // AT1G52760 // AT2G30490 // AT4G34230 // AT3G17390
GO:0006725	P	cellular aromatic compound metabolic process	75	328	4588	28362	0.0011	0.027	// AT1G13440 // AT5G62190 // AT2G32070 // AT2G43970 // AT1G65440 // AT4G10320 // AT1G73250 // AT3G44750 // AT4G38680 // AT2G27820 // AT1G80270 // AT4G34830 // AT4G27440 // AT3G17390 // AT3G14990 // AT2G40490 // AT3G19170 // AT4G24620 // AT4G39980 // AT4G16150 // AT3G18680 // AT4G23100 // AT3G02760 // AT5G14760 // AT3G53700 // AT1G52760 // AT2G47650 // AT2G18960 // AT3G03250 // AT2G30490 // AT4G34…
GO:0009108	P	coenzyme biosynthetic process	7	328	134	28362	0.0012	0.03	// AT1G55090 // AT5G14760 // AT5G51110 // AT2G30490 // AT3G17390 // AT5G20990 // AT4G00620
GO:0044767	P	single-organism developmental process	55	328	3131	28362	0.0012	0.03	// AT2G47000 // AT1G10370 // AT5G64813 // AT3G29810 // AT3G44750 // AT4G38680 // AT1G26820 // AT1G03890 // AT5G51430 // AT5G53460 // AT1G15690 // AT1G53500 // AT4G24620 // AT5G56030 // AT3G53700 // AT3G10110 // AT3G03250 // AT2G30490 // AT1G43170 // AT5G48300 // AT5G37510 // AT2G02850 // AT2G04030 // AT2G41630 // AT3G59760 // AT2G06990 // AT1G65650 // AT5G22650 // AT5G44120 // AT4G28520 // AT1G64…
GO:0005982	P	starch metabolic process	5	328	66	28362	0.0013	0.031	// AT4G39210 // AT1G03310 // AT5G48300 // AT4G24620 // AT3G55800
GO:0005996	P	monosaccharide metabolic process	6	328	99	28362	0.0013	0.031	// AT1G13440 // AT2G47650 // AT5G44480 // AT1G73250 // AT3G55800 // AT4G24620
GO:1901360	P	organic cyclic compound metabolic process	76	328	4700	28362	0.0014	0.032	// AT1G13440 // AT5G62190 // AT2G32070 // AT2G43970 // AT1G65440 // AT1G54490 // AT4G10320 // AT1G73250 // AT3G44750 // AT4G38680 // AT2G27820 // AT1G80270 // AT4G34830 // AT4G27440 // AT3G17390 // AT3G14990 // AT2G40490 // AT3G19170 // AT4G24620 // AT4G39980 // AT4G16150 // AT3G18680 // AT4G23100 // AT3G02760 // AT5G14760 // AT3G53700 // AT1G52760 // AT2G47650 // AT2G18960 // AT3G03250 // AT5G50…
GO:0009165	P	nucleotide biosynthetic process	7	328	137	28362	0.0014	0.032	// AT3G18680 // AT5G03300 // AT1G55090 // AT5G14760 // AT3G27060 // AT2G18960 // AT2G42910
GO:0006091	P	generation of precursor metabolites and energy	12	328	364	28362	0.0014	0.032	// AT1G13440 // AT2G47510 // AT2G42600 // AT4G39210 // AT3G21200 // AT5G48300 // AT3G03250 // AT4G38680 // AT1G03310 // AT5G37510 // AT2G47940 // AT4G24620
GO:0034622	P	cellular macromolecular complex assembly	12	328	365	28362	0.0014	0.033	// AT5G56030 // AT2G16950 // AT1G64520 // AT2G01600 // AT5G03940 // AT2G35630 // AT2G02560 // AT4G24690 // AT4G11420 // AT1G53750 // AT1G67120 // AT3G02200
GO:1901293	P	nucleoside phosphate biosynthetic process	7	328	139	28362	0.0015	0.034	// AT3G18680 // AT5G03300 // AT1G55090 // AT5G14760 // AT3G27060 // AT2G18960 // AT2G42910
GO:0032502	P	developmental process	56	328	3233	28362	0.0015	0.034	// AT2G47510 // AT2G47000 // AT1G10370 // AT5G64813 // AT3G29810 // AT3G44750 // AT4G38680 // AT1G26820 // AT1G03890 // AT5G51430 // AT5G53460 // AT1G15690 // AT1G53500 // AT4G24620 // AT5G56030 // AT3G53700 // AT3G10110 // AT3G03250 // AT2G30490 // AT1G43170 // AT5G48300 // AT5G37510 // AT2G02850 // AT2G04030 // AT2G41630 // AT3G59760 // AT2G06990 // AT1G65650 // AT5G22650 // AT5G44120 // AT4G28…
GO:0044707	P	single-multicellular organism process	51	328	2875	28362	0.0015	0.034	// AT2G47000 // AT1G10370 // AT5G64813 // AT3G29810 // AT3G44750 // AT4G38680 // AT1G03890 // AT5G51430 // AT1G15690 // AT1G53500 // AT4G24620 // AT5G56030 // AT3G53700 // AT3G10110 // AT3G03250 // AT2G30490 // AT1G43170 // AT5G37510 // AT2G02850 // AT2G04030 // AT2G41630 // AT5G37770 // AT2G06990 // AT1G65650 // AT5G22650 // AT5G44120 // AT4G28520 // AT1G64520 // AT5G48300 // AT5G27540 // AT5G19…
GO:0055086	P	nucleobase-containing small molecule metabolic process	12	328	370	28362	0.0016	0.035	// AT1G13440 // AT3G18680 // AT5G48545 // AT5G03300 // AT1G55090 // AT5G14760 // AT3G27060 // AT2G18960 // AT2G42910 // AT5G37510 // AT5G20990 // AT4G24620
GO:0044264	P	cellular polysaccharide metabolic process	10	328	273	28362	0.0017	0.036	// AT4G24620 // AT3G55800 // AT4G39210 // AT5G48300 // AT3G29810 // AT3G03250 // AT1G03310 // AT5G44480 // AT5G41040 // AT1G55850
GO:0032501	P	multicellular organismal process	53	328	3032	28362	0.0017	0.036	// AT2G47510 // AT2G47000 // AT1G10370 // AT5G64813 // AT3G29810 // AT3G44750 // AT4G38680 // AT1G03890 // AT5G51430 // AT1G15690 // AT1G53500 // AT4G24620 // AT5G56030 // AT3G53700 // AT3G10110 // AT3G03250 // AT2G30490 // AT1G43170 // AT5G48300 // AT5G37510 // AT2G02850 // AT2G04030 // AT2G41630 // AT3G59760 // AT2G06990 // AT1G65650 // AT5G22650 // AT5G44120 // AT4G28520 // AT1G64520 // AT5G37…
GO:0065003	P	macromolecular complex assembly	13	328	424	28362	0.0017	0.036	// AT4G14570 // AT5G56030 // AT2G16950 // AT1G64520 // AT2G01600 // AT5G03940 // AT2G35630 // AT2G02560 // AT4G24690 // AT4G11420 // AT1G53750 // AT1G67120 // AT3G02200
GO:0022414	P	reproductive process	34	328	1715	28362	0.0018	0.039	// AT2G47510 // AT3G29810 // AT3G44750 // AT4G24620 // AT1G03890 // AT5G51430 // AT1G53500 // AT4G23100 // AT5G56030 // AT3G53700 // AT3G10110 // AT1G43170 // AT5G48300 // AT5G37510 // AT2G04030 // AT2G41630 // AT3G59760 // AT2G06990 // AT5G22650 // AT5G44120 // AT4G28520 // AT1G64520 // AT5G37770 // AT5G27540 // AT5G19620 // AT5G55940 // AT2G02850 // AT4G38680 // AT3G54610 // AT1G08660 // AT4G31…
GO:0019318	P	hexose metabolic process	5	328	72	28362	0.0019	0.04	// AT1G13440 // AT5G44480 // AT4G24620 // AT1G73250 // AT3G55800
GO:0000003	P	reproduction	34	328	1721	28362	0.0019	0.04	// AT2G47510 // AT3G29810 // AT3G44750 // AT4G24620 // AT1G03890 // AT5G51430 // AT1G53500 // AT4G23100 // AT5G56030 // AT3G53700 // AT3G10110 // AT1G43170 // AT5G48300 // AT5G37510 // AT2G04030 // AT2G41630 // AT3G59760 // AT2G06990 // AT5G22650 // AT5G44120 // AT4G28520 // AT1G64520 // AT5G37770 // AT5G27540 // AT5G19620 // AT5G55940 // AT2G02850 // AT4G38680 // AT3G54610 // AT1G08660 // AT4G31…
GO:0045454	P	cell redox homeostasis	7	328	147	28362	0.002	0.042	// AT3G15660 // AT4G04610 // AT1G48130 // AT4G29670 // AT5G06290 // AT1G48030 // AT2G38270
GO:0006790	P	sulfur compound metabolic process	10	328	286	28362	0.0023	0.047	// AT1G10370 // AT5G48545 // AT5G54770 // AT2G20610 // AT1G54040 // AT5G50960 // AT4G04610 // AT4G23100 // AT3G17390 // AT3G14990
GO:0034660	P	ncRNA metabolic process	11	328	337	28362	0.0024	0.048	// AT5G48240 // AT1G72550 // AT4G10320 // AT1G67120 // AT3G02760 // AT4G25730 // AT5G26830 // AT1G29880 // AT4G31180 // AT3G19760 // AT1G54490
GO:0044702	P	single organism reproductive process	31	328	1544	28362	0.0024	0.048	// AT3G29810 // AT3G44750 // AT4G24620 // AT1G03890 // AT5G51430 // AT1G53500 // AT4G23100 // AT5G56030 // AT3G53700 // AT3G10110 // AT1G43170 // AT5G37510 // AT2G04030 // AT2G41630 // AT3G59760 // AT2G06990 // AT5G22650 // AT5G44120 // AT4G28520 // AT1G64520 // AT5G37770 // AT5G27540 // AT5G19620 // AT5G55940 // AT2G02850 // AT4G38680 // AT3G54610 // AT1G08660 // AT4G31160 // AT1G48130 // AT3G04…
GO:0044085	P	cellular component biogenesis	24	328	1095	28362	0.0025	0.051	// AT4G14570 // AT3G29810 // AT5G50960 // AT1G53750 // AT2G03820 // AT5G56030 // AT5G20010 // AT4G25730 // AT4G11420 // AT3G19760 // AT5G48240 // AT2G16950 // AT1G64520 // AT4G24690 // AT2G01600 // AT2G35630 // AT5G41040 // AT1G29070 // AT3G02200 // AT4G19210 // AT1G55850 // AT5G03940 // AT2G02560 // AT1G67120
GO:0044723	P	single-organism carbohydrate metabolic process	16	328	613	28362	0.0026	0.052	// AT1G13440 // AT1G71220 // AT4G24620 // AT3G55800 // AT4G21150 // AT2G47650 // AT4G39210 // AT1G73250 // AT3G29810 // AT3G03250 // AT1G08660 // AT1G03310 // AT5G48300 // AT5G44480 // AT5G41040 // AT1G55850
GO:0009735	P	response to cytokinin	9	328	244	28362	0.0027	0.052	// AT2G47000 // AT3G22640 // AT4G28520 // AT1G64520 // AT4G35000 // AT5G46290 // AT2G40490 // AT5G53460 // AT1G56070
GO:0007275	P	multicellular organism development	49	328	2811	28362	0.0027	0.053	// AT2G47000 // AT1G10370 // AT5G64813 // AT3G29810 // AT3G44750 // AT4G38680 // AT1G03890 // AT5G51430 // AT1G15690 // AT1G53500 // AT4G24620 // AT5G56030 // AT3G53700 // AT3G10110 // AT3G03250 // AT2G30490 // AT1G43170 // AT5G37510 // AT2G02850 // AT2G04030 // AT2G41630 // AT5G37770 // AT2G06990 // AT1G65650 // AT5G22650 // AT5G44120 // AT4G28520 // AT1G64520 // AT5G48300 // AT5G27540 // AT5G19…
GO:0009408	P	response to heat	8	328	199	28362	0.0027	0.053	// AT4G23100 // AT5G56030 // AT1G64520 // AT5G37770 // AT5G49910 // AT2G04030 // AT1G79440 // AT1G54490
GO:0009725	P	response to hormone	32	328	1631	28362	0.0029	0.056	// AT2G47000 // AT1G10370 // AT2G18960 // AT4G38680 // AT2G40490 // AT5G53460 // AT3G55120 // AT1G19570 // AT2G22660 // AT4G23100 // AT3G22850 // AT2G02560 // AT5G50600 // AT4G35000 // AT1G25490 // AT5G37770 // AT5G13370 // AT1G56070 // AT5G44120 // AT3G22640 // AT4G28520 // AT1G64520 // AT1G78570 // AT1G54490 // AT4G23600 // AT1G54040 // AT4G27440 // AT2G43710 // AT5G46290 // AT1G10940 // AT5G20…
GO:0009414	P	response to water deprivation	11	328	347	28362	0.003	0.056	// AT1G10370 // AT5G56030 // AT4G36020 // AT2G18960 // AT3G12490 // AT4G38680 // AT1G48130 // AT2G04030 // AT3G05500 // AT5G03740 // AT1G15690
GO:0000271	P	polysaccharide biosynthetic process	8	328	202	28362	0.003	0.057	// AT3G55800 // AT4G39210 // AT5G48300 // AT3G29810 // AT1G03310 // AT5G44480 // AT5G41040 // AT1G55850
GO:0009250	P	glucan biosynthetic process	6	328	120	28362	0.0033	0.063	// AT4G39210 // AT5G48300 // AT3G29810 // AT1G03310 // AT3G55800 // AT1G55850
GO:0009699	P	phenylpropanoid biosynthetic process	6	328	121	28362	0.0035	0.065	// AT4G36220 // AT1G52760 // AT2G30490 // AT4G34230 // AT3G17390 // AT5G41040
GO:0009415	P	response to water	11	328	355	28362	0.0035	0.065	// AT1G10370 // AT5G56030 // AT4G36020 // AT2G18960 // AT3G12490 // AT4G38680 // AT1G48130 // AT2G04030 // AT3G05500 // AT5G03740 // AT1G15690
GO:0009698	P	phenylpropanoid metabolic process	7	328	164	28362	0.0036	0.067	// AT1G05250 // AT4G36220 // AT1G52760 // AT2G30490 // AT4G34230 // AT3G17390 // AT5G41040
GO:0048856	P	anatomical structure development	53	328	3146	28362	0.0037	0.067	// AT2G47510 // AT2G47000 // AT1G10370 // AT5G64813 // AT3G29810 // AT3G44750 // AT4G38680 // AT1G03890 // AT5G51430 // AT1G15690 // AT1G53500 // AT4G24620 // AT5G56030 // AT3G53700 // AT3G10110 // AT3G03250 // AT2G30490 // AT1G43170 // AT5G48300 // AT5G37510 // AT2G02850 // AT2G04030 // AT2G41630 // AT3G59760 // AT2G06990 // AT1G65650 // AT5G22650 // AT5G44120 // AT4G28520 // AT1G64520 // AT5G37…
GO:0006970	P	response to osmotic stress	16	328	636	28362	0.0037	0.067	// AT2G47510 // AT1G10370 // AT5G56030 // AT4G36020 // AT4G23600 // AT5G20010 // AT3G12490 // AT2G46280 // AT2G47730 // AT3G03250 // AT2G04030 // AT1G10940 // AT1G15690 // AT2G38710 // AT5G03740 // AT2G22660
GO:0019637	P	organophosphate metabolic process	14	328	524	28362	0.0039	0.07	// AT1G13440 // AT3G18680 // AT5G48545 // AT5G03300 // AT1G55090 // AT5G14760 // AT3G27060 // AT2G18960 // AT5G20990 // AT3G07140 // AT2G42910 // AT5G37510 // AT3G55800 // AT4G24620
GO:0022607	P	cellular component assembly	15	328	586	28362	0.0042	0.074	// AT4G14570 // AT5G56030 // AT2G16950 // AT4G24690 // AT1G64520 // AT3G29810 // AT2G01600 // AT5G03940 // AT2G35630 // AT2G02560 // AT5G50960 // AT4G11420 // AT1G53750 // AT1G67120 // AT3G02200
GO:0072593	P	reactive oxygen species metabolic process	7	328	169	28362	0.0043	0.075	// AT1G37130 // AT5G67400 // AT3G01190 // AT4G35000 // AT5G37770 // AT1G05250 // AT1G79440
GO:0006732	P	coenzyme metabolic process	9	328	264	28362	0.0044	0.077	// AT1G13440 // AT1G55090 // AT5G14760 // AT5G51110 // AT2G30490 // AT3G17390 // AT5G20990 // AT4G24620 // AT4G00620
GO:0044042	P	glucan metabolic process	8	328	218	28362	0.0047	0.081	// AT4G39210 // AT5G48300 // AT3G29810 // AT3G03250 // AT1G03310 // AT3G55800 // AT4G24620 // AT1G55850
GO:0006073	P	cellular glucan metabolic process	8	328	218	28362	0.0047	0.081	// AT4G39210 // AT5G48300 // AT3G29810 // AT3G03250 // AT1G03310 // AT3G55800 // AT4G24620 // AT1G55850
GO:0044248	P	cellular catabolic process	22	328	1024	28362	0.0047	0.082	// AT1G07140 // AT1G10370 // AT3G01190 // AT2G05840 // AT2G20580 // AT1G79440 // AT2G03820 // AT2G32070 // AT4G35000 // AT5G65110 // AT2G47730 // AT2G06990 // AT1G65650 // AT1G64520 // AT1G05250 // AT1G53750 // AT3G14990 // AT1G54490 // AT5G25760 // AT1G53280 // AT5G67400 // AT1G54040
GO:0034637	P	cellular carbohydrate biosynthetic process	8	328	219	28362	0.0048	0.082	// AT3G55800 // AT4G39210 // AT5G48300 // AT3G29810 // AT1G03310 // AT5G44480 // AT5G41040 // AT1G55850
GO:1901700	P	response to oxygen-containing compound	30	328	1557	28362	0.005	0.085	// AT1G10370 // AT4G38680 // AT2G20580 // AT1G19570 // AT1G15690 // AT4G23100 // AT5G56030 // AT3G22850 // AT1G52760 // AT2G18960 // AT3G12490 // AT5G50600 // AT1G71220 // AT4G35000 // AT1G25490 // AT5G37770 // AT2G04030 // AT1G10940 // AT2G22660 // AT3G05500 // AT5G44120 // AT4G28520 // AT4G36020 // AT2G22490 // AT1G54490 // AT4G23600 // AT1G54040 // AT2G43710 // AT1G48130 // AT5G03740
GO:0008652	P	cellular amino acid biosynthetic process	6	328	132	28362	0.0052	0.088	// AT4G24830 // AT5G21060 // AT2G27820 // AT5G11880 // AT3G07630 // AT5G10240
GO:0009056	P	catabolic process	28	328	1430	28362	0.0054	0.09	// AT1G13440 // AT1G07140 // AT1G10370 // AT3G01190 // AT2G05840 // AT1G79440 // AT2G20580 // AT4G24620 // AT2G03820 // AT2G32070 // AT4G35000 // AT5G65110 // AT2G47730 // AT2G47940 // AT2G06990 // AT1G65650 // AT1G64520 // AT1G05250 // AT1G53750 // AT3G14990 // AT1G54490 // AT5G25760 // AT1G53280 // AT5G67400 // AT1G53840 // AT2G26440 // AT1G54040 // AT2G47550
GO:0006399	P	tRNA metabolic process	6	328	135	28362	0.0058	0.096	// AT1G72550 // AT4G10320 // AT3G02760 // AT5G26830 // AT1G29880 // AT4G31180
GO:0042440	P	pigment metabolic process	7	328	181	28362	0.0061	0.1	// AT1G64520 // AT4G27440 // AT1G71220 // AT1G74470 // AT3G21200 // AT2G40490 // AT1G78570
GO:0009719	P	response to endogenous stimulus	32	328	1732	28362	0.0068	0.11	// AT2G47000 // AT1G10370 // AT2G18960 // AT4G38680 // AT2G40490 // AT5G53460 // AT3G55120 // AT1G19570 // AT2G22660 // AT4G23100 // AT3G22850 // AT2G02560 // AT5G50600 // AT4G35000 // AT1G25490 // AT5G37770 // AT5G13370 // AT1G56070 // AT5G44120 // AT3G22640 // AT4G28520 // AT1G64520 // AT1G78570 // AT1G54490 // AT4G23600 // AT1G54040 // AT4G27440 // AT2G43710 // AT5G46290 // AT1G10940 // AT5G20…
GO:0006461	P	protein complex assembly	9	328	287	28362	0.0074	0.12	// AT4G14570 // AT5G56030 // AT1G64520 // AT2G01600 // AT5G03940 // AT2G35630 // AT2G02560 // AT4G24690 // AT1G53750
GO:0010033	P	response to organic substance	36	328	2023	28362	0.0074	0.12	// AT2G47000 // AT1G10370 // AT2G18960 // AT4G38680 // AT2G40490 // AT2G20580 // AT5G53460 // AT3G55120 // AT5G13370 // AT2G22660 // AT4G23100 // AT3G22850 // AT2G02560 // AT5G50600 // AT1G71220 // AT4G35000 // AT1G25490 // AT5G37770 // AT1G19570 // AT1G56070 // AT5G44120 // AT3G22640 // AT4G28520 // AT1G64520 // AT2G22490 // AT1G53750 // AT1G78570 // AT1G54490 // AT4G23600 // AT1G54040 // AT4G27…
GO:0006996	P	organelle organization	26	328	1335	28362	0.0077	0.12	// AT1G07140 // AT1G79850 // AT3G01340 // AT3G44750 // AT5G25760 // AT5G51430 // AT2G03820 // AT2G47940 // AT3G05500 // AT3G24590 // AT1G65440 // AT4G36020 // AT5G27540 // AT5G19620 // AT1G30680 // AT2G35630 // AT3G54360 // AT2G30050 // AT4G38680 // ATMG00080 // AT3G54610 // AT5G46290 // AT5G03740 // AT3G13470 // AT1G67120 // AT3G10650
GO:0022613	P	ribonucleoprotein complex biogenesis	11	328	399	28362	0.008	0.13	// AT2G03820 // AT4G19210 // AT5G48240 // AT2G16950 // AT4G11420 // AT1G67120 // AT5G20010 // AT4G25730 // AT1G29070 // AT3G19760 // AT3G02200
GO:0009651	P	response to salt stress	14	328	574	28362	0.0082	0.13	// AT2G47510 // AT1G10370 // AT5G56030 // AT4G36020 // AT4G23600 // AT5G20010 // AT3G03250 // AT2G46280 // AT2G47730 // AT2G04030 // AT1G10940 // AT2G38710 // AT5G03740 // AT1G15690
GO:0090407	P	organophosphate biosynthetic process	9	328	293	28362	0.0083	0.13	// AT3G18680 // AT5G03300 // AT1G55090 // AT5G14760 // AT3G27060 // AT2G18960 // AT3G07140 // AT2G42910 // AT5G20990
GO:0070271	P	protein complex biogenesis	9	328	294	28362	0.0085	0.13	// AT4G14570 // AT5G56030 // AT1G64520 // AT2G01600 // AT5G03940 // AT2G35630 // AT2G02560 // AT4G24690 // AT1G53750
GO:0046148	P	pigment biosynthetic process	6	328	148	28362	0.0087	0.14	// AT1G64520 // AT4G27440 // AT1G74470 // AT3G21200 // AT2G40490 // AT1G78570
GO:0043623	P	cellular protein complex assembly	7	328	197	28362	0.0093	0.14	// AT5G56030 // AT1G64520 // AT2G01600 // AT5G03940 // AT2G02560 // AT4G24690 // AT2G35630
GO:0021700	P	developmental maturation	7	328	199	28362	0.0098	0.15	// AT2G47000 // AT5G44120 // AT4G28520 // AT3G44750 // AT1G48130 // AT1G03890 // AT5G22650
GO:0010876	P	lipid localization	7	328	199	28362	0.0098	0.15	// AT5G54740 // AT4G27140 // AT5G64080 // AT4G27160 // AT4G27170 // AT3G20320 // AT3G05500
GO:0009812	P	flavonoid metabolic process	5	328	109	28362	0.01	0.15	// AT1G71220 // AT1G64520 // AT3G51240 // AT1G78570 // AT3G55120
GO:0048609	P	multicellular organismal reproductive process	6	328	153	28362	0.01	0.15	// AT5G44120 // AT4G28520 // AT3G44750 // AT1G48130 // AT1G03890 // AT5G22650
GO:0009150	P	purine ribonucleotide metabolic process	7	328	202	28362	0.011	0.16	// AT1G13440 // AT5G48545 // AT5G03300 // AT2G18960 // AT5G37510 // AT5G20990 // AT4G24620
GO:0044764	P	multi-organism cellular process	6	328	156	28362	0.011	0.16	// AT3G22640 // AT5G03300 // AT3G44750 // AT2G43710 // AT4G24280 // AT5G22650
GO:0006163	P	purine nucleotide metabolic process	7	328	204	28362	0.011	0.16	// AT1G13440 // AT5G48545 // AT5G03300 // AT2G18960 // AT5G37510 // AT5G20990 // AT4G24620
GO:0009793	P	embryo development ending in seed dormancy	12	328	478	28362	0.011	0.17	// AT5G55940 // AT4G28520 // AT1G64520 // AT3G10110 // AT5G27540 // AT1G43170 // AT5G19620 // AT5G37510 // AT2G04030 // AT3G53700 // AT4G31160 // AT5G51430
GO:0044272	P	sulfur compound biosynthetic process	5	328	113	28362	0.012	0.17	// AT3G14990 // AT5G54770 // AT4G23100 // AT2G20610 // AT3G17390
GO:0032504	P	multicellular organism reproduction	6	328	160	28362	0.012	0.18	// AT5G44120 // AT4G28520 // AT3G44750 // AT1G48130 // AT1G03890 // AT5G22650
GO:0015931	P	nucleobase-containing compound transport	5	328	115	28362	0.012	0.18	// AT5G07320 // AT1G07140 // AT2G30060 // AT3G10650 // AT2G30050
GO:0061024	P	membrane organization	7	328	212	28362	0.013	0.19	// AT4G30600 // AT3G01340 // AT3G56190 // AT5G03940 // AT2G35630 // AT3G24590 // AT2G30050
GO:0019748	P	secondary metabolic process	12	328	492	28362	0.014	0.2	// AT1G10370 // AT3G17390 // AT4G36220 // AT1G52760 // AT2G20610 // AT1G54040 // AT2G30490 // AT4G34230 // AT4G23100 // AT2G47730 // AT1G05250 // AT5G41040
GO:0044238	P	primary metabolic process	134	328	9890	28362	0.015	0.21	// AT1G13440 // AT2G47510 // AT5G24970 // AT1G80270 // AT4G24620 // AT4G16150 // AT3G18680 // AT1G71220 // AT1G25490 // AT5G50600 // AT2G46280 // AT3G07630 // AT3G59760 // AT1G65650 // AT5G22650 // AT5G48545 // AT5G44480 // AT1G64520 // AT5G48300 // AT1G03310 // AT2G24200 // AT3G23510 // AT3G54360 // AT5G41040 // AT3G02200 // AT3G06790 // AT1G67120 // AT3G27060 // AT3G29360 // AT2G43710 // AT5G46…
GO:0009416	P	response to light stimulus	16	328	744	28362	0.015	0.21	// AT1G10370 // AT1G37130 // AT4G36220 // AT1G64520 // AT5G48300 // AT2G27820 // AT3G54610 // AT2G30490 // AT3G51240 // AT5G37770 // AT2G04030 // AT1G79440 // AT3G55120 // AT1G48030 // AT5G64813 // AT5G10240
GO:0051704	P	multi-organism process	29	328	1631	28362	0.016	0.22	// AT1G13440 // AT2G47510 // AT2G02120 // AT3G44750 // AT4G39980 // AT1G19570 // AT1G08660 // AT4G23100 // AT5G56030 // AT2G43710 // AT4G34131 // AT2G47730 // AT2G41630 // AT3G55800 // AT3G59760 // AT5G22650 // AT1G73620 // AT3G22640 // AT5G03300 // AT5G27540 // AT2G02850 // AT5G06290 // AT1G37130 // AT2G26440 // AT1G54040 // AT1G47540 // AT3G04080 // AT4G24280 // AT4G31180
GO:0009259	P	ribonucleotide metabolic process	7	328	221	28362	0.016	0.23	// AT1G13440 // AT5G48545 // AT5G03300 // AT2G18960 // AT5G37510 // AT5G20990 // AT4G24620
GO:0006869	P	lipid transport	6	328	174	28362	0.018	0.25	// AT5G54740 // AT4G27140 // AT5G64080 // AT4G27160 // AT4G27170 // AT3G20320
GO:0009790	P	embryo development	13	328	571	28362	0.018	0.25	// AT5G51430 // AT4G28520 // AT1G64520 // AT3G10110 // AT5G27540 // AT1G43170 // AT5G19620 // AT5G46290 // AT5G37510 // AT2G04030 // AT3G53700 // AT4G31160 // AT5G55940
GO:0080167	P	response to karrikin	5	328	128	28362	0.019	0.26	// AT1G10370 // AT2G27820 // AT2G30490 // AT2G47730 // AT3G55120
GO:0006733	P	oxidoreduction coenzyme metabolic process	5	328	130	28362	0.02	0.27	// AT1G13440 // AT1G55090 // AT4G24620 // AT5G14760 // AT2G30490
GO:0009314	P	response to radiation	16	328	772	28362	0.02	0.27	// AT1G10370 // AT1G37130 // AT4G36220 // AT1G64520 // AT5G48300 // AT2G27820 // AT3G54610 // AT2G30490 // AT3G51240 // AT5G37770 // AT2G04030 // AT1G79440 // AT3G55120 // AT1G48030 // AT5G64813 // AT5G10240
GO:0034641	P	cellular nitrogen compound metabolic process	83	328	5805	28362	0.02	0.28	// AT1G13440 // AT5G62190 // AT1G10370 // AT2G43970 // AT1G65440 // AT1G54490 // AT4G10320 // AT1G73250 // AT3G44750 // AT4G38680 // AT1G80270 // AT4G34830 // AT4G27440 // AT3G14990 // AT2G40490 // AT3G19170 // AT4G24620 // AT1G72550 // AT2G24050 // AT4G16150 // AT3G18680 // AT4G23100 // AT1G78570 // AT5G03300 // AT3G02760 // AT5G14760 // AT3G53700 // AT1G17220 // AT2G47650 // AT2G18960 // AT3G03…
GO:0072521	P	purine-containing compound metabolic process	7	328	233	28362	0.021	0.28	// AT1G13440 // AT5G48545 // AT5G03300 // AT2G18960 // AT5G37510 // AT5G20990 // AT4G24620
GO:0044262	P	cellular carbohydrate metabolic process	10	328	407	28362	0.023	0.3	// AT4G24620 // AT3G55800 // AT4G39210 // AT5G48300 // AT3G29810 // AT3G03250 // AT1G03310 // AT5G44480 // AT5G41040 // AT1G55850
GO:0046483	P	heterocycle metabolic process	65	328	4433	28362	0.025	0.34	// AT1G13440 // AT5G62190 // AT2G43970 // AT1G65440 // AT4G10320 // AT1G73250 // AT3G44750 // AT4G38680 // AT1G80270 // AT4G34830 // AT4G27440 // AT3G14990 // AT2G40490 // AT3G19170 // AT4G24620 // AT4G16150 // AT3G18680 // AT4G23100 // AT1G72550 // AT5G14760 // AT3G53700 // AT2G47650 // AT2G18960 // AT3G03250 // AT2G32070 // AT3G02760 // AT1G54270 // AT5G37510 // AT1G54490 // AT2G41630 // AT2G06…
GO:0019693	P	ribose phosphate metabolic process	7	328	245	28362	0.026	0.35	// AT1G13440 // AT5G48545 // AT5G03300 // AT2G18960 // AT5G37510 // AT5G20990 // AT4G24620
GO:0032787	P	monocarboxylic acid metabolic process	11	328	481	28362	0.027	0.36	// AT1G13440 // AT3G12120 // AT5G65110 // AT1G53280 // AT2G20610 // AT5G25760 // AT2G43710 // AT5G46290 // AT3G14990 // AT4G24620 // AT4G00570
GO:0040007	P	growth	14	328	678	28362	0.029	0.38	// AT2G47000 // AT1G10370 // AT3G29810 // AT2G20610 // AT5G27540 // AT2G30490 // AT1G08660 // AT5G47880 // AT2G41630 // AT3G59760 // AT5G53460 // AT5G51430 // AT3G05500 // AT1G54490
GO:0046128	P	purine ribonucleoside metabolic process	6	328	197	28362	0.03	0.39	// AT1G13440 // AT5G03300 // AT2G18960 // AT5G37510 // AT5G20990 // AT4G24620
GO:0045229	P	external encapsulating structure organization	12	328	551	28362	0.03	0.39	// AT4G23100 // AT1G78570 // AT2G26440 // AT1G53840 // AT3G29810 // AT3G29360 // AT5G44480 // AT3G03250 // AT1G05250 // AT5G41040 // AT2G47550 // AT1G55850
GO:0045488	P	pectin metabolic process	5	328	147	28362	0.031	0.4	// AT1G53840 // AT5G41040 // AT2G47550 // AT3G29360 // AT2G26440
GO:0044550	P	secondary metabolite biosynthetic process	8	328	311	28362	0.031	0.4	// AT4G23100 // AT4G36220 // AT1G52760 // AT2G20610 // AT2G30490 // AT4G34230 // AT3G17390 // AT5G41040
GO:0010393	P	galacturonan metabolic process	5	328	148	28362	0.032	0.4	// AT1G53840 // AT5G41040 // AT2G47550 // AT3G29360 // AT2G26440
GO:0042278	P	purine nucleoside metabolic process	6	328	200	28362	0.032	0.4	// AT1G13440 // AT5G03300 // AT2G18960 // AT5G37510 // AT5G20990 // AT4G24620
GO:0071669	P	plant-type cell wall organization or biogenesis	7	328	256	28362	0.032	0.41	// AT2G03820 // AT3G29810 // AT3G29360 // AT1G05250 // AT2G35630 // AT5G41040 // AT1G55850
GO:0019725	P	cellular homeostasis	8	328	314	28362	0.033	0.41	// AT3G15660 // AT4G04610 // AT1G48130 // AT1G66240 // AT4G29670 // AT5G06290 // AT1G48030 // AT2G38270
GO:0009116	P	nucleoside metabolic process	7	328	258	28362	0.033	0.42	// AT1G13440 // AT5G03300 // AT2G18960 // AT2G42910 // AT5G37510 // AT5G20990 // AT4G24620
GO:0044403	P	symbiosis, encompassing mutualism through parasitism	5	328	151	28362	0.034	0.42	// AT4G24280 // AT2G43710 // AT3G22640 // AT5G03300 // AT1G19570
GO:0009617	P	response to bacterium	10	328	441	28362	0.036	0.44	// AT1G13440 // AT4G23100 // AT5G56030 // AT2G26440 // AT1G54040 // AT2G43710 // AT2G47730 // AT3G55800 // AT4G39980 // AT5G06290
GO:0044419	P	interspecies interaction between organisms	5	328	154	28362	0.036	0.45	// AT4G24280 // AT2G43710 // AT3G22640 // AT5G03300 // AT1G19570
GO:0006518	P	peptide metabolic process	26	328	1540	28362	0.037	0.46	// AT1G10370 // AT4G10320 // AT1G79850 // AT2G24050 // AT4G23100 // AT1G43170 // AT3G02760 // AT1G54270 // AT2G46280 // AT1G25260 // AT1G56070 // AT3G05500 // AT5G47880 // AT1G65440 // AT2G16950 // AT1G72550 // AT4G11420 // AT1G53880 // AT1G29880 // AT1G29070 // AT3G02200 // AT4G19210 // AT5G26830 // ATMG00080 // AT1G17220 // AT4G31180
GO:0009205	P	purine ribonucleoside triphosphate metabolic process	5	328	155	28362	0.037	0.46	// AT1G13440 // AT5G20990 // AT4G24620 // AT5G37510 // AT2G18960
GO:0042545	P	cell wall modification	5	328	156	28362	0.038	0.46	// AT1G53840 // AT4G23100 // AT2G47550 // AT3G03250 // AT2G26440
GO:0009144	P	purine nucleoside triphosphate metabolic process	5	328	157	28362	0.039	0.47	// AT1G13440 // AT5G20990 // AT4G24620 // AT5G37510 // AT2G18960
GO:0009856	P	pollination	7	328	268	28362	0.04	0.48	// AT2G47510 // AT5G27540 // AT1G08660 // AT3G04080 // AT2G41630 // AT3G59760 // AT2G02850
GO:0044706	P	multi-multicellular organism process	7	328	268	28362	0.04	0.48	// AT2G47510 // AT5G27540 // AT1G08660 // AT3G04080 // AT2G41630 // AT3G59760 // AT2G02850
GO:0009737	P	response to abscisic acid	12	328	578	28362	0.04	0.48	// AT5G44120 // AT4G28520 // AT3G22850 // AT4G23600 // AT2G18960 // AT5G50600 // AT4G38680 // AT1G25490 // AT5G37770 // AT1G10940 // AT5G03740 // AT2G22660
GO:0019438	P	aromatic compound biosynthetic process	46	328	3058	28362	0.04	0.48	// AT2G43970 // AT1G73250 // AT3G44750 // AT4G38680 // AT2G27820 // AT4G27440 // AT3G17390 // AT2G40490 // AT2G32070 // AT4G39980 // AT4G16150 // AT3G18680 // AT4G23100 // AT5G14760 // AT1G52760 // AT2G47650 // AT2G18960 // AT2G30490 // AT4G34230 // AT2G41630 // AT3G07630 // AT5G22650 // AT5G38530 // AT1G65440 // AT5G54770 // AT3G19170 // AT5G03300 // AT1G55090 // AT5G44480 // AT4G36020 // AT3G54…
GO:0009832	P	plant-type cell wall biogenesis	5	328	160	28362	0.042	0.49	// AT2G03820 // AT2G35630 // AT5G41040 // AT3G29810 // AT1G55850
GO:0097305	P	response to alcohol	12	328	583	28362	0.042	0.5	// AT5G44120 // AT4G28520 // AT3G22850 // AT4G23600 // AT2G18960 // AT5G50600 // AT4G38680 // AT1G25490 // AT5G37770 // AT1G10940 // AT5G03740 // AT2G22660
GO:0071555	P	cell wall organization	11	328	518	28362	0.042	0.5	// AT4G23100 // AT1G78570 // AT2G26440 // AT1G53840 // AT3G29810 // AT3G29360 // AT3G03250 // AT1G05250 // AT5G41040 // AT2G47550 // AT1G55850
GO:0044282	P	small molecule catabolic process	5	328	162	28362	0.043	0.51	// AT5G25760 // AT3G14990 // AT1G79440 // AT5G65110 // AT1G53280
GO:0009199	P	ribonucleoside triphosphate metabolic process	5	328	165	28362	0.046	0.54	// AT1G13440 // AT5G20990 // AT4G24620 // AT5G37510 // AT2G18960
GO:0043603	P	cellular amide metabolic process	26	328	1575	28362	0.046	0.54	// AT1G10370 // AT4G10320 // AT1G79850 // AT2G24050 // AT4G23100 // AT1G43170 // AT3G02760 // AT1G54270 // AT2G46280 // AT1G25260 // AT1G56070 // AT3G05500 // AT5G47880 // AT1G65440 // AT2G16950 // AT1G72550 // AT4G11420 // AT1G53880 // AT1G29880 // AT1G29070 // AT3G02200 // AT4G19210 // AT5G26830 // ATMG00080 // AT1G17220 // AT4G31180
GO:0000302	P	response to reactive oxygen species	5	328	166	28362	0.047	0.54	// AT4G35000 // AT1G52760 // AT4G23100 // AT5G37770 // AT1G19570
GO:0005975	P	carbohydrate metabolic process	20	328	1144	28362	0.047	0.54	// AT1G13440 // AT1G53840 // AT4G24620 // AT3G55800 // AT4G21150 // AT2G47650 // AT4G39210 // AT1G73250 // AT3G29810 // AT3G29360 // AT1G08660 // AT1G03310 // AT5G48300 // AT1G71220 // AT3G03250 // AT2G26440 // AT5G44480 // AT5G41040 // AT2G47550 // AT1G55850
GO:1901362	P	organic cyclic compound biosynthetic process	47	328	3174	28362	0.048	0.55	// AT2G43970 // AT1G73250 // AT3G44750 // AT4G38680 // AT2G27820 // AT4G27440 // AT3G17390 // AT2G40490 // AT2G32070 // AT4G39980 // AT4G16150 // AT3G18680 // AT4G23100 // AT5G14760 // AT1G52760 // AT2G47650 // AT2G18960 // AT2G30490 // AT4G34230 // AT2G41630 // AT3G07630 // AT5G22650 // AT5G38530 // AT1G65440 // AT5G54770 // AT3G19170 // AT5G03300 // AT1G55090 // AT5G44480 // AT4G36020 // AT3G54…
GO:0042254	P	ribosome biogenesis	8	328	341	28362	0.048	0.55	// AT2G03820 // AT4G19210 // AT1G67120 // AT5G20010 // AT4G25730 // AT1G29070 // AT3G19760 // AT5G48240
GO:0043043	P	peptide biosynthetic process	25	328	1514	28362	0.05	0.56	// AT1G79850 // AT4G10320 // AT2G24050 // AT4G23100 // AT1G43170 // AT3G02760 // AT1G54270 // AT2G46280 // AT1G25260 // AT1G56070 // AT3G05500 // AT5G47880 // AT1G65440 // AT2G16950 // AT1G72550 // AT4G11420 // AT1G53880 // AT1G29880 // AT1G29070 // AT3G02200 // AT4G19210 // AT5G26830 // ATMG00080 // AT1G17220 // AT4G31180
GO:0009733	P	response to auxin	9	328	407	28362	0.051	0.57	// AT2G47000 // AT1G64520 // AT1G25490 // AT3G55120 // AT2G02560 // AT5G37770 // AT5G20990 // AT1G78570 // AT5G13370
GO:0009141	P	nucleoside triphosphate metabolic process	5	328	170	28362	0.051	0.57	// AT1G13440 // AT5G20990 // AT4G24620 // AT5G37510 // AT2G18960
GO:0009119	P	ribonucleoside metabolic process	6	328	227	28362	0.052	0.58	// AT1G13440 // AT5G03300 // AT2G18960 // AT5G37510 // AT5G20990 // AT4G24620
GO:0009167	P	purine ribonucleoside monophosphate metabolic process	5	328	174	28362	0.055	0.61	// AT1G13440 // AT4G24620 // AT5G37510 // AT2G18960 // AT5G03300
GO:0009126	P	purine nucleoside monophosphate metabolic process	5	328	174	28362	0.055	0.61	// AT1G13440 // AT4G24620 // AT5G37510 // AT2G18960 // AT5G03300
GO:0009057	P	macromolecule catabolic process	14	328	747	28362	0.056	0.62	// AT2G03820 // AT1G07140 // AT2G26440 // AT1G53840 // AT1G64520 // AT2G47550 // AT2G32070 // AT2G05840 // AT2G20580 // AT2G47940 // AT1G53750 // AT2G06990 // AT1G65650 // AT1G54490
GO:0043604	P	amide biosynthetic process	25	328	1536	28362	0.057	0.63	// AT1G79850 // AT4G10320 // AT2G24050 // AT4G23100 // AT1G43170 // AT3G02760 // AT1G54270 // AT2G46280 // AT1G25260 // AT1G56070 // AT3G05500 // AT5G47880 // AT1G65440 // AT2G16950 // AT1G72550 // AT4G11420 // AT1G53880 // AT1G29880 // AT1G29070 // AT3G02200 // AT4G19210 // AT5G26830 // ATMG00080 // AT1G17220 // AT4G31180
GO:0042742	P	defense response to bacterium	8	328	354	28362	0.058	0.63	// AT1G13440 // AT4G23100 // AT5G56030 // AT1G54040 // AT2G43710 // AT2G47730 // AT3G55800 // AT5G06290
GO:1901575	P	organic substance catabolic process	21	328	1249	28362	0.059	0.64	// AT1G13440 // AT2G03820 // AT2G06990 // AT1G53280 // AT2G26440 // AT1G53840 // AT1G64520 // AT1G79440 // AT2G47550 // AT1G07140 // AT2G32070 // AT2G05840 // AT2G20580 // AT5G65110 // AT1G54490 // AT2G47940 // AT1G53750 // AT3G14990 // AT4G24620 // AT1G65650 // AT5G25760
GO:0016049	P	cell growth	9	328	428	28362	0.065	0.71	// AT2G47000 // AT3G29810 // AT2G20610 // AT5G27540 // AT1G08660 // AT2G41630 // AT3G59760 // AT5G51430 // AT1G54490
GO:0019538	P	protein metabolic process	60	328	4289	28362	0.068	0.73	// AT4G14570 // AT1G07140 // AT5G24970 // AT1G79850 // AT4G10320 // AT5G56730 // AT3G05500 // AT2G05840 // AT2G20580 // AT3G12270 // AT2G24050 // AT1G71220 // AT4G21150 // AT3G02760 // AT1G17220 // AT4G31160 // AT3G03120 // AT1G43170 // AT3G07140 // AT2G46280 // AT1G25260 // AT4G11420 // AT1G56070 // AT4G20850 // AT1G25490 // AT3G24590 // AT5G47880 // AT3G28480 // AT1G65440 // AT3G19170 // AT2G16…
GO:0071554	P	cell wall organization or biogenesis	13	328	704	28362	0.07	0.75	// AT2G03820 // AT4G23100 // AT1G78570 // AT2G26440 // AT1G53840 // AT3G29810 // AT3G29360 // AT3G03250 // AT1G05250 // AT2G35630 // AT5G41040 // AT2G47550 // AT1G55850
GO:0006412	P	translation	24	328	1500	28362	0.071	0.76	// AT1G79850 // AT4G10320 // AT2G24050 // AT1G43170 // AT3G02760 // AT1G54270 // AT2G46280 // AT1G25260 // AT3G02200 // AT3G05500 // AT5G47880 // AT1G65440 // AT2G16950 // AT1G72550 // AT4G11420 // AT1G53880 // AT1G29880 // AT1G29070 // AT1G56070 // AT4G19210 // AT5G26830 // ATMG00080 // AT1G17220 // AT4G31180
GO:0009161	P	ribonucleoside monophosphate metabolic process	5	328	191	28362	0.075	0.8	// AT1G13440 // AT4G24620 // AT5G37510 // AT2G18960 // AT5G03300
GO:0048868	P	pollen tube development	5	328	191	28362	0.075	0.8	// AT2G47510 // AT3G59760 // AT1G08660 // AT5G27540 // AT2G41630
GO:0072330	P	monocarboxylic acid biosynthetic process	6	328	251	28362	0.076	0.8	// AT3G12120 // AT1G53280 // AT2G20610 // AT2G43710 // AT5G46290 // AT3G14990
GO:0048588	P	developmental cell growth	5	328	192	28362	0.076	0.8	// AT1G08660 // AT3G59760 // AT2G47000 // AT5G27540 // AT2G41630
GO:0015979	P	photosynthesis	6	328	253	28362	0.078	0.82	// AT2G42600 // AT3G21200 // AT4G27440 // AT1G74470 // AT2G47940 // AT3G55800
GO:0009123	P	nucleoside monophosphate metabolic process	5	328	196	28362	0.082	0.85	// AT1G13440 // AT4G24620 // AT5G37510 // AT2G18960 // AT5G03300
GO:0048584	P	positive regulation of response to stimulus	5	328	196	28362	0.082	0.85	// AT1G71220 // AT3G14990 // AT3G54360 // AT3G05500 // AT1G25490
GO:0044712	P	single-organism catabolic process	11	328	585	28362	0.082	0.85	// AT1G13440 // AT1G10370 // AT1G53280 // AT1G54040 // AT5G25760 // AT1G79440 // AT5G65110 // AT2G47730 // AT1G53750 // AT3G14990 // AT4G24620
GO:0044271	P	cellular nitrogen compound biosynthetic process	61	328	4436	28362	0.085	0.87	// AT1G79850 // AT2G43970 // AT4G10320 // AT1G73250 // AT3G44750 // AT4G38680 // AT4G27440 // AT3G14990 // AT2G40490 // AT2G24050 // AT4G16150 // AT3G18680 // AT4G23100 // AT5G03300 // AT3G02760 // AT5G14760 // AT1G17220 // AT2G47650 // AT2G18960 // AT2G32070 // AT1G43170 // AT1G54270 // AT2G46280 // AT1G25260 // AT2G41630 // AT1G56070 // AT3G05500 // AT5G22650 // AT5G47880 // AT1G65440 // AT5G54…
GO:0009908	P	flower development	10	328	520	28362	0.085	0.87	// AT4G23100 // AT5G56030 // AT1G64520 // AT3G54610 // AT4G38680 // AT4G31160 // AT5G37770 // AT2G06990 // AT4G24620 // AT2G02850
GO:1901657	P	glycosyl compound metabolic process	7	328	326	28362	0.089	0.91	// AT1G13440 // AT5G03300 // AT2G18960 // AT2G42910 // AT5G37510 // AT5G20990 // AT4G24620
GO:0090567	P	reproductive shoot system development	10	328	533	28362	0.096	0.97	// AT4G23100 // AT5G56030 // AT1G64520 // AT3G54610 // AT4G38680 // AT4G31160 // AT5G37770 // AT2G06990 // AT4G24620 // AT2G02850
GO:0009657	P	plastid organization	5	328	207	28362	0.097	0.98	// AT5G19620 // AT5G46290 // AT1G79850 // AT3G24590 // AT2G47940
GO:0022622	P	root system development	6	328	484	28362	0.49	1	// AT2G47000 // AT1G10370 // AT1G64520 // AT2G20610 // AT3G54610 // AT1G10940
GO:0051716	P	cellular response to stimulus	27	328	2856	28362	0.89	1	// AT2G47000 // AT3G59920 // AT5G44120 // AT1G78570 // AT2G22660 // AT1G71220 // AT4G23100 // AT5G20010 // AT3G03250 // AT3G03120 // AT4G35000 // AT1G25490 // AT1G54490 // AT5G54770 // AT4G28520 // AT1G64520 // AT3G11730 // AT5G27540 // AT1G53750 // AT3G14990 // AT5G64813 // AT1G01960 // AT3G27060 // AT2G20610 // AT2G43710 // AT1G10940 // AT5G20990
GO:0048589	P	developmental growth	8	328	458	28362	0.17	1	// AT2G47000 // AT5G27540 // AT1G08660 // AT2G41630 // AT3G59760 // AT5G53460 // AT3G05500 // AT1G54490
GO:0043207	P	response to external biotic stimulus	18	328	1212	28362	0.17	1	// AT1G13440 // AT4G23100 // AT3G22640 // AT1G37130 // AT5G56030 // AT2G26440 // AT4G39980 // AT2G02120 // AT1G54040 // AT4G34131 // AT1G47540 // AT2G43710 // AT2G47730 // AT1G19570 // AT3G55800 // AT4G31180 // AT1G73620 // AT5G06290
GO:0048583	P	regulation of response to stimulus	10	328	565	28362	0.13	1	// AT2G47000 // AT1G10370 // AT1G01960 // AT1G25490 // AT1G71220 // AT2G43710 // AT3G14990 // AT3G54360 // AT1G78570 // AT3G05500
GO:0009607	P	response to biotic stimulus	18	328	1253	28362	0.21	1	// AT1G13440 // AT4G23100 // AT3G22640 // AT1G37130 // AT5G56030 // AT2G26440 // AT4G39980 // AT2G02120 // AT1G54040 // AT4G34131 // AT1G47540 // AT2G43710 // AT2G47730 // AT1G19570 // AT3G55800 // AT4G31180 // AT1G73620 // AT5G06290
GO:0009605	P	response to external stimulus	24	328	1582	28362	0.11	1	// AT1G13440 // AT2G47000 // AT2G02120 // AT4G39980 // AT1G19570 // AT4G23100 // AT5G56030 // AT3G03250 // AT4G34131 // AT2G47730 // AT2G41630 // AT3G55800 // AT5G37770 // AT1G73620 // AT3G22640 // AT1G54490 // AT5G06290 // AT1G37130 // AT2G26440 // AT2G20610 // AT1G54040 // AT1G47540 // AT2G43710 // AT4G31180
GO:0009892	P	negative regulation of metabolic process	6	328	521	28362	0.56	1	// AT1G65440 // AT2G16950 // AT3G54360 // AT2G06990 // AT5G22650 // AT5G03740
GO:0009893	P	positive regulation of metabolic process	7	328	535	28362	0.43	1	// AT1G65440 // AT3G21200 // AT3G54610 // AT1G53750 // AT3G54360 // AT2G06990 // AT1G54490
GO:0009890	P	negative regulation of biosynthetic process	5	328	360	28362	0.41	1	// AT1G65440 // AT3G54360 // AT2G16950 // AT5G03740 // AT5G22650
GO:0035556	P	intracellular signal transduction	10	328	660	28362	0.24	1	// AT1G01960 // AT3G11730 // AT3G59920 // AT5G20010 // AT5G27540 // AT3G03120 // AT1G25490 // AT1G10940 // AT5G64813 // AT1G54490
GO:0050789	P	regulation of biological process	62	328	5306	28362	0.49	1	// AT2G47000 // AT1G10370 // AT5G64813 // AT2G43970 // AT4G34830 // AT1G54490 // AT1G10940 // AT3G59920 // AT3G44750 // AT5G20010 // AT4G38680 // AT2G20580 // AT4G24620 // AT2G24050 // AT2G22660 // AT4G16150 // AT1G71220 // AT1G78570 // AT5G56030 // AT1G48030 // AT3G15660 // AT2G02560 // AT2G32070 // AT3G03120 // AT1G54270 // AT3G03960 // AT5G47880 // AT2G41630 // AT5G37770 // AT2G06990 // AT3G05…
GO:0000902	P	cell morphogenesis	5	328	402	28362	0.5	1	// AT1G08660 // AT3G59760 // AT5G27540 // AT1G54490 // AT2G41630
GO:0018130	P	heterocycle biosynthetic process	38	328	2957	28362	0.27	1	// AT2G43970 // AT1G73250 // AT3G44750 // AT4G38680 // AT4G27440 // AT2G40490 // AT4G16150 // AT3G18680 // AT4G23100 // AT5G14760 // AT2G47650 // AT2G18960 // AT2G32070 // AT2G41630 // AT5G22650 // AT5G38530 // AT1G65440 // AT5G54770 // AT3G19170 // AT5G03300 // AT1G55090 // AT5G44480 // AT4G36020 // AT3G54610 // AT1G30680 // AT1G53750 // AT3G14990 // AT3G54360 // AT3G21200 // AT3G27060 // AT5G51…
GO:0006629	P	lipid metabolic process	10	328	994	28362	0.71	1	// AT3G12120 // AT5G65110 // AT1G52760 // AT3G07140 // AT5G50600 // AT5G25760 // AT2G43710 // AT5G46290 // AT3G23510 // AT3G29410
GO:0043412	P	macromolecule modification	30	328	2532	28362	0.47	1	// AT5G24970 // AT4G34830 // AT3G12270 // AT3G44750 // AT5G25760 // AT1G80270 // AT1G19570 // AT1G71220 // AT3G53700 // AT4G31160 // AT2G32070 // AT3G03120 // AT3G07140 // AT1G65650 // AT1G75270 // AT3G28480 // AT4G21150 // AT3G54610 // AT3G54360 // AT4G25730 // AT4G24490 // AT3G05840 // AT3G06790 // AT1G25490 // AT1G08660 // AT2G02560 // AT1G10940 // AT1G64040 // AT5G20990 // AT5G03740
GO:0016071	P	mRNA metabolic process	8	328	409	28362	0.11	1	// AT2G03820 // AT1G65440 // AT3G06790 // AT2G32070 // AT2G06990 // AT3G49430 // AT3G19760 // AT1G54490
GO:0048367	P	shoot system development	15	328	896	28362	0.1	1	// AT4G24620 // AT5G56030 // AT1G64520 // AT1G54040 // AT4G38680 // AT4G31160 // AT2G42600 // AT5G37770 // AT2G06990 // AT3G54610 // AT4G23100 // AT5G51430 // AT1G65650 // AT2G02850 // AT1G15690
GO:0048366	P	leaf development	7	328	356	28362	0.12	1	// AT2G42600 // AT5G56030 // AT1G64520 // AT1G54040 // AT4G31160 // AT1G65650 // AT1G15690
GO:0010556	P	regulation of macromolecule biosynthetic process	18	328	2666	28362	1	1	// AT4G16150 // AT1G65440 // AT3G19170 // AT2G43970 // AT2G16950 // AT4G36020 // AT2G24050 // AT3G54610 // AT3G44750 // AT2G32070 // AT4G38680 // AT2G02560 // AT3G02200 // AT2G41630 // AT1G53750 // AT3G54360 // AT5G22650 // AT5G03740
GO:0010558	P	negative regulation of macromolecule biosynthetic process	5	328	339	28362	0.36	1	// AT1G65440 // AT3G54360 // AT2G16950 // AT5G03740 // AT5G22650
GO:0048229	P	gametophyte development	5	328	422	28362	0.54	1	// AT1G01960 // AT1G67120 // AT5G54740 // AT3G03250 // AT2G30490
GO:0009653	P	anatomical structure morphogenesis	11	328	919	28362	0.5	1	// AT2G47000 // AT2G06990 // AT3G05840 // AT5G27540 // AT1G08660 // AT3G54610 // AT2G41630 // AT3G59760 // AT5G51430 // AT1G65650 // AT1G54490
GO:0098542	P	defense response to other organism	11	328	936	28362	0.52	1	// AT1G13440 // AT4G23100 // AT5G56030 // AT2G02120 // AT1G54040 // AT1G47540 // AT2G43710 // AT2G47730 // AT3G55800 // AT4G31180 // AT5G06290
GO:0044257	P	cellular protein catabolic process	6	328	444	28362	0.41	1	// AT1G07140 // AT1G64520 // AT2G05840 // AT1G53750 // AT2G20580 // AT1G65650
GO:0044255	P	cellular lipid metabolic process	7	328	649	28362	0.63	1	// AT3G12120 // AT5G65110 // AT2G43710 // AT5G25760 // AT3G07140 // AT5G46290 // AT3G29410
GO:0042592	P	homeostatic process	8	328	542	28362	0.29	1	// AT3G15660 // AT4G04610 // AT1G48130 // AT1G66240 // AT4G29670 // AT5G06290 // AT1G48030 // AT2G38270
GO:0043632	P	modification-dependent macromolecule catabolic process	6	328	380	28362	0.28	1	// AT1G07140 // AT1G64520 // AT2G05840 // AT1G53750 // AT2G20580 // AT1G65650
GO:0009826	P	unidimensional cell growth	5	328	296	28362	0.26	1	// AT1G08660 // AT3G59760 // AT5G27540 // AT1G54490 // AT2G41630
GO:0033993	P	response to lipid	12	328	772	28362	0.19	1	// AT5G44120 // AT4G28520 // AT3G22850 // AT4G23600 // AT2G18960 // AT5G50600 // AT4G38680 // AT1G25490 // AT5G37770 // AT1G10940 // AT5G03740 // AT2G22660
GO:2000112	P	regulation of cellular macromolecule biosynthetic process	18	328	2657	28362	1	1	// AT4G16150 // AT1G65440 // AT3G19170 // AT2G43970 // AT2G16950 // AT4G36020 // AT2G24050 // AT3G54610 // AT3G44750 // AT2G32070 // AT4G38680 // AT2G02560 // AT3G02200 // AT2G41630 // AT1G53750 // AT3G54360 // AT5G22650 // AT5G03740
GO:2000113	P	negative regulation of cellular macromolecule biosynthetic process	5	328	323	28362	0.32	1	// AT1G65440 // AT3G54360 // AT2G16950 // AT5G03740 // AT5G22650
GO:0045087	P	innate immune response	5	328	323	28362	0.32	1	// AT2G20580 // AT1G71220 // AT4G23100 // AT5G37770 // AT5G56030
GO:0006464	P	cellular protein modification process	22	328	2126	28362	0.73	1	// AT5G24970 // AT3G12270 // AT5G25760 // AT1G19570 // AT1G71220 // AT3G07140 // AT3G03120 // AT1G25490 // AT1G65650 // AT1G75270 // AT3G28480 // AT4G21150 // AT3G54610 // AT4G31160 // AT3G54360 // AT4G24490 // AT3G05840 // AT1G08660 // AT2G02560 // AT1G10940 // AT5G20990 // AT1G64040
GO:1901701	P	cellular response to oxygen-containing compound	5	328	635	28362	0.86	1	// AT4G28520 // AT2G43710 // AT5G44120 // AT1G25490 // AT2G22660
GO:0051276	P	chromosome organization	8	328	482	28362	0.2	1	// AT1G65440 // AT4G36020 // AT3G44750 // AT4G38680 // AT3G54610 // AT1G30680 // AT3G54360 // AT5G03740
GO:0006796	P	phosphate-containing compound metabolic process	21	328	1735	28362	0.45	1	// AT1G13440 // AT3G18680 // AT5G24970 // AT5G48545 // AT5G05200 // AT5G03300 // AT1G55090 // AT5G14760 // AT3G27060 // AT1G19600 // AT2G18960 // AT1G25490 // AT5G20990 // AT3G07140 // AT2G42910 // AT5G37510 // AT3G55800 // AT1G10940 // AT4G24620 // AT1G64040 // AT3G05840
GO:0048523	P	negative regulation of cellular process	6	328	594	28362	0.69	1	// AT1G65440 // AT2G16950 // AT3G54360 // AT2G06990 // AT5G22650 // AT5G03740
GO:0048522	P	positive regulation of cellular process	8	328	676	28362	0.52	1	// AT1G65440 // AT3G21200 // AT1G25490 // AT3G54610 // AT1G53750 // AT3G14990 // AT3G54360 // AT1G54490
GO:0009451	P	RNA modification	6	328	294	28362	0.13	1	// AT4G34830 // AT3G06790 // AT3G53700 // AT2G32070 // AT1G80270 // AT4G25730
GO:0007165	P	signal transduction	17	328	1965	28362	0.92	1	// AT1G71220 // AT2G47000 // AT1G01960 // AT1G64520 // AT3G11730 // AT3G59920 // AT5G20010 // AT5G27540 // AT1G25490 // AT3G03120 // AT2G43710 // AT1G10940 // AT5G64813 // AT5G20990 // AT1G78570 // AT1G54490 // AT2G22660
GO:0009966	P	regulation of signal transduction	5	328	227	28362	0.13	1	// AT1G01960 // AT2G43710 // AT1G78570 // AT2G47000 // AT1G25490
GO:2001141	P	regulation of RNA biosynthetic process	15	328	2445	28362	1	1	// AT4G16150 // AT1G65440 // AT3G19170 // AT2G43970 // AT4G36020 // AT3G54610 // AT3G44750 // AT2G32070 // AT4G38680 // AT2G02560 // AT2G41630 // AT1G53750 // AT3G54360 // AT5G22650 // AT5G03740
GO:0051707	P	response to other organism	18	328	1210	28362	0.17	1	// AT1G13440 // AT4G23100 // AT3G22640 // AT1G37130 // AT5G56030 // AT2G26440 // AT4G39980 // AT2G02120 // AT1G54040 // AT4G34131 // AT1G47540 // AT2G43710 // AT2G47730 // AT1G19570 // AT3G55800 // AT4G31180 // AT1G73620 // AT5G06290
GO:0023052	P	signaling	17	328	1997	28362	0.93	1	// AT1G71220 // AT2G47000 // AT1G01960 // AT1G64520 // AT3G11730 // AT3G59920 // AT5G20010 // AT5G27540 // AT1G25490 // AT3G03120 // AT2G43710 // AT1G10940 // AT5G64813 // AT5G20990 // AT1G78570 // AT1G54490 // AT2G22660
GO:0010629	P	negative regulation of gene expression	6	328	415	28362	0.35	1	// AT1G65440 // AT2G16950 // AT3G54360 // AT2G06990 // AT5G22650 // AT5G03740
GO:0044267	P	cellular protein metabolic process	52	328	3841	28362	0.13	1	// AT1G07140 // AT5G24970 // AT1G79850 // AT4G10320 // AT3G12270 // AT3G05500 // AT2G05840 // AT2G20580 // AT2G24050 // AT1G71220 // AT4G21150 // AT3G02760 // AT1G17220 // AT4G31160 // AT3G03120 // AT1G43170 // AT3G07140 // AT2G46280 // AT1G25260 // AT1G64520 // AT1G56070 // AT1G65650 // AT5G47880 // AT3G28480 // AT1G65440 // AT2G16950 // AT1G72550 // AT4G11420 // AT2G47940 // AT1G54270 // AT1G53…
GO:0044260	P	cellular macromolecule metabolic process	87	328	7410	28362	0.46	1	// AT5G24970 // AT1G80270 // AT4G24620 // AT4G16150 // AT3G03120 // AT1G54270 // AT2G46280 // AT3G05500 // AT5G22650 // AT5G47880 // AT5G44480 // AT1G64520 // AT5G48300 // AT1G03310 // AT3G54360 // AT5G41040 // AT3G02200 // AT3G06790 // AT3G27060 // AT2G02560 // AT4G31180 // AT5G03740 // AT2G05840 // AT2G24050 // AT2G03820 // AT2G16950 // AT3G53700 // AT1G71220 // AT1G43170 // AT3G07140 // AT1G25…
GO:0019219	P	regulation of nucleobase-containing compound metabolic process	16	328	2529	28362	1	1	// AT4G16150 // AT1G65440 // AT3G19170 // AT2G43970 // AT4G36020 // AT3G54610 // AT3G44750 // AT2G32070 // AT4G38680 // AT2G02560 // AT1G54490 // AT2G41630 // AT1G53750 // AT3G54360 // AT5G22650 // AT5G03740
GO:0050793	P	regulation of developmental process	5	328	627	28362	0.85	1	// AT3G54610 // AT4G24620 // AT5G37770 // AT5G56030 // AT2G41630
GO:0009889	P	regulation of biosynthetic process	20	328	2752	28362	0.99	1	// AT4G16150 // AT1G65440 // AT3G19170 // AT2G43970 // AT2G16950 // AT1G64520 // AT4G36020 // AT3G21200 // AT2G24050 // AT3G54610 // AT3G44750 // AT2G32070 // AT4G38680 // AT2G02560 // AT5G03740 // AT2G41630 // AT1G53750 // AT3G54360 // AT5G22650 // AT3G02200
GO:0050794	P	regulation of cellular process	51	328	4857	28362	0.79	1	// AT2G47000 // AT5G64813 // AT2G43970 // AT3G59920 // AT3G44750 // AT5G20010 // AT4G38680 // AT2G20580 // AT1G78570 // AT2G24050 // AT2G22660 // AT4G16150 // AT1G71220 // AT3G15660 // AT2G02560 // AT2G32070 // AT3G03120 // AT1G25490 // AT5G37770 // AT1G54490 // AT2G41630 // AT1G10940 // AT2G06990 // AT3G11730 // AT2G38270 // AT1G65440 // AT3G19170 // AT2G16950 // AT1G64520 // AT4G36020 // AT4G29…
GO:0051239	P	regulation of multicellular organismal process	5	328	490	28362	0.67	1	// AT3G54610 // AT4G24620 // AT5G37770 // AT5G56030 // AT2G41630
GO:0042546	P	cell wall biogenesis	5	328	230	28362	0.13	1	// AT2G03820 // AT2G35630 // AT5G41040 // AT3G29810 // AT1G55850
GO:0006511	P	ubiquitin-dependent protein catabolic process	6	328	376	28362	0.27	1	// AT1G07140 // AT1G64520 // AT2G05840 // AT1G53750 // AT2G20580 // AT1G65650
GO:0006631	P	fatty acid metabolic process	5	328	252	28362	0.17	1	// AT5G25760 // AT2G43710 // AT5G46290 // AT5G65110 // AT3G12120
GO:0070887	P	cellular response to chemical stimulus	12	328	1176	28362	0.71	1	// AT2G47000 // AT5G44120 // AT4G28520 // AT1G64520 // AT1G25490 // AT4G35000 // AT2G43710 // AT5G20990 // AT3G14990 // AT1G78570 // AT1G54490 // AT2G22660
GO:0007049	P	cell cycle	6	328	558	28362	0.63	1	// AT1G07140 // AT3G27060 // AT2G22490 // AT2G20580 // AT2G35630 // AT1G55850
GO:0051246	P	regulation of protein metabolic process	5	328	376	28362	0.44	1	// AT2G20580 // AT1G25490 // AT2G24050 // AT2G16950 // AT3G02200
GO:0048827	P	phyllome development	9	328	508	28362	0.14	1	// AT2G42600 // AT5G56030 // AT1G64520 // AT1G54040 // AT4G38680 // AT4G31160 // AT1G65650 // AT2G02850 // AT1G15690
GO:0006325	P	chromatin organization	5	328	322	28362	0.32	1	// AT3G54610 // AT1G65440 // AT3G54360 // AT3G44750 // AT5G03740
GO:0006793	P	phosphorus metabolic process	23	328	1751	28362	0.3	1	// AT1G13440 // AT5G24970 // AT5G05200 // AT1G78570 // AT3G18680 // AT4G24620 // AT5G14760 // AT2G18960 // AT1G25490 // AT5G37510 // AT3G07140 // AT3G55800 // AT5G48545 // AT5G03300 // AT1G53500 // AT3G05840 // AT3G27060 // AT1G19600 // AT2G42910 // AT1G10940 // AT1G55090 // AT5G20990 // AT1G64040
GO:0010817	P	regulation of hormone levels	5	328	251	28362	0.17	1	// AT2G47000 // AT1G78570 // AT2G20610 // AT1G25490 // AT1G15690
GO:0008610	P	lipid biosynthetic process	6	328	522	28362	0.56	1	// AT3G12120 // AT2G43710 // AT3G07140 // AT5G46290 // AT3G23510 // AT3G29410
GO:0009620	P	response to fungus	6	328	573	28362	0.65	1	// AT4G23100 // AT1G37130 // AT2G02120 // AT1G47540 // AT4G31180 // AT1G19570
GO:0006396	P	RNA processing	9	328	693	28362	0.41	1	// AT1G65440 // AT5G48240 // AT2G43970 // AT1G67120 // AT4G25730 // AT2G06990 // AT3G49430 // AT3G19760 // AT1G54490
GO:0006397	P	mRNA processing	5	328	324	28362	0.32	1	// AT1G65440 // AT2G06990 // AT3G49430 // AT3G19760 // AT1G54490
GO:0019222	P	regulation of metabolic process	30	328	3181	28362	0.9	1	// AT5G64813 // AT2G43970 // AT4G34830 // AT3G44750 // AT4G38680 // AT2G20580 // AT2G24050 // AT4G16150 // AT1G25490 // AT2G32070 // AT1G54270 // AT5G37770 // AT3G02200 // AT2G41630 // AT2G06990 // AT5G22650 // AT1G65440 // AT3G19170 // AT2G16950 // AT5G09840 // AT1G64520 // AT4G36020 // AT3G54610 // AT1G53750 // AT3G54360 // AT1G54490 // AT3G21200 // AT3G19760 // AT2G02560 // AT5G03740
GO:0048468	P	cell development	5	328	306	28362	0.28	1	// AT1G08660 // AT3G59760 // AT2G47000 // AT5G27540 // AT2G41630
GO:0048869	P	cellular developmental process	7	328	1001	28362	0.94	1	// AT2G47000 // AT5G27540 // AT1G08660 // AT2G41630 // AT3G59760 // AT1G78570 // AT1G54490
GO:0040029	P	regulation of gene expression, epigenetic	5	328	226	28362	0.13	1	// AT1G65440 // AT3G54360 // AT2G06990 // AT1G54490 // AT2G16950
GO:0048518	P	positive regulation of biological process	13	328	881	28362	0.23	1	// AT1G65440 // AT2G06990 // AT3G21200 // AT1G25490 // AT1G71220 // AT3G54610 // AT3G03960 // AT1G53750 // AT3G14990 // AT3G54360 // AT4G24620 // AT3G05500 // AT1G54490
GO:0048519	P	negative regulation of biological process	8	328	848	28362	0.77	1	// AT1G65440 // AT1G10370 // AT5G56030 // AT2G16950 // AT3G54360 // AT2G06990 // AT5G22650 // AT5G03740
GO:0044700	P	single organism signaling	17	328	1995	28362	0.93	1	// AT1G71220 // AT2G47000 // AT1G01960 // AT1G64520 // AT3G11730 // AT3G59920 // AT5G20010 // AT5G27540 // AT1G25490 // AT3G03120 // AT2G43710 // AT1G10940 // AT5G64813 // AT5G20990 // AT1G78570 // AT1G54490 // AT2G22660
GO:0044703	P	multi-organism reproductive process	7	328	368	28362	0.14	1	// AT2G47510 // AT5G27540 // AT1G08660 // AT3G04080 // AT2G41630 // AT3G59760 // AT2G02850
GO:0016052	P	carbohydrate catabolic process	5	328	257	28362	0.18	1	// AT1G13440 // AT1G53840 // AT4G24620 // AT2G47550 // AT2G26440
GO:0002376	P	immune system process	7	328	369	28362	0.14	1	// AT4G23100 // AT5G56030 // AT5G46070 // AT1G71220 // AT2G43710 // AT5G37770 // AT2G20580
GO:0033554	P	cellular response to stress	9	328	858	28362	0.66	1	// AT4G23100 // AT3G27060 // AT5G54770 // AT3G03250 // AT1G71220 // AT4G35000 // AT1G53750 // AT3G14990 // AT1G54490
GO:0097659	P	nucleic acid-templated transcription	15	328	2561	28362	1	1	// AT4G16150 // AT1G65440 // AT3G19170 // AT2G43970 // AT4G36020 // AT3G54610 // AT3G44750 // AT2G32070 // AT4G38680 // AT2G02560 // AT2G41630 // AT1G53750 // AT3G54360 // AT5G22650 // AT5G03740
GO:0006812	P	cation transport	5	328	362	28362	0.41	1	// AT4G26210 // AT2G38270 // AT2G18960 // AT1G66240 // AT1G15690
GO:0006811	P	ion transport	8	328	645	28362	0.47	1	// AT5G07320 // AT2G18960 // AT3G10350 // AT4G26210 // AT1G66240 // AT2G38270 // AT1G19570 // AT1G15690
GO:0099402	P	plant organ development	15	328	961	28362	0.15	1	// AT2G47000 // AT2G42600 // AT5G56030 // AT1G64520 // AT2G20610 // AT1G54040 // AT4G38680 // AT4G31160 // AT1G10370 // AT1G10940 // AT3G54610 // AT2G06990 // AT1G65650 // AT2G02850 // AT1G15690
GO:0006952	P	defense response	18	328	1566	28362	0.55	1	// AT1G13440 // AT1G71220 // AT4G23100 // AT5G56030 // AT2G02120 // AT1G54040 // AT3G12490 // AT4G34131 // AT1G47540 // AT3G55800 // AT2G43710 // AT1G61190 // AT2G47730 // AT2G20580 // AT5G37770 // AT4G31180 // AT1G19570 // AT5G06290
GO:0006955	P	immune response	6	328	333	28362	0.19	1	// AT4G23100 // AT5G56030 // AT5G46070 // AT1G71220 // AT5G37770 // AT2G20580
GO:0034654	P	nucleobase-containing compound biosynthetic process	27	328	2781	28362	0.85	1	// AT2G43970 // AT1G73250 // AT3G44750 // AT4G38680 // AT4G16150 // AT3G18680 // AT5G14760 // AT2G18960 // AT2G32070 // AT2G41630 // AT5G22650 // AT1G65440 // AT3G19170 // AT5G03300 // AT2G47650 // AT5G44480 // AT4G36020 // AT3G54610 // AT1G30680 // AT1G53750 // AT3G54360 // AT3G27060 // AT3G29360 // AT2G02560 // AT2G42910 // AT1G55090 // AT5G03740
GO:0051603	P	proteolysis involved in cellular protein catabolic process	6	328	435	28362	0.39	1	// AT1G07140 // AT1G64520 // AT2G05840 // AT1G53750 // AT2G20580 // AT1G65650
GO:0006355	P	regulation of transcription, DNA-templated	15	328	2443	28362	1	1	// AT4G16150 // AT1G65440 // AT3G19170 // AT2G43970 // AT4G36020 // AT3G54610 // AT3G44750 // AT2G32070 // AT4G38680 // AT2G02560 // AT2G41630 // AT1G53750 // AT3G54360 // AT5G22650 // AT5G03740
GO:0006351	P	transcription, DNA-templated	15	328	2559	28362	1	1	// AT4G16150 // AT1G65440 // AT3G19170 // AT2G43970 // AT4G36020 // AT3G54610 // AT3G44750 // AT2G32070 // AT4G38680 // AT2G02560 // AT2G41630 // AT1G53750 // AT3G54360 // AT5G22650 // AT5G03740
GO:0032774	P	RNA biosynthetic process	16	328	2566	28362	1	1	// AT4G16150 // AT1G65440 // AT3G19170 // AT2G43970 // AT4G36020 // AT3G54610 // AT3G44750 // AT2G32070 // AT4G38680 // AT2G02560 // AT1G30680 // AT2G41630 // AT1G53750 // AT3G54360 // AT5G22650 // AT5G03740
GO:0030154	P	cell differentiation	6	328	768	28362	0.88	1	// AT2G47000 // AT5G27540 // AT1G08660 // AT2G41630 // AT3G59760 // AT1G78570
GO:0006139	P	nucleobase-containing compound metabolic process	55	328	4178	28362	0.17	1	// AT1G13440 // AT5G62190 // AT2G43970 // AT1G65440 // AT4G10320 // AT1G73250 // AT3G44750 // AT4G38680 // AT1G80270 // AT4G34830 // AT3G19170 // AT4G24620 // AT4G16150 // AT3G18680 // AT1G78570 // AT1G72550 // AT5G14760 // AT3G53700 // AT2G47650 // AT2G18960 // AT3G03250 // AT2G32070 // AT3G02760 // AT1G54270 // AT5G37510 // AT1G54490 // AT2G41630 // AT2G06990 // AT1G67120 // AT3G19760 // AT5G48…
GO:0006508	P	proteolysis	15	328	907	28362	0.11	1	// AT4G14570 // AT1G07140 // AT3G19170 // AT1G64520 // AT4G36195 // AT4G30020 // AT5G56730 // AT2G05840 // AT2G20580 // AT4G20850 // AT2G24200 // AT2G47940 // AT1G53750 // AT1G65650 // AT3G24590
GO:0060560	P	developmental growth involved in morphogenesis	6	328	334	28362	0.2	1	// AT2G47000 // AT5G27540 // AT1G08660 // AT2G41630 // AT3G59760 // AT1G54490
GO:0016070	P	RNA metabolic process	36	328	3403	28362	0.74	1	// AT5G62190 // AT2G43970 // AT1G65440 // AT4G10320 // AT3G49430 // AT3G44750 // AT4G38680 // AT1G80270 // AT4G16150 // AT3G53700 // AT4G34830 // AT2G32070 // AT3G02760 // AT1G54270 // AT4G25730 // AT2G41630 // AT2G06990 // AT1G67120 // AT3G19760 // AT5G48240 // AT2G03820 // AT3G19170 // AT1G72550 // AT4G36020 // AT3G54610 // AT1G30680 // AT1G53750 // AT1G29880 // AT3G54360 // AT1G54490 // AT3G06…
GO:1903506	P	regulation of nucleic acid-templated transcription	15	328	2445	28362	1	1	// AT4G16150 // AT1G65440 // AT3G19170 // AT2G43970 // AT4G36020 // AT3G54610 // AT3G44750 // AT2G32070 // AT4G38680 // AT2G02560 // AT2G41630 // AT1G53750 // AT3G54360 // AT5G22650 // AT5G03740
GO:0032870	P	cellular response to hormone stimulus	10	328	879	28362	0.57	1	// AT2G47000 // AT5G44120 // AT4G28520 // AT1G64520 // AT1G25490 // AT2G43710 // AT5G20990 // AT1G78570 // AT1G54490 // AT2G22660
GO:0051252	P	regulation of RNA metabolic process	16	328	2474	28362	1	1	// AT4G16150 // AT1G65440 // AT3G19170 // AT2G43970 // AT4G36020 // AT3G54610 // AT3G44750 // AT2G32070 // AT4G38680 // AT2G02560 // AT1G54490 // AT2G41630 // AT1G53750 // AT3G54360 // AT5G22650 // AT5G03740
GO:0071229	P	cellular response to acid chemical	5	328	485	28362	0.66	1	// AT4G28520 // AT2G43710 // AT5G44120 // AT1G25490 // AT2G22660
GO:0032989	P	cellular component morphogenesis	5	328	436	28362	0.57	1	// AT1G08660 // AT3G59760 // AT5G27540 // AT1G54490 // AT2G41630
GO:0071705	P	nitrogen compound transport	5	328	339	28362	0.36	1	// AT5G07320 // AT1G07140 // AT2G30060 // AT3G10650 // AT2G30050
GO:0071310	P	cellular response to organic substance	10	328	1023	28362	0.75	1	// AT2G47000 // AT5G44120 // AT4G28520 // AT1G64520 // AT1G25490 // AT2G43710 // AT5G20990 // AT1G78570 // AT1G54490 // AT2G22660
GO:0048364	P	root development	6	328	482	28362	0.49	1	// AT2G47000 // AT1G10370 // AT1G64520 // AT2G20610 // AT3G54610 // AT1G10940
GO:0009059	P	macromolecule biosynthetic process	53	328	4511	28362	0.47	1	// AT1G79850 // AT2G43970 // AT4G10320 // AT3G29810 // AT3G44750 // AT4G38680 // AT2G24050 // AT4G16150 // AT1G71220 // AT2G16950 // AT3G02760 // AT4G39210 // AT1G56070 // AT1G54270 // AT2G32070 // AT3G03120 // AT1G43170 // AT3G07140 // AT2G46280 // AT1G25260 // AT2G41630 // AT3G55800 // AT3G05500 // AT1G55850 // AT5G47880 // AT1G65440 // AT3G19170 // AT4G21150 // AT1G72550 // AT5G44480 // AT4G11…
GO:0051171	P	regulation of nitrogen compound metabolic process	21	328	2739	28362	0.99	1	// AT4G16150 // AT1G65440 // AT3G19170 // AT2G43970 // AT2G16950 // AT1G54490 // AT3G21200 // AT4G36020 // AT2G24050 // AT3G54610 // AT3G44750 // AT2G32070 // AT4G38680 // AT2G02560 // AT5G37770 // AT3G02200 // AT2G41630 // AT1G53750 // AT3G54360 // AT5G22650 // AT5G03740
GO:0051172	P	negative regulation of nitrogen compound metabolic process	5	328	356	28362	0.4	1	// AT1G65440 // AT3G54360 // AT2G16950 // AT5G03740 // AT5G22650
GO:0051173	P	positive regulation of nitrogen compound metabolic process	5	328	399	28362	0.49	1	// AT1G53750 // AT1G65440 // AT3G54610 // AT1G54490 // AT3G21200
GO:0080090	P	regulation of primary metabolic process	22	328	2889	28362	0.99	1	// AT2G43970 // AT3G44750 // AT4G38680 // AT2G20580 // AT2G24050 // AT4G16150 // AT2G32070 // AT1G25490 // AT3G02200 // AT2G41630 // AT5G22650 // AT1G65440 // AT3G19170 // AT2G16950 // AT1G64520 // AT4G36020 // AT3G54610 // AT1G53750 // AT3G54360 // AT1G54490 // AT2G02560 // AT5G03740
GO:0009755	P	hormone-mediated signaling pathway	8	328	821	28362	0.73	1	// AT2G47000 // AT1G64520 // AT1G25490 // AT2G43710 // AT5G20990 // AT1G78570 // AT1G54490 // AT2G22660
GO:0010605	P	negative regulation of macromolecule metabolic process	6	328	480	28362	0.48	1	// AT1G65440 // AT2G16950 // AT3G54360 // AT2G06990 // AT5G22650 // AT5G03740
GO:0010604	P	positive regulation of macromolecule metabolic process	5	328	482	28362	0.66	1	// AT1G53750 // AT1G65440 // AT3G54610 // AT2G06990 // AT1G54490
GO:0009753	P	response to jasmonic acid	5	328	225	28362	0.12	1	// AT2G43710 // AT4G23100 // AT4G23600 // AT1G54040 // AT1G19570
GO:0010608	P	posttranscriptional regulation of gene expression	5	328	267	28362	0.2	1	// AT2G06990 // AT2G24050 // AT2G16950 // AT3G02200 // AT4G34830
GO:0070647	P	protein modification by small protein conjugation or removal	5	328	610	28362	0.83	1	// AT5G25760 // AT4G31160 // AT3G54360 // AT1G65650 // AT2G02560
GO:0060255	P	regulation of macromolecule metabolic process	27	328	2998	28362	0.93	1	// AT5G64813 // AT2G43970 // AT4G34830 // AT3G44750 // AT4G38680 // AT2G20580 // AT2G24050 // AT4G16150 // AT1G25490 // AT2G32070 // AT1G54270 // AT3G02200 // AT2G41630 // AT2G06990 // AT5G22650 // AT1G65440 // AT3G19170 // AT2G16950 // AT5G09840 // AT4G36020 // AT3G54610 // AT1G53750 // AT3G54360 // AT1G54490 // AT3G19760 // AT2G02560 // AT5G03740
GO:0030163	P	protein catabolic process	7	328	467	28362	0.3	1	// AT1G07140 // AT1G64520 // AT2G05840 // AT1G53750 // AT2G47940 // AT2G20580 // AT1G65650
GO:0065007	P	biological regulation	67	328	6062	28362	0.68	1	// AT2G47000 // AT1G10370 // AT5G64813 // AT2G43970 // AT4G34830 // AT1G54490 // AT1G10940 // AT2G02120 // AT3G59920 // AT3G44750 // AT5G20010 // AT4G38680 // AT2G20580 // AT4G24620 // AT2G24050 // AT2G22660 // AT4G16150 // AT1G71220 // AT5G51430 // AT5G56030 // AT1G48030 // AT3G15660 // AT2G02560 // AT2G32070 // AT3G03120 // AT1G54270 // AT3G03960 // AT5G47880 // AT2G41630 // AT5G37770 // AT2G06…
GO:0065008	P	regulation of biological quality	19	328	1255	28362	0.14	1	// AT4G04610 // AT2G47000 // AT1G78570 // AT1G15690 // AT5G56030 // AT4G34830 // AT3G15660 // AT2G02120 // AT2G20610 // AT1G47540 // AT1G25490 // AT1G48130 // AT2G38270 // AT1G66240 // AT4G29670 // AT5G51430 // AT3G05500 // AT1G48030 // AT5G06290
GO:0036211	P	protein modification process	22	328	2126	28362	0.73	1	// AT5G24970 // AT3G12270 // AT5G25760 // AT1G19570 // AT1G71220 // AT3G07140 // AT3G03120 // AT1G25490 // AT1G65650 // AT1G75270 // AT3G28480 // AT4G21150 // AT3G54610 // AT4G31160 // AT3G54360 // AT4G24490 // AT3G05840 // AT1G08660 // AT2G02560 // AT1G10940 // AT5G20990 // AT1G64040
GO:0016310	P	phosphorylation	9	328	1254	28362	0.95	1	// AT1G13440 // AT5G24970 // AT5G05200 // AT1G19600 // AT2G42910 // AT5G37510 // AT1G10940 // AT4G24620 // AT3G05840
GO:0034645	P	cellular macromolecule biosynthetic process	53	328	4455	28362	0.44	1	// AT1G79850 // AT2G43970 // AT4G10320 // AT3G29810 // AT3G44750 // AT4G38680 // AT2G24050 // AT4G16150 // AT1G71220 // AT2G16950 // AT3G02760 // AT4G39210 // AT1G56070 // AT1G54270 // AT2G32070 // AT3G03120 // AT1G43170 // AT3G07140 // AT2G46280 // AT1G25260 // AT2G41630 // AT3G55800 // AT3G05500 // AT1G55850 // AT5G47880 // AT1G65440 // AT3G19170 // AT4G21150 // AT1G72550 // AT5G44480 // AT4G11…
GO:0023051	P	regulation of signaling	5	328	231	28362	0.13	1	// AT1G01960 // AT2G43710 // AT1G78570 // AT2G47000 // AT1G25490
GO:0010646	P	regulation of cell communication	5	328	234	28362	0.14	1	// AT1G01960 // AT2G43710 // AT1G78570 // AT2G47000 // AT1G25490
GO:0055085	P	transmembrane transport	9	328	667	28362	0.37	1	// AT5G07320 // AT5G03940 // AT3G21250 // AT2G18960 // ATCG01130 // AT5G25760 // AT2G04030 // AT1G19570 // AT1G15690
GO:0043170	P	macromolecule metabolic process	101	328	8111	28362	0.21	1	// AT5G24970 // AT1G80270 // AT4G24620 // AT4G16150 // AT1G71220 // AT1G25490 // AT2G46280 // AT4G25730 // AT1G65650 // AT5G22650 // AT5G47880 // AT5G44480 // AT1G64520 // AT5G48300 // AT1G03310 // AT2G24200 // AT3G54360 // AT5G41040 // AT3G02200 // AT3G06790 // AT1G67120 // AT3G27060 // AT3G29360 // AT2G02560 // AT1G53880 // AT5G03740 // AT5G56730 // AT2G05840 // AT2G24050 // AT2G03820 // AT2G16…
GO:0071495	P	cellular response to endogenous stimulus	10	328	890	28362	0.58	1	// AT2G47000 // AT5G44120 // AT4G28520 // AT1G64520 // AT1G25490 // AT2G43710 // AT5G20990 // AT1G78570 // AT1G54490 // AT2G22660
GO:0031327	P	negative regulation of cellular biosynthetic process	5	328	355	28362	0.39	1	// AT1G65440 // AT3G54360 // AT2G16950 // AT5G03740 // AT5G22650
GO:0031326	P	regulation of cellular biosynthetic process	19	328	2734	28362	1	1	// AT4G16150 // AT1G65440 // AT3G19170 // AT2G43970 // AT2G16950 // AT3G21200 // AT4G36020 // AT2G24050 // AT3G54610 // AT3G44750 // AT2G32070 // AT4G38680 // AT2G02560 // AT3G02200 // AT2G41630 // AT1G53750 // AT3G54360 // AT5G22650 // AT5G03740
GO:0031325	P	positive regulation of cellular metabolic process	5	328	495	28362	0.68	1	// AT1G53750 // AT1G65440 // AT3G54610 // AT1G54490 // AT3G21200
GO:0031324	P	negative regulation of cellular metabolic process	5	328	412	28362	0.52	1	// AT1G65440 // AT3G54360 // AT2G16950 // AT5G03740 // AT5G22650
GO:0031323	P	regulation of cellular metabolic process	22	328	2980	28362	0.99	1	// AT2G43970 // AT3G44750 // AT4G38680 // AT2G24050 // AT4G16150 // AT2G32070 // AT1G25490 // AT5G37770 // AT3G02200 // AT2G41630 // AT5G22650 // AT1G65440 // AT3G19170 // AT2G16950 // AT4G36020 // AT3G54610 // AT1G53750 // AT3G54360 // AT1G54490 // AT3G21200 // AT2G02560 // AT5G03740
GO:0090304	P	nucleic acid metabolic process	37	328	3768	28362	0.88	1	// AT5G62190 // AT2G43970 // AT1G65440 // AT4G10320 // AT3G49430 // AT3G44750 // AT4G38680 // AT1G80270 // AT4G16150 // AT3G53700 // AT4G34830 // AT2G32070 // AT3G02760 // AT1G54270 // AT1G54490 // AT2G41630 // AT2G06990 // AT1G67120 // AT3G19760 // AT5G48240 // AT2G03820 // AT3G19170 // AT1G72550 // AT4G36020 // AT3G54610 // AT1G30680 // AT1G53750 // AT1G29880 // AT3G54360 // AT4G25730 // AT3G06…
GO:0040008	P	regulation of growth	5	328	276	28362	0.22	1	// AT3G05500 // AT1G10370 // AT2G20610 // AT5G47880 // AT2G41630
GO:0010467	P	gene expression	50	328	4747	28362	0.78	1	// AT1G79850 // AT5G64813 // AT2G43970 // AT4G34830 // AT1G54490 // AT4G10320 // AT3G44750 // AT4G38680 // AT3G24590 // AT2G24050 // AT4G16150 // AT3G02760 // AT1G72550 // AT2G32070 // AT1G43170 // AT1G54270 // AT2G46280 // AT4G25730 // AT2G41630 // AT1G56070 // AT2G06990 // AT3G05500 // AT3G19760 // AT5G48240 // AT1G25260 // AT1G65440 // AT3G19170 // AT2G16950 // AT5G09840 // AT4G11420 // AT4G36…
GO:0010468	P	regulation of gene expression	25	328	2814	28362	0.93	1	// AT5G64813 // AT2G43970 // AT4G34830 // AT3G44750 // AT4G38680 // AT2G24050 // AT4G16150 // AT2G32070 // AT1G54270 // AT3G02200 // AT2G41630 // AT2G06990 // AT5G22650 // AT1G65440 // AT3G19170 // AT2G16950 // AT5G09840 // AT4G36020 // AT3G54610 // AT1G53750 // AT3G54360 // AT1G54490 // AT3G19760 // AT2G02560 // AT5G03740
GO:0019941	P	modification-dependent protein catabolic process	6	328	378	28362	0.28	1	// AT1G07140 // AT1G64520 // AT2G05840 // AT1G53750 // AT2G20580 // AT1G65650
GO:0044265	P	cellular macromolecule catabolic process	10	328	541	28362	0.1	1	// AT2G03820 // AT1G07140 // AT1G64520 // AT2G32070 // AT2G05840 // AT2G20580 // AT1G53750 // AT2G06990 // AT1G65650 // AT1G54490
GO:0007154	P	cell communication	19	328	2223	28362	0.94	1	// AT1G71220 // AT2G47000 // AT5G64813 // AT1G01960 // AT1G64520 // AT3G11730 // AT3G59920 // AT2G20610 // AT5G20010 // AT3G03250 // AT1G25490 // AT3G03120 // AT2G43710 // AT1G10940 // AT5G27540 // AT5G20990 // AT1G78570 // AT1G54490 // AT2G22660
GO:0003824	F	catalytic activity	178	328	9101	28362	1.5e-16	1.1e-13	// AT1G13440 // AT2G47510 // AT3G62530 // AT2G23890 // AT5G05200 // AT3G59920 // AT5G24970 // AT5G20010 // AT1G80270 // AT4G28060 // AT3G14990 // AT4G24620 // AT3G18680 // AT3G21250 // AT3G02760 // AT5G50600 // AT2G47730 // AT5G64813 // AT5G48440 // AT3G59760 // AT1G65650 // AT5G22650 // AT4G30600 // AT5G48545 // AT2G36290 // AT5G44480 // AT1G64520 // AT5G48300 // AT3G10350 // AT1G03310 // AT2G24…
GO:0005488	F	binding	199	328	12081	28362	4.6e-11	1.6e-08	// AT1G13440 // AT2G47510 // AT3G62530 // AT5G05200 // AT5G24970 // AT5G20010 // AT2G35630 // AT1G80270 // AT1G29880 // AT2G30060 // AT2G32070 // AT4G16150 // AT1G55090 // AT3G21250 // AT4G35000 // AT4G27140 // AT1G25490 // AT3G12490 // AT2G46280 // AT3G03960 // AT5G64813 // AT4G37880 // AT3G07630 // AT3G59760 // AT1G65650 // AT2G46520 // AT4G27160 // AT4G30600 // AT5G48545 // AT1G64520 // AT5G48…
GO:0036094	F	small molecule binding	81	328	3434	28362	3.7e-10	8.5e-08	// AT1G13440 // AT3G28480 // AT5G62190 // AT5G05200 // AT4G24830 // AT5G46070 // AT4G10320 // AT3G01340 // AT4G02790 // AT5G24970 // AT5G50960 // AT5G20010 // AT5G25760 // AT1G24510 // AT5G49910 // AT3G17390 // AT1G79440 // AT5G53460 // AT1G55090 // AT4G23100 // AT5G65110 // AT3G21250 // AT3G02760 // AT4G39210 // AT3G05840 // AT1G15500 // AT3G03120 // AT3G11830 // AT1G54270 // AT2G46280 // AT3G03…
GO:0000166	F	nucleotide binding	79	328	3370	28362	8.8e-10	1.2e-07	// AT1G13440 // AT5G62190 // AT5G05200 // AT4G24830 // AT5G46070 // AT4G10320 // AT3G01340 // AT4G02790 // AT5G24970 // AT5G50960 // AT5G20010 // AT5G25760 // AT1G24510 // AT5G49910 // AT3G17390 // AT1G79440 // AT5G53460 // AT1G55090 // AT4G23100 // AT5G65110 // AT3G21250 // AT3G02760 // AT4G39210 // AT3G05840 // AT1G15500 // AT3G03120 // AT3G11830 // AT1G54270 // AT2G46280 // AT3G03960 // AT3G19…
GO:1901265	F	nucleoside phosphate binding	79	328	3370	28362	8.8e-10	1.2e-07	// AT1G13440 // AT5G62190 // AT5G05200 // AT4G24830 // AT5G46070 // AT4G10320 // AT3G01340 // AT4G02790 // AT5G24970 // AT5G50960 // AT5G20010 // AT5G25760 // AT1G24510 // AT5G49910 // AT3G17390 // AT1G79440 // AT5G53460 // AT1G55090 // AT4G23100 // AT5G65110 // AT3G21250 // AT3G02760 // AT4G39210 // AT3G05840 // AT1G15500 // AT3G03120 // AT3G11830 // AT1G54270 // AT2G46280 // AT3G03960 // AT3G19…
GO:0016491	F	oxidoreductase activity	47	328	1547	28362	2.6e-09	2.6e-07	// AT1G13440 // AT5G21105 // AT3G59920 // AT5G54770 // AT4G28060 // AT1G79440 // AT5G53460 // AT2G30490 // AT1G19570 // AT1G53500 // AT1G78570 // AT4G34230 // AT5G14760 // AT3G15660 // AT3G51240 // AT5G50600 // AT4G35000 // AT5G65110 // AT5G37510 // AT4G29670 // AT5G48440 // AT2G47730 // AT4G00570 // AT1G75270 // AT3G28480 // AT3G12120 // AT3G01190 // AT5G21060 // AT4G04610 // AT1G05250 // AT3G23…
GO:0035639	F	purine ribonucleoside triphosphate binding	64	328	2515	28362	2.5e-09	2.6e-07	// AT5G62190 // AT5G05200 // AT4G24830 // AT5G46070 // AT4G10320 // AT4G02790 // AT5G24970 // AT5G50960 // AT2G18960 // AT5G25760 // AT1G24510 // AT5G49910 // AT3G17390 // AT1G55090 // AT4G23100 // AT3G21250 // AT3G02760 // AT4G39210 // AT5G20010 // AT3G03120 // AT3G11830 // AT1G54270 // AT1G15500 // AT3G03960 // AT3G19760 // AT2G04030 // AT1G56070 // AT3G59760 // AT2G06990 // AT1G67120 // AT4G00…
GO:0032553	F	ribonucleotide binding	66	328	2664	28362	3.8e-09	3.3e-07	// AT5G62190 // AT5G05200 // AT4G24830 // AT5G46070 // AT4G10320 // AT4G02790 // AT5G24970 // AT5G50960 // AT2G18960 // AT5G25760 // AT1G24510 // AT5G49910 // AT3G17390 // AT5G53460 // AT1G55090 // AT4G23100 // AT3G21250 // AT3G02760 // AT4G39210 // AT5G20010 // AT3G03120 // AT3G11830 // AT1G54270 // AT1G15500 // AT3G03960 // AT3G19760 // AT2G04030 // AT1G56070 // AT3G59760 // AT2G06990 // AT1G67…
GO:0097367	F	carbohydrate derivative binding	66	328	2696	28362	6e-09	4.6e-07	// AT5G62190 // AT5G05200 // AT4G24830 // AT5G46070 // AT4G10320 // AT4G02790 // AT5G24970 // AT5G50960 // AT2G18960 // AT5G25760 // AT1G24510 // AT5G49910 // AT3G17390 // AT5G53460 // AT1G55090 // AT4G23100 // AT3G21250 // AT3G02760 // AT4G39210 // AT5G20010 // AT3G03120 // AT3G11830 // AT1G54270 // AT1G15500 // AT3G03960 // AT3G19760 // AT2G04030 // AT1G56070 // AT3G59760 // AT2G06990 // AT1G67…
GO:0001883	F	purine nucleoside binding	64	328	2612	28362	1e-08	6.1e-07	// AT5G62190 // AT5G05200 // AT4G24830 // AT5G46070 // AT4G10320 // AT4G02790 // AT5G24970 // AT5G50960 // AT2G18960 // AT5G25760 // AT1G24510 // AT5G49910 // AT3G17390 // AT1G55090 // AT4G23100 // AT3G21250 // AT3G02760 // AT4G39210 // AT5G20010 // AT3G03120 // AT3G11830 // AT1G54270 // AT1G15500 // AT3G03960 // AT3G19760 // AT2G04030 // AT1G56070 // AT3G59760 // AT2G06990 // AT1G67120 // AT4G00…
GO:0001882	F	nucleoside binding	64	328	2618	28362	1.1e-08	6.1e-07	// AT5G62190 // AT5G05200 // AT4G24830 // AT5G46070 // AT4G10320 // AT4G02790 // AT5G24970 // AT5G50960 // AT2G18960 // AT5G25760 // AT1G24510 // AT5G49910 // AT3G17390 // AT1G55090 // AT4G23100 // AT3G21250 // AT3G02760 // AT4G39210 // AT5G20010 // AT3G03120 // AT3G11830 // AT1G54270 // AT1G15500 // AT3G03960 // AT3G19760 // AT2G04030 // AT1G56070 // AT3G59760 // AT2G06990 // AT1G67120 // AT4G00…
GO:0032550	F	purine ribonucleoside binding	64	328	2612	28362	1e-08	6.1e-07	// AT5G62190 // AT5G05200 // AT4G24830 // AT5G46070 // AT4G10320 // AT4G02790 // AT5G24970 // AT5G50960 // AT2G18960 // AT5G25760 // AT1G24510 // AT5G49910 // AT3G17390 // AT1G55090 // AT4G23100 // AT3G21250 // AT3G02760 // AT4G39210 // AT5G20010 // AT3G03120 // AT3G11830 // AT1G54270 // AT1G15500 // AT3G03960 // AT3G19760 // AT2G04030 // AT1G56070 // AT3G59760 // AT2G06990 // AT1G67120 // AT4G00…
GO:0032549	F	ribonucleoside binding	64	328	2617	28362	1.1e-08	6.1e-07	// AT5G62190 // AT5G05200 // AT4G24830 // AT5G46070 // AT4G10320 // AT4G02790 // AT5G24970 // AT5G50960 // AT2G18960 // AT5G25760 // AT1G24510 // AT5G49910 // AT3G17390 // AT1G55090 // AT4G23100 // AT3G21250 // AT3G02760 // AT4G39210 // AT5G20010 // AT3G03120 // AT3G11830 // AT1G54270 // AT1G15500 // AT3G03960 // AT3G19760 // AT2G04030 // AT1G56070 // AT3G59760 // AT2G06990 // AT1G67120 // AT4G00…
GO:0017076	F	purine nucleotide binding	64	328	2633	28362	1.4e-08	6.5e-07	// AT5G62190 // AT5G05200 // AT4G24830 // AT5G46070 // AT4G10320 // AT4G02790 // AT5G24970 // AT5G50960 // AT2G18960 // AT5G25760 // AT1G24510 // AT5G49910 // AT3G17390 // AT1G55090 // AT4G23100 // AT3G21250 // AT3G02760 // AT4G39210 // AT5G20010 // AT3G03120 // AT3G11830 // AT1G54270 // AT1G15500 // AT3G03960 // AT3G19760 // AT2G04030 // AT1G56070 // AT3G59760 // AT2G06990 // AT1G67120 // AT4G00…
GO:0032555	F	purine ribonucleotide binding	64	328	2631	28362	1.4e-08	6.5e-07	// AT5G62190 // AT5G05200 // AT4G24830 // AT5G46070 // AT4G10320 // AT4G02790 // AT5G24970 // AT5G50960 // AT2G18960 // AT5G25760 // AT1G24510 // AT5G49910 // AT3G17390 // AT1G55090 // AT4G23100 // AT3G21250 // AT3G02760 // AT4G39210 // AT5G20010 // AT3G03120 // AT3G11830 // AT1G54270 // AT1G15500 // AT3G03960 // AT3G19760 // AT2G04030 // AT1G56070 // AT3G59760 // AT2G06990 // AT1G67120 // AT4G00…
GO:0016829	F	lyase activity	21	328	406	28362	2.7e-08	1.2e-06	// AT2G47510 // AT1G53500 // AT3G62530 // AT2G42600 // AT3G10050 // AT1G53280 // AT2G47650 // AT2G27820 // AT2G20610 // AT5G51110 // AT4G33070 // AT4G23600 // AT2G40490 // AT1G50575 // AT5G11880 // AT3G07630 // AT3G29410 // AT3G59760 // AT1G78570 // AT3G14990 // AT5G38530
GO:0005515	F	protein binding	77	328	3669	28362	1.6e-07	6.6e-06	// AT2G47510 // AT1G07140 // AT5G62190 // AT5G43830 // AT3G52850 // AT5G54770 // AT5G50960 // AT5G20010 // AT5G25760 // AT2G35630 // AT5G49910 // AT2G18960 // AT2G20580 // AT4G27450 // AT2G30060 // AT2G30490 // AT4G39980 // AT3G59020 // AT4G16150 // AT1G27970 // AT5G56030 // AT4G36220 // AT4G27160 // AT3G15660 // AT4G31160 // AT3G12490 // AT3G55120 // AT4G35000 // AT1G25490 // AT2G46280 // AT3G03…
GO:0045735	F	nutrient reservoir activity	9	328	68	28362	2.4e-07	9.3e-06	// AT5G44120 // AT3G22640 // AT4G27170 // AT4G28520 // AT2G28490 // AT4G27140 // AT4G27160 // AT5G54740 // AT1G03890
GO:0043167	F	ion binding	78	328	3821	28362	4e-07	1.5e-05	// AT1G13440 // AT5G07320 // AT3G62530 // AT4G33945 // AT4G24690 // AT4G23600 // AT3G52850 // AT3G01190 // AT5G56730 // AT5G50960 // AT2G18960 // AT4G38680 // AT2G27820 // AT5G37770 // AT3G17390 // AT1G79440 // AT3G12270 // AT5G53460 // AT2G32070 // AT1G18480 // AT1G19570 // AT1G15690 // AT3G10050 // AT4G35000 // AT4G36220 // AT1G56070 // AT2G23890 // AT3G15660 // AT2G43710 // AT3G12490 // AT2G30…
GO:0016836	F	hydro-lyase activity	9	328	79	28362	7.7e-07	2.5e-05	// AT2G47510 // AT1G53500 // AT1G53280 // AT5G51110 // AT2G27820 // AT3G07630 // AT3G14990 // AT1G78570 // AT5G38530
GO:0008536	F	Ran GTPase binding	7	328	38	28362	7.5e-07	2.5e-05	// AT1G07140 // AT1G27970 // AT2G16950 // AT5G53480 // AT2G46520 // AT2G30060 // AT3G59020
GO:0005524	F	ATP binding	52	328	2248	28362	1.7e-06	5.5e-05	// AT5G62190 // AT5G05200 // AT4G24830 // AT4G10320 // AT5G24970 // AT5G50960 // AT5G25760 // AT1G24510 // AT5G49910 // AT3G17390 // AT1G55090 // AT4G23100 // AT3G21250 // AT3G02760 // AT4G39210 // AT2G18960 // AT3G11830 // AT1G54270 // AT1G15500 // AT3G03960 // AT3G19760 // AT2G04030 // AT3G59760 // AT2G06990 // AT1G67120 // AT4G00570 // AT2G47000 // AT5G56030 // AT5G48300 // AT5G03300 // AT1G72…
GO:0017016	F	Ras GTPase binding	7	328	48	28362	3e-06	8.7e-05	// AT1G07140 // AT1G27970 // AT2G16950 // AT5G53480 // AT2G46520 // AT2G30060 // AT3G59020
GO:0031267	F	small GTPase binding	7	328	48	28362	3e-06	8.7e-05	// AT1G07140 // AT1G27970 // AT2G16950 // AT5G53480 // AT2G46520 // AT2G30060 // AT3G59020
GO:0016835	F	carbon-oxygen lyase activity	11	328	155	28362	3.6e-06	9.9e-05	// AT2G47510 // AT1G53500 // AT1G53280 // AT5G51110 // AT3G07630 // AT2G27820 // AT3G14990 // AT3G29410 // AT3G59760 // AT1G78570 // AT5G38530
GO:0032559	F	adenyl ribonucleotide binding	52	328	2364	28362	7.2e-06	0.00019	// AT5G62190 // AT5G05200 // AT4G24830 // AT4G10320 // AT5G24970 // AT5G50960 // AT5G25760 // AT1G24510 // AT5G49910 // AT3G17390 // AT1G55090 // AT4G23100 // AT3G21250 // AT3G02760 // AT4G39210 // AT2G18960 // AT3G11830 // AT1G54270 // AT1G15500 // AT3G03960 // AT3G19760 // AT2G04030 // AT3G59760 // AT2G06990 // AT1G67120 // AT4G00570 // AT2G47000 // AT5G56030 // AT5G48300 // AT5G03300 // AT1G72…
GO:0030554	F	adenyl nucleotide binding	52	328	2366	28362	7.3e-06	0.00019	// AT5G62190 // AT5G05200 // AT4G24830 // AT4G10320 // AT5G24970 // AT5G50960 // AT5G25760 // AT1G24510 // AT5G49910 // AT3G17390 // AT1G55090 // AT4G23100 // AT3G21250 // AT3G02760 // AT4G39210 // AT2G18960 // AT3G11830 // AT1G54270 // AT1G15500 // AT3G03960 // AT3G19760 // AT2G04030 // AT3G59760 // AT2G06990 // AT1G67120 // AT4G00570 // AT2G47000 // AT5G56030 // AT5G48300 // AT5G03300 // AT1G72…
GO:0051020	F	GTPase binding	7	328	57	28362	8.5e-06	0.00021	// AT1G07140 // AT1G27970 // AT2G16950 // AT5G53480 // AT2G46520 // AT2G30060 // AT3G59020
GO:0048037	F	cofactor binding	18	328	451	28362	9.1e-06	0.00022	// AT1G13440 // AT4G33070 // AT3G10050 // AT1G37130 // AT2G47650 // AT4G23600 // AT1G73250 // AT2G20610 // AT3G29360 // AT1G48030 // AT5G28840 // AT5G65110 // AT3G21200 // AT1G79440 // AT3G59760 // AT5G53460 // AT4G00570 // AT5G38530
GO:0008135	F	translation factor activity, RNA binding	11	328	181	28362	1.4e-05	0.00033	// AT1G65440 // AT4G11420 // AT2G24050 // AT1G53880 // AT1G54270 // AT2G46280 // AT5G47880 // AT1G56070 // AT1G17220 // AT3G05500 // AT3G02200
GO:0016817	F	hydrolase activity, acting on acid anhydrides	25	328	826	28362	1.9e-05	0.00041	// AT5G62190 // AT5G46070 // AT2G47000 // AT2G18960 // AT1G15690 // AT5G56030 // AT5G20010 // AT1G54270 // AT1G56070 // AT2G06990 // AT1G17220 // AT3G19760 // AT4G30600 // AT5G48545 // AT5G27540 // AT3G10350 // AT1G30680 // AT1G53750 // AT5G64813 // AT4G19210 // AT3G21250 // AT5G03940 // AT3G04080 // AT4G02480 // AT1G67120
GO:0046872	F	metal ion binding	70	328	3673	28362	1.9e-05	0.00041	// AT1G13440 // AT5G07320 // AT3G62530 // AT4G33945 // AT4G24690 // AT3G52850 // AT3G01190 // AT5G56730 // AT5G50960 // AT2G18960 // AT4G38680 // AT5G37770 // AT3G17390 // AT1G79440 // AT3G12270 // AT5G53460 // AT2G32070 // AT1G18480 // AT1G19570 // AT1G15690 // AT4G35000 // AT4G36220 // AT1G56070 // AT2G23890 // AT3G15660 // AT2G43710 // AT3G12490 // AT2G30490 // AT4G34230 // AT5G37510 // AT2G02…
GO:0043169	F	cation binding	70	328	3678	28362	2e-05	0.00042	// AT1G13440 // AT5G07320 // AT3G62530 // AT4G33945 // AT4G24690 // AT3G52850 // AT3G01190 // AT5G56730 // AT5G50960 // AT2G18960 // AT4G38680 // AT5G37770 // AT3G17390 // AT1G79440 // AT3G12270 // AT5G53460 // AT2G32070 // AT1G18480 // AT1G19570 // AT1G15690 // AT4G35000 // AT4G36220 // AT1G56070 // AT2G23890 // AT3G15660 // AT2G43710 // AT3G12490 // AT2G30490 // AT4G34230 // AT5G37510 // AT2G02…
GO:0016787	F	hydrolase activity	64	328	3279	28362	2.4e-05	0.00048	// AT4G14570 // AT5G62190 // AT2G23890 // AT5G46070 // AT1G56070 // AT4G10320 // AT5G56730 // AT3G44750 // AT2G18960 // AT2G05840 // AT1G80270 // AT4G34830 // AT3G19170 // AT1G18480 // AT1G15690 // AT4G06599 // AT3G03420 // AT5G56030 // AT3G53700 // AT1G52760 // AT5G09840 // AT5G20010 // AT1G26820 // AT2G32070 // AT3G07140 // AT1G54270 // AT5G64813 // AT2G47940 // AT3G55800 // AT1G64040 // AT2G06…
GO:0043168	F	anion binding	11	328	195	28362	2.8e-05	0.00054	// AT3G28480 // AT3G10050 // AT4G23600 // AT2G20610 // AT2G27820 // AT3G51240 // AT1G10940 // AT3G07630 // AT3G59760 // AT5G04740 // AT5G38530
GO:0016462	F	pyrophosphatase activity	24	328	809	28362	3.7e-05	0.00071	// AT5G62190 // AT5G46070 // AT2G47000 // AT2G18960 // AT1G15690 // AT3G21250 // AT5G20010 // AT1G54270 // AT1G56070 // AT2G06990 // AT1G17220 // AT3G19760 // AT4G30600 // AT5G27540 // AT3G10350 // AT1G30680 // AT1G53750 // AT5G64813 // AT4G19210 // AT5G56030 // AT5G03940 // AT3G04080 // AT4G02480 // AT1G67120
GO:0003924	F	GTPase activity	8	328	103	28362	4.3e-05	0.00078	// AT4G30600 // AT5G46070 // AT5G20010 // AT5G27540 // AT5G03940 // AT1G56070 // AT1G17220 // AT5G64813
GO:0016818	F	hydrolase activity, acting on acid anhydrides, in phosphorus-containing anhydrides	24	328	817	28362	4.3e-05	0.00078	// AT5G62190 // AT5G46070 // AT2G47000 // AT2G18960 // AT1G15690 // AT3G21250 // AT5G20010 // AT1G54270 // AT1G56070 // AT2G06990 // AT1G17220 // AT3G19760 // AT4G30600 // AT5G27540 // AT3G10350 // AT1G30680 // AT1G53750 // AT5G64813 // AT4G19210 // AT5G56030 // AT5G03940 // AT3G04080 // AT4G02480 // AT1G67120
GO:0017111	F	nucleoside-triphosphatase activity	23	328	766	28362	4.5e-05	0.0008	// AT5G62190 // AT5G46070 // AT2G47000 // AT2G18960 // AT3G21250 // AT5G20010 // AT1G54270 // AT5G64813 // AT2G06990 // AT1G17220 // AT3G19760 // AT4G30600 // AT5G27540 // AT3G10350 // AT1G30680 // AT1G53750 // AT1G56070 // AT4G19210 // AT5G56030 // AT5G03940 // AT3G04080 // AT4G02480 // AT1G67120
GO:0042277	F	peptide binding	6	328	52	28362	5.2e-05	0.0009	// AT2G16950 // AT3G52850 // AT5G03940 // AT5G53480 // AT2G47730 // AT1G75270
GO:0016876	F	ligase activity, forming aminoacyl-tRNA and related compounds	6	328	61	28362	0.00012	0.0019	// AT1G72550 // AT4G10320 // AT3G02760 // AT5G26830 // AT1G29880 // AT4G31180
GO:0004812	F	aminoacyl-tRNA ligase activity	6	328	61	28362	0.00012	0.0019	// AT1G72550 // AT4G10320 // AT3G02760 // AT5G26830 // AT1G29880 // AT4G31180
GO:0016875	F	ligase activity, forming carbon-oxygen bonds	6	328	61	28362	0.00012	0.0019	// AT1G72550 // AT4G10320 // AT3G02760 // AT5G26830 // AT1G29880 // AT4G31180
GO:0033218	F	amide binding	6	328	62	28362	0.00013	0.002	// AT2G16950 // AT3G52850 // AT5G03940 // AT5G53480 // AT2G47730 // AT1G75270
GO:0050662	F	coenzyme binding	12	328	281	28362	0.00016	0.0024	// AT1G13440 // AT4G33070 // AT1G37130 // AT2G47650 // AT1G73250 // AT3G29360 // AT1G48030 // AT5G28840 // AT5G65110 // AT1G79440 // AT5G53460 // AT4G00570
GO:0005525	F	GTP binding	12	328	282	28362	0.00016	0.0024	// AT4G30600 // AT5G03940 // AT5G46070 // AT1G17220 // AT3G11730 // AT4G02790 // AT5G20010 // AT5G27540 // AT3G03120 // AT1G56070 // AT1G53880 // AT5G64813
GO:0044822	F	poly(A) RNA binding	13	328	337	28362	0.00022	0.0031	// AT5G03940 // AT2G43970 // AT5G56030 // AT4G11420 // AT4G36020 // AT4G38680 // AT1G43170 // AT1G54270 // AT1G56070 // AT3G17390 // AT3G49430 // AT3G19760 // AT1G54490
GO:0003729	F	mRNA binding	13	328	337	28362	0.00022	0.0031	// AT5G03940 // AT2G43970 // AT5G56030 // AT4G11420 // AT4G36020 // AT4G38680 // AT1G43170 // AT1G54270 // AT1G56070 // AT3G17390 // AT3G49430 // AT3G19760 // AT1G54490
GO:0016831	F	carboxy-lyase activity	6	328	70	28362	0.00024	0.0033	// AT1G50575 // AT4G33070 // AT2G42600 // AT2G47650 // AT5G11880 // AT2G40490
GO:0051287	F	NAD binding	6	328	70	28362	0.00024	0.0033	// AT1G13440 // AT2G47650 // AT3G29360 // AT5G28840 // AT1G79440 // AT4G00570
GO:0019001	F	guanyl nucleotide binding	12	328	301	28362	0.00029	0.0038	// AT4G30600 // AT5G03940 // AT5G46070 // AT1G17220 // AT3G11730 // AT4G02790 // AT5G20010 // AT5G27540 // AT3G03120 // AT1G56070 // AT1G53880 // AT5G64813
GO:0032561	F	guanyl ribonucleotide binding	12	328	301	28362	0.00029	0.0038	// AT4G30600 // AT5G03940 // AT5G46070 // AT1G17220 // AT3G11730 // AT4G02790 // AT5G20010 // AT5G27540 // AT3G03120 // AT1G56070 // AT1G53880 // AT5G64813
GO:0016209	F	antioxidant activity	9	328	181	28362	0.00036	0.0047	// AT5G67400 // AT3G01190 // AT4G35000 // AT2G47730 // AT1G05250 // AT1G48130 // AT1G75270 // AT1G19570 // AT5G06290
GO:0003743	F	translation initiation factor activity	7	328	112	28362	0.00045	0.0057	// AT4G11420 // AT1G54270 // AT2G46280 // AT3G02200 // AT1G17220 // AT1G53880 // AT2G24050
GO:0008565	F	protein transporter activity	8	328	150	28362	0.00049	0.0061	// AT1G27970 // AT2G16950 // AT3G10110 // ATCG01130 // AT5G53480 // AT2G46520 // AT3G07680 // AT3G59020
GO:0051082	F	unfolded protein binding	6	328	81	28362	0.0005	0.0061	// AT5G56030 // AT5G49910 // AT2G04030 // AT3G13470 // AT4G24280 // AT3G07770
GO:0016667	F	oxidoreductase activity, acting on a sulfur group of donors	7	328	124	28362	0.0008	0.0096	// AT3G15660 // AT4G04610 // AT4G29670 // AT1G75270 // AT1G48030 // AT1G19570 // AT2G38270
GO:0051536	F	iron-sulfur cluster binding	7	328	131	28362	0.0011	0.013	// AT4G19210 // AT3G15660 // AT5G50960 // AT4G04610 // AT5G37510 // AT5G53460 // AT2G38270
GO:0051540	F	metal cluster binding	7	328	131	28362	0.0011	0.013	// AT4G19210 // AT3G15660 // AT5G50960 // AT4G04610 // AT5G37510 // AT5G53460 // AT2G38270
GO:0004601	F	peroxidase activity	7	328	133	28362	0.0012	0.014	// AT5G67400 // AT3G01190 // AT4G35000 // AT2G47730 // AT1G05250 // AT1G48130 // AT5G06290
GO:0016853	F	isomerase activity	10	328	264	28362	0.0013	0.015	// AT1G53500 // AT1G78570 // AT5G44480 // AT1G73250 // AT3G55120 // AT5G28840 // AT3G25220 // AT5G48580 // AT4G24620 // AT1G26550
GO:0019899	F	enzyme binding	10	328	265	28362	0.0013	0.015	// AT1G07140 // AT5G62190 // AT1G27970 // AT2G16950 // AT5G25760 // AT5G53480 // AT3G59020 // AT2G30060 // AT2G46520 // AT4G27160
GO:0016765	F	transferase activity, transferring alkyl or aryl (other than methyl) groups	7	328	138	28362	0.0014	0.016	// AT4G24490 // AT1G10370 // AT2G47730 // AT3G17390 // AT4G39980 // AT1G19570 // AT1G75270
GO:0016684	F	oxidoreductase activity, acting on peroxide as acceptor	7	328	139	28362	0.0015	0.016	// AT5G67400 // AT3G01190 // AT4G35000 // AT2G47730 // AT1G05250 // AT1G48130 // AT5G06290
GO:0016887	F	ATPase activity	15	328	530	28362	0.0017	0.018	// AT5G62190 // AT3G21250 // AT5G56030 // AT2G47000 // AT3G10350 // AT4G19210 // AT3G04080 // AT1G54270 // AT2G18960 // AT4G02480 // AT1G53750 // AT2G06990 // AT1G67120 // AT3G19760 // AT1G30680
GO:1901363	F	heterocyclic compound binding	114	328	7718	28362	0.0017	0.018	// AT1G13440 // AT5G05200 // AT5G24970 // AT1G80270 // AT2G32070 // AT1G55090 // AT3G21250 // AT1G43170 // AT2G46280 // AT3G03960 // AT3G59760 // AT3G05500 // AT4G30600 // AT5G48545 // AT5G48300 // AT3G10350 // AT3G44750 // AT1G05250 // AT5G52882 // AT3G02200 // AT2G30050 // AT5G67400 // AT3G29360 // AT3G51240 // AT4G24280 // AT4G31180 // AT5G03740 // AT5G46070 // AT3G01340 // AT3G01190 // AT1G79…
GO:0016616	F	oxidoreductase activity, acting on the CH-OH group of donors, NAD or NADP as acceptor	7	328	143	28362	0.0017	0.018	// AT1G53500 // AT1G73250 // AT3G29360 // AT5G50600 // AT4G34230 // AT5G21060 // AT4G00570
GO:0097159	F	organic cyclic compound binding	114	328	7737	28362	0.0019	0.019	// AT1G13440 // AT5G05200 // AT5G24970 // AT1G80270 // AT2G32070 // AT1G55090 // AT3G21250 // AT1G43170 // AT2G46280 // AT3G03960 // AT3G59760 // AT3G05500 // AT4G30600 // AT5G48545 // AT5G48300 // AT3G10350 // AT3G44750 // AT1G05250 // AT5G52882 // AT3G02200 // AT2G30050 // AT5G67400 // AT3G29360 // AT3G51240 // AT4G24280 // AT4G31180 // AT5G03740 // AT5G46070 // AT3G01340 // AT3G01190 // AT1G79…
GO:0016830	F	carbon-carbon lyase activity	6	328	115	28362	0.0027	0.027	// AT1G50575 // AT4G33070 // AT2G42600 // AT2G47650 // AT5G11880 // AT2G40490
GO:0016874	F	ligase activity	9	328	258	28362	0.0038	0.037	// AT4G23100 // AT4G24830 // AT1G72550 // AT4G10320 // AT3G02760 // AT5G26830 // AT1G29880 // AT5G10240 // AT4G31180
GO:0003723	F	RNA binding	36	328	1943	28362	0.004	0.039	// AT5G60590 // AT5G62190 // AT1G79850 // AT2G43970 // AT4G34830 // AT4G10320 // AT4G38680 // AT1G80270 // AT3G17390 // AT2G24050 // AT1G09150 // AT5G56030 // AT3G53700 // AT1G26820 // AT2G32070 // AT1G43170 // AT1G54270 // AT2G46280 // AT5G47880 // AT1G56070 // AT2G06990 // AT3G05500 // AT3G19760 // AT1G65440 // ATMG00080 // AT1G72550 // AT4G11420 // AT4G36020 // AT1G29070 // AT1G20410 // AT1G54…
GO:0031406	F	carboxylic acid binding	5	328	91	28362	0.005	0.047	// AT3G07630 // AT3G28480 // AT3G51240 // AT5G04740 // AT2G27820
GO:0030170	F	pyridoxal phosphate binding	5	328	92	28362	0.0052	0.049	// AT4G23600 // AT3G59760 // AT3G10050 // AT2G20610 // AT5G38530
GO:0046914	F	transition metal ion binding	35	328	1912	28362	0.0055	0.051	// AT1G13440 // AT3G62530 // AT5G54770 // AT3G44750 // AT4G38680 // AT1G79440 // AT5G53460 // AT1G18480 // AT1G19570 // AT4G36220 // AT3G12490 // AT2G30490 // AT4G34230 // AT1G54490 // AT4G37880 // AT1G56070 // AT3G59760 // AT4G00570 // AT3G28480 // AT5G03300 // AT4G36020 // AT2G41630 // AT4G24690 // AT2G24200 // AT5G21105 // AT3G54360 // AT2G02850 // AT4G19210 // AT1G37130 // AT3G06790 // AT4G33…
GO:0098772	F	molecular function regulator	11	328	390	28362	0.0068	0.063	// AT1G07140 // AT1G47540 // AT2G26440 // AT1G01960 // AT2G02120 // AT3G59920 // AT1G54040 // AT3G12490 // AT2G22490 // AT1G53840 // AT2G20580
GO:0042803	F	protein homodimerization activity	6	328	143	28362	0.0075	0.068	// AT5G54770 // AT5G50960 // AT2G04030 // AT5G10240 // AT4G00570 // AT5G38530
GO:0005507	F	copper ion binding	8	328	238	28362	0.0077	0.068	// AT1G13440 // AT5G03300 // AT1G56070 // AT2G02850 // AT1G79440 // AT5G21105 // AT1G48030 // AT1G19570
GO:0008026	F	ATP-dependent helicase activity	5	328	108	28362	0.0097	0.085	// AT1G30680 // AT5G62190 // AT2G06990 // AT3G19760 // AT1G54270
GO:0070035	F	purine NTP-dependent helicase activity	5	328	108	28362	0.0097	0.085	// AT1G30680 // AT5G62190 // AT2G06990 // AT3G19760 // AT1G54270
GO:0016614	F	oxidoreductase activity, acting on CH-OH group of donors	7	328	214	28362	0.014	0.12	// AT1G53500 // AT1G73250 // AT3G29360 // AT5G50600 // AT4G34230 // AT5G21060 // AT4G00570
GO:0016810	F	hydrolase activity, acting on carbon-nitrogen (but not peptide) bonds	5	328	128	28362	0.019	0.16	// AT1G55090 // AT3G44750 // AT4G00620 // AT5G03740 // AT5G22650
GO:0070011	F	peptidase activity, acting on L-amino acid peptides	11	328	458	28362	0.02	0.17	// AT4G14570 // AT3G03420 // AT3G19170 // AT4G20850 // AT4G36195 // AT5G56730 // AT2G05840 // AT2G24200 // AT2G47940 // AT1G65650 // AT3G24590
GO:0042802	F	identical protein binding	7	328	236	28362	0.022	0.18	// AT5G54770 // AT5G50960 // AT2G30490 // AT2G04030 // AT5G10240 // AT4G00570 // AT5G38530
GO:0030234	F	enzyme regulator activity	9	328	356	28362	0.025	0.21	// AT1G07140 // AT2G26440 // AT1G53840 // AT2G02120 // AT3G59920 // AT1G54040 // AT3G12490 // AT2G22490 // AT2G20580
GO:0008233	F	peptidase activity	12	328	544	28362	0.027	0.22	// AT4G14570 // AT3G03420 // AT3G19170 // AT1G64520 // AT4G36195 // AT5G56730 // AT2G05840 // AT4G20850 // AT2G24200 // AT2G47940 // AT1G65650 // AT3G24590
GO:0042623	F	ATPase activity, coupled	9	328	389	28362	0.041	0.32	// AT5G62190 // AT3G21250 // AT2G47000 // AT2G18960 // AT1G54270 // AT1G30680 // AT1G53750 // AT2G06990 // AT3G19760
GO:0004175	F	endopeptidase activity	6	328	225	28362	0.05	0.4	// AT3G03420 // AT3G19170 // AT5G56730 // AT2G05840 // AT2G47940 // AT4G20850
GO:0017171	F	serine hydrolase activity	5	328	171	28362	0.052	0.4	// AT4G14570 // AT4G36195 // AT4G20850 // AT3G24590 // AT2G47940
GO:0008236	F	serine-type peptidase activity	5	328	171	28362	0.052	0.4	// AT4G14570 // AT4G36195 // AT4G20850 // AT3G24590 // AT2G47940
GO:0008289	F	lipid binding	7	328	317	28362	0.08	0.61	// AT5G54740 // AT5G64080 // AT4G27140 // AT2G01600 // AT4G27160 // AT4G27170 // AT3G20320
GO:0009055	F	electron carrier activity	5	328	196	28362	0.082	0.62	// AT3G15660 // AT5G37510 // AT4G28060 // AT2G02850 // AT2G38270
GO:0004386	F	helicase activity	5	328	197	28362	0.083	0.62	// AT1G30680 // AT5G62190 // AT2G06990 // AT3G19760 // AT1G54270
GO:0016779	F	nucleotidyltransferase activity	5	328	209	28362	0.1	0.74	// AT4G39210 // AT5G20990 // AT5G48300 // AT1G30680 // AT3G03250
GO:0004518	F	nuclease activity	7	328	356	28362	0.12	0.91	// AT4G34830 // AT3G53700 // AT5G09840 // AT1G26820 // AT2G32070 // AT1G80270 // AT1G54490
GO:0020037	F	heme binding	7	328	360	28362	0.13	0.94	// AT1G37130 // AT5G67400 // AT4G36220 // AT3G01190 // AT2G30490 // AT4G35000 // AT1G05250
GO:0015399	F	primary active transmembrane transporter activity	5	328	252	28362	0.17	1	// AT2G47000 // AT1G15690 // AT3G10110 // AT3G21250 // AT2G18960
GO:0016788	F	hydrolase activity, acting on ester bonds	17	328	1131	28362	0.17	1	// AT4G06599 // AT2G23890 // AT5G09840 // AT1G53840 // AT4G10320 // AT1G52760 // AT4G34830 // AT1G26820 // AT2G32070 // AT1G80270 // AT1G64040 // AT3G53700 // AT3G55800 // AT2G26440 // AT2G47550 // AT1G18480 // AT1G54490
GO:0016773	F	phosphotransferase activity, alcohol group as acceptor	5	328	1072	28362	0.99	1	// AT5G24970 // AT1G10940 // AT3G05840 // AT5G03300 // AT1G56145
GO:0016772	F	transferase activity, transferring phosphorus-containing groups	14	328	1657	28362	0.91	1	// AT3G18680 // AT5G24970 // AT5G05200 // AT5G03300 // AT1G56145 // AT4G39210 // AT5G48300 // AT1G19600 // AT3G03250 // AT2G42910 // AT1G10940 // AT1G30680 // AT5G20990 // AT3G05840
GO:0005509	F	calcium ion binding	5	328	266	28362	0.2	1	// AT5G07320 // AT3G52850 // AT5G37770 // AT5G27540 // AT3G18430
GO:0005506	F	iron ion binding	5	328	317	28362	0.31	1	// AT4G36220 // AT3G28480 // AT5G53460 // AT4G19210 // AT2G30490
GO:0022891	F	substrate-specific transmembrane transporter activity	8	328	916	28362	0.83	1	// AT5G07320 // AT2G47000 // AT3G10110 // AT2G18960 // AT1G15500 // AT4G28060 // AT3G07680 // AT1G19570
GO:0022892	F	substrate-specific transporter activity	15	328	1045	28362	0.23	1	// AT5G07320 // AT2G47000 // AT1G27970 // AT2G16950 // AT3G10110 // AT1G19570 // AT2G18960 // AT1G15500 // AT5G53480 // AT4G28060 // AT3G59020 // AT3G20320 // AT3G07680 // ATCG01130 // AT2G46520
GO:0003735	F	structural constituent of ribosome	5	328	391	28362	0.47	1	// AT1G43170 // AT1G79850 // AT1G29070 // AT1G25260 // ATMG00080
GO:0046983	F	protein dimerization activity	6	328	567	28362	0.64	1	// AT5G54770 // AT5G50960 // AT2G04030 // AT5G10240 // AT4G00570 // AT5G38530
GO:0016740	F	transferase activity	43	328	3791	28362	0.58	1	// AT5G24970 // AT1G10370 // AT5G05200 // AT1G19600 // AT3G12270 // AT5G25760 // AT3G17390 // AT4G39980 // AT1G19570 // AT3G18680 // AT5G03300 // AT1G56145 // AT4G39210 // AT4G23600 // AT1G52760 // AT3G03250 // AT4G34131 // AT1G71220 // AT5G46290 // AT1G73600 // AT3G59760 // AT1G55850 // AT2G47730 // AT4G21150 // AT5G48300 // AT4G15550 // AT3G54610 // AT1G30680 // AT3G23510 // AT3G29410 // AT3G54…
GO:0016741	F	transferase activity, transferring one-carbon groups	5	328	306	28362	0.28	1	// AT3G12270 // AT1G26850 // AT1G73600 // AT4G25730 // AT3G23510
GO:0016746	F	transferase activity, transferring acyl groups	5	328	408	28362	0.51	1	// AT3G54610 // AT5G46290 // AT5G41040 // AT5G02890 // AT1G52760
GO:0016747	F	transferase activity, transferring acyl groups other than amino-acyl groups	5	328	348	28362	0.38	1	// AT3G54610 // AT5G46290 // AT5G41040 // AT5G02890 // AT1G52760
GO:0016757	F	transferase activity, transferring glycosyl groups	6	328	654	28362	0.77	1	// AT1G71220 // AT4G21150 // AT4G15550 // AT4G34131 // AT1G08660 // AT1G55850
GO:0016791	F	phosphatase activity	5	328	327	28362	0.33	1	// AT3G55800 // AT4G06599 // AT2G23890 // AT1G18480 // AT1G64040
GO:0016705	F	oxidoreductase activity, acting on paired donors, with incorporation or reduction of molecular oxygen	6	328	407	28362	0.33	1	// AT3G28480 // AT3G12120 // AT4G36220 // AT2G43710 // AT2G30490 // AT3G51240
GO:0022857	F	transmembrane transporter activity	10	328	1146	28362	0.85	1	// AT5G07320 // AT2G47000 // AT3G21250 // AT3G10110 // AT2G18960 // AT1G15500 // AT4G28060 // AT3G07680 // AT1G19570 // AT1G15690
GO:0005215	F	transporter activity	19	328	1406	28362	0.28	1	// AT5G07320 // AT2G47000 // AT3G59020 // AT2G16950 // AT3G21250 // AT1G27970 // AT5G63060 // AT1G19570 // AT3G10110 // AT4G19210 // AT1G15500 // AT5G53480 // AT4G28060 // AT2G18960 // AT3G20320 // AT3G07680 // ATCG01130 // AT2G46520 // AT1G15690
GO:0016758	F	transferase activity, transferring hexosyl groups	5	328	382	28362	0.45	1	// AT1G71220 // AT4G15550 // AT1G55850 // AT4G21150 // AT4G34131
GO:0015405	F	P-P-bond-hydrolysis-driven transmembrane transporter activity	5	328	251	28362	0.17	1	// AT2G47000 // AT1G15690 // AT3G10110 // AT3G21250 // AT2G18960
GO:0046906	F	tetrapyrrole binding	7	328	402	28362	0.19	1	// AT1G37130 // AT5G67400 // AT4G36220 // AT3G01190 // AT2G30490 // AT4G35000 // AT1G05250
GO:0003676	F	nucleic acid binding	43	328	4558	28362	0.94	1	// AT1G13440 // AT5G60590 // AT5G62190 // AT1G79850 // AT2G43970 // AT4G34830 // AT1G54490 // AT4G10320 // AT3G44750 // AT4G38680 // AT1G80270 // AT3G17390 // AT2G24050 // AT1G09150 // AT5G56030 // AT3G53700 // AT1G26820 // AT2G32070 // AT1G43170 // AT1G54270 // AT2G46280 // AT5G47880 // AT1G56070 // AT2G06990 // AT3G05500 // AT3G19760 // AT1G65440 // AT3G19170 // AT1G72550 // AT4G11420 // AT4G36…
GO:0003677	F	DNA binding	10	328	2417	28362	1	1	// AT1G13440 // AT1G65440 // AT3G19170 // AT4G36020 // AT4G38680 // AT3G54610 // AT1G80270 // AT1G30680 // AT4G31180 // AT5G03740
GO:0008168	F	methyltransferase activity	5	328	292	28362	0.25	1	// AT3G12270 // AT1G26850 // AT1G73600 // AT4G25730 // AT3G23510
GO:0016301	F	kinase activity	9	328	1436	28362	0.99	1	// AT3G18680 // AT5G24970 // AT5G05200 // AT5G03300 // AT1G56145 // AT1G19600 // AT2G42910 // AT1G10940 // AT3G05840
GO:0042578	F	phosphoric ester hydrolase activity	5	328	391	28362	0.47	1	// AT3G55800 // AT4G06599 // AT2G23890 // AT1G18480 // AT1G64040
GO:0004519	F	endonuclease activity	5	328	255	28362	0.18	1	// AT3G53700 // AT1G80270 // AT4G34830 // AT1G26820 // AT5G09840
GO:0008270	F	zinc ion binding	17	328	1297	28362	0.34	1	// AT1G13440 // AT3G62530 // AT5G54770 // AT4G24690 // AT4G36020 // AT4G33945 // AT4G37880 // AT3G44750 // AT1G48030 // AT4G38680 // AT4G34230 // AT1G54490 // AT2G41630 // AT3G59760 // AT3G54360 // AT4G00570 // AT5G03740
GO:0022804	F	active transmembrane transporter activity	6	328	595	28362	0.69	1	// AT2G47000 // AT3G21250 // AT3G10110 // AT2G18960 // AT1G15500 // AT1G15690
GO:0052689	F	carboxylic ester hydrolase activity	5	328	314	28362	0.3	1	// AT1G53840 // AT4G10320 // AT1G52760 // AT2G47550 // AT2G26440
GO:0005198	F	structural molecule activity	6	328	538	28362	0.59	1	// AT1G79850 // ATMG00080 // AT3G08530 // AT1G43170 // AT1G25260 // AT1G29070
GO:0044444	C	cytoplasmic part	240	328	10923	28362	1.1e-36	5.4e-34	// AT1G13440 // AT2G47510 // AT3G62530 // AT2G23890 // AT5G05200 // AT5G19100 // AT3G59920 // AT5G20010 // AT1G80270 // AT4G28060 // AT1G29880 // AT5G11700 // AT1G03890 // AT4G24620 // AT5G13370 // AT3G18680 // AT3G21250 // AT4G35000 // AT1G71220 // AT1G22200 // AT3G12490 // AT5G50600 // AT2G46280 // AT3G03960 // AT1G01970 // AT5G48440 // AT3G59760 // AT3G05500 // AT5G22650 // AT2G46520 // AT1G31…
GO:0005737	C	cytoplasm	264	328	13406	28362	6.6e-35	1.7e-32	// AT1G13440 // AT2G47510 // AT3G62530 // AT2G23890 // AT5G05200 // AT5G19100 // AT3G59920 // AT5G20010 // AT2G35630 // AT1G80270 // AT4G28060 // AT3G20320 // AT5G11700 // AT1G03890 // AT4G24620 // AT5G13370 // AT3G18680 // AT5G55940 // AT3G21250 // AT4G35000 // AT1G71220 // AT1G22200 // AT3G12490 // AT5G50600 // AT2G32070 // AT2G46280 // AT3G03960 // AT1G01970 // AT5G48440 // AT3G59760 // AT1G65…
GO:0005829	C	cytosol	94	328	1993	28362	7.8e-32	1.3e-29	// AT1G13440 // AT5G19100 // AT3G59920 // AT1G29880 // AT4G24620 // AT5G13370 // AT1G55090 // AT3G02760 // AT3G12490 // AT2G46280 // AT3G03960 // AT5G22650 // AT2G46520 // AT1G64520 // AT2G24200 // AT3G54360 // AT3G02200 // AT1G01960 // AT3G29360 // AT2G02560 // AT5G11880 // AT4G31180 // AT4G00620 // AT5G43830 // AT3G01340 // AT2G05840 // AT2G40490 // AT1G18480 // AT2G24050 // AT3G63460 // AT2G03…
GO:0044422	C	organelle part	125	328	4894	28362	4.7e-19	4.8e-17	// AT1G13440 // AT3G62530 // AT5G05200 // AT1G80270 // AT3G14990 // AT2G30060 // AT4G24620 // AT3G21250 // AT1G43170 // AT1G54270 // AT2G47730 // AT3G07630 // AT3G59760 // AT5G22650 // AT2G46520 // AT1G31850 // AT4G30600 // ATCG00860 // AT1G64520 // AT5G48300 // AT3G10350 // AT5G19620 // AT2G24200 // AT3G54360 // AT5G55940 // AT2G30050 // AT1G53280 // AT1G01960 // AT2G43710 // AT5G46290 // AT5G11…
GO:0044446	C	intracellular organelle part	125	328	4882	28362	3.8e-19	4.8e-17	// AT1G13440 // AT3G62530 // AT5G05200 // AT1G80270 // AT3G14990 // AT2G30060 // AT4G24620 // AT3G21250 // AT1G43170 // AT1G54270 // AT2G47730 // AT3G07630 // AT3G59760 // AT5G22650 // AT2G46520 // AT1G31850 // AT4G30600 // ATCG00860 // AT1G64520 // AT5G48300 // AT3G10350 // AT5G19620 // AT2G24200 // AT3G54360 // AT5G55940 // AT2G30050 // AT1G53280 // AT1G01960 // AT2G43710 // AT5G46290 // AT5G11…
GO:0009507	C	chloroplast	105	328	4148	28362	2.5e-15	1.9e-13	// AT1G13440 // AT3G62530 // AT5G05200 // AT1G80270 // AT4G28060 // AT3G20320 // AT4G24620 // AT3G18680 // AT5G50600 // AT2G47730 // AT5G48440 // AT3G59760 // AT2G46520 // ATCG00860 // AT1G64520 // AT5G48300 // AT3G10350 // AT1G03310 // AT5G19620 // AT2G24200 // AT1G53280 // AT3G06790 // AT5G63060 // AT2G43710 // AT5G46290 // AT5G11880 // AT4G24280 // AT5G04740 // AT4G00620 // AT5G46070 // AT5G56…
GO:0009536	C	plastid	106	328	4213	28362	2.6e-15	1.9e-13	// AT1G13440 // AT3G62530 // AT5G05200 // AT1G80270 // AT4G28060 // AT3G20320 // AT4G24620 // AT3G18680 // AT5G50600 // AT2G47730 // AT5G48440 // AT3G59760 // AT2G46520 // ATCG00860 // AT1G64520 // AT5G48300 // AT3G10350 // AT1G03310 // AT5G19620 // AT2G24200 // AT1G53280 // AT3G06790 // AT5G63060 // AT2G43710 // AT5G46290 // AT5G11880 // AT4G24280 // AT5G04740 // AT4G00620 // AT5G46070 // AT5G56…
GO:0009570	C	chloroplast stroma	36	328	740	28362	1.3e-12	8.3e-11	// AT1G79850 // AT5G05200 // AT4G24830 // AT5G54770 // AT1G79440 // AT2G27820 // AT5G49910 // AT2G40490 // AT5G53460 // AT4G24620 // AT1G19570 // AT4G23100 // AT2G47730 // AT2G04030 // AT2G47940 // AT3G07630 // AT3G59760 // AT1G17220 // AT3G07770 // AT2G38270 // AT3G19170 // AT5G48300 // AT3G10350 // AT4G04610 // AT3G55800 // AT2G24200 // AT5G06290 // AT1G53280 // AT3G21200 // AT5G03940 // AT2G43…
GO:0044434	C	chloroplast part	51	328	1419	28362	1.5e-12	8.3e-11	// AT1G79850 // AT5G05200 // AT4G24830 // AT5G54770 // AT1G79440 // AT2G27820 // AT1G80270 // AT5G49910 // AT2G40490 // AT5G53460 // AT4G24620 // AT1G19570 // AT1G15690 // AT4G23100 // AT4G35000 // AT1G51350 // AT1G15500 // AT2G47730 // AT2G04030 // AT2G47940 // AT3G07630 // AT3G59760 // AT1G17220 // AT3G07770 // AT3G24590 // AT2G38270 // AT3G19170 // AT1G74470 // ATCG00860 // AT1G64520 // AT5G48…
GO:0044435	C	plastid part	51	328	1455	28362	3.6e-12	1.8e-10	// AT1G79850 // AT5G05200 // AT4G24830 // AT5G54770 // AT1G79440 // AT2G27820 // AT1G80270 // AT5G49910 // AT2G40490 // AT5G53460 // AT4G24620 // AT1G19570 // AT1G15690 // AT4G23100 // AT4G35000 // AT1G51350 // AT1G15500 // AT2G47730 // AT2G04030 // AT2G47940 // AT3G07630 // AT3G59760 // AT1G17220 // AT3G07770 // AT3G24590 // AT2G38270 // AT3G19170 // AT1G74470 // ATCG00860 // AT1G64520 // AT5G48…
GO:0009532	C	plastid stroma	36	328	774	28362	4.4e-12	2.1e-10	// AT1G79850 // AT5G05200 // AT4G24830 // AT5G54770 // AT1G79440 // AT2G27820 // AT5G49910 // AT2G40490 // AT5G53460 // AT4G24620 // AT1G19570 // AT4G23100 // AT2G47730 // AT2G04030 // AT2G47940 // AT3G07630 // AT3G59760 // AT1G17220 // AT3G07770 // AT2G38270 // AT3G19170 // AT5G48300 // AT3G10350 // AT4G04610 // AT3G55800 // AT2G24200 // AT5G06290 // AT1G53280 // AT3G21200 // AT5G03940 // AT2G43…
GO:0044424	C	intracellular part	289	328	20693	28362	2.3e-11	9.7e-10	// AT1G13440 // AT2G47510 // AT3G62530 // AT5G09620 // AT5G05200 // AT5G19100 // AT3G59920 // AT5G20010 // AT2G35630 // AT1G80270 // AT4G28060 // AT3G20320 // AT5G11700 // AT1G03890 // AT4G24620 // AT5G13370 // AT4G16150 // AT3G18680 // AT5G55940 // AT3G21250 // AT4G35000 // AT1G71220 // AT1G22200 // AT3G12490 // AT5G50600 // AT2G32070 // AT2G46280 // AT3G03960 // AT2G30490 // AT3G19760 // AT1G01…
GO:0005622	C	intracellular	289	328	20721	28362	2.9e-11	1.1e-09	// AT1G13440 // AT2G47510 // AT3G62530 // AT5G09620 // AT5G05200 // AT5G19100 // AT3G59920 // AT5G20010 // AT2G35630 // AT1G80270 // AT4G28060 // AT3G20320 // AT5G11700 // AT1G03890 // AT4G24620 // AT5G13370 // AT4G16150 // AT3G18680 // AT5G55940 // AT3G21250 // AT4G35000 // AT1G71220 // AT1G22200 // AT3G12490 // AT5G50600 // AT2G32070 // AT2G46280 // AT3G03960 // AT2G30490 // AT3G19760 // AT1G01…
GO:0031975	C	envelope	42	328	1170	28362	1.8e-10	6.1e-09	// AT5G07320 // AT1G07140 // AT1G79850 // AT5G54770 // AT1G80270 // AT5G49910 // AT2G40490 // AT2G30060 // AT4G24620 // AT3G59020 // AT1G15690 // AT1G27970 // AT3G10110 // AT4G35000 // AT1G15500 // AT5G37510 // AT2G04030 // AT2G47940 // AT3G55800 // AT2G47730 // AT5G06290 // AT1G17220 // AT2G46520 // AT3G19170 // AT2G16950 // ATCG00860 // AT1G64520 // AT5G27540 // AT5G19620 // AT3G20320 // AT2G30…
GO:0031967	C	organelle envelope	42	328	1170	28362	1.8e-10	6.1e-09	// AT5G07320 // AT1G07140 // AT1G79850 // AT5G54770 // AT1G80270 // AT5G49910 // AT2G40490 // AT2G30060 // AT4G24620 // AT3G59020 // AT1G15690 // AT1G27970 // AT3G10110 // AT4G35000 // AT1G15500 // AT5G37510 // AT2G04030 // AT2G47940 // AT3G55800 // AT2G47730 // AT5G06290 // AT1G17220 // AT2G46520 // AT3G19170 // AT2G16950 // ATCG00860 // AT1G64520 // AT5G27540 // AT5G19620 // AT3G20320 // AT2G30…
GO:0044464	C	cell part	303	328	22662	28362	4e-10	1.2e-08	// AT1G13440 // AT2G47510 // AT3G62530 // AT5G09620 // AT5G05200 // AT5G19100 // AT3G59920 // AT5G24970 // AT5G20010 // AT2G35630 // AT1G80270 // AT4G28060 // AT3G20320 // AT5G11700 // AT1G03890 // AT4G24620 // AT5G13370 // AT4G16150 // AT3G18680 // AT5G55940 // AT3G21250 // AT4G35000 // AT1G71220 // AT1G22200 // AT3G12490 // AT5G50600 // AT2G32070 // AT2G46280 // AT3G03960 // AT2G30490 // AT3G19…
GO:0005623	C	cell	303	328	22664	28362	4.1e-10	1.2e-08	// AT1G13440 // AT2G47510 // AT3G62530 // AT5G09620 // AT5G05200 // AT5G19100 // AT3G59920 // AT5G24970 // AT5G20010 // AT2G35630 // AT1G80270 // AT4G28060 // AT3G20320 // AT5G11700 // AT1G03890 // AT4G24620 // AT5G13370 // AT4G16150 // AT3G18680 // AT5G55940 // AT3G21250 // AT4G35000 // AT1G71220 // AT1G22200 // AT3G12490 // AT5G50600 // AT2G32070 // AT2G46280 // AT3G03960 // AT2G30490 // AT3G19…
GO:0030054	C	cell junction	35	328	901	28362	9.4e-10	2.3e-08	// AT1G13440 // AT2G47000 // AT3G59920 // AT3G08530 // AT4G27450 // AT3G17390 // AT2G20580 // AT5G11700 // AT1G78570 // AT3G63460 // AT5G56030 // AT1G43170 // AT4G34150 // AT1G52760 // AT2G18960 // AT2G30490 // AT4G35000 // AT1G54270 // AT3G03960 // AT5G21105 // AT1G73620 // AT1G65440 // AT4G21150 // AT2G28490 // AT2G35630 // AT3G14990 // AT1G56070 // AT2G42600 // AT1G53840 // AT1G67120 // AT1G56…
GO:0055044	C	symplast	35	328	899	28362	8.9e-10	2.3e-08	// AT1G13440 // AT2G47000 // AT3G59920 // AT3G08530 // AT4G27450 // AT3G17390 // AT2G20580 // AT5G11700 // AT1G78570 // AT3G63460 // AT5G56030 // AT1G43170 // AT4G34150 // AT1G52760 // AT2G18960 // AT2G30490 // AT4G35000 // AT1G54270 // AT3G03960 // AT5G21105 // AT1G73620 // AT1G65440 // AT4G21150 // AT2G28490 // AT2G35630 // AT3G14990 // AT1G56070 // AT2G42600 // AT1G53840 // AT1G67120 // AT1G56…
GO:0005911	C	cell-cell junction	35	328	901	28362	9.4e-10	2.3e-08	// AT1G13440 // AT2G47000 // AT3G59920 // AT3G08530 // AT4G27450 // AT3G17390 // AT2G20580 // AT5G11700 // AT1G78570 // AT3G63460 // AT5G56030 // AT1G43170 // AT4G34150 // AT1G52760 // AT2G18960 // AT2G30490 // AT4G35000 // AT1G54270 // AT3G03960 // AT5G21105 // AT1G73620 // AT1G65440 // AT4G21150 // AT2G28490 // AT2G35630 // AT3G14990 // AT1G56070 // AT2G42600 // AT1G53840 // AT1G67120 // AT1G56…
GO:0009506	C	plasmodesma	35	328	899	28362	8.9e-10	2.3e-08	// AT1G13440 // AT2G47000 // AT3G59920 // AT3G08530 // AT4G27450 // AT3G17390 // AT2G20580 // AT5G11700 // AT1G78570 // AT3G63460 // AT5G56030 // AT1G43170 // AT4G34150 // AT1G52760 // AT2G18960 // AT2G30490 // AT4G35000 // AT1G54270 // AT3G03960 // AT5G21105 // AT1G73620 // AT1G65440 // AT4G21150 // AT2G28490 // AT2G35630 // AT3G14990 // AT1G56070 // AT2G42600 // AT1G53840 // AT1G67120 // AT1G56…
GO:0012505	C	endomembrane system	58	328	2143	28362	1.9e-09	4.4e-08	// AT1G07140 // AT3G28480 // AT3G52850 // AT4G18030 // AT3G29810 // AT2G01600 // AT5G20010 // AT3G07680 // AT2G30060 // AT5G51430 // AT3G59020 // AT1G15690 // AT1G71220 // AT1G27970 // AT4G21150 // AT5G56030 // AT4G36220 // AT1G52760 // AT1G22200 // AT3G12490 // AT3G55120 // AT3G03120 // AT5G44480 // AT3G07140 // AT5G37770 // AT2G30490 // AT3G08530 // AT3G63460 // AT3G01340 // AT2G46520 // AT1G31…
GO:0005773	C	vacuole	43	328	1359	28362	4.3e-09	9.5e-08	// AT4G14570 // AT3G52850 // AT3G14990 // AT5G11700 // AT1G03890 // AT3G55120 // AT1G19570 // AT1G15690 // AT1G36050 // AT1G43170 // AT2G18960 // AT2G30490 // AT4G35000 // AT1G54270 // AT2G47730 // AT2G04030 // AT4G20850 // AT5G22650 // AT1G31850 // AT3G28480 // AT5G44120 // AT4G21150 // AT2G47650 // AT1G29470 // AT4G36195 // AT4G24690 // AT2G24200 // AT4G28520 // AT5G48580 // AT1G29880 // AT1G56…
GO:0031090	C	organelle membrane	49	328	1760	28362	1.8e-08	3.8e-07	// AT5G07320 // AT3G28480 // AT3G52850 // AT3G08530 // AT5G25760 // AT3G14990 // AT3G07680 // AT2G30490 // AT1G15690 // AT4G21150 // AT3G21250 // AT1G43170 // AT3G10110 // AT3G55120 // AT4G35000 // AT1G54270 // AT1G15500 // AT5G37510 // AT2G04030 // AT2G47730 // AT4G20850 // AT1G55850 // AT1G31850 // AT4G30600 // AT3G12120 // AT2G16950 // AT2G47650 // AT1G29470 // AT3G11730 // AT4G36195 // AT5G27…
GO:0009526	C	plastid envelope	28	328	707	28362	3.3e-08	6.9e-07	// AT1G79850 // AT5G54770 // AT1G80270 // AT5G49910 // AT2G40490 // AT4G24620 // AT1G15690 // AT4G35000 // AT1G15500 // AT2G47730 // AT2G04030 // AT2G47940 // AT3G55800 // AT1G17220 // AT3G24590 // AT3G19170 // ATCG00860 // AT1G64520 // AT5G19620 // AT3G20320 // AT5G06290 // ATCG01130 // AT4G27440 // AT5G46290 // AT1G74470 // AT3G13470 // AT4G24280 // AT1G67120
GO:0098588	C	bounding membrane of organelle	38	328	1213	28362	4.8e-08	9.4e-07	// AT3G28480 // AT3G52850 // AT3G08530 // AT5G25760 // AT3G07680 // AT3G55120 // AT1G15690 // AT3G21250 // AT1G43170 // AT2G30490 // AT4G35000 // AT1G54270 // AT2G47730 // AT2G04030 // AT4G20850 // AT1G55850 // AT1G31850 // AT4G30600 // AT4G21150 // AT2G47650 // AT1G29470 // AT3G11730 // AT4G36195 // AT5G27540 // AT5G19620 // AT3G14990 // AT1G56070 // AT4G18030 // AT1G36050 // AT1G01960 // AT4G27…
GO:0009941	C	chloroplast envelope	27	328	688	28362	7.1e-08	1.3e-06	// AT1G79850 // AT5G54770 // AT1G80270 // AT5G49910 // AT2G40490 // AT4G24620 // AT1G15690 // AT4G35000 // AT1G15500 // AT2G47730 // AT2G04030 // AT2G47940 // AT3G55800 // AT1G17220 // AT3G24590 // AT3G19170 // ATCG00860 // AT1G64520 // AT5G19620 // AT3G20320 // ATCG01130 // AT4G27440 // AT5G46290 // AT1G74470 // AT3G13470 // AT4G24280 // AT1G67120
GO:0005794	C	Golgi apparatus	37	328	1182	28362	7.4e-08	1.4e-06	// AT3G52850 // AT4G18030 // AT3G29810 // AT2G01600 // AT2G18960 // AT3G07680 // AT5G51430 // AT1G15690 // AT1G36050 // AT1G52760 // AT2G47650 // AT5G20010 // AT2G30490 // AT3G03120 // AT5G44480 // AT5G37770 // AT3G08530 // AT3G63460 // AT1G55850 // AT1G31850 // AT3G28480 // AT4G21150 // AT3G01340 // AT1G29470 // AT1G21080 // AT3G11730 // AT5G48580 // AT1G29880 // AT2G30050 // AT4G30990 // AT5G56…
GO:0070013	C	intracellular organelle lumen	33	328	1008	28362	1.5e-07	2.4e-06	// AT1G13440 // AT3G62530 // AT5G46070 // AT5G62190 // AT3G44750 // AT4G38680 // AT3G17390 // AT1G79440 // AT1G71220 // AT1G43170 // AT1G56070 // AT1G64040 // AT2G06990 // AT3G19760 // AT5G48240 // AT1G65440 // AT3G19170 // AT2G16950 // AT3G54610 // AT3G25220 // AT5G48580 // AT1G53750 // AT3G54360 // AT4G25730 // AT2G30050 // ATMG00080 // AT5G22650 // AT5G53480 // AT5G03740 // AT3G13470 // AT3G49…
GO:0031974	C	membrane-enclosed lumen	33	328	1008	28362	1.5e-07	2.4e-06	// AT1G13440 // AT3G62530 // AT5G46070 // AT5G62190 // AT3G44750 // AT4G38680 // AT3G17390 // AT1G79440 // AT1G71220 // AT1G43170 // AT1G56070 // AT1G64040 // AT2G06990 // AT3G19760 // AT5G48240 // AT1G65440 // AT3G19170 // AT2G16950 // AT3G54610 // AT3G25220 // AT5G48580 // AT1G53750 // AT3G54360 // AT4G25730 // AT2G30050 // ATMG00080 // AT5G22650 // AT5G53480 // AT5G03740 // AT3G13470 // AT3G49…
GO:0043233	C	organelle lumen	33	328	1008	28362	1.5e-07	2.4e-06	// AT1G13440 // AT3G62530 // AT5G46070 // AT5G62190 // AT3G44750 // AT4G38680 // AT3G17390 // AT1G79440 // AT1G71220 // AT1G43170 // AT1G56070 // AT1G64040 // AT2G06990 // AT3G19760 // AT5G48240 // AT1G65440 // AT3G19170 // AT2G16950 // AT3G54610 // AT3G25220 // AT5G48580 // AT1G53750 // AT3G54360 // AT4G25730 // AT2G30050 // ATMG00080 // AT5G22650 // AT5G53480 // AT5G03740 // AT3G13470 // AT3G49…
GO:0005643	C	nuclear pore	8	328	58	28362	8.7e-07	1.4e-05	// AT1G07140 // AT2G16950 // AT5G53480 // AT2G46520 // AT3G59020 // AT2G30060 // AT3G10650 // AT2G30050
GO:0032991	C	macromolecular complex	59	328	2658	28362	1.2e-06	1.8e-05	// AT2G47510 // AT1G07140 // AT3G62530 // AT1G79850 // AT2G43970 // AT1G54490 // AT3G52850 // AT3G08530 // AT2G05840 // AT2G35630 // AT2G20580 // AT2G30060 // AT5G51430 // AT3G59020 // AT3G63460 // AT4G21150 // AT3G10110 // AT1G43170 // AT3G07140 // AT2G46280 // AT5G37510 // AT1G25260 // AT4G11420 // AT2G06990 // AT4G20850 // AT3G19760 // AT2G46520 // AT4G30600 // AT1G65440 // AT1G25490 // AT2G16…
GO:0005730	C	nucleolus	18	328	390	28362	1.3e-06	2e-05	// AT1G13440 // AT3G62530 // AT5G48240 // AT5G46070 // AT5G62190 // AT3G44750 // AT5G22650 // AT4G38680 // AT1G43170 // AT5G03740 // AT3G17390 // AT3G13470 // AT1G56070 // AT1G64040 // AT3G49430 // AT3G19760 // AT4G25730 // AT2G30050
GO:0043234	C	protein complex	45	328	1834	28362	2.2e-06	3.2e-05	// AT2G47510 // AT1G07140 // AT3G62530 // AT3G52850 // AT3G08530 // AT2G05840 // AT2G35630 // AT2G20580 // AT2G30060 // AT5G51430 // AT3G59020 // AT3G63460 // AT2G16950 // AT3G10110 // AT3G07140 // AT2G46280 // AT5G37510 // AT4G11420 // AT2G06990 // AT3G19760 // AT2G46520 // AT4G30600 // AT1G65440 // AT1G25490 // AT4G21150 // AT1G72550 // AT1G64520 // AT5G48300 // AT3G54610 // AT1G53750 // AT5G55…
GO:0098791	C	Golgi subcompartment	15	328	303	28362	4.5e-06	6.4e-05	// AT3G28480 // AT1G53840 // AT4G18030 // AT2G47650 // AT1G01960 // AT3G52850 // AT1G26850 // AT1G08660 // AT1G29470 // AT3G04080 // AT3G07680 // AT5G44480 // AT1G29880 // AT3G11730 // AT1G31850
GO:0044428	C	nuclear part	31	328	1078	28362	4.9e-06	6.8e-05	// AT1G13440 // AT1G07140 // AT3G62530 // AT5G46070 // AT5G62190 // AT3G44750 // AT4G38680 // AT3G17390 // AT2G30060 // AT3G59020 // AT1G27970 // AT1G43170 // AT1G56070 // AT1G64040 // AT2G06990 // AT3G19760 // AT5G48240 // AT1G65440 // AT2G16950 // AT3G54610 // AT1G53750 // AT3G54360 // AT2G46520 // AT4G25730 // AT2G30050 // AT5G22650 // AT5G53480 // AT5G03740 // AT3G13470 // AT3G49430 // AT3G10…
GO:0098805	C	whole membrane	28	328	925	28362	5.8e-06	7.8e-05	// AT3G52850 // AT2G01600 // AT5G25760 // AT3G55120 // AT1G15690 // AT3G21250 // AT1G43170 // AT2G30490 // AT4G35000 // AT1G54270 // AT2G47730 // AT2G04030 // AT4G20850 // AT5G22650 // AT3G28480 // AT4G21150 // AT2G47650 // AT5G27540 // AT5G19620 // AT3G08530 // AT3G14990 // AT1G56070 // AT4G18030 // AT1G36050 // AT1G53840 // AT4G27440 // AT3G56190 // AT4G36195
GO:0031981	C	nuclear lumen	26	328	824	28362	6.2e-06	8.2e-05	// AT1G13440 // AT3G62530 // AT5G46070 // AT5G62190 // AT3G44750 // AT4G38680 // AT3G17390 // AT1G43170 // AT1G56070 // AT1G64040 // AT2G06990 // AT5G22650 // AT5G48240 // AT1G65440 // AT2G16950 // AT3G54610 // AT1G53750 // AT3G54360 // AT4G25730 // AT2G30050 // AT3G19760 // AT5G53480 // AT5G03740 // AT3G13470 // AT3G49430 // AT3G10650
GO:0030312	C	external encapsulating structure	23	328	706	28362	1.3e-05	0.00017	// AT1G13440 // AT1G54970 // AT3G17390 // AT1G21670 // AT5G56030 // AT5G20010 // AT2G30490 // AT1G43170 // AT1G25490 // AT5G21105 // AT3G07770 // AT3G22640 // AT4G21150 // AT1G05250 // AT4G18030 // AT2G26440 // AT1G53840 // AT5G26830 // AT4G30020 // AT5G22650 // AT2G02560 // AT4G36195 // AT2G47550
GO:0005618	C	cell wall	23	328	706	28362	1.3e-05	0.00017	// AT1G13440 // AT1G54970 // AT3G17390 // AT1G21670 // AT5G56030 // AT5G20010 // AT2G30490 // AT1G43170 // AT1G25490 // AT5G21105 // AT3G07770 // AT3G22640 // AT4G21150 // AT1G05250 // AT4G18030 // AT2G26440 // AT1G53840 // AT5G26830 // AT4G30020 // AT5G22650 // AT2G02560 // AT4G36195 // AT2G47550
GO:0005802	C	trans-Golgi network	13	328	256	28362	1.5e-05	0.00018	// AT3G28480 // AT1G53840 // AT4G18030 // AT2G47650 // AT1G01960 // AT3G52850 // AT1G08660 // AT1G29470 // AT3G04080 // AT1G26850 // AT1G29880 // AT3G11730 // AT1G31850
GO:0031984	C	organelle subcompartment	25	328	817	28362	1.6e-05	0.00018	// AT1G79850 // AT3G52850 // AT3G07680 // AT3G04080 // AT5G44480 // AT1G51350 // AT2G47940 // AT3G24590 // AT1G31850 // AT3G28480 // AT2G47650 // AT1G29470 // AT3G11730 // AT5G48580 // AT1G29880 // AT4G18030 // AT1G01960 // AT3G21200 // AT4G27440 // AT1G08660 // AT1G53840 // AT2G43710 // AT1G74470 // AT1G26850 // AT5G04740
GO:0005635	C	nuclear envelope	9	328	122	28362	2.1e-05	0.00024	// AT1G07140 // AT1G27970 // AT2G16950 // AT5G53480 // AT2G46520 // AT3G59020 // AT2G30060 // AT3G10650 // AT2G30050
GO:0044431	C	Golgi apparatus part	19	328	567	28362	5.2e-05	0.00058	// AT3G28480 // AT1G53840 // AT4G18030 // AT2G47650 // AT1G01960 // AT3G52850 // AT1G26850 // AT3G08530 // AT1G55850 // AT1G08660 // AT1G29470 // AT3G04080 // AT1G31780 // AT3G07680 // AT5G44480 // AT1G29880 // AT5G51430 // AT3G11730 // AT1G31850
GO:0005774	C	vacuolar membrane	22	328	720	28362	5.2e-05	0.00058	// AT3G52850 // AT2G30490 // AT1G15690 // AT3G21250 // AT1G43170 // AT1G36050 // AT3G55120 // AT4G35000 // AT1G54270 // AT2G47730 // AT2G04030 // AT4G20850 // AT5G22650 // AT3G28480 // AT4G21150 // AT2G47650 // AT3G14990 // AT1G56070 // AT4G18030 // AT1G53840 // AT3G56190 // AT4G36195
GO:0044437	C	vacuolar part	22	328	725	28362	5.7e-05	0.00062	// AT3G52850 // AT2G30490 // AT1G15690 // AT3G21250 // AT1G43170 // AT1G36050 // AT3G55120 // AT4G35000 // AT1G54270 // AT2G47730 // AT2G04030 // AT4G20850 // AT5G22650 // AT3G28480 // AT4G21150 // AT2G47650 // AT3G14990 // AT1G56070 // AT4G18030 // AT1G53840 // AT3G56190 // AT4G36195
GO:0005783	C	endoplasmic reticulum	25	328	895	28362	6.6e-05	0.0007	// AT3G28480 // AT3G52850 // AT3G07680 // AT2G30490 // AT3G63460 // AT1G36050 // AT4G36220 // AT1G52760 // AT1G22200 // AT3G12490 // AT3G55120 // AT1G71220 // AT3G07140 // AT1G55850 // AT2G36290 // AT4G30600 // AT3G12120 // AT4G21150 // AT3G01340 // AT3G25220 // AT5G48580 // AT5G55940 // AT2G30050 // AT4G29520 // AT4G31180
GO:0043231	C	intracellular membrane-bounded organelle	243	328	18205	28362	9e-05	0.00094	// AT1G13440 // AT2G47510 // AT3G62530 // AT5G09620 // AT5G05200 // AT5G20010 // AT1G80270 // AT4G28060 // AT3G20320 // AT5G11700 // AT1G03890 // AT4G24620 // AT4G16150 // AT3G18680 // AT3G21250 // AT4G35000 // AT1G71220 // AT1G22200 // AT3G12490 // AT5G50600 // AT5G17270 // AT2G47730 // AT2G30490 // AT3G19760 // AT1G01970 // AT5G48440 // AT3G59760 // AT1G65650 // AT5G22650 // AT2G46520 // AT1G31…
GO:0043227	C	membrane-bounded organelle	243	328	18217	28362	9.6e-05	0.00098	// AT1G13440 // AT2G47510 // AT3G62530 // AT5G09620 // AT5G05200 // AT5G20010 // AT1G80270 // AT4G28060 // AT3G20320 // AT5G11700 // AT1G03890 // AT4G24620 // AT4G16150 // AT3G18680 // AT3G21250 // AT4G35000 // AT1G71220 // AT1G22200 // AT3G12490 // AT5G50600 // AT5G17270 // AT2G47730 // AT2G30490 // AT3G19760 // AT1G01970 // AT5G48440 // AT3G59760 // AT1G65650 // AT5G22650 // AT2G46520 // AT1G31…
GO:0000139	C	Golgi membrane	14	328	374	28362	0.00017	0.0017	// AT1G53840 // AT4G18030 // AT2G47650 // AT1G01960 // AT3G52850 // AT1G55850 // AT1G08660 // AT1G29470 // AT3G04080 // AT1G26850 // AT5G44480 // AT3G07680 // AT3G11730 // AT1G31850
GO:0043229	C	intracellular organelle	244	328	18517	28362	0.00027	0.0026	// AT1G13440 // AT2G47510 // AT3G62530 // AT5G09620 // AT5G05200 // AT5G20010 // AT1G80270 // AT4G28060 // AT3G20320 // AT5G11700 // AT1G03890 // AT4G24620 // AT4G16150 // AT3G18680 // AT3G21250 // AT4G35000 // AT1G71220 // AT1G22200 // AT3G12490 // AT5G50600 // AT5G17270 // AT2G47730 // AT2G30490 // AT3G19760 // AT1G01970 // AT5G48440 // AT3G59760 // AT1G65650 // AT5G22650 // AT2G46520 // AT1G31…
GO:0043226	C	organelle	244	328	18527	28362	0.00028	0.0027	// AT1G13440 // AT2G47510 // AT3G62530 // AT5G09620 // AT5G05200 // AT5G20010 // AT1G80270 // AT4G28060 // AT3G20320 // AT5G11700 // AT1G03890 // AT4G24620 // AT4G16150 // AT3G18680 // AT3G21250 // AT4G35000 // AT1G71220 // AT1G22200 // AT3G12490 // AT5G50600 // AT5G17270 // AT2G47730 // AT2G30490 // AT3G19760 // AT1G01970 // AT5G48440 // AT3G59760 // AT1G65650 // AT5G22650 // AT2G46520 // AT1G31…
GO:0009579	C	thylakoid	16	328	584	28362	0.0016	0.015	// AT3G62530 // AT1G79850 // AT3G21200 // AT5G54770 // AT1G51350 // AT4G27440 // AT2G43710 // AT2G47730 // AT5G48580 // AT1G74470 // AT2G47940 // AT3G55800 // AT4G24280 // AT5G04740 // AT3G24590 // AT5G49910
GO:0000502	C	proteasome complex	5	328	69	28362	0.0016	0.015	// AT2G05840 // AT1G64520 // AT2G20580 // AT1G53750 // AT3G02200
GO:0071944	C	cell periphery	70	328	4309	28362	0.002	0.018	// AT1G13440 // AT5G24970 // AT5G05200 // AT5G19100 // AT3G52850 // AT5G54770 // AT3G29810 // AT2G47000 // AT2G01600 // AT2G18960 // AT4G38680 // AT2G35630 // AT1G24510 // AT1G54970 // AT3G17390 // AT2G20580 // AT1G55850 // AT1G21670 // AT2G22660 // AT1G27970 // AT5G03300 // AT3G21250 // AT1G56145 // AT3G22850 // AT1G52760 // AT4G18030 // AT5G20010 // AT3G03250 // AT2G30490 // AT1G43170 // AT1G54…
GO:0043232	C	intracellular non-membrane-bounded organelle	31	328	1543	28362	0.0024	0.021	// AT1G13440 // AT3G62530 // AT1G79850 // AT5G46070 // AT5G62190 // AT3G44750 // AT2G05840 // AT3G17390 // AT1G43170 // AT4G25730 // AT1G25260 // AT1G56070 // AT5G37770 // AT3G05500 // AT3G19760 // AT5G48240 // AT1G65440 // AT2G35630 // AT3G54360 // AT1G29070 // AT1G54490 // AT2G30050 // AT4G38680 // AT4G20850 // ATMG00080 // AT5G22650 // AT1G64040 // AT1G66240 // AT3G13470 // AT3G49430 // AT5G03…
GO:0043228	C	non-membrane-bounded organelle	31	328	1543	28362	0.0024	0.021	// AT1G13440 // AT3G62530 // AT1G79850 // AT5G46070 // AT5G62190 // AT3G44750 // AT2G05840 // AT3G17390 // AT1G43170 // AT4G25730 // AT1G25260 // AT1G56070 // AT5G37770 // AT3G05500 // AT3G19760 // AT5G48240 // AT1G65440 // AT2G35630 // AT3G54360 // AT1G29070 // AT1G54490 // AT2G30050 // AT4G38680 // AT4G20850 // ATMG00080 // AT5G22650 // AT1G64040 // AT1G66240 // AT3G13470 // AT3G49430 // AT5G03…
GO:0005768	C	endosome	12	328	405	28362	0.0033	0.029	// AT3G28480 // AT4G18030 // AT2G47650 // AT1G29470 // AT3G52850 // AT1G08660 // AT1G53840 // AT3G04080 // AT1G26850 // AT1G29880 // AT1G15690 // AT1G31850
GO:0009505	C	plant-type cell wall	10	328	323	28362	0.0053	0.044	// AT3G22640 // AT4G18030 // AT4G21150 // AT2G26440 // AT1G53840 // AT2G30490 // AT1G05250 // AT4G36195 // AT2G47550 // AT1G21670
GO:0048046	C	apoplast	13	328	486	28362	0.0052	0.044	// AT2G42600 // AT3G19170 // AT5G49910 // AT1G56070 // AT3G59920 // AT4G23600 // AT5G20010 // AT5G48300 // AT1G19570 // AT3G55800 // AT1G48030 // AT2G02850 // AT5G06290
GO:0044432	C	endoplasmic reticulum part	12	328	440	28362	0.0062	0.051	// AT4G30600 // AT3G28480 // AT3G12120 // AT4G21150 // AT3G55120 // AT1G71220 // AT3G07140 // AT3G25220 // AT5G48580 // AT3G07680 // AT5G55940 // AT1G55850
GO:0000325	C	plant-type vacuole	6	328	152	28362	0.0098	0.08	// AT5G44120 // AT3G21250 // AT4G28520 // AT3G55120 // AT1G03890 // AT1G15690
GO:0016020	C	membrane	117	328	8532	28362	0.018	0.14	// AT1G13440 // AT3G62530 // AT5G05200 // AT5G19100 // AT3G10110 // AT3G20320 // AT5G11700 // AT3G21250 // AT1G43170 // AT1G54270 // AT3G03960 // AT5G22650 // AT2G46520 // AT1G31850 // AT4G30600 // ATCG00860 // AT3G10350 // AT5G19620 // AT5G55940 // AT5G52882 // AT2G30050 // AT1G01960 // AT2G02560 // AT5G46290 // AT1G26850 // AT5G04740 // AT5G07320 // AT2G01600 // AT1G19570 // AT2G22660 // AT2G16…
GO:1990904	C	ribonucleoprotein complex	17	328	852	28362	0.023	0.18	// AT4G30600 // AT5G03940 // AT1G79850 // AT2G43970 // AT1G54490 // AT1G29070 // AT1G67120 // AT3G13470 // ATMG00080 // AT2G05840 // AT1G43170 // AT4G20850 // AT1G25260 // AT4G11420 // AT3G49430 // AT3G19760 // AT3G02200
GO:0030529	C	intracellular ribonucleoprotein complex	17	328	852	28362	0.023	0.18	// AT4G30600 // AT5G03940 // AT1G79850 // AT2G43970 // AT1G54490 // AT1G29070 // AT1G67120 // AT3G13470 // ATMG00080 // AT2G05840 // AT1G43170 // AT4G20850 // AT1G25260 // AT4G11420 // AT3G49430 // AT3G19760 // AT3G02200
GO:0005886	C	plasma membrane	56	328	3735	28362	0.026	0.2	// AT1G13440 // AT5G24970 // AT5G05200 // AT5G19100 // AT3G52850 // AT5G54770 // AT3G29810 // AT2G47000 // AT2G01600 // AT2G18960 // AT4G38680 // AT3G17390 // AT2G20580 // AT4G27450 // AT1G19570 // AT2G22660 // AT1G27970 // AT5G03300 // AT3G21250 // AT1G56145 // AT3G22850 // AT1G52760 // AT5G20010 // AT3G03250 // AT2G30490 // AT1G43170 // AT1G54270 // AT5G37770 // AT1G56070 // AT1G15690 // AT1G55…
GO:0005777	C	peroxisome	7	328	247	28362	0.027	0.2	// AT1G13440 // AT5G48545 // AT5G09840 // AT5G25760 // AT4G35000 // AT5G65110 // AT1G19570
GO:0042579	C	microbody	7	328	247	28362	0.027	0.2	// AT1G13440 // AT5G48545 // AT5G09840 // AT5G25760 // AT4G35000 // AT5G65110 // AT1G19570
GO:0005789	C	endoplasmic reticulum membrane	9	328	399	28362	0.046	0.34	// AT4G30600 // AT3G28480 // AT3G12120 // AT4G21150 // AT3G55120 // AT3G07140 // AT3G07680 // AT5G55940 // AT1G55850
GO:0042175	C	nuclear outer membrane-endoplasmic reticulum membrane network	9	328	404	28362	0.049	0.35	// AT4G30600 // AT3G28480 // AT3G12120 // AT4G21150 // AT3G55120 // AT3G07140 // AT3G07680 // AT5G55940 // AT1G55850
GO:0098796	C	membrane protein complex	12	328	597	28362	0.049	0.35	// AT4G30600 // AT3G62530 // ATCG01130 // AT4G21150 // AT3G10110 // AT3G08530 // AT3G56190 // AT3G07140 // AT5G37510 // AT5G55940 // AT1G48030 // AT2G30050
GO:0005576	C	extracellular region	43	328	2954	28362	0.071	0.5	// AT5G54740 // AT4G30020 // AT3G52850 // AT3G59920 // AT1G54970 // AT5G11700 // AT1G03890 // AT1G21670 // AT1G56070 // AT4G27140 // AT3G22640 // AT5G20010 // AT1G26820 // AT2G30490 // AT1G19570 // AT3G55800 // AT5G21105 // AT3G12490 // AT2G02120 // AT1G73620 // AT4G27160 // AT3G28480 // AT3G01190 // AT3G19170 // AT2G28490 // AT5G48300 // AT1G05250 // AT2G05380 // AT2G02850 // AT4G12870 // AT2G42…
GO:1902494	C	catalytic complex	13	328	711	28362	0.074	0.51	// AT4G24490 // AT4G21150 // AT1G72550 // AT4G31160 // AT1G25490 // AT3G07140 // AT2G46280 // AT5G37510 // AT3G54610 // AT3G63460 // AT1G48030 // AT1G64040 // AT2G30050
GO:0031976	C	plastid thylakoid	10	328	509	28362	0.076	0.52	// AT1G79850 // AT3G21200 // AT2G43710 // AT4G27440 // AT1G51350 // AT5G48580 // AT1G74470 // AT2G47940 // AT5G04740 // AT3G24590
GO:0009534	C	chloroplast thylakoid	10	328	508	28362	0.076	0.52	// AT1G79850 // AT3G21200 // AT2G43710 // AT4G27440 // AT1G51350 // AT5G48580 // AT1G74470 // AT2G47940 // AT5G04740 // AT3G24590
GO:0031969	C	chloroplast membrane	6	328	259	28362	0.085	0.56	// ATCG01130 // AT4G27440 // AT5G19620 // AT1G15500 // AT1G74470 // AT3G20320
GO:0042170	C	plastid membrane	6	328	265	28362	0.092	0.6	// ATCG01130 // AT4G27440 // AT5G19620 // AT1G15500 // AT1G74470 // AT3G20320
GO:0044445	C	cytosolic part	7	328	350	28362	0.12	0.76	// AT1G79850 // AT2G05840 // AT1G43170 // AT1G25260 // AT3G13470 // AT1G53750 // AT4G20850
GO:0005739	C	mitochondrion	50	328	3687	28362	0.13	0.85	// AT1G13440 // AT2G47510 // AT3G62530 // AT4G30825 // ATMG00080 // AT5G07320 // AT5G54770 // AT5G56730 // AT1G80270 // AT4G28060 // AT1G79440 // AT3G60980 // AT5G53460 // AT4G39980 // AT1G19570 // AT1G15690 // AT5G56030 // AT1G48030 // AT5G14760 // AT3G53700 // AT3G15660 // AT3G10110 // AT4G35000 // AT1G15500 // AT5G37510 // AT2G04030 // AT1G01970 // AT3G59760 // AT4G00570 // AT5G64400 // AT3G19…
GO:0022626	C	cytosolic ribosome	6	328	323	28362	0.18	1	// AT1G79850 // AT2G05840 // AT1G43170 // AT1G25260 // AT3G13470 // AT4G20850
GO:0034357	C	photosynthetic membrane	6	328	422	28362	0.37	1	// AT3G62530 // AT4G27440 // AT1G74470 // AT2G47940 // AT5G04740 // AT3G24590
GO:0044436	C	thylakoid part	8	328	463	28362	0.17	1	// AT3G62530 // AT4G27440 // AT1G51350 // AT5G48580 // AT1G74470 // AT2G47940 // AT5G04740 // AT3G24590
GO:0044429	C	mitochondrial part	8	328	486	28362	0.21	1	// AT5G07320 // AT3G19170 // ATMG00080 // AT3G10110 // AT5G27540 // AT5G37510 // AT1G79440 // AT1G48030
GO:0044425	C	membrane part	50	328	5962	28362	1	1	// AT5G07320 // AT3G28480 // AT3G62530 // AT3G52850 // AT4G18030 // AT3G29810 // AT5G24970 // AT2G01600 // AT2G18960 // AT3G07680 // AT5G11700 // AT2G30490 // AT1G15690 // AT3G21250 // AT4G36220 // AT3G10110 // AT3G55120 // AT4G35000 // AT3G07140 // AT1G15500 // AT5G37510 // AT1G55850 // AT2G47000 // AT1G31850 // AT4G30600 // AT3G12120 // AT4G21150 // AT2G47650 // AT1G29470 // AT1G54860 // AT5G27…
GO:0005654	C	nucleoplasm	6	328	359	28362	0.24	1	// AT1G65440 // AT2G16950 // AT3G54610 // AT2G06990 // AT3G49430 // AT3G19760
GO:0031224	C	intrinsic component of membrane	40	328	5540	28362	1	1	// AT5G07320 // AT5G24970 // AT3G52850 // AT3G29810 // AT2G47000 // AT2G18960 // AT3G07680 // AT5G11700 // AT1G15690 // AT1G36050 // AT4G36220 // AT3G10110 // AT2G30490 // AT4G35000 // AT3G07140 // AT1G15500 // AT1G55850 // AT3G24590 // AT1G31850 // AT3G28480 // AT3G12120 // AT4G21150 // AT2G47650 // AT1G29470 // AT1G54860 // AT5G27540 // AT3G20320 // AT5G55940 // AT2G02850 // AT4G18030 // AT1G80…
GO:0019866	C	organelle inner membrane	6	328	371	28362	0.26	1	// AT5G07320 // ATCG01130 // AT3G10110 // AT5G37510 // AT3G20320 // AT1G48030
GO:0016021	C	integral component of membrane	36	328	5324	28362	1	1	// AT5G07320 // AT5G24970 // AT3G52850 // AT2G47000 // AT2G18960 // AT3G07680 // AT5G11700 // AT1G15690 // AT1G36050 // AT4G36220 // AT3G10110 // AT2G30490 // AT4G35000 // AT3G07140 // AT1G15500 // AT1G55850 // AT3G24590 // AT1G31850 // AT3G28480 // AT3G12120 // AT4G21150 // AT2G47650 // AT1G29470 // AT5G27540 // AT3G20320 // AT5G55940 // AT4G18030 // AT1G80200 // AT3G21250 // AT4G33945 // AT1G22…
GO:0055035	C	plastid thylakoid membrane	5	328	401	28362	0.5	1	// AT4G27440 // AT5G04740 // AT1G74470 // AT3G24590 // AT2G47940
GO:0042651	C	thylakoid membrane	6	328	421	28362	0.36	1	// AT3G62530 // AT4G27440 // AT1G74470 // AT2G47940 // AT5G04740 // AT3G24590
GO:0044459	C	plasma membrane part	6	328	428	28362	0.38	1	// AT3G52850 // AT3G29810 // AT5G64080 // AT3G08530 // AT2G02850 // AT2G30050
GO:0009535	C	chloroplast thylakoid membrane	5	328	400	28362	0.49	1	// AT4G27440 // AT5G04740 // AT1G74470 // AT3G24590 // AT2G47940
GO:0005740	C	mitochondrial envelope	5	328	376	28362	0.44	1	// AT5G07320 // AT5G37510 // AT3G10110 // AT5G27540 // AT1G48030
GO:0031966	C	mitochondrial membrane	5	328	362	28362	0.41	1	// AT5G07320 // AT5G37510 // AT3G10110 // AT5G27540 // AT1G48030
GO:1990234	C	transferase complex	6	328	445	28362	0.41	1	// AT4G24490 // AT4G21150 // AT3G54610 // AT4G31160 // AT2G46280 // AT3G63460
GO:0005840	C	ribosome	8	328	499	28362	0.23	1	// AT1G79850 // AT1G29070 // ATMG00080 // AT2G05840 // AT1G43170 // AT1G25260 // AT3G13470 // AT4G20850
GO:0005634	C	nucleus	92	328	9924	28362	1	1	// AT1G13440 // AT3G62530 // AT5G09620 // AT2G30060 // AT4G16150 // AT1G25490 // AT2G47730 // AT4G25730 // AT4G37880 // AT1G65650 // AT5G22650 // AT2G46520 // AT5G48545 // AT1G64520 // AT2G22490 // AT3G44750 // AT3G54360 // AT2G30050 // AT1G01960 // AT3G27060 // AT2G21640 // AT3G29360 // AT2G02560 // AT2G34357 // AT4G24280 // AT3G49430 // AT5G03740 // AT5G46070 // AT5G43830 // AT2G05840 // AT2G22…
GO:0044451	C	nucleoplasm part	5	328	283	28362	0.23	1	// AT1G65440 // AT3G54610 // AT2G06990 // AT3G49430 // AT3G19760

## Sheet: KEGG
Supplementary Dataset 7b: KEGG analyses of hot5-4 enriched S-nitrosylated proteins
Term	Genes Count	P-Value	Fold Enrichment
Biosynthesis of nucleotide sugars	12	9.2e-05	4.27
Amino sugar and nucleotide sugar metabolism	12	0.001116	3.21
Nucleocytoplasmic transport	10	0.002163	3.45
Glutathione metabolism	10	0.002163	3.45
Metabolic pathways	81	0.01742	1.2
Ascorbate and aldarate metabolism	6	0.030445	3.39
Biosynthesis of cofactors	13	0.031317	1.96
Biosynthesis of amino acids	13	0.039025	1.89
Aminoacyl-tRNA biosynthesis	7	0.046743	2.65
Alanine, aspartate and glutamate metabolism	5	0.052984	3.49
Phenylpropanoid biosynthesis	8	0.065909	2.22
Protein processing in endoplasmic reticulum	11	0.076852	1.82
