# Supplementary material for: FAT-switch-based quantitative S-nitrosoproteomics reveals a key role of GSNOR1 in regulating ER functions
Source: Nat Commun. 2023 Jun 5;14:3268. doi: 10.1038/s41467-023-39078-0 (PMC10241878; doi:10.1038/s41467-023-39078-0)
Supplement: Supplementary file 12 — Source Data [file 41467_2023_39078_MOESM12_ESM.xlsx]

## Sheet: Fig 1
Fig. 1b				Fig. 1c
	Biotin	F-tag		Biotin (intensity)			F-tag (intensity)
Bio. Rep 1	634	1920		Bio. Rep 1	Bio. Rep 2	Bio. Rep 3	Bio. Rep 1	Bio. Rep 2	Bio. Rep 3
Bio. Rep 2	463	1760		753084	315977	25228.2	8.23776e+06	3.27554e+06	2.9131e+06
Bio. Rep 3	341	1641		1.55504e+06	132757	26100.1	2.46851e+06	1.13572e+07	2.42806e+06
Average	479.333	1773.67		271405	783147	34021.9	1.10193e+06	2.45964e+06	8.97518e+06
±SD	147.181	140.001		1.01784e+06	495312	34291	3.7091e+06	2.41875e+06	4.26652e+06
				615666	768515	36302.1	1.24268e+06	267504	8.81824e+06
				413371	168382	38662.7	1.75783e+07	1.40151e+06	2.13493e+06
Fig. 1d				297594	376035	40603.7	3.7685e+06	3.2135e+06	3.84879e+06
	Biotin (1000ug)	F-tag (500ug)		209761	124213	42063.2	2.66053e+06	592996	5.13136e+06
Bio. Rep 1	0.634	3.84		259341	179378	42222.7	4.72183e+06	2.73362e+06	8.99725e+06
Bio. Rep 2	0.463	3.52		698612	189918	43765.4	8.35006e+06	2.46026e+06	1.63244e+07
Bio. Rep 3	0.341	3.282		323585	100058	45308.5	1.86705e+06	3.73398e+06	2.14168e+06
Average	0.479333	3.54733		157632	119798	45618.5	278144	7.79798e+06	1.1642e+07
±SD	0.147181	0.280002		605351	111863	46299.4	9.12056e+06	761362	4.80155e+06
				331752	167389	49795.7	7.17395e+06	3.07317e+06	9.50363e+07
				342955	88140.2	52002.8	845735	1.59847e+07	4.998e+06
				484016	82421.1	55462.1	3.06017e+06	2.11703e+06	3.48878e+06
				425288	267952	55749.1	3.69741e+06	3.20225e+06	4.94809e+06
				692609	226079	56612.5	1.07929e+06	1.80432e+06	5.77156e+06
				613235	574362	57026.4	609960	1.37607e+06	2.06611e+07
				486273	196124	57419	7.48784e+06	868739	1.13648e+06
				142629	398532	57774.2	2.89968e+06	402430	2.69274e+06
				372855	221951	58274	3.14046e+06	2.30675e+06	915692
				95694.3	124436	58388.8	2.05479e+06	3.60123e+06	5.71964e+06
				78850.2	552736	58729.7	6.83052e+06	1.81378e+06	1.02109e+06
				360052	118803	59313.8	1.13676e+07	864118	9.58021e+06
				856907	633419	59313.8	640573	4.79121e+06	1.63466e+06
				149509	136892	59519.2	286955	5.0255e+06	437360
				198412	239918	59669.6	2.67728e+06	2.82045e+06	3.15503e+06
				334342	229697	59931	1.05518e+06	2.43115e+07	6.43469e+06
				705924	492049	60055.7	1.02745e+06	2.389e+06	9.56072e+06
				529560	70392	60384	9.71362e+06	1.46303e+07	1.96907e+06
				1.97367e+06	130117	60919.9	5.5258e+06	1.46843e+06	5.8044e+06
				840330	149279	61472.9	421689	8.14965e+06	4.7895e+06
				209058	61234.1	61636.2	850828	2.61062e+06	2.19642e+07
				383190	104007	62381.3	1.41431e+06	7.35356e+06	3.45042e+06
				153849	76797.5	63254.4	1.691e+06	1.61483e+06	3.9631e+06
				114187	169093	63498.4	5.82258e+06	5.65151e+06	1.19408e+06
				196126	374796	63521.7	2.13032e+07	3.94513e+06	5.95935e+06
				271154	222906	64025.1	2.52199e+06	3.71705e+06	9.88194e+06
				991355	258246	64293.8	437616	3.79211e+06	2.45631e+07
				133789	286412	64799	553748	1.67515e+06	4.75239e+06
				618142	48856.6	64827.1	5.42972e+06	914580	1.26534e+06
				387400	1.41356e+06	64841.6	1.39425e+06	1.72769e+06	5.3748e+06
				750424	572450	65026.6	518932	3.44708e+06	1.35154e+07
				762351	148937	65821.2	3.27583e+06	2.19556e+06	2.65455e+06
				630856	100673	65882.6	1.42301e+06	1.55615e+06	4.79317e+06
				371961	441182	66374.2	6.71658e+06	7.76877e+06	1.69836e+06
				302081	633118	69610.5	1.82957e+06	1.22499e+06	6.13943e+06
				530041	552105	69818.9	5.42408e+06	808193	1.61944e+06
				1.3445e+06	184200	70111	1.07016e+06	580041	814424
				347841	135747	70151.2	9.29823e+06	4.18553e+06	4.2275e+06
				4.26576e+06	128242	70597	857916	1.01389e+06	2.17711e+07
				4.37691e+06	314332	71269	1.48938e+07	2.65747e+06	5.8031e+06
				311197	124522	71735	5.15422e+06	5.72897e+06	1.28692e+06
				254226	120642	72444	4.74221e+06	6.07502e+06	6.56695e+06
				398007	399899	73287.1	2.29178e+06	4.51522e+06	1.83667e+06
				3.52617e+06	171018	73449.9	7.79969e+06	2.08879e+06	7.56458e+06
				630058	70032.2	73779.5	2.25061e+06	5.52237e+06	4.86904e+06
				607181	68376.9	74274.4	1.19509e+06	1.24128e+06	2.71125e+06
				420679	367481	74274.4	1.07776e+07	5.67983e+06	1.00049e+07
				701326	108010	74719.7	1.23753e+06	1.06507e+06	1.34351e+06
				354633	107953	74975.3	1.88961e+06	4.97771e+06	2.89963e+06
				306598	173608	75462.4	1.0635e+06	3.21467e+06	2.91927e+07
				678734	61220.5	75778.3	290612	2.58351e+06	1.4668e+07
				335991	136266	76424	3.12649e+06	3.7193e+06	1.40807e+07
				1.18378e+06	176491	78006.8	4.45289e+06	2.07273e+06	4.43149e+07
				850765	77882.9	78371.6	642990	8.34119e+06	3.97824e+06
				967240	507821	80148.7	9.15952e+06	4.6126e+06	3.59222e+06
				258754	221408	81687.2	1.73636e+06	3.72487e+06	5.78066e+06
				141927	362927	81777.7	9.09307e+06	1.69367e+06	7.55337e+06
				453187	429555	82799.7	694571	1.05244e+06	1.66039e+06
				407931	794102	82977.3	1.99125e+06	2.46027e+06	6.12982e+06
				195136	240545	83047.9	2.80634e+06	5.60136e+06	6.05164e+06
				144733	429555	83498.3	4.08141e+07	769123	3.01612e+06
				141329	810848	83511.4	992128	1.52816e+06	3.95807e+06
				139719	368527	83975.8	1.75853e+06	2.14645e+06	3.71865e+06
				629703	85711.7	84731.2	3.24884e+06	1.85867e+06	4.81501e+06
				575793	810848	84770.3	715094	3.40034e+06	3.40832e+06
				286305	210109	85036.2	5.02542e+06	6.65261e+06	1.48153e+06
				637754	234409	85878.5	2.06932e+07	824490	5.37523e+06
				1.58431e+06	172311	86080.6	1.79417e+07	4.11355e+06	6.36533e+06
				459756	663156	86084.8	5.33582e+06	1.61807e+06	1.11328e+07
				262151	255773	86296.9	6.86544e+06	5.49098e+07	1.83349e+06
				180878	383613	88126.2	4.08141e+07	2.53007e+06	1.66154e+06
				132822	383613	90119.7	3.71209e+06	2.73477e+06	1.13963e+06
				631883	385134	90800.8	5.97805e+06	7.01521e+06	7.15804e+06
				332172	150825	91872.5	625941	6.45694e+06	6.56781e+06
				681496	311142	91990.5	1.77322e+06	2.97868e+06	1.75478e+06
				652354	342825	92443.5	834718	3.26467e+06	1.90547e+06
				1.39911e+06	96671.3	92683.2	4.7644e+06	372139	2.56449e+06
				211640	328260	92712.9	6.68217e+06	6.36172e+06	1.61373e+06
				239369	179615	92712.9	3.34123e+06	1.64409e+07	3.39043e+06
				755461	87248.5	93851	3.71209e+06	1.87726e+06	2.56706e+06
				198693	310687	94308.5	1.03871e+06	4.01e+06	3.14723e+06
				184688	261569	94970.4	883733	2.74037e+06	1.04121e+07
				3.69154e+06	146532	95325.1	2.60657e+06	372856	4.65011e+06
				477444	166466	95406	1.4757e+06	4.70452e+06	8.37158e+06
				431354	171049	95554.3	1.01591e+06	2.00589e+06	2.22172e+06
				1.06471e+06	293233	95644.3	2.68994e+06	3.48084e+06	924995
				364970	197854	95992.6	4.23698e+06	6.21106e+06	1.52971e+06
				185581	449429	96512.1	1.80846e+06	1.3756e+07	6.15952e+07
				1.29232e+06	137688	96879.6	4.97505e+06	3.47616e+06	2.0103e+06
				204266	221168	96989.5	1.48352e+06	7.36017e+06	6.99059e+06
				208075	123318	98647.3	546680	9.26414e+06	6.12512e+06
				1.60424e+06	180956	99696	2.61322e+07	8.38391e+06	1.93734e+06
				206352	762160	100144	3.89539e+06	8.87645e+06	1.52244e+06
				1.6065e+06	136654	101444	5.34883e+06	2.39768e+06	1.7865e+06
				110694	81753.7	101568	1.295e+07	1.55537e+06	1.1598e+06
				320478	186141	101742	2.72911e+06	7.03183e+06	1.73424e+06
				138145	585271	102263	3.39697e+06	985239	6.1827e+06
				322395	221151	102648	6.19537e+06	2.50937e+06	3.37222e+06
				845339	96717.9	104088	2.50556e+06	1.49441e+06	918703
				355098	354792	107097	1.0142e+06	4.25514e+06	9.23515e+06
				705295	294331	107383	3.33006e+06	4.89148e+06	471091
				688849	573611	108213	720927	2.65354e+06	3.59445e+06
				2.95402e+06	167437	108426	1.03534e+06	1.13822e+06	2.3157e+06
				201448	243197	109478	837460	6.2162e+06	4.68654e+06
				211584	200721	110059	2.07082e+06	1.02763e+06	8.13731e+06
				330690	91762.9	110398	1.06279e+06	744875	1.09352e+06
				325299	70038.3	111283	574076	2.26003e+06	1.6848e+06
				375834	211719	111380	713487	6.22753e+06	2.73301e+06
				887216	198467	111708	731894	3.99867e+06	270901
				887216	227025	111786	457506	1.37916e+07	5.31349e+06
				617203	268027	111824	618825	1.16459e+06	4.46519e+06
				327624	101452	113399	238268	1.45624e+06	1.44397e+06
				321889	277532	114524	2.27532e+06	302760	3.75751e+06
				613054	304992	115611	309451	6.15844e+06	2.18802e+06
				480489	117863	115723	192271	1.3975e+07	3.78296e+06
				654269	179566	115928	633884	2.97973e+06	4.56232e+06
				106493	98403.6	116771	414934	6.90812e+06	3.50403e+06
				921474	231227	116800	2.38858e+06	2.09268e+06	5.78272e+06
				738343	216628	117859	2.38208e+06	4.87945e+06	2.1302e+07
				467535	614993	118224	4.24528e+06	1.56196e+07	2.7093e+06
				241585	71454.5	119129	1.57641e+06	7.13892e+07	1.57414e+06
				950270	100418	120017	2.61798e+06	4.67261e+06	3.9971e+07
				413376	165086	120231	249908	5.54637e+06	1.28314e+06
				368873	119140	122880	1.57806e+06	3.41859e+06	4.06847e+06
				343912	272965	123143	581137	553807	2.23856e+06
				123270	131935	123242	1.88474e+06	1.42539e+06	4.55655e+06
				639043	337206	123266	200400	2.60276e+06	3.78026e+06
				478420	148097	125776	2.67133e+06	1.04634e+06	3.11705e+06
				249663	70598.8	127063	1.08252e+06	1.58747e+07	1.47057e+07
				850231	200422	127279	282594	1.86159e+06	1.37906e+06
				104765	169221	127959	5.37933e+06	5.94535e+06	7.37286e+06
				316174	149023	128530	453133	596682	1.96596e+06
				278860	113873	130158	2.15042e+06	3.4063e+06	6.29905e+06
				131680	107622	130171	2.10739e+06	4.05902e+07	1.05119e+07
				494633	138626	130591	8.19446e+06	1.33789e+06	1.715e+06
				191517	302273	130830	1.77681e+06	4.21411e+06	1.86029e+06
				191517	387997	131019	3.02523e+06	1.92028e+06	7.39268e+06
				328505	76557.1	131037	5.94613e+06	1.20858e+06	2.1268e+06
				288413	258038	132569	757563	6.41668e+06	2.68716e+06
				133681	858522	132627	370877	3.03308e+06	1.50886e+06
				3.48312e+06	91186.9	132888	5.82589e+06	575239	3.3064e+06
				138990	136970	132909	1.85445e+06	2.09822e+06	1.01619e+07
				177035	130678	133054	1.78403e+06	6.80527e+06	2.95223e+06
				77346	309455	133079	1.44219e+07	637498	3.41546e+06
				196336	87077	133883	3.53638e+06	3.70189e+06	1.3771e+07
				5.72947e+06	82959.6	134804	2.23106e+06	6.60153e+06	9.87321e+06
				350771	312597	135140	819776	1.65188e+06	1.79128e+07
				785283	138627	135287	6.49173e+06	1.78541e+06	767260
				646137	75517.4	135616	3.89106e+06	1.64014e+06	4.00239e+06
				319660	175518	135719	2.55106e+07	3.83191e+06	1.00225e+07
				4.4588e+06	347773	136066	2.34156e+07	1.58912e+06	591790
				656464	172544	136123	400613	2.21142e+06	7.88518e+06
				121219	358398	137579	3.03322e+07	2.96835e+06	1.85484e+06
				235343	123053	138185	319960	1.13369e+06	3.50559e+06
				134712	146474	138982	352770	3.90383e+06	7.56584e+06
				136725	159547	139566	6.76275e+06	7.87435e+06	9.66348e+06
				386043	180227	139717	2.78198e+06	1.62458e+06	825425
				455517	77996.7	139724	8.35959e+06	6.57093e+06	7.9937e+06
				268259	482154	142090	2.98372e+06	2.11548e+06	7.51076e+06
				362001	567144	142245	396868	5.55908e+06	1.03121e+06
				267075	149392	142502	5.98722e+06	1.06255e+06	7.79214e+06
				300719	346724	142917	2.85843e+06	721991	3.15574e+06
				497053	142439	142917	1.4516e+06	2.15319e+06	4.00083e+06
				168121	205898	143296	684783	4.90411e+06	675718
				286516	234053	143459	1.92298e+06	5.35638e+06	2.56219e+07
				77300	754777	145582	1.36743e+06	2.21293e+06	2.56219e+07
				174697	72253.2	146503	5.54653e+06	1.67143e+06	5.59555e+06
				176896	370309	147401	9.22087e+06	858310	616484
				60152.1	95845.8	147902	6.18435e+06	1.1314e+06	5.30571e+06
				168170	441283	148462	2.18043e+06	5.92115e+06	1.94951e+07
				131747	376537	149008	3.26963e+06	4.47733e+06	8.81089e+06
				105033	171042	152121	2.05572e+06	1.59955e+06	2.01196e+07
				564760	268829	152126	7.05923e+06	4.32987e+06	3.613e+06
				153881	411775	154139	7.89123e+06	835293	9.81961e+06
				1.15923e+06	249256	155438	738256	1.10261e+06	2.46092e+06
				396113	207304	156926	7.81928e+06	269282	7.70107e+06
				737207	194892	158567	9.45423e+06	8.98727e+06	1.83988e+06
				977582	108622	159585	17117390	2.87029e+06	2.15331e+06
				240423	136584	160478	658578	3.42359e+06	8.08754e+06
				135000	333204	160592	3.19075e+06	8.91042e+06	882742
				700381	268972	160765	6.72194e+06	4.37048e+06	2.06938e+06
				192268	163136	160881	2.14446e+06	6.13257e+06	3.88127e+06
				209975	165268	160973	1.02831e+07	3.31534e+06	891792
				64868.6	95867.2	162011	2.20588e+06	1.08869e+06	1.04708e+07
				577087	238485	162860	960088	1.95988e+06	4.22894e+06
				125140	192063	162992	9.9183e+06	721015	4.66791e+06
				191578	193601	165221	2.01934e+06	4.9216e+06	2.67787e+06
				131771	264358	165696	1.67137e+06	819516	6.79031e+06
				105919	86618.1	165872	1.75882e+06	3.13716e+06	5.13313e+06
				116610	167429	166222	7.66792e+06	778130	5.30697e+06
				775790	349909	167091	7.41822e+06	214380	4.75826e+06
				216028	288506	167700	1.43971e+06	1.67633e+06	3.39456e+06
				306580	174627	167794	2.05783e+06	4.74286e+06	872933
				121246	152635	167862	359465	1.07114e+06	1.38485e+06
				1.68925e+06	100542	168164	1.89609e+06	1.20028e+06	1.64495e+06
				1.2317e+06	126509	168861	1.16423e+06	5.76706e+06	3.09749e+06
				148093	211524	170941	1.56268e+06	841502	2.20442e+06
				297276	138145	171302	4.93174e+06	992141	1.68048e+06
				663753	107066	171885	2.9388e+06	2.31937e+06	859288
				151917	183789	173566	1.91842e+06	1.3225e+06	508574
				145095	352823	173591	2.47329e+06	1.80809e+06	1.16967e+06
				293465	249209	174166	2.61537e+06	401892	4.99543e+06
				265761	127847	174967	754194	1.39313e+06	1.05898e+06
				137519	75695.1	177057	3.9069e+06	2.28971e+06	1.33053e+06
				171574	69362.3	179136	1.12795e+06	2.54942e+06	1.28036e+06
				286447	218506	179679	1.55762e+06	507888	391863
				660851	145763	179704	2.86311e+06	4.43966e+06	2.43051e+06
				248394	162132	180920	4.73524e+06	3.9801e+06	3.40216e+06
				213224	436439	182095	5.75616e+06	6.18475e+06	534401
				349102	250286	186933	1.29244e+07	690035	534401
				621186	324728	187478	5.6523e+06	784679	1.42765e+06
				208283	494560	188246	1.87478e+06	5.59414e+06	545092
				145969	155592	188991	1.6002e+06	828618	796823
				355477	112353	192239	498444	2.15186e+06	391298
				734798	92317.3	193804	466704	832374	291396
				197630	236552	195743	2.06415e+06	1.84507e+06	302447
				148140	504661	196303	1.13155e+06	2.80667e+06	358326
				166811	570227	196656	6.97419e+06	942537	1.27189e+06
				567816	248744	199099	2.87962e+06	7.94882e+06	356976
				273411	237653	199357	2.37709e+06	1.21602e+06	1.18107e+06
				221833	255674	199454	3.36517e+06	2.91085e+06	1.15667e+06
				556941	168623	200420	1.38526e+07	951735	358402
				239176	219553	201001	2.13936e+06	2.59361e+06	2.18902e+06
				826219	219943	201977	4.48039e+06	2.06211e+06	752496
				2.63453e+06	627456	204971	4.31487e+06	2.21409e+06	1.5345e+06
				162659	107937	206206	858205	3.19809e+06	2.1208e+06
				145732	434028	207191	1.29585e+06	1.20349e+06	498626
				2.14722e+06	101270	207379	2.19616e+06	793096	447123
				84961.3	101239	208268	3.36271e+06	2.31299e+06	462661
				292726	457930	210049	2.72614e+06	719696	283350
				359086	453269	210974	6.15612e+06	4.94025e+06	1.04794e+06
				546837	368842	211272	3.08514e+06	3.03471e+06	1.0525e+06
				252177	141141	211393	4.94251e+06	8.27542e+06	1.83232e+06
				247462	575489	211657	1.1748e+07	1.35959e+06	657855
				158771	145504	213065	1.82365e+06	2.45684e+06	1.48687e+06
				208679	97915.2	216070	3.69513e+06	2.05738e+06	2.06346e+06
				158376	148109	216177	7.7289e+06	2.32739e+07	814719
				146270	316120	216858	2.52401e+06	9.98707e+06	1.74135e+06
				1.95707e+06	195016	217286	5.26186e+06	1.33136e+06	2.0712e+06
				672967	193395	220157	3.91018e+06	4.38814e+06	2.05204e+06
				182072	219721	220668	1.14721e+06	2.46688e+06	2.60744e+06
				160148	120427	221088	7.34156e+06	1.43555e+06	1.71137e+06
				103660	339292	222174	1.20646e+06	750393	1.97247e+06
				498693	229103	223822	1.45756e+06	6.90759e+06	7.78377e+06
				440764	402266	225462	5.88088e+06	2.23882e+07	1.66212e+06
				499905	137687	230306	2.36909e+06	554955	1.35352e+06
				389042	318950	231579	9.31987e+06	2.13326e+06	1.84665e+06
				759360	970364	234968	1.07439e+06	3.12138e+06	7.84375e+06
				290271	705656	237923	2.6114e+06	850784	2.8708e+06
				209760	363420	238197	3.84997e+06	5.74896e+06	524021
				830340	346318	238215	1.43308e+06	5.09263e+06	1.09901e+06
				418272	583476	238724	5.1368e+06	1.75068e+06	842284
				929491	138341	240064	1.37657e+06	2.89808e+06	445154
				487851	110126	240596	1.30618e+06	2.54921e+06	1.33722e+06
				102674	171444	241205	1.27796e+07	1.26848e+06	965883
				401458	126958	242187	1.56853e+06	3.91009e+06	851173
				100195	124826	243042	3.08579e+06	4.09875e+06	505275
				77199.1	676239	243109	3.6836e+06	2.10705e+06	542698
				85275.4	81554.7	243149	4.24179e+06	2.01309e+06	797545
				333417	154333	243441	2.1577e+06	5.96093e+06	963006
				166032	480488	243468	4.21593e+06	1.44859e+06	1.92571e+06
				66445.6	1.12554e+06	243917	3.04878e+07	1.02798e+07	1.76829e+06
				258701	93836.7	245537	4.74321e+06	1.00834e+07	1.15446e+06
				232536	188532	247155	2.14228e+06	2.51397e+06	3.45285e+06
				246987	82422.9	251113	2.31563e+06	1.91472e+06	454546
				64610.5	106350	251585	2.46867e+06	2.05103e+06	9.97106e+06
				274369	144968	252417	2.59223e+06	7.37713e+06	511288
				338877	190237	254899	1.29042e+06	870553	743861
				1.07932e+06	56616.6	257892	1.06734e+07	3.08321e+06	969819
				172546	3.11162e+06	260389	6.36782e+06	1.92251e+06	3.24781e+06
				513572	440697	260389	2.11403e+06	1.83562e+06	932800
				77067.1	52798.5	261376	1.70438e+06	2.88745e+06	771417
				84203.6	95000.9	266163	2.03702e+07	1.23114e+06	2.32164e+06
				313458	59326.9	266365	4.41646e+06	4.28318e+06	1.83635e+06
				194781	67871.6	266582	1.07106e+06	4.51488e+06	1.11227e+06
				111598	270034	268637	1.77781e+06	2.65466e+06	671492
				147160	181653	270070	9.0307e+06	8.79385e+06	483566
				265819	151584	270146	4.83344e+06	3.45616e+06	508164
				165481	1.45269e+06	270569	278150	772670	356714
				77962.2	2.14089e+06	271173	2.05377e+06	3.28468e+06	588591
				267886	250798	273658	5.81381e+06	2.25182e+06	822503
				172789	106783	277668	1.5807e+06	3.70749e+06	1.03273e+06
				74287	76065.5	278581	6.57897e+06	5.31654e+06	274029
				77530.4	494488	278619	1.48005e+06	1.39463e+07	3.19884e+06
				422028	281035	279026	2.02158e+06	1.70237e+06	3.07203e+06
				165547	42502.9	280733	5.31723e+06	3.08073e+06	5.95408e+06
				426229	5.9561e+06	281341	4.83344e+06	8.01171e+06	3.22622e+06
				241972	74045	291368	1.75012e+06	1.49484e+06	2.66013e+06
				374949	144809	294508	2.11451e+06	1.24695e+06	5.44329e+06
				124974	480239	298437	1.02292e+07	5.75802e+06	723169
				146438	862696	299419	1.68962e+06	1.49647e+06	6.75942e+06
				264167	517993	300380	5.57525e+06	4.86063e+06	1.71061e+06
				277790	171925	301201	1.39054e+06	2.12503e+06	1.0574e+06
				232343	266608	301413	4.67985e+07	2.58392e+06	4.33136e+06
				181752	91013.4	305985	4.99682e+06	863292	2.69061e+06
				124425	557348	306407	1.50242e+07	3.79077e+06	2.48909e+06
				268765	255764	306665	3.41691e+06	1.33878e+06	5.80694e+06
				474539	96422.4	309657	857705	4.72348e+06	2.71528e+06
				474539	271000	316118	9.2487e+06	1.9862e+06	6.44553e+06
				261757	512114	316228	2.88902e+06	3.16401e+06	4.13671e+06
				618086	202167	317414	944956	5.00354e+06	1.95449e+06
				203524	156630	325496	1.50543e+06	1.95335e+06	5.7952e+06
				357901	166216	326054	5.90721e+06	1.1367e+06	2.20647e+06
				490275	151635	327547	1.14417e+06	3.89223e+06	7.20033e+06
				152390	107290	329544	6.4078e+06	1.04366e+06	1.10849e+07
				444026	129183	337087	3.74395e+06	1.163e+06	1.6654e+06
				122719	375178	338563	5.93558e+06	9.91701e+06	3.95225e+06
				444026	233581	338753	6.08162e+06	7.8141e+06	1.09403e+07
				115382	389917	342776	5.54609e+06	602497	5.77232e+06
				290041	602124	343883	1.19775e+06	1.54685e+06	1.75188e+06
				1.29464e+06	997790	348136	3.35081e+06	2.01685e+06	4.10758e+06
				322338	165996	353873	929401	6.81504e+06	2.4649e+06
				547370	434272	354274	5.22457e+06	2.58958e+06	1.59697e+07
				284209	37680.9	354996	1.83885e+06	1.15088e+07	789035
				413865	85599.7	357030	1.84938e+06	5.11611e+06	1.58361e+06
				1.35519e+06	1.82156e+06	360280	3.14586e+06	1.91345e+06	1.45573e+06
				259416	189805	365189	4.43973e+06	2.6369e+06	1.94013e+06
				359359	211108	369242	4.64759e+06	1.01919e+07	5.48867e+06
				460464	331798	372388	1.93827e+06	1.33747e+06	1.142e+06
				641701	628866	380587	346426	6.09485e+06	3.54715e+06
				785060	419365	382831	2.99705e+06	8.42135e+06	2.10275e+06
				224355	956396	383525	954303	1.92138e+07	3.66844e+06
				116257	135180	383879	1.57032e+06	2.00698e+06	3.06068e+06
				85613	194855	390764	1.24368e+06	8.82917e+06	9.01371e+06
				320234	435965	399848	5.33584e+06	3.08162e+06	3.23751e+06
				354014	453819	402378	3.57945e+06	5.19645e+06	9.5397e+06
				192374	153895	407868	1.4434e+06	2.12966e+06	3.37299e+06
				258537	139792	415245	910858	2.71221e+06	6.29095e+06
				236899	123138	421535	3.55568e+06	8.55401e+06	6.11121e+06
				345827	273968	426344	699700	6.04392e+06	4.49785e+06
				1.08199e+06	125366	428813	974414	2.92098e+06	1.25539e+06
				221440	52562.9	429309	809405	5.34913e+06	1.8422e+07
				415847	84189.4	441019	743383	2.63802e+06	4.6184e+06
				322591	204425	444980	1.89442e+06	1.37053e+06	2.30065e+06
				341745	60243.6	450057	1.9339e+06	3.90499e+06	1.32203e+06
				917934	165204	453287	1.92476e+06	9.60756e+06	1.74648e+06
				1.04298e+06	165204	460821	2.69583e+06	7.23192e+06	3.19026e+06
				132130	118575	466831	1.62985e+06	783957	5.71329e+06
				114106	61167.8	469426	1.84215e+06	1.02945e+06	999847
				199501	51956.7	473923	2.66228e+06	4.73768e+06	5.19638e+06
				285904	100936	474729	8.0065e+06	970497	3.40121e+06
				120490	441392	479201	8.65997e+06	871001	2.20474e+06
				271498	72556.8	481441	2.84983e+07	3.99396e+06	6.26161e+06
				157308	303290	484218	2.28465e+06	4.14904e+07	2.23598e+06
				208212	189271	484734	3.52991e+06	2.42933e+07	7.22471e+06
				308132	209761	495344	1.45467e+06	6.71454e+06	1.15725e+06
				1.08432e+06	149281	500883	1.58952e+06	2.08437e+06	6.44113e+06
				454774	128933	501670	605097	2.8162e+06	1.46844e+06
				244020	54089.4	506122	2.65692e+06	8.00078e+06	2.0173e+06
				462587	121069	518225	1.93463e+06	4.63764e+06	854899
				1.16287e+06	626673	524773	1.48285e+06	1.22721e+07	6.46596e+06
				255406	117824	545303	1.13262e+06	5.79811e+06	2.62418e+06
				179624	613731	556823	3.84526e+06	1.00332e+07	1.44758e+06
				159860	74570.9	561909	6.68003e+06	2.3359e+06	7.45867e+06
				422507	70620.7	575770	526961	431126	887826
				615943	74879.3	597792	2.94886e+06	4.04202e+06	6.05975e+06
				223916	80226.5	601479	1.82677e+06	4.07342e+06	1.58426e+06
				419319	166736	607176	1.96646e+06	8.65421e+06	823679
				162063	141718	609179	1.80755e+06	1.83567e+06	4.88619e+06
				231961	103726	636267	4.36385e+06	4.88606e+06	1.9966e+07
				1.3231e+06	115595	644614	723167	685138	4.5063e+06
				95744.5	364214	657697	1.72681e+06	1.32924e+06	2.51887e+06
				417963	315941	678890	1.07766e+06	2.12086e+06	1.58962e+06
				257716	83180.7	678890	4.08961e+06	6.23556e+06	4.37352e+06
				207969	83180.7	684681	2.98022e+06	1.16719e+06	1.80801e+06
				194771	228847	728456	5.65685e+06	869825	8.69812e+06
				415004	210681	741077	3.63044e+06	1.65975e+06	3.07557e+06
				98666.6	243647	753288	2.65759e+06	1.87856e+06	1.20026e+06
				2.77103e+06	202622	766870	4.22692e+06	3.90914e+06	7.50715e+06
				138796	664743	932015	1.1427e+06	8.19677e+06	871869
				119192	190673	936036	458131	1.1458e+06	1.439e+06
				423945	422098	978550	1.22479e+06	3.46024e+06	2.35996e+06
				291706	155788	980124	2.22238e+06	2.66756e+06	2.53955e+06
				711059	177505	1.10248e+06	1.82177e+07	959650	4.56113e+06
				689287	187056	1.14691e+06	6.80543e+06	1.80667e+06	1.51059e+06
				376309	67771.3	1.31387e+06	1.05143e+06	1.39147e+06	2.8707e+06
				187947	386894	1.35018e+06	3.99192e+06	7.94208e+06	1.63001e+06
				443857	249580	1.51581e+06	8.13526e+06	4.78414e+06	1.73095e+06
				286587	196099	1.84258e+06	1.20778e+07	1.58375e+07	1.95351e+06
				503517	131381	3.39779e+06	3.22339e+06	2.27761e+06	4.70946e+06
				157563	736483		3.41244e+06	5.67608e+06	793020
				203841	49085.5		462143	3.45329e+06	2.39505e+06
				97281.5	579351		850061	3.61042e+06	934127
				239432	254305		953385	804648	1.19022e+06
				980384	58579.7		2.71001e+06	123108	1.8304e+06
				282084	62255.5		5.24299e+06	1.1387e+07	3.43806e+06
				808340	101805		811237	5.09709e+06	2.42013e+06
				634472	624608		2.31795e+06	1.77893e+06	5.35285e+06
				203321	884359		1.07256e+06	3.70836e+06	4.70946e+06
				490409	188099		336001	1.49437e+06	6.9144e+06
				384010	81042.2		1.79517e+06	1.32668e+06	4.51969e+06
				238434	185200		2.55816e+06	7.1368e+06	2.29011e+06
				195023	76872.2		4.99219e+06	2.1899e+06	3.35358e+06
				976996	445230		2.10246e+06	5.80572e+06	1.10881e+06
				235463	383931		6.88592e+06	222385	668901
				376248	483339		2.13076e+06	4.87972e+06	3.24946e+06
				59553.6	130478		1.63016e+07	5.73226e+06	3.94004e+06
				1.04218e+06	97636.7		4.86294e+06	3.78967e+06	9.86719e+06
				340977	161457		811756	1.53972e+07	5.61378e+06
				137885	234488		1.71039e+06	8.48544e+06	2.81549e+06
				276714	510997		611014	3.3597e+06	3.59505e+06
				211179	213585		4.75599e+06	2.59364e+06	2.63618e+06
				2.00097e+06	242058		975263	3.22751e+06	1.09112e+06
				344297	41397.4		240507	7.55744e+06	5.3525e+06
				113409	108731		4.83247e+06	1.73813e+06	1.21368e+06
				127234	215529		3.93486e+06	1.06396e+06	2.06963e+06
				267083	555034		1.24351e+06	3.31752e+06	2.07361e+06
				268335	87638.2		919690	3.06341e+06	884575
				422050	67927		763836	6.74682e+06	1.60002e+06
				3.23994e+06	125540		5.91829e+06	4.66573e+06	2.17591e+06
				475128	147348		2.97818e+06	4.86279e+06	2.04865e+06
				388729	82727.7		1.88824e+06	1.3553e+07	8.89586e+06
				128778	162063		2.28531e+06	1.18808e+06	1.23332e+06
				306836	50592		1.80959e+06	2.17026e+06	389828
				61589.2	321601		2.96947e+06	5.44442e+06	1.88975e+06
				518889	53903.4		2.51813e+06	1.16986e+06	3.17149e+06
				362236	307470		1.0295e+06	2.104e+06	1.24005e+07
				211626	209823		1.47702e+06	1.31963e+06	4.16172e+06
				312451	338572		869008	2.16826e+06	2.01631e+06
				172674	363930		4.82891e+06	1.56248e+06	1.99359e+06
				222962	75440.6		2.54271e+06	3.54356e+06	1.16014e+06
				584456	435327		5.42814e+06	9.36176e+06	1.21765e+07
				607842	348142		6.81719e+06	6.55136e+06	7.06775e+06
				121734	159538		1.23265e+06	3.43652e+06	6.10624e+06
				184727	489449		3.78086e+06	1.04998e+07	2.79025e+06
				434414	106696		2.01183e+06	5.75675e+06	2.04617e+06
				1.08713e+06	251367		5.11242e+06	2.8239e+06	740156
				128778	227171		930456	2.45685e+06	7.34956e+06
				274935	989248		3.76501e+06	8.52063e+06	5.48671e+06
				7.16699e+06	801536		1.34926e+06	1.43453e+06	1.67924e+06
				222962	270933		1.26942e+06	6.16267e+06	1.50706e+06
				287116	582411		2.10413e+06	687407	569237
				400846	57261.5		3.04078e+06	1.00508e+06	476195
				161940	70015.5		5.63818e+06	2.48497e+07	5.34402e+06
				176255	133755		1.33697e+06	7.02776e+06	1.23347e+06
				511254	85154.5		900067	1.10655e+07	575686
				390362	128713		1.3421e+06	1.27367e+07	353855
				55145.1	133257		3.5868e+06	1.41078e+07	1.66593e+06
				55145.1	284205		6.19619e+06	1.24139e+07	2.13975e+06
				171927	57823.6		5.15958e+06	5.36713e+07	2.00031e+06
				452470	201181		1.02667e+06	8.55938e+06	3.64942e+06
				57073.9	1.42153e+06		602042	3.62407e+06	785575
				1.97643e+06	217441		4.06615e+06	1.15497e+06	1.73353e+06
				618099	290433		4.4866e+06	1.29789e+07	1.88434e+06
				372129	120050		2.52618e+06	8.31614e+06	1.60064e+06
				810719	263792		3.96864e+06	2.65753e+06	663864
				357956	172419		1.38704e+07	2.5506e+06	1.39081e+06
				594501	488768		2.3043e+06	3.95826e+06	440262
				265700	106522		1.76049e+06	7.73622e+06	975924
				223891	147306		3.75551e+06	5.79004e+06	4.5776e+06
				176484	172051		1.64533e+07	3.46253e+06	1.23857e+06
				624270	1.09911e+06		4.24296e+06	1.02776e+07	3.97248e+06
				284567	53210.6		1.44591e+06	2.32847e+06	3.31139e+06
				420236	78949.4		1.2451e+06	2.85816e+06	1.94663e+06
				1.79258e+06	217701		5.15488e+06	340051	1.66619e+06
				129558	80100.6		856611	656193	1.76385e+06
				361345	170058		908234	1.38903e+06	714902
				398571	64068.7		3.54866e+06	264626	2.60537e+06
				329696	43229.6		1.07384e+06	4.05617e+06	5.9417e+06
				461236	43229.6		2.27091e+06	2.94876e+06	3.40701e+06
				1.17718e+06	1.58922e+06		2.94309e+06	1.69408e+06	821413
				922333	512044		2.56293e+06	1.69638e+06	2.77355e+06
				463998	113207		6.96908e+06	2.00887e+06	1.35909e+06
				563786	120136		1.29896e+07	441263	2.40374e+06
				190665	497034		5.22894e+06	1.24078e+06	759597
				478469	83049.4		1.20969e+06	172866	1.19591e+06
				143645	155370		1.69828e+06	783308	1.8322e+06
				365893	252635		1.07987e+07	4.60607e+06	943352
				120251	79705.8		2.43074e+06	1.44166e+06	1.35909e+06
				377760	328765		1.72119e+07	2.20005e+06	3.2197e+06
				69828.4	615937		1.43563e+07	321032	2.91174e+07
				495375	47766.5		1.92493e+07	1.46225e+06	3.15839e+06
				394762	83879		1.14144e+06	1.42866e+06	2.59477e+06
				514319	164126		4.22676e+06	1.08275e+06	760535
				235615	64753.2		3.51855e+06	1.46497e+06	885445
				317012	1.11546e+06		2.14945e+06	822363	7.41801e+06
				530615	544627		3.98386e+06	225941	1.11438e+06
				141364	174584		3.46595e+06	700327	1.2044e+06
				649318	231932		2.95165e+06	901223	732644
				110917	1.12169e+06		3.5568e+06	1.35391e+06	806260
				458383	67132.2		4.38019e+06	2.73346e+06	1.28703e+06
				382231	115265		1.61198e+07	2.82423e+06	3.33977e+06
				578004	107570		4.92209e+06	2.73346e+06	1.34597e+07
				560233	120870		2.67419e+06	1.13099e+06	5.50253e+06
				507814	178472		5.05212e+06	922533	517851
				90027.5	1.11491e+06		1.99965e+06	2.33739e+06	1.77584e+07
				100593	711765		968434	1.05144e+06	1.36974e+06
				480962	40740.6		2.58714e+06	5.33382e+06	1.30622e+06
				109265	55626.5		836783	2.67915e+06	1.31913e+06
				207135	301093		7.36301e+06	1.59176e+06	1.31411e+06
				60672.4	655713		3.58311e+06	741389	591228
				106045	443704		196009	1.37917e+06	6.05021e+06
				218497	134516		2.13263e+06	2.5237e+06	497991
				562795	332016		942658	3.42469e+06	1.10279e+06
				506311	597040		1.35078e+06	996900	4.65775e+06
				129590	62045.1		1.41247e+06	562569	1.25356e+07
				275055	233548		729836	404964	5.42326e+06
				945444	574446		778595	498795	1.45745e+06
				248636	198278		3.11018e+06	2.66875e+06	1.92763e+06
				297183	95085.1		2.28308e+06	966637	1.54508e+06
				440858	79598.3		3.26794e+06	573011	1.79361e+06
				258019	663720		4.76722e+06	218207	2.1181e+06
				887482	76863.3		2.31898e+07	649462	1.14883e+06
				317249	52310.1		1.68296e+06	1.5275e+06	702015
				579745	444782		4.6115e+06	428350	5.18201e+06
				172378	424654		1.39823e+07	855519	2.29755e+06
				579745	506633		2.28365e+06	1.00448e+06	3.02456e+06
				106714	41038		6.83265e+06	761719	1.47295e+06
				125038	41038		3.13383e+06	207538	3.24788e+06
				514822	66260.6		5.67318e+06	646766	1.56519e+07
				194252	92462.4		2.50742e+06	1.31715e+06	2.33615e+06
				88922.3	94135.5		1.16028e+07	477591	4.18599e+06
				182768	121574		1.26814e+07	927401	2.07845e+06
				239307	59566.3		1.65247e+06	229194	2.44142e+06
				438436	22621.5		1.02969e+06	480200	9.85138e+06
				332124	38083.5		8.97111e+06	186580	1.41813e+07
				777869	38083.5		1.51445e+06	682380	3.41109e+06
				536629	120683		1.0365e+06	529161	496207
				562818	145080		1.36636e+06	1.02675e+06	4.56156e+06
				251482	94967.7		2.77321e+06	640171	496207
				205731	385382		1.57739e+06	1.7143e+06	1.18104e+07
				1.06163e+06	66118.6		306643	217661	3.04861e+06
				256243	473682		2.02342e+06	470574	598595
				820609	35879.7		2.59549e+06	1.86648e+06	9.37326e+06
				785643	145445		1.5901e+06	1.32332e+06	2.59751e+06
				373395	87575.1		1.54296e+06	2.52236e+06	6.40769e+06
				560406	87575.1		1.09333e+07	3.72755e+06	1.01472e+06
				247197	81660.3		845857	1.89758e+06	3.11001e+06
				72283.2	100987		2.58876e+06	2.94928e+06	672295
				212367	298207		2.97443e+06	459999	2.24108e+07
				914126	405305		5.56991e+06	379695	1.37719e+06
				428414	285252		2.64549e+06	6.38729e+06	3.22153e+06
				94264.7	388623		1.06724e+06	1.90621e+06	1.29291e+06
				305006	54874.3		1.56555e+06	1.71507e+06	2.77479e+06
				396585			2.21436e+06	2.82023e+06	1.29721e+06
				923385			6.50914e+06	1.49699e+06	3.18692e+06
				92011.6			653406	1.42251e+06	4.74401e+06
				364710			1.44632e+07	609678	1.06168e+06
				179722			892075	2.99098e+06	4.80641e+06
				426918			615494	420308	514417
				214250			5.07603e+06	493971	3.79813e+06
				306299			316769	1.32709e+06	2.77229e+06
				785280			1.37948e+07	1.00471e+06	6.80483e+06
				542500			5.87943e+06	941263	2.39126e+06
				697100			1.64919e+06	1.15472e+06	1.04315e+06
				193051			4.84415e+06	1.44213e+06	1.23342e+06
				556871			1.59349e+07	597652	1.57214e+06
				212456			1.95771e+06	862128	1.4172e+06
				235352			1.56591e+07	614881	2.43993e+06
				193051			467310	333179	3.70612e+06
				101787			1.39315e+06	2.32953e+06	3.98482e+06
				1.22792e+06			3.90442e+06	2.28232e+06	1.2627e+07
				136484			1.07761e+06	1.33782e+06	1.51337e+06
				459842			7.93781e+06	177973	2.76442e+06
				348801			885314	2.72442e+06	5.06106e+06
				869310			1.98178e+06	607344	1.02855e+07
				251563			2.47224e+06	253423	6.64919e+06
				1.44616e+06			1.42878e+06	451209	2.98387e+06
				938438			5.86149e+06	1.46093e+06	2.17794e+07
				540535			2.79912e+06	2.45633e+06	3.01614e+06
				211231			3.82008e+06	4.55582e+06	1.38724e+06
				186344			2.12753e+06	6.27531e+06	1.19603e+06
				236504			1.29339e+06	2.40309e+06	3.33882e+06
				76959.4			2.7295e+06	1.18595e+06	531209
				271638			4.33155e+06	929904	506535
				155684			2.47224e+06	1.65378e+06	5.42229e+06
				77621.9			1.7416e+06	995137	8.72153e+06
				85472			5.88592e+06	689798	2.01695e+06
				89147.2			2.5098e+06	1.06315e+06	3.44711e+06
				62255.4			2.77946e+06	250395	9.54854e+06
				249042			2.63019e+06	795747	2.01856e+06
				176142			8.44553e+06	1.59823e+06	912739
				260123			1.2696e+07	1.17107e+06	1.01102e+07
				71962.1			2.73187e+06	1.62982e+06	678782
				411911			6.96054e+06	766264	1.77268e+06
				555218			2.03703e+06	1.1355e+06	7.18972e+06
				65487.4			596753	273918	477124
				1.0532e+06			1.72483e+06	728183	6.96865e+06
				1.21308e+06			4.74415e+06	449782	2.34081e+06
				200524			5.29347e+06	639824	1.18419e+06
				231143			7.22366e+06	1.09762e+06	3.52048e+06
				231797			4.11624e+06	734293	944692
				121264			3.11171e+06	522153	848064
				120056			3.21241e+06	283595	5.48716e+06
				225936			5.40127e+06	632755	1.90314e+06
				248094			9.05565e+06	591680	2.42224e+06
				467007			2.59173e+06	6.53289e+06	4.72068e+06
				180515			3.02965e+06	1.94384e+06	3.79171e+06
				102968			5.58867e+06	189137	1.00125e+06
				407002			1.20544e+07	189137	3.95393e+06
				257275			2.85948e+06	1.28498e+06	1.18084e+07
				349647			2.36277e+06	2.077e+06	2.60756e+06
				74208.7			7.73699e+06	1.83616e+06	1.76707e+06
				168727			766676	1.17251e+06	2.46122e+06
				202598			5.30647e+06	2.84413e+06	620913
				2.14952e+06			409572	288490	3.92804e+06
				443862			2.77601e+07	1.10045e+06	1.59888e+06
				35198.6			6.20309e+06	2.25343e+06	1.40494e+06
				481854			2.71255e+06	1.63049e+06	8.40839e+06
				270905			1.47137e+06	1.57805e+06	6.72608e+06
				735210			2.99814e+06	960807	3.2014e+06
				78543.4			3.43941e+06	1.18208e+06	707886
				118690			1.89108e+06	2.2661e+06	2.74006e+06
				486814			886586	1.12177e+06	2.04759e+06
				76836.2			1.5093e+06	2.33229e+06	2.37874e+06
				220130			4.70394e+06	1.86958e+06	2.02716e+06
				872699			1.87756e+06	618073	1.92202e+06
				145696			1.88244e+07	999712	6.8536e+06
				228885			1.2116e+06	729824	4.22462e+06
				174323			3.01569e+06	1.0023e+06	3.95474e+07
				75881.1			4.4067e+06	630800	3.20616e+06
				79866.7			1.34614e+07	797017	1.08225e+07
				154582			1.89026e+06	1.04314e+06	1.85152e+06
				306662			5.17698e+06	1.09585e+06	5.29692e+06
				156839			1.33333e+06	564943	1.55652e+06
				798967			3.27009e+06	358423	6.0962e+06
				479066			6.19968e+06	1.0839e+06	2.55518e+06
				1.50888e+06			3.10333e+06	2.41071e+06	4.03545e+06
				928433			4.04565e+06	847195	808056
				47973.1			1.25584e+06	399554	1.51885e+06
				206128			5.1326e+06	182491	3.19149e+06
				203645			1.086e+06	219449	1.07236e+06
				551371			1.55483e+06	709787	1.52305e+06
				64062.1			1.3726e+06	4.12283e+06	2.151e+06
				165499			3.29825e+06	3.13436e+06	3.86462e+06
				633301			2.87336e+06	530020	1.42558e+07
				368880			5.13793e+06	400339	3.00875e+06
				598496			1.7157e+06	191876	1.26083e+06
				357914			1.2638e+06	2.03777e+06	1.20734e+06
				547945			1.29096e+06	2.95492e+06	4.58668e+06
				736090			844890	199426	5.59795e+06
				241823			2.83301e+06	1.26216e+06	5.59795e+06
				159609			397648	1.36742e+06	1.00635e+06
				152784			685854	1.29448e+06	1.05549e+06
				152784			2.09164e+06	958208	2.44435e+06
				332634			1.8507e+06	1.93827e+06	6.24399e+06
				449831			2.98954e+06	1.24201e+06	1.25347e+07
				981139			2.48084e+06	423069	463790
				134101			1.62823e+06	996530	5.37258e+06
				584975			754268	1.00598e+06	3.85621e+06
				215570			2.99466e+07	266890	5.52087e+06
				2.186e+06			301497	345036	5.44869e+06
				156826			2.94339e+06	1.48539e+06	852290
				387921			4.2253e+06	3.61743e+06	1.64138e+06
				1.82326e+07			735370	421832	2.62841e+06
				472549			1.57696e+06	1.04193e+06	3.49353e+06
				112536			528097	1.29441e+06	3.8954e+06
				588978			7.19751e+06	1.20626e+06	1.72239e+07
				413157			4.99806e+06	277379	2.32633e+06
				33497.7			1.38241e+06	1.89238e+06	6.60169e+06
				285106			2.19985e+06	297936	1.28691e+06
				33497.7			2.23675e+06	172993	2.42453e+07
				1.10899e+06			1.92612e+06	5.43983e+06	726436
				814841			2.22425e+07	2.31656e+06	2.58047e+06
				406147			1.01965e+06	1.08569e+07	1.51437e+06
				150832			1.16033e+06	1.50432e+06	3.62796e+06
				77311.9			569699	945194	579659
				1.24069e+06			5.07848e+06	4.38765e+06	601696
				242851			1.33467e+06	4.38765e+06	712255
				380214			3.20778e+06	3.47902e+06	643680
				860399			1.11382e+06	1.57325e+06	5.43118e+06
				1.50214e+06			530768	5.47842e+06	8.92647e+06
				388887			1.52582e+06	2.95395e+06	2.51232e+06
				486564			1.31455e+06	1.19635e+06	6.53802e+06
				346894			2.18079e+06	3.1249e+06	4.24663e+06
				217300			8.21342e+06	3.64444e+06	9.72963e+06
				93936.5			1.64033e+06	2.03207e+06	836171
				443027			3.15942e+06	7.85229e+06	2.00963e+06
				123527			677128	1.97124e+06	2.06034e+06
				587262			841048	2.68147e+06	445558
				309772			5.06518e+06	1.63153e+06	1.50184e+06
				545812			9.70407e+06	2.17195e+06	1.16378e+06
				117272			4.01721e+06	981530	2.21368e+06
				184802			3.40114e+06	3.6597e+06	490053
				59431.5			1.70783e+06	2.47099e+07	556956
				306534			616159	1.71446e+06	1.84064e+06
				138241			6.77154e+06	1.67864e+06	1.86545e+06
				204014			3.06488e+06	1.0675e+06	4.2314e+06
				618091			583131	3.14946e+06	2.61267e+06
				171560			601483	596681	3.29334e+06
				120807			2.29396e+06	1.12364e+06	4.34654e+06
				107248			1.54658e+07	1.1726e+06	1.01094e+06
				101963			2.39788e+06	3.81474e+06	4.43403e+06
				1.37334e+06			641251	8.11513e+06	1.78206e+06
				204014			4.04648e+06	1.20272e+06	373563
				358292			1.57405e+07	4.83976e+06	2.34273e+06
				166564			3.97848e+06	4.11373e+06	3.83843e+06
				319229			5.69546e+06	3.69498e+06	1.39297e+06
				487588			2.27091e+06	1.61017e+07	1.3866e+06
				674093			1.79758e+06	827759	3.04313e+06
				8.22259e+06			1.45037e+06	1.02695e+07	1.41899e+06
				488618			5.58214e+06	1.55735e+06	1.41899e+06
				147839			1.70314e+06	4.18122e+06	1.44662e+06
				71224.6			3.50781e+06	800456	3.26208e+06
				367419			843282	1.70287e+06	1.12165e+06
				370628			1.49953e+06	1.57958e+06	4.35083e+06
				1.79963e+06			1.90263e+06	240532	1.38617e+06
				24819.1			6.02706e+06	2.30715e+06	4.46468e+06
				31382.3			847771	6.79658e+06	3.97721e+06
				107965			1.4317e+06	1.99954e+06	1.86371e+06
				1.19955e+06			360083	2.07299e+06	1.44662e+06
				91339.3			1.85973e+06	1.15287e+06	2.76357e+06
				182645			557425	1.97048e+06	6.43196e+06
				33078.6			6.95034e+06	2.60733e+06	1.6813e+06
				1.24077e+06			352094	848596	7.0021e+06
				1.28475e+06			1.03993e+06	4.694e+06	5.3735e+06
				460289			1.06126e+06	928841	1.03852e+07
				44457.5			391053	1.49182e+06	2.72388e+06
				692575			351565	1.12354e+06	4.04056e+06
				823799			1.34713e+06	1.5484e+06	1.13588e+06
				1.37718e+06			1.01006e+06	1.84013e+07	3.13099e+06
				39989.3			2.59101e+06	2.32558e+06	1.17781e+06
				76919.1			1.04675e+06	1.68697e+06	1.44315e+06
				514570			267197	702646	1.63232e+06
				483061			700985	1.95676e+06	3.78293e+06
				136132			722716	1.58915e+06	3.73909e+06
				962483			1.64356e+06	461536	1.443e+06
				469400			851449	4.22253e+06	1.46113e+06
				663837			1.92577e+06	2.07165e+06	7.17894e+06
				160665			1.46918e+06	1.63791e+06	4.02337e+06
				99871.2			1.07812e+06	5.08654e+06	4.73843e+06
				33933.2			542994	1.2052e+06	1.54015e+06
				168757			945746	5.63104e+06	2.21265e+06
				108340			759697	1.32863e+06	646949
				528849			565633	839493	3.50475e+06
				1.52959e+06			494232	1.54599e+06	4.36986e+06
				728093			2.3548e+06	5.04154e+06	1.11433e+06
				152264			341055	3.64248e+06	4.02279e+06
				777127			144153	6.67409e+06	8.62452e+06
				50448			1.16274e+06	2.90478e+06	687867
				1.49718e+06			620346	808615	4.56768e+06
				55494.7			1.42729e+06	2.13929e+06	2.97771e+06
				185900			695733	1.98212e+06	1.30639e+06
				77371			887863	3.73749e+06	3.03876e+06
				256909			971397	2.36032e+06	944185
				153451			1.22571e+06	869815	1.57063e+06
				377859			440697	1.3227e+06	4.55556e+06
				89028.3			648065	3.93881e+06	1.15717e+06
				89028.3			2.23266e+06	303255	1.07034e+06
				213439			256929	1.74435e+06	2.44824e+06
				89028.3			103833	866827	1.95888e+06
				862986			1.13752e+06	1.39445e+06	4.47189e+06
				97683.3			547734	2.82747e+06	4.8895e+06
				249298			5.81244e+06	1.699e+06	3.8083e+06
							532093	1.09354e+06	2.91989e+06
							483366	1.74426e+06	214099
							393948	6.14624e+06	1.69296e+06
							1.80578e+06	1.97792e+06	7.98804e+06
							3.55515e+06	864158	2.06946e+06
							2.37131e+06	1.0841e+06	827178
							803403	846523	2.10609e+06
							423060	2.87903e+06	2.88125e+06
							303537	2.20847e+07	1.71349e+06
							3.20438e+06	7.01035e+06	1.43608e+06
							1.43142e+06	1.34438e+06	1.84641e+06
							847366	4.6272e+06	2.03642e+06
							928922	2.46867e+06	1.63165e+06
							1.44395e+06	1.27154e+06	1.4592e+06
							288613	829550	3.53688e+06
							432263	4.24149e+06	3.53688e+06
							3.74053e+06	2.05213e+06	1.19696e+06
							1.12467e+06	1.23271e+06	2.63707e+06
							686951	1.44627e+06	2.97081e+06
							1.39275e+06	7.02568e+06	236563
							441076	3.40455e+06	1.51026e+07
							441076	2.16893e+06	1.48655e+06
							1.23975e+06	6.49911e+06	8.78422e+06
							904208	445245	1.48857e+06
							1.53101e+06	1.87525e+06	4.20363e+06
							325387	2.18274e+06	218844
							1.12853e+06	1.29151e+06	3.19638e+06
							589113	7.69392e+06	708275
							437298	4.9806e+06	3.06939e+06
							407232	1.44932e+06	3.401e+06
							3.41862e+06	279988	1.29755e+06
							526016	1.63305e+06	1.97541e+07
							271941	1.11139e+06	4.13491e+06
							405343	2.39223e+06	383002
							470964	4.41351e+06	7.29513e+06
							1.74454e+06	1.91279e+06	787095
							1.64636e+06	4.3748e+06	6.99173e+06
							1.67641e+06	5.74181e+06	7.80426e+06
							1.37359e+06	1.59661e+06	5.39107e+06
							1.41435e+06	3.12008e+06	1.32083e+06
							1.28594e+06	2.12979e+06	806578
							1.15345e+06	1.19402e+07	316662
							2.1082e+06	3.93677e+06	541021
							1.1774e+06	2.74856e+06	674091
							1.27366e+06	1.52681e+06	2.45332e+06
							3.00635e+06	886592	8.479e+06
							177601	2.09641e+06	3.37332e+06
							1.20503e+06	5.44346e+06	2.10832e+06
							2.01522e+06	1.40574e+07	223119
							2.52125e+06	5.67174e+06	6.79772e+06
							301888	3.55009e+06	3.5279e+06
							1.16689e+06	1.85969e+06	6.19088e+06
							883743	1.94601e+06	2.83039e+07
							615376	2.23279e+06	508368
							1.39086e+06	4.11263e+06	2.40606e+06
							407295	1.78477e+06	5.97956e+06
							478519	1.45902e+06	512689
							1.03448e+06	2.60651e+07	2.37347e+06
							306215	850888	1.10364e+06
							350277	2.01792e+06	202549
							259829	1.39497e+06	4.68882e+06
							350277	1.82146e+06	4.74972e+06
							903540	3.70254e+06	594499
							1.90232e+06	1.67086e+06	2.27153e+06
							897577	1.71867e+06	1.84794e+06
							682401	1.9075e+06	6.13757e+06
							402656	859610	1.79362e+06
							1.53976e+06	2.12518e+06	1.12424e+06
							6.18819e+06	7.82001e+06	5.34012e+06
							873814	5.92775e+06	8.13379e+06
							1.43082e+06	5.13352e+06	9.54732e+06
							1.00357e+06	2.477e+07	1.29397e+06
							460103	2.90832e+06	506444
							4.22891e+06	1.91604e+06	1.12573e+07
							1.22263e+06	2.247e+06	261450
							927388	481073	131651
							1.0834e+06	8.9814e+06	6.21216e+06
							241501	731588	9.65384e+06
							526594	4.6144e+06	8.69411e+06
							591057	929717	1.02429e+07
							381908	1.47269e+06	3.59153e+06
							381908	1.89244e+06	363972
							1.44721e+06	2.9296e+06	5.54596e+06
							1.47166e+06	1.75731e+06	1.63815e+07
							973328	3.06607e+06	1.72474e+06
							2.53541e+06	2.49733e+06	1.36827e+07
							350229	2.14938e+06	3.75802e+06
							441585	5.78062e+06	4.68825e+06
							469743	5.34558e+06	509510
							905098	887537	2.45129e+06
							1.54335e+06	2.19705e+06	3.00131e+06
							392372	4.17944e+06	530024
							1.13039e+06	804932	4.36471e+06
							1.48517e+06	6.66135e+06	5.79342e+07
							1.65503e+06	2.05814e+06	6.34875e+06
							415392	7.02034e+06	965219
							1.25089e+06	2.8117e+06	671006
							655746	1.35922e+06	652719
							358630	336582	1.064e+07
							1.28797e+06	1.16861e+06	3.9482e+07
							1.11311e+06	3.29915e+06	1.41778e+08
							603119	5.52595e+06	1.78864e+07
							472761	2.24812e+06	281524
							406566	2.26677e+06	533166
							2.10889e+06	3.44554e+06	1.12761e+06
							1.00241e+06	3.58565e+06	2.09133e+07
							522452	631411	1.05504e+07
							5.57442e+06	3.30952e+06	5.2965e+06
							3.25072e+06	1.28842e+06	1.969e+07
							289745	3.77884e+06	4.44693e+06
							1.14517e+06	1.46867e+06	8.39077e+06
							885891	2.2595e+06	9.26911e+06
							1.42189e+06	3.88407e+06	1.3786e+06
							1.53334e+06	4.08406e+06	9.62595e+06
							839618	1.20971e+06	1.19709e+06
							1.34072e+06	1.13866e+06	7.86988e+06
							385243	4.55212e+06	5.80879e+06
							1.07211e+06	4.55212e+06	768083
							788170	8.15181e+06	1.7699e+07
							858557	3.01446e+06	3.61493e+06
							787089	841078	8.81236e+06
							581505	8.03878e+06	731992
							453965	2.54869e+06	1.09992e+06
							1.8738e+06	3.85505e+06	7.97252e+06
							1.37914e+06	3.34504e+06	556271
							1.68362e+06	1.85778e+06	1.09605e+07
							1.12214e+06	7.9566e+06	1.22312e+06
							3.48013e+06	5.07275e+06	2.08602e+06
							684754	3.42454e+06	3.09083e+06
							740702	1.9652e+07	1.27814e+06
							1.84988e+06	1.82845e+06	456671
							881645	1.94794e+06	543763
							684327	2.2119e+06	1.34791e+06
							1.06742e+06	4.49186e+06	502785
							913246	1.13883e+07	1.42659e+06
							243258	562116	3.14461e+06
							1.22451e+06	2.67226e+06	696559
							730918	1.30615e+06	732653
							851945	1.49231e+06	1.06861e+07
							1.40483e+06	812128	3.87549e+06
							6.87642e+06	1.04068e+06	1.10882e+07
							896473	1.74025e+06	3.75699e+06
							481230	2.58451e+06	7.20639e+06
							1.37366e+06	265828	3.72037e+06
							530219	242430	632625
							187944	507458	5.71293e+06
							787218	3.56099e+06	1.4989e+06
							282797	3.71697e+06	608070
							883357	943608	6.44458e+07
							1.12241e+06	1.73846e+06	971845
							704335	1.88804e+06	1.38526e+07
							2.38351e+06	352495	2.7614e+06
							964048	890517	1.96075e+06
							228482	1.51699e+06	258975
							381407	2.35348e+06	4.30018e+06
							607660	3.94283e+06	1.59166e+06
							275822	1.68362e+06	131453
							1.40204e+06	3.27338e+06	6.73874e+06
							1.33714e+06	530826	2.84587e+06
							329062	2.49982e+06	3.41667e+06
							1.09705e+06	1.92613e+06	1.23486e+06
							4.72984e+06	511847	6.63645e+06
							2.57435e+06	1.75513e+06	2.1168e+06
							1.2136e+06	3.98905e+06	734052
							479610	2.91112e+06	4.09498e+06
							777252	2.02073e+06	1.31613e+06
							1.49008e+06	712135	1.02355e+07
							819333	1.12144e+06	8.20348e+06
							892368	752171	1.70179e+06
							768942	4.37418e+06	1.33642e+07
							521541	4.96297e+06	280749
							2.08791e+06	390712	3.25186e+07
							911837	2.23045e+06	1.70179e+06
							1.75893e+06	6.49298e+06	2.63404e+06
							1.01832e+06	588606	2.08407e+07
							981686	1.60121e+06	1.34693e+06
							371246	1.60121e+06	3.70945e+06
							2.05259e+06	3.75571e+06	7.651e+06
							729600	890410	280749
							1.14434e+06	4.26108e+07	7.15e+06
							1.0579e+06	4.08766e+06	4.37542e+06
							371927	1.35671e+06	1.58126e+07
							1.09373e+06	2.13199e+06	2.48877e+06
							558393	3.21195e+06	4.21184e+06
							523545	735745	454796
							331036	6.27744e+06	7.43438e+06
							3.56041e+06	5.85183e+06	7.23358e+06
							3.29135e+06	1.8901e+06	2.56025e+06
							7.55041e+06	1.65086e+06	6.79631e+06
							3.56735e+06	2.21092e+06	3.80173e+07
							1.69336e+06	1.38526e+06	3.45842e+06
							5.22298e+06	1.08983e+06	1.86161e+06
							4.48498e+06	1.71479e+06	2.32608e+06
							3.29637e+06	492757	1.1415e+08
							860143	1.69959e+06	3.71037e+06
							4.70071e+06	1.381e+06	331808
							8.39228e+06	919727	4.60581e+06
							1.03587e+06	665653	3.59498e+06
							475519	846524	2.85057e+06
							2.27023e+06	254907	5.02774e+06
							1.97401e+06	562739	1.1948e+07
							5.71983e+06	3.67269e+06	1.05163e+06
							6.03717e+06	802481	2.57853e+06
							940892	1.89725e+06	6.06107e+06
							934191	2.14009e+06	2.17673e+06
							1.69584e+06	1.48348e+06	6.76605e+06
							1.96744e+06	1.9345e+06	4.57528e+06
							1.96045e+06	3.01571e+06	837388
							3.05014e+06	819527	3.64351e+06
							7.84154e+06	1.28052e+06	5.99939e+06
							1.95789e+06	795201	1.04273e+06
							5.26593e+06	521523	3.47297e+06
							202776	663509	5.14796e+06
							715583	1.59093e+06	2.51239e+07
							1.74931e+06	1.43036e+06	3.26378e+06
							4.81978e+06	1.08241e+06	5.0108e+06
							7.22822e+06	145154	2.61978e+06
							570748	1.34681e+06	838512
							1.86708e+06	1.83028e+06	5.39264e+06
							6.51471e+06	3.54727e+06	1.21233e+07
							899123	826035	9.07934e+06
							5.79702e+06	505160	7.16184e+06
							1.47767e+06	2.05789e+06	7.73842e+06
							4.11196e+06	1.41936e+06	1.386e+06
							3.88275e+06	2.17539e+06	1.05456e+07
							377778	2.3741e+06	8.79518e+06
							1.36915e+06	408665	7.30422e+06
							5.44808e+06	485794	5.20988e+06
							735637	645383	2.08567e+06
							1.36755e+06	1.22086e+06	1.55977e+06
							2.62558e+06	1.31699e+06	1.23805e+06
							4.65562e+06	447907	1.98318e+06
							2.64433e+06	1.32553e+06	1.11881e+06
							931072	574658	4.45168e+06
							1.70861e+06	3.54173e+06	3.093e+06
							5.32692e+06	1.44303e+06	2.09623e+06
							3.28868e+06	1.33776e+07	7.43705e+06
							3.88661e+06	3.2983e+06	2.45937e+06
							1.25228e+06	1.50676e+06	7.59636e+06
							1.70244e+06	6.22582e+06	1.75556e+07
							6.934e+06	556595	3.81009e+06
							4.0664e+06	1.09292e+06	237238
							480463	1.72903e+06	5.84535e+06
							2.27321e+07	3.30819e+06	3.19517e+06
							5.0488e+06	729891	1.13327e+06
							5.17984e+06	1.4617e+06	6.29822e+06
							145826	1.16513e+06	6.08916e+06
							795544	2.28277e+06	2.05738e+07
							2.11454e+06	1.4943e+07	2.19649e+06
							9.21229e+06	861814	1.77553e+06
							1.03612e+07	2.29801e+06	6.09407e+06
							695670	607580	3.37711e+06
							1.05839e+06	469796	1.22892e+06
							2.08321e+06	329756	970419
							3.57245e+06	1.96461e+06	1.86832e+06
							2.6328e+06	1.50039e+06	1.72237e+06
							687138	152639	912904
							8.80984e+06	1.40778e+06	889989
							6.92307e+06	1.5586e+06	1.04359e+06
							2.27482e+06	910927	4.64465e+06
							3.75284e+06	1.38325e+06	5.6238e+06
							5.42017e+06	1.74728e+06	5.34887e+06
							8.73429e+06	334405	3.4388e+06
							3.78815e+06	672073	1.64564e+06
							1.27389e+06	1.43967e+06	2.50434e+06
							3.28806e+06	2.30625e+06	6.33305e+06
							3.93754e+06	559181	6.25112e+06
							6.8257e+06	1.16558e+06	2.86286e+06
							989398	1.93453e+07	5.67504e+06
							4.28587e+06	4.77795e+06	240126
							6.52262e+06	1.84812e+06	4.35453e+06
							5.57968e+06	1.30996e+06	1.7984e+06
							3.26775e+06	1.89965e+06	5.27543e+06
							1.38697e+06	1.36249e+07	4.81732e+07
							977811	4.0192e+06	7.9843e+06
							5.99682e+06	1.38174e+06	3.29826e+06
							4.70842e+06	791337	576640
							2.10644e+06	1.41785e+06	509312
							3.59441e+07	706021	2.68852e+06
							1.80101e+06	1.81592e+06	3.17136e+06
							1.02843e+06	2.6989e+06	1.21171e+06
							1.71346e+07	1.63317e+06	3.90444e+06
							2.05745e+07	1.63317e+06	1.57828e+06
							4.80084e+06	8.7652e+06	1.57828e+06
							2.20422e+06	1.00055e+06	678634
							447449	1.63344e+06	6.3106e+06
							5.02944e+06	2.14121e+06	7.02995e+06
							1.7883e+06	2.72674e+06	606342
							1.36677e+06	1.17145e+06	199052
							2.02582e+06	1.9087e+06	589346
							7.01275e+06	2.33452e+06	3.48526e+06
							407929	3.42167e+06	2.16819e+07
							2.18502e+06	5.94266e+06	1.28257e+06
							1.63096e+06	1.3451e+06	8.29888e+06
							6.60587e+06	3.40797e+06	2.0845e+06
							2.25487e+06	2.30071e+06	1.20127e+07
							2.11906e+06	3.27797e+06	6.08158e+06
							4.19977e+06	2.24406e+07	4.50233e+06
							1.02454e+06	3.53494e+06	443830
							1.68835e+06	949060	1.10162e+06
							4.52503e+06	1.24966e+06	3.54587e+06
							2.86567e+06	1.95286e+06	2.99547e+06
							1.52644e+07	644986	3.4927e+06
							3.07331e+06	7.35396e+06	3.0203e+06
							612143	459546	5.65901e+06
							6.6309e+06	2.44846e+06	3.7382e+06
							1.33971e+06	495688	3.01334e+06
							2.92296e+06	619786	4.43959e+06
							1.15904e+06	1.67588e+06	3.0262e+06
							8.28165e+06	2.39916e+06	792862
							1.49472e+06	763310	5.23735e+06
							5.60382e+06	844702	2.05408e+06
							3.15059e+06	1.89492e+06	2.94091e+06
							1.85611e+06	5.7367e+06	2.64923e+06
							2.79931e+06	856746	1.3255e+06
							3.16073e+06	3.60483e+06	1.17283e+07
							2.16951e+06	1.80722e+06	1.31527e+07
							1.99775e+06	3.70461e+06	4.66952e+06
							4.02475e+06	1.09855e+06	324012
							2.67647e+06	658100	2.78919e+06
							1.17244e+06	1.64448e+06	8.23286e+06
							5.50608e+06	6.35512e+06	7.30202e+06
							2.11136e+06	735041	3.16818e+06
							1.43117e+06	4.6466e+06	204120
							4.56233e+06	9.05397e+06	842995
							1.5634e+07	2.17792e+06	7.79164e+06
							3.3935e+06	1.90809e+07	1.9035e+06
							9.2698e+06	1.18033e+06	1.25395e+06
							1.59507e+06	1.68161e+06	2.26137e+06
							3.14936e+06	1.68161e+06	3.16555e+06
							1.28833e+07	1.99028e+06	1.50904e+07
							4.22389e+06	2.47713e+06	1.3261e+07
							6.05105e+06	689980	1.81673e+07
							3.44365e+06	587391	1.89952e+06
							1.06405e+06	587391	5.02588e+06
							1.83445e+06	1.39287e+06	3.81517e+06
							2.42626e+06	2.12622e+07	8.17876e+06
							3.65072e+06	541092	2.17303e+07
							1.24817e+06	3.00903e+06	6.81783e+06
							1.76931e+06	503474	1.52246e+06
							2.93309e+06	785684	6.53255e+06
							8.48043e+06	3.37301e+06	4.21688e+06
							5.83817e+06	1.25129e+06	8.04577e+06
							2.51396e+07	1.21085e+06	1.01865e+06
							454265	1.51481e+06	4.1682e+06
							9.24115e+06	247894	2.49064e+06
							3.49713e+06	4.48813e+06	1.3037e+06
							4.75322e+06	715343	6.12278e+06
							2.3107e+06	4.75668e+06	581152
							3.58224e+06	2.17173e+06	9.32716e+06
							2.52534e+06	827454	1.12618e+07
							1.2005e+07	964353	7.42955e+06
							2.06356e+06	617892	2.98581e+06
							5.08863e+06	617892	9.10531e+06
							1.60337e+06	4.17407e+06	2.44728e+06
							1.24817e+06	1.89862e+06	6.4489e+06
							1.35213e+06	1.87534e+06	828227
							3.11918e+06	1.2342e+06	2.43451e+06
							2.90473e+06	6.50048e+07	2.2492e+06
							2.1063e+06	242636	7.72687e+07
							1.14673e+06	1.17293e+07	3.09374e+06
							1.91763e+06	4.01284e+06	3.65385e+07
							371106	2.9868e+06	1.88255e+06
							2.52683e+06	8.75296e+06	5.13925e+07
							1.3856e+06	6.22567e+06	4.39214e+06
							1.31884e+06	1.08056e+07	6.40726e+06
							2.45369e+06	1.16241e+07	1.98567e+06
							2.41917e+06	2.15489e+06	2.94091e+06
							546678	6.77027e+06	993271
							1.73588e+06	620297	2.25154e+06
							2.07983e+07	2.42045e+06	1.33581e+06
							408556	3.57689e+06	1.04929e+07
							1.11273e+06	1.32166e+06	242282
							264995	4.7055e+06	8.521e+06
							1.72293e+06	4.5909e+06	8.25535e+06
							1.94707e+06	2.52525e+06	6.48268e+06
							2.05633e+06	6.89396e+06	1.11335e+06
							2.17977e+06	645196	4.14991e+06
							7.69176e+06	2.05239e+06	4.81143e+06
							1.07712e+06	7.21645e+06	6.20529e+06
							274917	4.84364e+06	7.75948e+06
							298113	969574	763004
							1.12134e+06	1.08093e+07	8.04077e+06
							1.34484e+06	4.52597e+06	327069
							890145	4.52597e+06	4.95224e+06
							1.032e+06	300480	6.35714e+06
							326403	667029	265340
							2.63689e+06	2.47031e+06	262128
							1.77034e+06	3.50452e+06	2.94091e+06
							4.28549e+06	1.5023e+06	1.3163e+06
							207357	3.79235e+06	9.17515e+06
							5.17601e+06	4.6267e+06	121705
							3.28153e+06	1.42466e+06	6.8816e+06
							2.40243e+06	1.78769e+07	5.53269e+06
							7.13033e+06	5.77376e+06	2.1055e+07
							403626	2.98176e+06	7.01527e+06
							1.09315e+07	4.6754e+06	1.36485e+06
							2.28693e+06	468784	1.27782e+06
							948753	1.9799e+06	3.91665e+06
							824461	6.98853e+06	1.03373e+06
							8.43485e+06	8.53796e+06	7.81049e+06
							2.68108e+06	1.24162e+07	2.11678e+07
							2.62078e+06	1.53468e+06	1.79941e+06
							2.90435e+06	489817	2.78989e+06
							1.22851e+06	219528	1.05556e+06
							3.13841e+06	5.72905e+06	1.34737e+07
							1.08541e+06	1.49225e+07	1.39051e+07
							409793	2.53361e+06	1.32028e+07
							2.73856e+06	5.12772e+06	6.42151e+06
							2.28327e+06	6.2125e+06	4.19365e+06
							610169	1.02228e+06	847448
							2.81279e+07	548112	2.65571e+06
							1.62318e+07	1.61375e+06	6.28243e+06
							4.1677e+06	4.33223e+06	2.14465e+06
							3.42375e+06	231953	2.34333e+06
							4.48903e+06	1.11315e+06	2.06e+07
							1.00909e+06	1.06089e+06	7.60117e+06
							5.08393e+06	3.01889e+06	2.12612e+06
							1.74624e+06	3.04573e+06	5.30605e+06
							1.38309e+06	1.73059e+06	3.43729e+06
							848088	1.69679e+06	668616
							820373	2.33969e+06	1.58672e+06
							277723	2.33969e+06	7.49175e+06
							1.65171e+06	1.36888e+06	6.69583e+06
							473479	904345	4.64333e+06
							493891	9.39799e+06	2.49176e+06
							255061	1.55671e+06	314990
							685667	3.26943e+06	4.75992e+06
							183595	1.02689e+07	398573
							261069	1.26608e+06	1.99249e+07
							773908	6.1997e+06	1.08623e+07
							1.31606e+06	2.43083e+06	2.09224e+07
							549117	3.69256e+06	1.13945e+07
							4.18681e+06	750158	1.63768e+07
							3.71735e+06	1.1764e+06	9.08339e+06
							532241	5.70247e+06	9.99391e+06
							403794	1.04838e+07	3.98771e+06
							542660	1.48574e+06	1.22813e+06
							603406	3.33913e+06	4.43018e+06
							1.43426e+06	4.31092e+06	607319
							1.49402e+06	2.09771e+06	5.3805e+06
							960282	3.31996e+06	5.66209e+06
							824960	897777	2.95775e+06
							3.7978e+06	3.02087e+06	1.37923e+07
							4.08617e+06	666323	971292
							243155	3.65578e+06	4.1318e+06
							1.23764e+06	1.76267e+06	5.7212e+06
							1.88934e+06	262434	935295
							605312	2.10257e+06	3.50078e+06
							591752	2.15674e+06	5.69535e+06
							641869	473454	4.78671e+06
							1.52823e+06	5.08862e+06	1.56631e+06
							891832	2.15133e+06	3.6932e+06
							2.0759e+06	1.38055e+06	192081
							1.16742e+06	2.23667e+06	5.35178e+06
							3.60932e+06	2.92747e+06	4.30569e+06
							498566	1.2717e+06	2.21632e+06
							1.0568e+07	539036	3.87123e+06
							2.87769e+06	1.88866e+06	718499
							3.11687e+06	907313	1.79416e+06
							876805	841151	720284
							5.8546e+06	425154	4.55112e+06
							2.06906e+06	3.83219e+06	906967
							987085	5.31968e+06	440623
							779094	714942	1.73511e+06
							2.69636e+06	1.16812e+06	1.63532e+06
							6.89572e+06	1.26175e+06	2.45131e+06
							2.89833e+07	3.19758e+06	2.21528e+06
							1.51133e+06	2.84934e+06	1.15461e+06
							1.22653e+06	1.76608e+06	8.18546e+06
							1.0934e+06	4.77892e+06	1.11273e+06
							834015	1.23757e+06	9.99938e+06
							1.61207e+06	2.05241e+06	6.49308e+07
							949980	4.81187e+06	2.97485e+06
							2.48294e+06	4.86199e+06	1.73661e+06
							645037	539086	4.62599e+06
							3.27592e+06	3.24842e+06	1.90853e+06
							2.60145e+06	2.4353e+06	2.42129e+06
							2.89459e+06	909521	8.54323e+06
							5.49365e+06	1.16301e+07	1.5296e+07
							1.85321e+06	1.42189e+06	3.95127e+06
							5.29039e+06	818812	5.34024e+06
							979817	2.7438e+06	4.79182e+06
							311969	5.86142e+06	2.89043e+06
							7.80807e+06	1.74492e+06	2.88397e+06
							2.95801e+06	5.4032e+06	7.58117e+06
							4.74895e+06	2.2493e+06	3.85547e+06
							1.13652e+06	7.80587e+06	8.05114e+06
							845627	140606	2.67006e+06
							727845	4.9412e+06	1.49986e+06
							3.76795e+06	908838	8.80843e+06
							1.24956e+06	257491	7.96223e+06
							8.12053e+06	2.22069e+06	7.53294e+06
							5.51107e+06	652956	1.59795e+06
							363043	3.19022e+06	4.82587e+06
							1.01322e+06	2.3609e+06	1.27247e+07
							617043	1.66294e+06	9.77469e+06
							5.96829e+07	4.24386e+06	7.03238e+06
							1.56839e+06	1.05105e+07	3.82436e+06
							8.37003e+06	6.2939e+06	4.34692e+06
							311174	308206	3.34888e+06
							1.44423e+06	1.96982e+06	1.68231e+06
							3.2848e+06	1.60993e+06	4.91542e+06
							1.17187e+06	2.16236e+06	800894
							4.14881e+06	1.07528e+07	7.76507e+06
							1.40125e+06	1.05447e+06	4.42184e+06
							1.2633e+06	4.22917e+06	1.91111e+06
							2.46686e+07	772037	7.34325e+06
							6.49958e+07	696913	9.25274e+06
							4.96867e+06	8.33552e+06	1.03547e+07
							5.05338e+06	2.6205e+06	1.79574e+06
							3.89674e+06	3.11115e+06	1.38682e+06
							8.58085e+06	1.10242e+06	1.50597e+06
							8.1004e+07	1.29885e+06	1.28765e+07
							933550	3.78504e+06	3.26738e+06
							5.07951e+06	2.70622e+06	2.25437e+06
							6.2129e+06	1.25315e+06	3.12718e+06
							1.67991e+06	1.50445e+06	3.15011e+06
							949792	1.01509e+06	2.04147e+06
							1.9073e+07	7.98356e+06	2.59025e+06
							5.51304e+06	1.68229e+06	6.49984e+06
							913498	1.794e+06	1.81442e+06
							1.85482e+07	2.87374e+06	1.7203e+06
							841416	2.00365e+06	1.57917e+06
							3.32136e+06	2.98807e+06	1.50652e+07
							1.34538e+06	1.0608e+06	1.89834e+06
							4.61416e+06	3.38381e+06	2.0426e+06
							195016	3.6581e+06	3.15653e+06
							1.92421e+06	790762	5.66593e+06
							3.75604e+06	8.96188e+06	3.3455e+06
							1.51682e+06	3.43564e+06	6.19573e+06
							240640	1.61862e+07	6.63854e+06
							5.45688e+06	3.93097e+06	2.37264e+07
							315241	2.60626e+06	3.36111e+06
							821147	644600	2.83608e+06
							3.85426e+06	1.36762e+06	1.8398e+06
							4.81115e+06	1.30756e+07	4.29196e+06
							159553	827350	3.08935e+06
							2.36355e+06	1.31438e+06	2.15109e+07
							8.34882e+06	6.07672e+06	6.92244e+06
							7.37146e+06	1.00242e+07	8.46431e+06
							2.3535e+06	5.96114e+06	7.18861e+06
							2.72989e+06	4.06475e+06	1.04672e+07
							267093	1.6213e+06	5.29441e+06
							172064	683373	7.96009e+06
							6.03717e+06	3.23016e+06	1.11213e+07
							1.04695e+06	1.97606e+06	3.02695e+06
							639111	419518	8.23179e+06
							1.63009e+06	7.91093e+06	9.99687e+06
							8.80174e+06	1.08243e+06	2.96418e+06
							5.4084e+06	1.16489e+06	5.13067e+06
							1.22936e+06	1.49691e+06	1.00912e+07
							1.90763e+06	1.53096e+06	1.11533e+07
							7.13251e+06	1.41822e+06	1.72369e+07
							7.98212e+06	1.88181e+06	4.25578e+06
							2.22396e+06	542332	6.23718e+06
							4.09301e+06	9.49873e+06	820641
							1.32023e+06	4.56952e+06	2.22494e+06
							1.2924e+06	5.52235e+06	7.3579e+06
							1.2238e+06	1.79539e+06	4.08333e+06
							849476	4.87345e+06	3.13366e+06
							2.37063e+06	677341	2.53616e+06
							2.66964e+06	7.73813e+06	2.81619e+06
							2.36999e+06	9.81911e+06	337666
							970965	2.92971e+06	7.62147e+06
							2.02665e+06	1.11578e+07	4.35254e+06
							1.74737e+07	202322	2.40112e+06
							785598	1.59111e+06	8.11428e+06
							363735	287203	7.6639e+06
							548677	6.45782e+07	299668
							5.4389e+06	3.89578e+06	980599
							1.26992e+06	820599	2.94714e+06
							3.62384e+06	5.1365e+06	6.39127e+06
							2.85822e+06	3.94343e+06	7.79295e+06
							1.45418e+07	3.95428e+06	1.59828e+07
							3.94132e+06	1.01389e+06	275292
							3.8564e+06	222608	718888
							1.0993e+06	405395	2.21321e+06
							1.26211e+06	5.90884e+06	7.51019e+06
							3.15417e+06	1.7269e+06	3.84457e+06
							425147	3.25251e+06	6.08404e+06
							4.92977e+06	277068	5.82905e+06
							8.23595e+06	3.61217e+06	3.66835e+06
							1.62645e+06	1.26622e+06	6.68422e+06
							99473.1	2.01585e+06	1.34243e+06
							2.95375e+06	4.14275e+06	1.34243e+06
							5.73459e+06	1.72521e+06	2.29005e+07
							1.09669e+06	2.77736e+07	7.7177e+06
							1.8456e+06	7.25278e+06	1.61259e+06
							1.68174e+06	1.2148e+06	5.01191e+06
							6.58021e+06	462660	1.74676e+06
							1.22923e+06	2.8138e+06	2.84244e+06
							99473.1	1.04947e+07	5.57134e+06
							1.93491e+06	2.20212e+06	7.52978e+06
							4.74714e+07	850538	1.28934e+06
							2.20184e+06	4.02794e+06	7.52978e+06
							849235	1.02806e+07	1.45774e+06
							3.58314e+06	1.24701e+07	3.0517e+06
							1.30622e+06	1.91015e+06	6.26992e+06
							763263	1.94452e+06	2.5379e+06
							2.13939e+06	1.78663e+06	1.0096e+07
							2.78916e+06	3.58022e+06	9.30622e+06
							933929	2.64279e+06	9.30622e+06
							1.79649e+07	1.27793e+06	8.06107e+06
							601581	781574	1.82545e+07
							972733	4.47692e+06	2.20428e+06
							776937	3.68489e+06	5.44638e+06
							347394	669806	2.63364e+06
							1.49783e+07	1.74619e+06	1.49652e+07
							3.60064e+06	2.25972e+06	5.4695e+06
							7.84452e+06	3.54807e+06	5.57558e+06
							2.13401e+06	1.21706e+06	5.61122e+06
							1.9904e+06	3.24789e+06	249710
							2.79453e+06	1.90356e+06	6.22933e+06
							181025	1.9346e+07	2.94982e+06
							2.377e+06	998171	3.6932e+06
							6.91093e+06	1.89647e+06	1.01006e+06
							1.7997e+06	2.76762e+06	1.77441e+06
							6.42585e+06	3.76717e+06	6.11486e+06
							9.97068e+06	1.18712e+08	4.80009e+06
							3.04399e+06	735523	7.15924e+06
							4.17689e+06	1.65565e+06	75717.7
							1.06862e+07	6.56913e+06	6.65944e+06
							3.74329e+06	1.7294e+07	1.72687e+06
							2.37332e+06	2.33832e+06	2.67411e+06
							3.81013e+06	9.12795e+06	5.50507e+06
							1.99332e+06	734286	1.66177e+07
							3.16844e+06	3.18191e+06	1.08199e+07
							298721	2.10254e+06	8.10406e+06
							468589	3.84932e+06	1.42039e+07
							461074	5.89048e+06	165900
							2.20784e+06	2.52579e+06	1.9823e+06
							570773	1.21675e+07	3.01124e+06
							1.81236e+06	164235	7.19759e+06
							2.98281e+06	719479	4.13405e+06
							332447	2.01423e+06	6.44392e+06
							1.60899e+06	424418	1.36871e+07
							599179	5.24597e+06	142332
							2.65835e+06	279916	1.21928e+06
							849595	1.79789e+06	2.52634e+06
							299290	5.81682e+06	1.69834e+07
							304319	2.39344e+06	1.31792e+06
							3.18476e+06	1.36428e+06	7.68217e+06
							5.82536e+07	3.59181e+06	1.63028e+07
							728450	837608	6.04597e+06
							3.38895e+06	864455	498289
							439275	2.38233e+06	8.71696e+06
							1.10977e+06	713971	1.00672e+07
							6.98662e+06	1.73945e+06	3.6686e+07
							4.09668e+06	306493	461121
							710421	6.04524e+06	1.84606e+07
							3.72003e+06	5422421	156740
							8.45096e+06	1.63798e+06	4.89893e+06
							851399	5.52674e+06	2.72591e+06
							1.37214e+06	1.04688e+06	8.98542e+06
							312012	2.9925e+07	2.86372e+06
							1.17836e+06	4.94267e+06	7.11103e+06
							778703	3.17698e+06	1.40471e+06
							1.95083e+06	1.99241e+06	8.79195e+06
							2.13971e+06	883538	2.90481e+06
							1.41982e+06	3.64918e+06	8.77704e+06
							5.20566e+06	853390	3.60054e+06
							753606	94424.8	975582
							807142	2.25751e+06	8.62579e+06
							1.29192e+06	189645	3.80782e+06
							4.65799e+06	766657	5.57348e+06
							8.98644e+06	1.91882e+06	2.81381e+06
							2.47626e+06	2.23835e+06	3.28144e+06
							204375	4.16549e+06	2.20716e+06
							5.59375e+06	2.11817e+06	3.3098e+06
							5.59375e+06	2.34127e+06	2.11321e+06
							343366	151147	1.97936e+06
							1.27591e+06	2.43022e+06	528966
							246039	1.28013e+06	1.05641e+07
							804445	4.67184e+06	2.62459e+06
							3.09006e+06	89203.7	6.0561e+06
							2.85565e+06	8.45271e+06	1.06407e+06
							2.14197e+06	3.50586e+06	4.03617e+06
							312125	1.27872e+06	5.7857e+06
							1.24641e+06	2.89092e+06	7.27054e+07
							1.12073e+06	2.02859e+06	8.04137e+06
							536192	263857	6.80758e+06
							536192	2.83868e+06	137027
							2.22274e+06	1.97829e+06	2.47553e+06
							427602	2.0024e+06	214764
							7.808e+06	364316	1.25023e+06
							247492	1.86085e+06	7.35547e+06
							5.50701e+06	1.39036e+07	7.90492e+06
							1.35732e+06	1.02716e+07	1.53488e+06
							633413	1.35266e+06	2.06432e+07
							1.58235e+06	1.16911e+06	2.33258e+06
							2.06199e+06	6.17286e+06	1.83145e+06
							2.36945e+06	1.17831e+06	6.70168e+06
							1.30106e+06	5.95631e+06	3.29744e+06
							1.29676e+06	1.00684e+06	4.46071e+06
							194014	9.97504e+06	4.48594e+06
							1.38905e+06	5.99431e+06	7.86195e+06
							2.7475e+06	1.8041e+06	7.86195e+06
							642916	7.60711e+06	2.57342e+06
							2.01407e+06	3.20675e+06	1.35441e+07
							5.11038e+06	2.0762e+06	1.31732e+06
							2.67061e+06	943912	1.57275e+06
							1.62304e+06	4.04195e+06	336366
							1.2738e+06	2.81214e+06	7.21564e+06
							1.02121e+06	9.39194e+06	1.12022e+07
							3.83056e+06	4.07861e+06	2.12894e+06
							1.15278e+06	954433	3.77955e+06
							2.14714e+06	431657	5.94463e+06
							2.16513e+06	3.33818e+06	5.15237e+06
							5.69308e+06	1.44797e+06	4.90082e+06
							1.10554e+06	283584	3.31171e+06
							1.57219e+07	895041	285931
							8.84013e+06	2.384e+06	5.31349e+06
							2.88849e+06	6.09024e+06	2.08492e+06
							4.28539e+06	3.1565e+06	4.03185e+06
							470807	5.22223e+06	8.35991e+06
							5.31263e+06	1.39401e+06	9.53666e+06
							8.39932e+06	2.26247e+06	2.93961e+06
							4.90894e+06	1.14876e+06	4.43226e+06
							3.14656e+06	2.33104e+06	8.33553e+06
							1.05212e+06	5.90474e+06	1.61024e+06
							6.49339e+06	3.98337e+06	5.436e+07
							1.44604e+08	4.63069e+06	1.01848e+07
							6.07808e+06	1.37978e+06	1.99011e+07
							1.02843e+06	3.3713e+06	8.34375e+06
							1.50537e+07	1.86566e+06	2.96006e+06
							1.61446e+06	5.59807e+06	306574
							1.93646e+06	5.54674e+06	5.13935e+06
							2.91689e+06	1.56904e+06	1.19631e+07
							1.33384e+06	1.22887e+06	1.60123e+06
							546445	1.98718e+06	6.4327e+06
							4.44074e+06	1.55066e+06	1.16975e+06
							1.3269e+06	3.57011e+06	2.70894e+06
							6.34565e+06	876548	3.0742e+06
							5.89213e+06	3.29756e+06	3.65487e+06
							2.81753e+06	4.24776e+06	761515
							8.14714e+06	4.48817e+07	7.86078e+06
							8.9966e+06	5.13632e+06	1.94045e+06
							5.43077e+06	3.91279e+06	2.69302e+06
							1.43795e+07	3.91279e+06	3.52547e+06
							8.91227e+06	3.0504e+06	478331
							2.22651e+06	5.76764e+06	2.68774e+06
							3.07113e+06	3.3327e+06	7.03503e+06
							4.25526e+06	3.28051e+06	1.59006e+06
							2.43769e+06	3.17406e+06	7.11418e+06
							2.29203e+06	1.72608e+07	4.98458e+06
							2.82253e+06	2.37794e+06	2.34537e+06
							5.59142e+07	7.75149e+06	7.40262e+06
							4.5978e+06	732159	1.48943e+06
							1.95746e+06	353313	2.81906e+06
							5.34544e+06	5.1608e+06	3.4472e+06
							2.49039e+06	2.09623e+06	4.78006e+06
							1.83835e+06	2.36566e+06	2.75407e+06
							2.79124e+06	2.77398e+06	4.06877e+06
							9.02045e+06	1.2336e+07	2.91998e+06
							6.29537e+06	4.01228e+06	2.97006e+06
							3.91881e+06	5.6681e+06	1.92514e+06
							3.65625e+06	1.87324e+06	1.83968e+06
							4.28073e+06	1.7507e+07	1.63923e+06
							4.46717e+06	7.54672e+06	2.54142e+07
							3.05971e+06	1.12472e+07	434598
							2.72103e+06	833856	9.95412e+06
							2.71274e+06	2.12708e+06	1.27015e+08
							9.56288e+06	6.19636e+06	3.71876e+06
							1.13377e+07	456141	1.31753e+06
							3.02472e+06	6.83854e+06	3.84172e+06
							2.14778e+06	1.05414e+06	3.89722e+06
							3.91191e+06	8.99463e+06	2.42777e+06
							1.72348e+07	867664	3.49015e+06
							4.28067e+06	2.22079e+06	4.98155e+06
							2.04208e+06	2.32313e+06	1.07348e+07
							2.38953e+06	2.82997e+07	1.34217e+06
							3.98285e+06	2.69953e+07	6.52109e+06
							3.16487e+06	3.44991e+06	6.32248e+06
							3.01265e+06	9.47455e+06	6.52109e+06
							6.11824e+06	1.84512e+06	3.29076e+06
							3.26235e+06	1.83009e+06	2.4564e+06
							3.40473e+06	6.38873e+06	1.36128e+07
							1.56578e+06	4.72021e+06	1.13816e+07
							3.80676e+06	3.9552e+06	2.71516e+07
							234095	8.44307e+06	3.8898e+07
							6.60229e+06	3.42455e+06	3.64418e+06
							5.54755e+06	7.30231e+06	1.18254e+07
							6.58437e+06	1.05475e+07	2.76007e+06
							1.0013e+07	4.0653e+06	1.05954e+07
							3.57911e+07	2.18187e+06	783270
							2.08345e+07	2.05714e+06	3.097e+06
							5.18659e+06	2.12005e+06	1.36563e+07
							3.12459e+07	2.12005e+06	2.60003e+06
							2.50492e+06	441260	3.17595e+06
							2.52644e+06	1.06468e+06	5.11458e+06
							2.51597e+06	2.89456e+06	2.6359e+06
							7.41785e+06	2.62016e+06	4.60088e+07
							1.43348e+06	1.05738e+06	5.05544e+06
							2.72749e+06	2.92395e+06	1.71703e+07
							2.91263e+06	3.9297e+06	2.78974e+06
							8.55288e+06	1.25547e+06	438291
							3.16003e+06	5.80222e+06	3.54333e+06
							3.16204e+06	1.00909e+06	2.82948e+06
							3.39719e+06	1.04042e+06	5.98381e+06
							1.44983e+06	695549	1.26368e+07
							1.76041e+06	1.58619e+06	5.98788e+06
							3.43068e+06	1.17754e+07	1.52615e+06
							1.31249e+06	172364	3.1675e+06
							3.83188e+06	5.04653e+06	1.76649e+06
							1.09517e+07	2.48435e+06	1.19162e+07
							4.62888e+06	1.94986e+07	6.83711e+06
							1.79607e+06	2.06123e+06	3.03408e+07
							1.13248e+06	2.5309e+06	3.68192e+06
							1.48587e+07	1.32277e+06	3.68192e+06
							4.76621e+07	3.765e+06	324549
							4.52819e+06	2.81328e+06	5.43776e+06
							3.66884e+06	3.05477e+06	3.96764e+06
							1.17908e+07	338729	2.18877e+06
							2.70482e+06	7.23669e+06	6.83711e+06
							6.79265e+06	382892	6.06493e+06
							2.29806e+06	2.48664e+06	489975
							1.77715e+07	7.6253e+06	6.06493e+06
							4.59585e+06	745580	1.51386e+07
							4.70515e+06	351334	4.54561e+06
							4.21088e+06	6.32436e+06	569557
							3.44135e+06	1.55728e+06	351211
							1.66891e+06	7.42757e+06	3.02398e+06
							2.64386e+06	1.26858e+06	5.73045e+06
							573491	9.21699e+06	8.82475e+06
							1.37017e+07	2.72621e+06	7.31601e+06
							5.72405e+06	4.81945e+06	4.37143e+06
							1.76813e+07	777323	6.16331e+06
							6.65653e+06	620063	1.13831e+07
							1.31776e+06	172364	1.88777e+06
							4.6643e+06	162863	632600
							2.65718e+06	517420	1.06526e+06
							6.43211e+06	121473	5.96754e+06
							2.29265e+06	345835	4.77763e+06
							3.53318e+06	4.44841e+06	2.5394e+07
							1.82139e+06	3.89956e+06	1.11534e+07
							5.45121e+06	4.29187e+06	9.0382e+06
							2.19221e+06	1.48618e+06	8.81152e+06
							3.13159e+06	2.02074e+06	1.64672e+06
							1.49766e+06	115891	6.10547e+06
							4.25894e+06	5.69464e+06	3.48603e+06
							1.43964e+07	4.57493e+06	952168
							7.35262e+06	1.68443e+06	8.83737e+06
							4.8884e+06	1.07031e+07	6.70534e+06
							5.45543e+06	1.47741e+06	4.12632e+06
							6.98734e+06	2.40173e+06	4.12632e+06
							2.33572e+06	3.93289e+06	1.70506e+06
							9.81556e+06	2.07301e+07	2.55654e+06
							8.21295e+06	5.33391e+06	4.37709e+06
							9.91486e+06	591051	7.541e+06
							1.89587e+06	1.64555e+06	2.57712e+06
							9.59356e+06	4.85789e+06	2.60632e+06
							4.17095e+06	4.31251e+07	3.74462e+06
							2.88392e+07	1.06772e+06	3.00782e+07
							6.05224e+06	4.43595e+06	1.66413e+06
							2.34506e+06	771443	4.9303e+06
							2.27466e+06	518888	1.44046e+06
							2.59316e+06	1.18972e+06	7.4787e+06
							2.76797e+06	1.90156e+06	1.87535e+06
							1.61385e+06	1.87536e+06	3.06401e+06
							3.83774e+06	956298	3.44142e+06
							4.22972e+06	2.06216e+06	234010
							1.78073e+06	2.80762e+06	2.30393e+06
							1.32708e+06	1.24973e+07	2.6835e+06
							1.34175e+07	2.03873e+07	1.43113e+07
							1.03537e+07	1.03464e+07	1.70591e+07
							1.13248e+06	7.17635e+06	9.4189e+06
							4.68384e+06	1.06232e+06	476180
							3.86502e+06	4.78843e+06	5.44906e+06
							1.03395e+06	2.86253e+06	1.1933e+07
							5.31352e+06	1.66344e+06	1.34775e+07
							7.08869e+06	1.41474e+06	1.77377e+06
							463957	755870	6.21021e+06
							3.69301e+06	2.72858e+06	1.19802e+07
							1.75086e+06	1.33395e+06	1.10529e+07
							3.28667e+06	5.51233e+06	1.3355e+07
							1.09427e+07	3.7917e+06	2.04568e+06
							1.71382e+06	1.94562e+07	2.96733e+06
							8.48056e+06	2.27943e+06	3.19852e+06
							7.21409e+06	3.02332e+06	2.90124e+06
							7.26899e+06	1.65934e+06	466059
							7.10961e+06	4.35446e+06	2.54096e+07
							1.07103e+06	311789	2.40382e+06
							1.4053e+06	324747	4.20309e+06
							1.38368e+07	6.62434e+06	873823
							1.04316e+07	3.09801e+06	2.05806e+06
							1.71843e+06	4.05847e+07	5.22264e+06
							4.86428e+06	2.65078e+06	2.35641e+06
							5.23851e+06	2.45631e+06	3.42188e+06
							4.00978e+06	2.32831e+06	1.06149e+07
							7.29165e+06	2.59899e+06	2.74979e+06
							4.67876e+06	2.4926e+06	3.42446e+06
							463044	1.71351e+06	8.31174e+06
							1.26202e+06	1.35943e+06	3.48203e+07
							8.47837e+06	1.06641e+07	2.40904e+06
							2.5858e+06	1.48546e+06	1.73426e+07
							3.82578e+06	2.17493e+06	9.42806e+06
							1.04637e+06	2.80554e+06	1.67109e+07
							9.99856e+06	9.86106e+06	885040
							1.05994e+07	1.8879e+07	5.99016e+06
							3.1405e+06	9.8041e+06	4.85039e+06
							9.99856e+06	2.02872e+06	7.92368e+06
							2.83169e+06	2.91454e+07	2.29428e+07
							5.31255e+06	2.72173e+06	2.48925e+06
							4.29667e+06	1.85827e+06	3.7675e+07
							1.09795e+06	2.96344e+06	2.40115e+06
							2.53625e+06	1.45168e+06	1.30029e+06
							1.69331e+06	2.08696e+06	8.09888e+06
							4.79859e+06	2.62162e+06	4.31405e+06
							2.38007e+06	7.10584e+06	2.4787e+06
							304693	568100	8.87191e+06
							2.1487e+06	5.94206e+06	4.0639e+06
							1.83388e+07	5.94206e+06	6.37634e+06
							2.81068e+06	522699	9.01605e+06
							2.07449e+06	3.25235e+06	1.95521e+06
							7.72002e+06	707635	158230
							2.56563e+06	179979	1.42027e+07
							1.71924e+06	525147	3.69579e+06
							2.46527e+06	1.69141e+06	5.29087e+06
							9.43303e+06	5.51092e+06	55559.9
							3.47722e+07	1.0492e+07	1.11776e+07
							1.16175e+07	5.6012e+06	3.58429e+06
							5.54589e+06	1.25854e+06	6.09807e+06
							2.58048e+06	5.03876e+06	1.75288e+07
							4.72887e+06	1.65545e+06	79518.5
							2.45108e+06	1.65545e+06	2.64618e+07
							7.72735e+06	6.30355e+06	1.94984e+07
							1.6718e+06	5.03597e+06	1.31271e+07
							4.03924e+06	629736	4.92648e+06
							3.90507e+06	6.45404e+06	1.30374e+06
							2.49183e+06	6.08565e+06	5.37956e+06
							2.51536e+06	4.06416e+06	7.85449e+06
							6.45965e+06	3.5344e+06	8.04586e+06
							6.86562e+06	211060	2.26982e+06
							8.45332e+06	1.45631e+06	5.08368e+06
							5.8851e+06	504959	2.76007e+06
							7.2959e+06	2.27163e+06	4.32527e+06
							2.47723e+06	3.90072e+06	5.70102e+06
							3.19849e+06	2.7904e+06	7.4741e+06
							1.28285e+06	702788	28828.7
							2.02928e+06	6.52157e+06	1.18451e+07
							2.18991e+06	7.93993e+06	4.51046e+07
							8.03025e+06	1.2867e+06	830957
							918588	5.76457e+06	4.1043e+06
							2.4433e+06	1.65169e+06	9.44724e+06
							6.13977e+06	3.62431e+06	3.37345e+06
							1.15796e+07	2.8834e+07	4.32527e+06
							4.80629e+06	1.05586e+07	2.54683e+07
							1.45754e+06	1.74123e+06	7.44135e+06
							4.21213e+06	898855	6.89713e+06
							737579	2.08503e+07	309684
							854778	553194	3.50379e+07
							3.08605e+06	7.4787e+06	394667
							5.6649e+06	8.11671e+06	2.38167e+06
							1.18588e+06	2.1261e+06	8.73658e+06
							3.65571e+06	2.0335e+06	263741
							745498	1.50576e+06	1.33903e+06
							2.55251e+06	1.02511e+06	5.14835e+06
							2.96246e+06	1.37368e+06	3.34036e+07
							3.6207e+06	2.18194e+06	1.33507e+07
							7.54876e+06	6.4565e+06	9.57473e+06
							1.28228e+06	1.50246e+06	824500
							1.57066e+06	823297	4.44886e+06
							985678	7.71424e+06	3.71042e+06
							2.09037e+06	2.56659e+07	1.88107e+07
							1.38518e+06	3.64738e+06	7.15145e+06
							2.80764e+06	273540	7.00345e+06
							1.19396e+07	956144	3.84893e+06
							2.83263e+06	5.6413e+06	1.96046e+07
							1.87224e+06	1.03075e+07	3.43089e+06
							5.44978e+06	2.19733e+06	1.32015e+06
							1.38639e+06	3.89276e+06	1.0687e+06
							440659	2.08784e+06	7.03432e+06
							3.98894e+06	2.16628e+06	3.28603e+06
							1.71584e+07	3.21568e+06	9.90188e+06
							154000	2.54496e+06	2.10502e+06
							1.27721e+07	2.01319e+06	3.34751e+06
							3.58536e+06	2.25694e+06	1.26413e+07
							2.48569e+06	7.47163e+06	2.27723e+06
							3.99502e+06	1.35284e+07	1.02645e+07
							1.20173e+06	1.76414e+06	4.3681e+06
							3.93731e+06	3.1035e+06	2.86266e+06
							2.72063e+06	1.87568e+06	7.63653e+06
							487118	2.87865e+06	1.10624e+07
							1.65033e+06	4.92295e+06	3.83024e+06
							235843	1.78271e+06	6.37268e+06
							2.59818e+06	1.06596e+07	4.50853e+06
							1.40014e+06	2.22678e+06	4.29154e+06
							3.71824e+07	2.6059e+06	2.20441e+06
							205293	2.33512e+06	8.40488e+06
							448693	1.91799e+06	1.50479e+07
							194843	1.0292e+06	3.87404e+06
							5.97671e+06	1.0292e+06	4.05007e+06
							1.71116e+07	1.78705e+06	9.50989e+06
							5.21125e+06	7.33489e+06	1.53253e+06
							4.55538e+06	2.78735e+06	4.90864e+06
							3.19355e+06	3.27042e+06	3.30499e+06
							1.60414e+06	2.50427e+06	4.26538e+06
							569446	4.06146e+07	6.1383e+06
							3.04243e+06	5.34075e+06	2.67811e+07
							1.34562e+06	3.31306e+06	1.57531e+07
							7.15344e+06	4.95102e+06	4.98218e+06
							6.6236e+06	9.35034e+06	3.93435e+07
							3.31927e+06	958326	7.33931e+06
							1.52485e+06	958326	1.51873e+06
							3.11796e+06	2.57586e+06	7.99701e+06
							6.83888e+06	414203	9.60788e+06
							9.13627e+06	3.33982e+06	2.44549e+06
							9.13627e+06	257744	1.00189e+07
							4.63784e+06	3.68788e+06	1.46121e+06
							4.22599e+06	2.80572e+06	4.44247e+06
							2.99415e+06	709812	2.33807e+07
							9.57499e+06	1.77283e+06	2.54448e+06
							3.65403e+06	3.12605e+06	1.7063e+06
							2.94803e+06	6.89345e+06	57153.7
							2.56213e+06	3.84458e+06	1.27885e+06
							1.64217e+06	1.19889e+06	6.1628e+06
							1.02213e+07	2.15943e+06	4.19561e+06
							5.05735e+06	4.0796e+07	1.01748e+07
							1.64749e+06	6.08719e+06	322500
							9.47007e+06	8.80389e+06	6.02517e+06
							1.02251e+07	3.45066e+06	4.18718e+06
							7.62428e+06	1.84203e+06	4.93602e+06
							945238	788103	5.23074e+06
							793501	195011	8.75417e+06
							1.10283e+06	2.50013e+06	7.45481e+06
							4.62297e+07	480586	2.08721e+07
							1.77018e+06	3.813e+06	5.77008e+06
							1.28894e+06	3.50708e+06	6.32912e+06
							2.3925e+06	1.22614e+06	1.17151e+07
							1.585e+06	1.3727e+06	1.47649e+07
							2.22057e+06	4.57007e+06	1.00304e+07
							3.74453e+06	8.66131e+06	1.19207e+06
							843421	1.85147e+06	7.25878e+06
							2.84386e+06	2.06881e+06	3.07843e+06
							2.01332e+06	7.77124e+06	4.42095e+06
							3.85234e+06	4.46713e+06	5.39192e+06
							3.21241e+06	3.21942e+06	1.51006e+06
							1.3877e+06	2.1685e+06	7.43682e+06
							1.3526e+06	2.1685e+06	4.59012e+06
							1.60414e+06	8.8001e+06	7.10086e+06
							443090	8.23544e+06	6.78351e+06
							8.44906e+06	397063	7.34203e+06
							3.60143e+06	251460	4.06994e+06
							3.86694e+06	8.1526e+06	2.44092e+06
							2.45786e+06	4.23797e+06	212328
							4.45718e+06	3.5981e+06	6.98732e+06
							797708	106134	1.47893e+06
							3.03745e+07	5.45182e+06	3.86057e+06
							4.47674e+06	2.927e+07	1.10604e+07
							1.29608e+06	4.37107e+06	8.83273e+06
							1.80814e+06	6.61473e+06	1.19963e+06
							2.54153e+06	1.3097e+06	1.65853e+07
							1.92e+06	4.63597e+06	1.95898e+07
							3.42896e+06	1.46503e+06	2.92676e+06
							8.05789e+06	7.75041e+06	3.89011e+06
							5.31151e+06	3.89616e+06	1.02488e+06
							1.9571e+06	1.37692e+06	283328
							853681	5.37814e+06	3.20911e+06
							123216	9.89814e+06	3.92734e+06
							3.09928e+06	3.15654e+06	4.20235e+06
							146001	1.36819e+06	5.72641e+06
							7.06038e+06	7.53054e+06	1.76503e+06
							3.43131e+06	2.14511e+06	5.50443e+06
							182501	1.90005e+06	9.98645e+06
							8.96645e+06	1.0208e+07	5.36481e+06
							2.41876e+06	5.41231e+06	6.06989e+06
							7.6765e+06	407129	3.85069e+06
							2.13228e+07	3.17472e+06	125109
							5.68958e+06	2.58167e+06	9.04549e+06
							5.13444e+06	850484	2.4243e+06
							7.93162e+06	2.44584e+06	509323
							7.38107e+06	5.4081e+06	5.94761e+06
							4.70851e+06	4.90818e+06	2.75017e+07
							2.88047e+06	1.51139e+06	8.10078e+06
							249756	216429	8.66453e+06
							8.16649e+06	7.51336e+06	1.45911e+06
							2.96214e+07	3.77673e+06	4.35318e+06
							897099	4.35528e+06	4.86739e+06
							8.00406e+06	1.60907e+07	5.12685e+06
							1.26594e+06	1.90211e+06	1.71241e+07
							2.03282e+06	726625	92034
							1.67671e+06	417776	1.80599e+07
							1.45177e+06	3.87738e+06	92034
							3.8027e+06	6.90368e+06	1.13382e+07
							4.4004e+06	915430	4.07529e+06
							493309	2.03307e+06	7.74707e+06
							3.30286e+06	4.42558e+06	4.10652e+06
							1.53149e+06	7.44493e+06	1.39878e+07
							1.09861e+07	4.35409e+06	9.26756e+06
							2.09968e+07	315781	1.45632e+07
							5.08307e+06	1.70152e+06	4.69825e+06
							730647	1.29312e+06	4.50201e+06
							8.44962e+06	3.34995e+06	41175.5
							5.08307e+06	4.6154e+06	1.55704e+07
							5.61032e+06	1.26369e+07	1.74546e+06
							2.1978e+06	2.24018e+06	5.95439e+07
							3.63445e+06	1.94393e+06	41175.5
							1.80071e+06	1.00087e+06	210864
							1.46584e+07	7.30963e+06	5.40292e+06
							366202	324165	7.87166e+06
							1.93268e+06	2.22929e+06	5.67625e+06
							3.91301e+06	7.50314e+06	9.74715e+06
							2.14778e+06	1.98369e+06	1.38043e+08
							4.17097e+06	1.95712e+06	2.04376e+06
							537973	1.95499e+06	3.29403e+07
							8.71342e+06	5.90276e+06	4.22779e+06
							427665	1.2281e+06	3.01078e+06
							4.14687e+07	2.07222e+06	6.43793e+06
							7.10154e+06	2.66957e+06	1.01065e+07
							3.20616e+06	111543	1.42657e+07
							4.55808e+06	1.57081e+06	1.12269e+07
							2.55203e+06	4.92063e+06	1.84553e+07
							1.81432e+07	2.34711e+06	5.44877e+06
							4.1058e+06	4.71087e+06	2.07394e+07
							3.83245e+06	3.22997e+06	1.90989e+07
							4.3529e+06	4.92344e+06	6.37217e+06
							5.87607e+06	2.4742e+07	1.44942e+07
							6.11701e+06	1.2015e+06	1.54405e+07
							340713	1.12425e+07	1.17112e+07
							6.22796e+06	1.38555e+06	4.82519e+06
							2.86047e+06	1.72521e+06	1.74854e+07
							1.54261e+06	3.54182e+07	490083
							2.71026e+06	3.28519e+06	757504
							6.3661e+06	3.35626e+07	7.83251e+06
							4.86349e+06	4.96965e+06	1.34389e+07
							7.21722e+06	552900	1.38936e+07
							1.62322e+06	2.0073e+06	9.01181e+06
							2.59736e+06	2.21152e+06	4.81937e+06
							1.15335e+06	3.50931e+06	2.45595e+06
							1.83061e+06	2.90247e+06	5.69478e+06
							8.21994e+06	6.8728e+06	3.92033e+06
							2.42624e+06	3.95818e+06	1.3691e+06
							1.55127e+06	2.55969e+06	2.82688e+06
							1.08603e+07	1.81801e+06	2.43066e+07
							4.98491e+06	1.26541e+06	212347
							1.49447e+06	1.11626e+06	3.66072e+06
							4.20049e+06	2.3511e+06	4.25947e+07
							1.89061e+06	4.58566e+06	5.07488e+07
							1.0579e+07	4.384e+06	3.88869e+06
							5.42851e+06	950359	7.23425e+06
							1.84679e+06	2.94488e+06	1.26384e+07
							4.47894e+06	2.06816e+06	846289
							7.83174e+07	1.47018e+07	2.2074e+07
							9.72667e+06	6.10257e+06	2.33258e+06
							1.4293e+06	1.42231e+06	1.5767e+06
							6.11883e+06	4.39893e+06	27730
							1.66686e+07	1.11118e+07	3.95103e+06
							1.42025e+06	1.64223e+06	4.53542e+06
							1.42721e+07	3.64165e+06	1.04618e+06
							271875	2.91717e+06	1.78848e+06
							907781	3.40276e+06	4.80973e+06
							2.54408e+06	1.03912e+07	4.42302e+06
							6.39486e+06	5.68338e+06	2.12237e+06
							1.25042e+07	1.46502e+06	3.40828e+06
							5.61937e+07	5.21255e+06	4.29011e+06
							3.27087e+06	5.20357e+06	4.59002e+06
							3.45924e+06	5.66439e+06	1.42344e+07
							712486	9.12597e+06	2.16046e+06
							8.84239e+06	6.89105e+06	1.27177e+07
							5.53069e+06	8.36062e+06	5.72264e+06
							1.0586e+07	3.75685e+06	633368
							2.64122e+06	2.04808e+06	2.73776e+06
							2.20039e+06	5.14934e+06	6.21881e+06
							3.20037e+06	974487	1.87565e+06
							5.61399e+06	8.18923e+06	4.43668e+06
							2.51597e+06	1.24716e+07	1.20954e+06
							2.4969e+07	5.33857e+06	5.64136e+07
							3.72193e+06	2.71497e+06	2.07505e+07
								5.22532e+06	5.93323e+06
								1.17773e+06	1.03662e+07
								8.34018e+06	1.25724e+07
								5.22397e+06	2.04303e+06
								3.41525e+06	1.72492e+06
								223493	4.49339e+06
								2.72757e+06	5.37759e+06
								2.80183e+06	1.01636e+07
								5.60265e+06	1.95815e+06
								3.74453e+06	6.84052e+06
								6.45085e+06	3.231e+06
								7.00669e+06	2.06878e+06
								3.10919e+06	9.12494e+06
								3.7126e+06	2.00506e+06
								2.33036e+06	2.04462e+06
								1.10033e+06	7.35814e+06
								1.44496e+06	166479
								3.63056e+06	9.42775e+06
								4.76276e+06	6.58028e+06
								2.34508e+06	3.99584e+06
								2.98426e+06	2.59797e+06
								3.29445e+06	2.63344e+06
								3.7446e+06	3.64143e+06
								2.23031e+06	2.89793e+06
								2.19421e+07	7.52335e+06
								1.64859e+06	3.08745e+06
								5.74316e+06	4.29143e+06
								2.83249e+06	5.58685e+06
								1.3337e+06	5.32178e+06
								1.82004e+07	1.82261e+06
								4.95146e+06	7.89947e+06
								3.62733e+06	1.14556e+06
								1.92511e+06	4.25996e+06
								3.90472e+06	1.90329e+07
								5.47934e+06	3.86784e+06
								3.98909e+06	3.86784e+06
								1.02816e+06	2.7742e+06
								1.65226e+06	4.81344e+06
								1.35542e+07	4.22186e+06
								2.7478e+06	4.22186e+06
								3.00953e+06	3.39543e+06
								270850	3.30697e+06
								2.58434e+06	8.94523e+06
								2.58434e+06	1.84387e+06
								358232	1.16595e+06
								66532.3	7.04993e+06
								3.88026e+06	1.82005e+06
								7.73633e+06	3.67614e+06
								4.10087e+06	3.60997e+06
								4.07487e+06	1.27943e+06
								6.86111e+06	3.04041e+06
								2.96187e+06	1.26855e+07
								2.0995e+06	2.99552e+06
								2.17758e+06	8.60046e+06
								1.54569e+06	2.63837e+06
								1.54569e+06	1.91855e+06
								1.79612e+06	4.75813e+06
								2.66154e+06	7.94087e+06
								610546	1.07743e+06
								5.36786e+06	4.14462e+06
								1.33597e+06	1.00918e+07
								1.47844e+06	9.32523e+06
								9.15288e+06	1.71797e+06
								2.46966e+06	1.25931e+07
								5.85426e+06	794319
								1.47844e+06	1.2893e+06
								3.16759e+06	9.53813e+06
								3.11436e+06	1.56192e+06
								7.50012e+06	4.73521e+06
								1.82659e+06	308779
								1.43367e+07	196952
[truncated: 287 more rows]

## Sheet: Fig 2
Fig. 2a			Fig. 2b												Fig. 2c														Fig. 2d															Fig. 2e
-log10 (p-value)	log2 (fold cahnge)														For motif analysis														For motif analysis															Term	GO coverage (%)	-Log10(p-value)
1.13488	0.284108		RPN12a Input						RPN12a						RTIKEICVIANGA														CPEGTTCREPYLL															developmental process (reproduction)	16.2	3.42022
0.0142407	-0.00129014														LKDYTPCQEQDRA														VPVAMNCKQGMFN															single organism reproductive process	16.2	2.34679
1.55475	0.183399														VGALEDCKFLASL														FPPISECKSREYD															catabolic process	16.8	3.45593
0.737562	-0.387803														GWVFPKCDHVAVG														PFAEISCVKRAKT															reproductive process	17.1	1.82391
0.792796	-0.236672														VKAFEPCDGRYTD														WKLLDACINPKEW															establishment of localization	17.4	3.46852
1.19975	0.288304														LSQREACLESLAT														KHAAPNCKVLVVA															cellular component organization	22.7	2.92082
4.84847	0.172572														LKRLESCSDTNAI														VSNYPPCPNPDLV															response to abiotic stimulus	22.7	1.58503
1.70538	-0.350331														QECKKSCPVVKTG														RGGLVTCDEIARA															response to chemical	31.1	2.95861
1.18997	0.811981														ASSIFQCDLLDLP														PDATKGCDHLRDV															single-organism metabolic process	32.8	5.58503
1.92641	0.80637														KFKPKTCEVQAHK														YTGDEICREKTKC															biosynthetic process	34.2	1.82391
1.83575	0.345303														DIPVSNCLNSNIS														RKIAEECLSKMNL															nitrogen compound metabolic process	36.1	1.3279
2.05827	1.19303														RYAKEVCDAIALK														EHASQICAEKSVN															single-organism cellular process	41.5	3.27572
3.40552	0.928073														DLSSKTCENVVKV														AQGAKLCDQALAS															ion binding	39.2	4.92082
3.61675	0.701008														RNVVAECLGKMAL														HAFDNLCNADLND															protein binding	29.1	1.24413
0.119474	0.0858769														KLLGLSCDDVQSH														ERGEDLCLRIGVK															small molecule binding	24.9	6.49485
0.0489467	-0.00247509														RDPSVVCEAVKRE														PCIPSECVGLRET															hydrolase activity	22.1	2.72125
3.4811	-0.716038														KKINDLCGIKESD														GAPNNPCRVKTIP															carbohydrate derivative binding	20.7	5
0.205152	-0.0871059														EQLSTICGVKAPS														GESAVDCAQLSTM															oxidoreductase activity	13.7	5.55284
3.16952	0.749406														GALGGTCLNVGCI														KAVDSLCRIGAQM															lyase activity	5.3	3.63827
0.180454	-0.0374826														SVANNACWAIGEL														MDKGTDCLDVLEG															cofactor binding	3.6	1.25964
0.602349	0.378997														HELLKDCNIPLDV														SAAVHDCVSNVGD
2.83707	0.391832														SQASLDCTVKSGE														KLVKALCADHEVR
1.48489	1.99951														LATEELCKHYNKD														VRGLHECAKLIEK															Fig.2f
0.643064	0.258283														RASSPECVKRMIE														CIACKLCEAVCPA															Term	Gene Count	Genes
0.756498	0.34781														EGKKATCYPVFME														ASSLFDCDVKLDD															Amino sugar and nucleotide sugar metabolism	12	AT1G53500, AT1G73250, AT4G24620, AT3G03250, AT5G48300, AT1G63000, AT5G28840, AT1G78570, AT3G29360, AT4G39210, AT5G44480, AT2G47650
1.29942	-0.505733														KVYQEACPKLIDR														SCNRIECPSYELV															Nucleocytoplasmic transport	10	AT5G20010, AT2G46520, AT2G30050, AT5G53480, AT3G08960, AT3G01340, AT3G19760, AT2G03820, AT2G16950, AT3G59020
0.148276	0.0634658														QMELSGCARSVIT														DICSNLCAASKEV															Glutathione metabolism	10	AT2G47730, AT1G10370, AT1G48130, AT2G24200, AT1G19570, AT1G75270, AT1G70310, AT4G23100, AT3G27060, AT4G35000
1.09262	0.320674														EGDILTCKIKSIQ														ESIAENCQILQTR															Ascorbate and aldarate metabolism	6	AT1G19570, AT1G75270, AT5G28840, AT3G29360, AT5G21105, AT4G35000
0.679075	0.0964123														EKFEGLCKVIKDV														NVKSSVCDIPPKG															Biosynthesis of cofactors	13	AT5G20990, AT3G03250, AT3G17390, AT5G46290, AT5G14760, AT4G23100, AT2G40490, AT1G48030, AT5G54770, AT3G18680, AT5G28840, AT3G29360, AT1G55090
1.34774	0.19518														ENPDEVCPAGWKP														ECYRITCDHAADS															Biosynthesis of amino acids	13	AT3G55610, AT3G07630, AT4G24830, AT3G17390, AT3G59760, AT1G18500, AT5G53460, AT5G10240, AT3G10050, AT5G11880, AT2G27820, AT5G38530, AT4G39980
1.43509	0.127202														KFGEISCKARTII														AKAVSLCVEDQDY															Aminoacyl-tRNA biosynthesis	7	AT4G31180, AT5G26830, AT4G10320, AT1G72550, AT1G29880, AT3G02760, AT4G26870
3.03719	0.986343														DAPTVSCLGVRMV														QLISNACTDALSA															Phenylpropanoid biosynthesis	8	AT4G36220, AT2G30490, AT1G48130, AT3G01190, AT1G52760, AT1G05250, AT5G67400, AT4G34230
1.08278	0.388318														HRRDVICGRKYGE														TSLPKTCQLNQKL															Protein processing in endoplasmic reticulum	11	AT2G30050, AT4G21150, AT5G49910, AT3G01340, AT3G63460, AT3G07770, AT1G71220, AT4G24280, AT5G61790, AT5G56030, AT2G04030
3.00477	0.418036														KSLRVVCGVDGTG														RVGYHSCRGDATG
2.18123	0.686762														FQEQASCKVKVSS														PEVKPGCVADGLQ															Genes	Fold change in mutant (hot5-4/WS)
1.43205	0.326377		SDIRIP1 Input						SDIRIP1						RNSGQTCVCANRV														TDGFNSCKNVVCN															AT1G05250	1.98116
2.17893	0.990045														RSFIEACKDLDEI														SAFSRICHEEGVR															AT1G10370	2.06996
4.88792	0.611253														YGHKMPCDVFERF														VPSSHNCDVPHVN															AT1G18500	1.46077
0.205113	-0.0848012														KEFGQTCDWIKKR														INKMLSCAGADRL															AT1G19570	3.12692
1.223	0.394587														LMTGKSCSENISL														TVEGNPCLEYVKY															AT1G29880	1.78209
0.831182	0.321348														LKYHPECSEQLAM														GDIKGLCGSENEA															AT1G48030	2.4234
0.529624	-0.380124														HIAILTCPFEPPK														PAKNVACGNSVTE															AT1G48130	2.57962
0.895055	0.215206														KAEILACAKKMLR														DIVERDCLVHRAY															AT1G52760	1.57015
2.66222	0.328263														EFGGFGCATGKVQ														YVSSNQCKSQCIN															AT1G53500	2.35865
2.29025	0.965005														LEKGEACMQKIPK														GKYGLLCGSDGLP															AT1G55090	1.55986
2.84227	0.545785														KKYTKECADGIIK														GRDTALCNTIGMV															AT1G63000	1.47514
1.98432	0.694937														GTPGRVCDMIKRR														SFLERHCPPVYEK															AT1G70310	1.48737
0.363025	0.200233														TLYRSFCFDPEKI														CGRKLTCSYPGIK															AT1G71220	1.68382
0.340749	-0.0824465														ADGLGTCTYVKAR														GFCMNRCGSHGTG															AT1G72550	1.61927
0.491219	-0.222628														LSVSRECLSFDAS														LEAGSACTGVYGK															AT1G73250	1.87124
0.439727	-0.272954														SNSASLCILKDYG														GLRKVACIGAWHP															AT1G75270	2.48115
2.41901	-0.731439														QGLLGACVGEKRK														TCAHRACPLDLGT															AT1G78570	1.70189
0.0370446	0.0415363														QGLLGACVGEKRK														ASSSGKCGIAIEP															AT2G03820	2.64155
3.37682	0.571255														SVSIKQCVDPTIR														KGVDGTCDQIRKN															AT2G04030	2.8592
0.935516	0.262259														GGPSVACSTAKAV														RFVDEACHQIERN															AT2G16950	1.86715
1.95085	0.464975														LDFFTNCGKIRFY														SNSASTCPILTKF															AT2G24200	1.62667
1.79702	0.443547														QEFNLLCDWIKQQ														AEHRLSCSSEVCT															AT2G27820	1.56242
1.66285	0.407178														DEVVSPCLLKLCE														EKALNECLNEITR															AT2G30050	2.0584
4.1262	1.0496														TSSDLGCKQGEHE														TNKAVVCAGVPEK															AT2G30490	2.05237
0.388645	0.1438														TRFPESCISSISK														AKSKAPCIVFIDE															AT2G40490	1.58774
1.37969	0.547178														FAPGIECNKDSSH														AKIPKGCLLVGPP															AT2G46520	1.51325
1.88414	0.447347														NTGSPTCKRGFVQ														VVNLIACEGVERE															AT2G47550	1.74768
0.444298	-0.187192														KHLKLGCIEDREN														INVEQHCLAREVV															AT2G47730	2.15979
2.0497	0.634639														SSVDGNCKLKTED														IRAKRGCATHPRS															AT3G01190	1.62399
1.23339	0.652588														GNVKLDCPAIGKQ														GTTDAYCVAKYGQ															AT3G01340	1.70395
1.97316	0.257473														NNVKLECPAINKQ														PTPSNKCSSSNLA															AT3G02760	1.77696
1.57782	0.336831														SRWKGICQNQKDA														ARSKKACIVFFDE															AT3G03250	2.0446
1.22615	0.53046														PPSSSDCKFCSIK														PPKGVLCYGPPGT															AT3G07630	1.70246
0.484546	0.231719														RKDYNTCSDLLSQ														ANRTDACFIRVIG															AT3G07770	3.07419
0.774884	-0.443511														ARVVIDCATANPD														VRAVVRCEAQYAL															AT3G08960	1.4948
0.162008	-0.0238813		PRB33 Input						PRB33						FASIENCKTFMQK														SVEFDNCKLLLVD															AT3G10050	2.46555
1.72323	0.515583														RTRLDVCASEKWT														AIDSVVCITSKWS															AT3G17390	1.65516
0.0651944	0.0886262														KEAVDQCITANKM														DCIEGVCVQTETV															AT3G18680	1.59694
0.410274	0.204555														DSSGDVCGATFKV														ANAIRNCDPNGPL															AT3G19760	1.77898
0.718057	-0.377404														DSEGVLCGANFKV														KQIIATCMNDQKD															AT3G27060	1.86823
3.76532	-2.31751														DNPVIACLDRLKE														VRVAVQCKVASDL															AT3G29360	1.59863
0.374329	0.198701														RGKDSVCVVTQKK														VVKADDCIGPEVE															AT3G55610	1.48138
3.45141	-0.17115														AEQGKSCFEDNKC														NEATFRCPDELGW															AT3G59020	1.61379
1.6595	-0.759818														APFPNACHFSQIN														LTIKADCYTGNRS															AT3G59760	1.70232
0.0325832	0.0365604														TVEARTCASQSQR														RATILECVKDSDA															AT3G63460	1.948
1.46529	-0.303548														ESAYELCKEIFAK														ETALSLCKESMEK															AT4G10320	1.67303
1.27328	0.364157														SGSYNNCKTPTGA														ADNKFSCETNGGS															AT4G21150	1.77256
0.531485	0.578775														VTPKETCVTLNET														CPTGFKCGINYQP															AT4G23100	2.06811
0.335691	0.192594														ASSLSICEARGAP														RKLADNCTGLQGF															AT4G24280	1.61549
1.20425	-0.283304														FASVENCKAFMQK														ATKGGFCDDSRKT															AT4G24620	2.13725
3.17151	1.50169														DAIVSSCQKLVAM														EKLEAACVGTVES															AT4G24830	1.99922
0.581454	0.365135														PPPSKLCGSPDGP														GWTKPICIGRHAF															AT4G26870	1.49179
1.94938	0.858258														TLNRDLCVVKLPS														GGYVWACKNYDGD															AT4G31180	3.39832
0.445421	-0.351931														AVPVGGCYRMIDI														SGIDVQCQVPLYV															AT4G34230	1.66949
2.91338	0.305026														EVEKSYCPADFNK														AGTESICTRLTRQ															AT4G35000	1.78272
0.0493937	0.0386857														KTRLQTCVSEGGK														GCRVEICHLKKTI															AT4G36220	2.04849
0.677164	0.0589525														GDKVLGCQSTEHK														EAILVNCSRGPVI															AT4G39210	2.42826
0.54612	-0.189159														KSELLPCLGAADR														AIDSVICNTSKWS															AT4G39980	1.66622
1.13472	0.225184														RDLEQYCPKKIWS														RLVLENCTNKQFY															AT5G10240	1.78081
1.19837	-0.317644														EKSIEECVKAGCY														SRLGSDCQQVSRV															AT5G11880	1.67611
3.80198	1.52209														KALKVTCGSEPDA														AKKVVPCGELTAS															AT5G14760	6.12978
1.67352	0.43477														GLSLEECCKVGSC														LSRGSGCLKGTAI															AT5G20010	2.57129
3.43965	-0.868387														RTVASFCAEDKVM														TSLIPSCSSPEDL															AT5G20990	2.28753
1.03885	-0.205976														AAFGSACEKGQDE														KACDIYCANLKTC															AT5G21105	1.50494
2.00794	0.209357														YIMRVVCEATLSP														SVELFPCQVPDIT															AT5G26830	1.55273
5.11797	0.649909														KCKKIVCDPSYLP														TPAGYPCIRPIHV															AT5G28840	1.65804
2.35633	0.546731														TKELGNCPVRQIG														VSICRACGLDEVT															AT5G38530	3.19297
1.22621	-0.108093														LRGNPYCSEVAAK														INGGGRCTLIDST															AT5G44480	2.00817
0.978055	-0.259713														GGNDNACYKCGKE														AGYVTKCSGEGIY															AT5G46290	2.10318
2.78693	1.64474														RLVGDICYEEASK														NISDKGCASVVKS															AT5G48300	1.79372
1.07323	0.688172														KSVPELCGSVKVG														KRTTFSCASDSPM															AT5G49910	1.92045
3.81711	0.913061														NLSEMTCKEGVIE														ADATTGCLDGFKW															AT5G53460	1.64194
1.99531	0.515686														LDYPAACNAMETL														NVKSSVCDIPPTG															AT5G53480	1.80255
2.80013	0.204703														KDITSLCKAADDS														PKNALLCGRASGR															AT5G54770	2.38323
0.869472	-0.218934														VEQRVLCEAGVLE														GVYGTTCPIPPGK															AT5G56030	2.14817
2.91141	0.765759														SVCREACGGHGYA														QSIVQKCLATHDK															AT5G61790	1.48137
0.714529	-0.12664														MEKLAACATAVES														LPRGMECIDPLKL															AT5G67400	1.79352
1.98156	0.479626														VIDREECFSHKAE														ATARSVCASAPNI
0.930681	-0.436476														AIQVISCGYEDKT														RLVEVDCYRGSRH
0.26087	-0.0911551														RGDVVVCGEAFGK														DHRDQMCDVLLVK
2.28079	0.310424														LRELVICNDGSIR														VNGIPSCADPNLL
3.61251	0.659395														KDLNAACKNAPES														SVVDLTCRLEKGA
0.112229	0.0489872														KEFLNECLSSEDH														APLNIECLMAEKD
1.08714	0.229392														SAGAFGCKSCTRT														APLNIECLMDEKD
0.0310753	0.0175848														VYEKNECLIPPPD														QYDVALCKIDEAI
3.92513	0.62637														ALIKGECVTGKHF														TVEARTCESQSHR
5.77533	1.17705														PDEALGCGLTKQF														KAVEAFCEGKFIG
3.34221	0.512677														VKEMRECGVLPNK														RFLKLGCIEDTGN
1.69777	0.317143														SVEYDNCKLLLVD														GAPLCPCRHYDDK
1.53543	0.313101														EEPVCVCPTLKQA														YKGYHGCSRCCSY
2.2563	-2.30784														AKSGRMCAEAIVE														PVMPAECKRDRDA
0.0674283	0.0534154														GLSSDHCDPVLVA														KKYNKDCAESVIK
1.26394	0.36348														PQALAQCENTLTK														VIAEGNCRTEDLG
0.0656524	0.0779829														KIVVSSCGHDGPF														DVGAVICNIKSVL
0.142676	-0.0256759														PHKIALCLPSTER														PEGAVVCNVEHHV
3.05676	-0.424592														EPRLRGCIGTLEA														ATRVSDCSSAKRG
1.99276	-2.05949														THQVKLCDFGSAK														ANLEPLCPSSDGQ
2.84033	1.0721														IPTVGSCQFKASP														HIKKVNCSQWEEI
3.31757	1.15475														SVEPTLCLSKLPL														QLQSKACQASKFV
0.121841	-0.0253491														DAVAHGCTGKGND														EVVRQPCSSTLEI
0.580349	0.202763														GPLHPECGKEGLI														GATDYSCFRGLLK
2.51935	0.624425														SKAYRSCLVESVD														GPLIIACKKGGTS
1.44181	0.121494														DVGFSYCAPRIFP														KMKVGLCGSDTGR
0.0350754	0.0155104														GSTWAGCSGLDRS														LKLHTVCEEAKCP
3.25815	0.604243														EQHLRACQQLMLQ														ELIMEPCLKWAAN
1.86428	0.545248														GKIRFYCWDTAGQ														GHMARECSQGGGG
1.10528	0.34601														EQRAGECGIDVKT														TAAAMTCNHPDYA
2.48571	0.829063														ELLQRECGITDPL														YKGAVDCALKTVK
0.147132	0.0892407														EPLVEECEKRNRL														WNKIRSCLVESKV
1.57173	0.61316														KGNLPTCGTDNKY														VANAGDCRAVLSR
1.01576	0.36063														EKRARECGIDVKT														DTVKVTCSDATAI
2.31477	0.629403														SKLSAVCSGGGDG														IDKLADCVGLTLG
2.1456	0.336661														IQLEGNCGKKFVK														AKENAPCIVFVDE
0.159717	0.0688199														NQRSEACQSLLDE														ESGAKGCEVIVSG
1.0961	-0.300462														QEVWNNCAVRAVT														VNNRGLCAIAQAE
2.08284	0.48159														AVEPSACPSLTKG														AIFTEGCKSVAAG
2.69915	0.531821														ERRLDDCLKYCIV														IVARRICPFTGKK
5.1295	0.393802														NFYGNSCPNVEQI														KPFLELCKTILPV
4.16147	0.796238														VRSLVPCNDTLKY														AYPWKGCSDIVGE
1.45519	0.406432														KLISQDCKKVKAT														IKTIAECLADELI
0.197787	0.0462712														LMRQIICFSPEKG														SRSAPQCGFSQRV
1.59812	-0.312007														LNLDNLCKLLSES														AGLPSACKVNIPY
0.389339	-0.0737221														GVEIQDCGHKVGL														ELGEGVCKLRKMN
0.312334	0.115207														IRVIGVCDSKSLV														LKVALTCLDNVPD
0.399608	0.286694														NKREILCDEKLKK														TAAGSGCIAALSA
0.0620692	0.00996995														LIAEGNCGSPRSI														LSIRGNCAFTEKA
2.62358	0.666185														EITASGCPFSKAA														REHAPVCLGAAGA
2.63682	0.377853														EIAEKLCESVEAS														QVMNGVCTALYTD
0.298985	0.10673														EKAFIDCSKGKPF														TLPLEKCGEIPIP
3.91947	0.606011														SKGVLSCASQEVK														SLMPGLCAKAAVS
1.22778	-0.213582														SDGFLYCEGTKVQ														GDLLFSCAKDHTP
3.40144	-0.946357														NGTGKGCLDSDTI														HSYAASCIEKLLL
0.456541	-0.309325														ACRNKSCETPLEV														LGSGPRCGLGELV
1.90014	0.543867														CLSEKICVENENL														CREPKDCTLLRED
1.52958	0.41993														AATRLICETPALL														REDYLECLHHSKE
4.91228	0.833569														ATFADSCLPEIQK														EDWVKICLPAKSK
2.11812	0.425864														YVSSDPCEYKVKI														CSDSRVCPSHVLD
0.0546458	0.0989546														LTSVLGCEEEAKK														AVTVQQCYMELSK
2.66374	0.288694														WAKAGECQKNPTY														RQFIRACVSGLQT
0.627113	-0.269514														GREHKECIVNGIR														ERARGICAEALSL
2.79983	1.10804														FKYLDLCVDLKRG														SHGESLCGKSLAS
0.161338	0.0676259														LKDELFCIRFASI														SLGDVICHGDKSV
0.614323	0.204572														AQRFASCEKLVNM														PDFFWRCFPDGKA
1.09013	-0.269513														VGKTTVCAKLACY														VFLKLDCNPDNRP
0.47764	0.153933														KDLTDACSKKPPP														EEGFMRCLPDGNL
1.82488	0.631579														VIPRQLCDNAGFD														DAVGGACGYGDLV
0.284604	-0.0477732														PIIAKGCDSSLSI														GHLSGDCHFKREL
1.96134	0.782499														RGKDEPCSKIIVR														DVYVAACDVPGIK
2.79169	-0.537492														VDEALQCVEELKS														AKEKAPCIIFIDE
1.01437	0.329815														PTSIATCSKANYV														FERDSLCTVLPKL
0.295309	0.156842														AKKRTVCLSSDNS														IKALEDCGGWLER
2.57824	0.601379														IFFRESCFHQSGD														YKGIGDCFGRTIK
0.94182	-0.378383														GGALNVCFEGSED														NLSKSACSQGDRS
0.537436	0.126941														QNTYENCKVLLGS														PRVAQLCEKAGLY
1.0037	0.267364														LKISPACIVTSKR														GDSKFVCLNKEEC
3.16884	0.627782														GDLGASCKILEEG														SVQYSPCDHRHLS
3.24171	0.571127														LLQGGDCAESFKE														DRYDSACIPLSDR
2.35027	0.698384														QSAKKLCLGEAVA														VTKADDCIGPEVE
1.22891	-0.688637														SDFYEACKGLELA														SPLEEFCNAKERP
3.24653	0.364725														LESEKECPRELRE														LLKILECTNHLST
0.18858	0.154548														ETLHQTCAEVNSH														NPQLTTCNKDTKN
1.79219	0.354095														TLESMDCVKTLLM														YKTGNECYELLND
1.54309	1.45069														TPAIDVCKGLLED														ITNQETCLDGFSH
0.490335	0.356309														GKEHVACSIGTGP														QEIIGECPVRERT
1.79689	0.392066														GLNRVTCTLPRLY														NEHRLLCSSEVCT
0.195862	0.0946257														PCLLKLCEAGEVV														FSPLLGCNKCLNS
0.00243042	0.0680533														ALPRLDCLQKDFR														QGMLKACESIGDG
0.177578	-0.0371514														LALRDVCMVSKLD														ALHDALCIVKRTL
0.776029	-0.276031														LRGNHECASINRI														KVPLINCAKTSMS
0.545876	-0.382923														PRQAIVCPISEKS														KEGLIVCDRQTIK
4.31965	2.9957														DLTNGQCTIKANI														QEGGSVCALKDRF
0.00382394	0.0318155														SAAAQDCSVTGLS														ADLSVACKAFAVE
0.309525	0.0875003														VKSVLECKEYKPS														AGLGKECALLTDG
2.66345	1.27703														DKTIRQCLVDLSE														AIFAEGCKSVAAG
4.42227	1.36716														PSLDAACRKIDSL														_MENGKCNGATTV
0.0407763	0.0220597														ISIKANCIDSTVP														YNKGEICVASSRV
0.955144	-0.509297														LRVAKACDAFVEL														KYKPQKCDLQAHK
2.88783	0.568482														DAKAKECGLHKGN														KAVESLCRVGSQM
1.58562	0.33921														RKAGDVCFAEVTR														AGQGASCGFGMRG
0.598999	0.290348														SGQFGNCKVWGDA														YSGVDFCKKLCGV
0.32152	-0.117212														KEFLGGCTAADLA														TIRGVDCIGVIQD
0.344481	0.313416														QDLLAQCGEHLEK														LEAPDPCTLENFL
0.295814	0.121141														RGSLQDCKDLHHI														GNQNFVCLNKQDC
2.40965	0.377857														KELQLACPKTVDP														CLNKQDCAIRTPS
0.509322	0.162862														IKTGPGCSIELMK														AAGNNYCGRILNY
0.0454214	0.00938757														GNPDKLCVPLVEA														PSELADCLKDVNV
0.190489	-0.0692484														DLEEGACKDVSET														AADLSHCNTPSQV
0.589924	0.260456														IFFRESCFHQSGD														EPVPPVCHRAALE
0.97223	0.437777														DVLGDCPFSQRVL														VFGPALCVKTFST
1.02254	-0.400153														DHLGDCPFSQRAL														TPHVSVCGDVKLA
0.475938	-0.2415														KNLPNVCKIPTVG														NKARIECQSHRLT
1.13758	0.257345														STISRVCEQVLQD														LVKNDVCTLLRAC
2.78718	0.707613														VDLGTACGKYFRV														VAAAYDCKIVEGV
0.363582	-0.137081														DVAVVECLIKLIE														RGNCGRCNYAGIY
0.319795	0.0822788														VTSLSNCNGLKQS														DECGKKCDTQIEF
0.956616	-0.419874														KYNPSDCQKPEVL														YKGTIDCFVKTLK
4.05034	0.617024														VPESPQCGFSSLA														VNPWRLCSVTQVE
1.5182	0.593845														SPRAADCFDLSSK														ASALTWCADNKTR
0.427329	0.128617														TADGVTCPTSSKL														KVRTASCGGTACV
2.279	0.237089														RQELVDCLGTIAQ														ENPEFQCYPIFKY
0.871927	-0.0650456														LRTLDECIASPAQ														KYFENWCQDENRH
0.0814528	0.0512694														KEELIDCLGTIAQ														YQYRTLCSNLERS
0.720156	0.278834														DAVGTTCGERLER														EHALVVCNHRSDI
0.7431	0.226139														LAGKLPCLPGELP														AKLTEGCSFRRKG
0.498003	0.215645														FQEGLECGGAYLK														QAEIVHCRWAMLG
3.14944	0.650903														LGTTMGCTGPKSV														LKKVLTCSDFEHE
2.80063	0.453359														PSLKPECKEAMST														SDHFPGCQNKRMT
0.342524	-0.141424														KLEDLACMNRYWF														AVGGESCLIKNGG
2.91998	0.799566														LNVLKACIEANVK														LSPVETCKNPTNV
2.21079	0.552045														SINEVECLKWLDS														KGNGTNCARIVPN
3.16193	0.711108														LDKLDYCSDLKNL														EAFEIFCNKTVAG
2.46613	1.23796														GTQVVACKSACSA														NKFLCPCHGSQYN
0.414901	-0.182653														PGPGYTCGPAKLV														DEFADLCQAIALR
1.7534	-0.333201														YMKKKSCNEGDSY														AQEKESCITVKKG
0.679088	-0.155995														NIPIVLCGNKVDV														TGNTYACKSILKR
0.613102	-0.1292														AKAFQDCIGSYGS														TELSDICDGILKL
0.0785803	0.0458798														DLRAAICENINHY														NKYGANCGPEAVW
2.34328	1.02381														EIVEAPCILSEVD														RDGKIVCENTLDA
2.0353	0.59597														INHGRYCAPDPEQ														TEFRRLCEIIRNH
1.92295	0.622106														WITDATCTSGIGK														GSSGNSCPIDALK
2.6179	1.46706														RKKVLSCIDKYAE														GGLTVFCPSDSAV
3.49017	0.996009														PRNVGSCVGEVET														LDGRGGCVQGMKL
3.35782	0.883073														AKETAPCKEIPSL														LNEPQVCVSTTNR
0.798705	0.237249														LEFIETCENLGTV														RVYIGSCTGGKTE
2.80742	1.12518														YDKWETCYEKLNL														PEQTEVCQAIFNK
1.86351	0.488417														KLASGGCDNTVKV														NNVAEGCVGRVAA
1.32727	0.618049														KLASGGCDSTVKV														QDLERACGDHVRK
2.72717	0.641415														IYNIEGCSRYGVE														MHNRTYCAEIAHN
2.31839	0.424756														PQGLAQCEHTLTK														SSSVVTCDTSSPF
0.174024	0.094408														EAISSVCFAAPRC														GDGYTSCTPYGPA
0.211283	0.027405														ASTVTKCEIGQSL														KKYSIDCAESVIK
0.514339	-0.422583														RRFEKACAGGEPV														SELYVECGRAQPA
2.81526	0.737351														VIQVVNCPKDGCF														NVKSSVCDIAPTG
0.0961774	-0.0137306														TFKFEQCLVKGCH														CLVDRGCPVNTHL
0.082551	0.098689														VKEFQNCFDKAPP														GVVGTTCPIPPGK
1.99348	0.846962														GGGGSYCRHGCCY														DVSSEVCRSCVTF
2.93704	-0.294606														FDDVELCGVAKNI														TKQQVACKSIPTR
0.0617518	-0.0117075														SLPFQQCKHHIST														LKDGAGCFFNTGA
0.741749	0.164449														DCFVRGCDGSVLL														FNDQSSCSRTSSS
1.48645	0.318231														EKVKQVCDSVVPA														NTEESTCRAISQE
2.71508	0.746638														NSIDIECKDLLSV														GGVNEACGRNLDR
0.670938	-0.250048														VDKMCVCPTLKKA														KTIENACQKVIGY
1.55782	0.472157														FVDADHCPNKALL														LHNTDRCSLGPAK
2.25133	0.494949														YKRAVNCTDTEGI														HIKKANCSEWEEI
0.241337	-0.103055														FKTGEICLDILKN														EAEFKLCNDVFER
0.122042	0.0510786														DDQTKPCKFTAFM														SGTEGHCQKGQKL
0.650325	-0.0733047														EFRGLVCENANVL														GAINVVCSSADAA
4.15638	0.532284														APRLKICDFGYSK														LKELLGCSIADGS
2.10228	0.511138														GKLGWDCTKPDGT														KTTTAQCALTRTP
0.0358532	0.130074														TYGPRMCIDDGRV														QIVDTTCPWVTKV
0.704453	-0.24409														EGSSADCIAALAR														QVDPRRCSQVITK
1.24943	-0.136569														RGELVSCKYRSLT														PTPPAVCSGKRER
2.37979	0.72015														KLDVELCKYKEQL														GLFLESCREVAKK
1.12569	0.368987														RLDAELCKYKDQI														DSLPLSCKYKRQR
1.65062	-0.439774														GLDADNCKVLVNI														IFVNDICSRSGGK
2.81685	-4.07908														MQGRVVCATSDKT														TKILKACADAAIE
0.997174	0.434716														TTKRVPCEKPPFS														KADWHSCLDNRVG
0.662775	0.409415														KIALDLCEGVKAK														NFGKDPCPNVLKR
0.56201	0.329208														DLATRICGSGDVF														EKLLESCTSALEK
2.81303	-0.930841														KSYQTLCEKYPSF														KESVELCRRAGIT
1.13934	-0.425687														KPDYATCVKISTD														EKWRNLCGVVKNP
2.41404	-0.42431														QEGSQFCRGFGGI														HMVYDYCTDKSRF
2.47314	-0.977187														QVGVDACHGIKMV														CKNPTLCSSKGTT
3.30627	0.560854														QVGVDACHGIKMV														EAVNLLCGAKTQS
0.603086	0.180192														LERAETCVVSKSC														SIPDWACKSRLLH
0.802328	0.224453														RSLKRACVHEVAV														KFSPEICVSKFFW
0.820088	-0.213109														GIAESLCWEKKYE														DCRDVSCSEATTI
2.35169	0.405138														QLESFSCSLAKFQ														RNAGGVCIADEVQ
1.85692	0.856748														NLPEDHCYQNLMK														EKRQEHCAEVGSH
3.61007	1.52692														KVYDSDCNGKVSF														WHESSICRCDRQQ
3.01338	1.40402														KESNPNCQVLVKR														SKGGPECDSLPFI
0.0591193	-0.00703731														KFATDGCNAFKIA														ETLDGSCRTPIAG
1.20327	0.106886														SCKSFDCLITKFS														KVPIQACIGSKVI
0.0621368	-0.0173159														AVNDEICKSIAES														VTVEGLCMNRCGT
1.6055	0.244905														LGLYTDCEAKAVE														TEILQLCFDAKDW
2.52678	0.368458														ASQLVSCVRRHLC														ALHQYDCLRANKS
1.8335	-0.333715														ERLAKDCTSLPLG														ANPTTGCQKKLEI
2.24301	1.04715														QTLDLLCTKNYLM														SELSSVCSGILKL
4.14	0.74578														YANESVCKLLIGN														PTVGEACQKYGSI
0.0283207	0.0198257														KEYDNVCTLRVRM														GVSETPCPYRCIS
0.955157	0.406285														KNYENVCTLRVRM														SASGMGCRGGVGE
1.97666	0.756985														AGKAALCQTKRSR														SPRQSDCMIVAGT
4.24124	0.796239														GGRGACCLTDTKK														RITSTECARIFNI
4.57773	1.1487														IKLAQICGTIAAD														NVKSSVCDIAPRG
0.135627	-0.0243527														GVRVPDCEFIREV														LSTMSECAKILSQ
0.62727	0.24341														KRTTNLCFDEKLF														LWEGKQCADGLFR
0.0189139	0.00259721														NTLDSICAFSDDI														CSDSRVCPSHVLD
0.0205298	0.0134237														DIRRVGCDIEKDA														DDLAVACKAMEGV
0.430718	0.0886212														EPKAEQCAVSAWK														SVAPTACDRVRRH
2.98733	0.79056														TFVENGCARFEMA														RDLLNLCEITKGK
0.152645	-0.0465229														KETSGLCFGPKSC														QVKFPLCTLAETP
0.452595	-0.28575														VNYYPKCPQPDLT														RVTTVQCLSGTGS
0.55588	-0.181274														AAEYSECPSGKKG														VAHHTDCTFIRVS
3.52271	1.07501														AIKLAICDDIGEK														SPSGYSCKNPDQV
0.9703	0.681359														VDPAVDCIQKLIA														VYDSEYCDILRVP
0.974939	0.547589														RVLESACKDDEEL														RLASIDCVALDKT
0.0727005	0.0434434														SHRTRTCTDGGKN														EAERPGCKFSVNQ
2.53796	0.42636														STLPAACKLHAPS														GRGTLMCGDGTND
1.269	-0.318935														IRELSNCQNVYPK														VTGLLECDGIRDI
1.69527	0.387882														KLIADNCASKEPV														RIIDPVCPRHTAV
0.286768	0.143603														VREIEFCPGTDYV														YDSSTLCRSTPAS
0.224121	0.06555														KCHKNTCPVGIAT														FGQNGGCKTLLVL
2.04451	-0.514312														PAMLSECLKAFFG														VKLRESCATPILT
1.13144	-0.46101														PLDVLVCNAAVYF														ELKPVPCLSYSDA
1.4883	0.299049														GGKDSTCPLKSIL														YEGCVRCLQQVDI
1.42339	0.325829														YLKLADCHLKSDS														PIYISDCVGKHDF
3.48875	0.572767														AASAPTCSKSVSE														KSGVEVCTFKLVV
1.32631	-0.171966														KGDLTVCSEALLK														NVKSSVCDIAPKG
0.595474	-0.314567														LQQANTCVDKSEA														GLGVSSCIERCLE
1.11778	0.540915														KYYRALCPGEWVD														LGGAVNCDAHHMT
0.229466	0.0704864														GKVIPGCAETFQD														GPILQPCAALDGG
0.179477	0.10097														EKAINDCYNSDLS														GVSEPVCPYKCVS
1.10203	0.212384														EYTVRICADDSVA														PAAGEACKGRGAP
2.18775	0.277189														VTRDAICASIKDM														CVRRHLCSLPEEQ
3.03731	0.751739														TSPVETCKNPTNV														EIEIIGCKNLKEL
2.08162	0.49333														LSVSPDCTVKDLK														VMAISSCLREPVG
0.141528	0.0523879														VEIKVTCEGFEGT														REGLLKCNELGLS
0.154308	0.0723329														PKTTQFCSGGKGK														YIETPICNVNRAV
1.30148	0.516685														KSSDNQCAIKVHV														KDAIGLCFPDVKM
2.84823	0.339093														PIRLVYCDEKGKF														NWALVRCASPPEI
0.178273	0.0773903														QDILSECKIDPNT														KDSVVLCQNAGVK
3.64572	0.695346														AIETIPCVAKKAQ														KVKLALCEELDER
1.05018	-0.456497														SSIKSHCPLKYYN														YRNTVDCFIKTMK
0.887401	0.327909														RMAESGCRIEATT														HASVHPCRHGAVM
2.38789	0.903992														QSSLKMCCNELRQ														YYNEASCGRFVPR
3.47871	1.36613														KVRDFGCGVELIN														LLRRLKCSQKPDK
2.25468	0.7793														QVPASSCRKRVKD														EKVQENCIDLVGR
2.97018	0.562732														AMTCEGCVGAVKR														LGPTDVCTSANQE
1.96955	0.509288														DETLFLCSTASAK														LLKNTGCLPLSPK
3.0344	-0.573205														KEFVEACKKATGV														KKVLQDCSEKYAL
0.0609729	0.0580076														MSPREVCEGLGLL														RNASPACLLKEAI
0.200214	-0.0887314														GFYSKTCPQLEGI														TELSSICSGILRL
1.98089	0.802799														PQLQNECNLDNLD														ITGDYSCTAEVQR
0.103414	0.0921312														GRCSRGCKPDGTK														KLVPLTCGEQQLP
2.38408	0.651314														KQLVELCKALIQS														EFRRGHCEAAKIV
0.712308	-0.244781														EVGHAVCGTLTPG														SELLIPCIRTIGN
0.0493014	0.0183336														VASASGCAKSIVN														TGTANQCPTIDGG
4.81414	1.31101														KRESSSCFNTIKD														HEAAIDCLRTCVA
0.616721	-0.546562														CDGKDFCPLEDFK														QGRPPSCRLTDKA
4.46452	0.533372														AEFNYDCKHLGTG														LDAIPSCKNKVSC
0.357275	0.210229														AEDVTVCLGKMKS														REMVQACLLPGAT
0.13505	0.0763085														PESIDQCKREGFV														GRAVYECLRGGLD
2.25058	-0.587384														PDLIDQCKREGFL														RVALEACVQARNE
0.381595	-0.115119														EYIENICVQILKF														YLKKPGCSNENRN
0.58131	-0.228588														QASLGECKNKKGE														TQCVRACPTDVLE
0.0372973	0.00706193														QSLRPDCIKMFVL														STSEKKCLAEAKN
2.78103	0.458278														KRFGPSCSIQDFK
0.203596	0.122206														PVNGLPCIEQNRA
0.65841	0.327633														IEVEGFCKQQGAG
0.370465	-0.0938818														KAQDYLCGLAPRI
0.259189	-0.139656														DLVGQVCKAYKGK
0.267684	0.0885707														DITSLQCIGKTLT
1.47134	0.353935														DSSGEVCGVTFKV
1.68089	0.282765														TTSANQCNLKVAQ
0.505623	-0.230628														GRGGSDCYKCGEP
0.191214	-0.195161														EDSNNPCIATGYA
2.59971	0.300752														GDTGTDCIGTSIR
2.63513	0.767135														ATLGVICKDEFGE
2.00375	0.545925														VGEMLDCISKLGQ
3.74874	-2.13177														RGYLKICQDVKDR
1.81393	-0.233527														CREDLVCLPSKVA
0.524608	-0.0870454														QNEPPLCKDSDDQ
1.03863	-0.267858														DFNSISCLKELKI
2.07036	0.602217														YSLFDPCKEMAYI
0.0804242	0.0775686														TDLTTACPRILLS
1.53311	0.699014														AVDFSDCSKKALS
1.10437	0.230782														CEGKGACELKSNK
0.912147	0.203386														HVQGGQCGNQIGS
1.71085	0.863001														AAGAVDCPGSPKS
3.34988	0.810396														IMETKICTDAIVS
3.69414	1.044														NGVVRSCLGSMDD
1.21838	0.221645														QILAPLCGQVRVL
2.00061	0.464443														QLKSKACEASKFV
2.21583	0.373489														KADVVACFPHLKK
2.22143	0.430082														ENPSGICKSIPKL
0.729345	0.252745														KLDDLVCVRHPLK
1.38938	0.319485
2.74685	0.978607
2.34631	-0.272074
2.98741	0.318242
2.32761	-0.356328
6.73561	2.40027
2.73056	0.245062
3.44567	0.731015
1.23999	0.397215
1.68993	0.374396
2.90036	0.557028
1.94867	1.00189
1.91751	0.831154
1.54935	0.345018
0.654603	0.229589
5.41166	1.40138
3.70819	1.02162
0.206356	-0.0268233
3.59608	1.51561
3.11735	0.918575
3.03727	0.550696
2.90865	0.452404
0.250594	-0.0720211
0.64274	-0.270679
2.80397	0.252421
1.56343	0.204597
3.56411	0.740745
0.0939129	0.157399
3.82726	-1.87401
1.73635	-2.61895
0.827618	0.369564
3.77034	1.0829
0.236528	-0.0663359
1.36308	-0.888816
3.17874	-0.909624
3.63809	-0.277195
1.98179	0.629412
0.919151	0.523924
3.80046	-1.05546
2.65193	0.555601
0.12853	-0.0287605
1.23305	0.424738
1.85176	0.836709
3.75325	0.900838
2.0921	0.794643
1.35985	-0.334524
1.43656	-0.588094
0.102478	0.060313
0.0413223	0.0119749
0.78104	0.13251
0.024904	0.00442507
0.37413	-0.147722
0.198639	0.123889
1.01531	0.444608
1.40151	0.370615
1.79639	0.476378
1.78849	0.687782
1.07893	-0.335915
0.367634	0.064284
0.741718	0.233134
0.75764	0.169606
0.429833	-0.0961789
2.54984	0.204584
2.15918	0.347698
0.50164	-0.101075
3.62398	0.625461
1.0907	0.415745
0.119635	-0.0262134
0.30299	-0.150542
1.01398	-0.141866
0.480384	-0.25557
1.25857	-0.338462
3.30953	0.320266
3.43871	1.39538
2.11084	0.533157
0.52477	0.217571
3.29036	0.353408
1.31316	0.353776
0.677915	0.201241
0.591717	0.17841
0.520293	0.109469
0.731402	0.747168
1.50063	0.402233
2.54676	0.620218
0.344542	-0.197879
3.40862	1.08759
3.72159	0.835105
0.119481	-0.0454472
3.2457	0.672427
1.36444	0.517153
1.75064	0.691486
0.477152	0.104368
2.34424	0.701921
2.12725	0.500971
1.83511	-0.875108
2.42098	-0.990024
1.00285	0.707095
0.48118	-0.240869
3.1507	0.255277
2.01134	-0.608742
0.16335	0.0738851
3.7168	1.01826
0.47821	0.17466
2.87636	0.216522
1.31907	0.436201
3.5361	0.532661
0.347682	0.105695
2.65237	0.542841
1.49025	0.21105
4.3498	0.643782
2.20143	0.242302
5.25311	2.5395
2.42693	0.425203
1.8803	0.568629
3.59886	1.04153
2.13698	0.682819
2.22635	0.812527
0.661239	0.287988
0.664661	0.279139
1.91451	1.03729
0.358514	0.140688
0.522574	0.232935
2.85771	0.56811
1.46034	0.409651
2.26218	0.292729
1.42966	0.427461
0.867991	0.308832
0.481845	0.241398
0.0056241	0.042094
1.83511	0.432284
0.153942	-0.0567169
3.53784	0.66484
6.44571	-1.66563
1.40868	-0.245809
0.696802	-0.506244
0.497178	-0.170817
1.78514	0.320409
0.105209	-0.0575297
3.5698	0.578076
1.55645	0.483489
1.63532	0.478128
1.67434	0.323072
3.91475	1.30502
1.51802	0.290112
0.388025	0.0671536
0.42	0.0969188
0.0290731	0.0828915
1.17623	0.240061
0.984036	0.154277
0.174463	-0.0812219
2.06808	0.672283
2.59426	0.295573
2.06172	0.491666
0.403386	0.0922253
2.63242	0.771891
3.20076	0.807371
0.561663	-0.190755
1.58998	-0.621572
0.0193716	0.0303885
1.13912	-0.600848
2.29047	0.778873
0.965337	0.244531
2.24131	0.399603
0.0175303	0.00269703
1.82844	-0.5183
1.04916	-0.271445
0.765531	-0.337872
0.940312	0.292671
2.65209	1.12379
0.676287	0.155072
2.14645	0.476069
1.0407	0.55449
0.631253	0.26568
3.93656	-1.50068
1.17594	0.421659
2.46123	0.440913
0.957485	0.340482
2.16881	0.383286
1.77971	0.666972
0.76743	0.521077
1.66117	-0.45482
1.18317	0.502753
0.255561	0.118909
3.03461	1.17705
1.23951	-0.39968
1.47558	0.285168
2.45911	0.311146
3.66383	0.312206
4.5352	0.82029
4.59793	0.806494
0.362975	-0.208889
4.00617	0.454781
2.18308	0.123504
1.0926	0.326316
0.369782	-0.242685
1.3748	-0.479008
2.75848	-0.64254
1.60747	0.562776
1.76176	0.704595
0.560566	0.179448
3.4273	1.6553
1.16945	0.202403
0.658519	0.231933
1.21335	0.173016
2.47334	0.850168
5.24058	-2.17054
0.890623	-0.438346
0.232762	0.132925
2.51239	1.00157
0.196416	0.184298
2.60662	0.544395
2.07211	0.232744
3.74217	0.597646
0.216	-0.0682962
1.16269	0.271836
2.86996	1.52471
4.02912	0.79378
0.478685	-0.342682
1.3565	0.679519
1.47529	0.239287
1.90784	0.805444
2.31525	0.661911
2.07402	-0.327684
0.341668	-0.0565488
0.242579	-0.0780971
4.81507	1.11089
3.2319	0.816286
2.50947	0.69954
0.00782918	0.00802529
1.40981	0.306094
1.50045	-0.867083
1.9635	0.768887
0.817663	-0.16649
2.1188	0.320139
0.950614	0.476158
2.11948	0.335062
0.590756	0.127528
0.755178	0.297417
3.35494	0.694149
0.35483	-0.143158
0.42503	0.165203
0.924045	-0.494812
2.1578	0.337188
1.57742	-0.165029
0.381188	-0.137868
0.866398	-0.185668
0.327077	-0.102252
0.084634	-0.0264229
0.181317	0.113598
0.96387	-0.320472
3.22575	0.829415
1.15977	0.332662
0.934888	-0.515989
2.04665	0.742974
1.18082	0.238142
3.56194	1.03182
1.47867	0.185335
3.5535	0.628903
2.70717	0.476901
0.0266086	0.0040663
1.30234	0.709137
2.23925	0.507016
2.0363	0.26054
2.70685	0.813695
1.16751	0.273778
2.18186	-0.965002
0.0471334	-0.0114178
0.59128	0.463176
0.362492	0.240429
0.19615	0.12933
5.27399	0.92966
1.89647	-0.335524
0.36052	0.114041
2.35976	0.693821
1.82881	0.47917
0.228603	0.219433
2.47622	0.203192
2.14778	1.30795
1.92256	-0.920922
0.276067	0.17928
3.65678	-0.920547
2.85854	0.399203
1.89038	0.766846
0.490495	0.244053
2.54111	0.767623
2.63482	0.775757
3.37487	1.47023
1.8748	0.5519
3.55968	1.62021
1.08873	-0.140129
2.35546	0.347037
0.012116	0.0166055
1.51906	0.643694
0.171379	-0.075746
1.85302	0.432843
1.66045	0.579949
1.81438	0.304927
2.1605	-1.23405
0.88291	0.344523
0.268519	0.0788792
0.336854	-0.250705
1.71507	0.167425
0.198046	0.199976
0.531323	0.334092
4.56337	1.64913
5.16897	1.30191
2.23185	0.676665
3.88456	0.665062
0.713189	-0.088352
1.53508	0.343912
4.44552	0.605001
2.05369	1.1414
3.13058	-1.11053
1.44796	-1.02789
0.19024	0.099802
0.411238	-0.19901
0.173187	0.0783167
2.75918	0.3871
2.82008	0.31249
2.10642	0.762424
0.271551	0.132025
2.1205	-0.581167
0.337758	-0.113987
0.666786	0.292413
0.222028	0.0769579
2.8105	0.645242
1.61293	1.59782
4.13273	0.706522
2.08477	0.51994
1.76455	1.44282
0.869499	0.202638
1.3535	0.188134
2.08287	0.676741
1.18021	0.233247
2.51395	1.08256
0.0441387	0.0227708
3.19107	0.536968
4.11081	-0.803169
2.81606	-0.731899
2.68639	0.462542
1.09062	0.103917
0.481272	-0.0658055
0.11217	0.0388002
0.766904	-0.192831
1.11301	-0.397524
1.02247	0.401903
1.97166	0.496218
3.66972	2.2194
4.27194	0.931791
1.38133	0.555443
1.74936	-1.64779
3.4534	1.30529
1.08117	-0.270737
1.72846	-0.444053
1.00124	-0.387525
0.732734	0.419732
0.362112	0.163673
0.946383	0.18909
2.70595	0.642607
0.475934	-0.135269
2.06566	0.726969
0.692174	-0.164974
0.0508444	0.0537157
0.214708	0.0815425
0.185722	-0.0567436
2.87635	0.877756
1.52301	0.343539
1.3861	0.675307
4.43067	0.54867
0.226201	0.0985709
0.0244084	0.021396
1.54472	1.15217
0.0485825	0.0209403
0.0320795	0.0569668
2.29108	-0.0921365
2.46586	-0.605578
1.79821	0.831051
2.58634	-0.869764
1.93277	-0.411331
2.74363	0.242285
1.60016	0.724111
0.308771	0.130182
1.36556	0.465664
2.78463	-0.767976
4.61196	1.17103
3.53608	1.24778
2.24915	-0.565808
2.8621	-1.00497
0.539204	-0.246468
2.92026	1.24175
4.48281	0.980716
0.615512	0.255532
0.227562	-0.115224
0.175441	-0.0382368
1.86152	0.630791
0.380663	0.0549339
0.238598	0.0789781
0.400762	0.222996
0.240308	-0.0959554
2.1579	0.425062
0.203751	-0.0985195
0.232853	-0.0524534
0.636378	-0.383807
0.44724	-0.164531
4.34844	0.825117
3.15176	0.402694
2.53936	0.625525
0.117175	0.080056
1.39051	0.317368
0.901067	-0.429803
0.282586	0.164266
0.75258	-0.224004
2.5728	-0.396233
1.04129	0.162525
3.39719	-0.596852
1.29249	-0.628776
5.37417	0.901674
1.66661	0.460132
0.584623	0.209239
1.22124	0.555642
0.677203	-0.539847
2.43405	1.10101
0.396644	0.325554
1.31731	0.38429
0.153867	0.121021
1.45525	0.676835
2.7276	1.1823
3.3502	0.61888
1.57423	-0.863868
0.157337	-0.0461625
0.18493	0.156472
0.209873	-0.0310947
1.39637	-0.247405
0.148617	-0.0376491
1.08108	0.470328
1.85051	0.176463
1.39816	0.491707
3.20426	1.27432
1.59103	-0.490116
0.144037	0.147764
1.3838	0.258085
0.612602	0.247163
0.104518	0.109661
0.569589	0.110354
0.867314	0.316635
1.06116	-0.217979
0.161841	-0.0375362
2.48421	0.545111
0.129836	0.13692
1.48859	0.441261
2.94574	0.330612
2.60049	0.268317
0.0615555	-0.0106235
0.626671	0.254786
2.24014	0.369657
0.116462	0.0655499
2.48493	0.722281
0.495357	0.0951403
1.62411	0.233037
1.8635	-0.629474
2.92966	1.32304
0.0405076	-0.00254122
0.393759	-0.191273
1.30422	0.357112
2.30771	-0.613261
1.48614	-1.17651
0.77575	-0.215683
1.68478	0.25691
1.71689	0.484376
0.0428034	-0.00158096
1.79845	-0.463788
1.00909	0.258456
2.46125	0.839226
3.87989	0.54805
0.0258386	0.0352026
1.7182	0.448973
2.63376	0.680505
2.06738	0.360909
2.02543	0.416528
0.0809261	-0.00546183
0.398903	-0.0645802
2.42634	0.828163
0.605415	0.258006
0.329934	-0.129882
1.96563	0.393554
2.42969	1.03035
3.21055	-0.697928
1.01883	0.208885
4.16147	0.949702
3.43902	-1.65408
0.0245479	-0.00901231
0.792313	0.213465
1.03548	0.141369
3.52826	0.566941
0.442874	-0.136977
2.02398	0.604224
2.28896	0.815618
3.22595	0.556833
0.800392	-0.346023
1.78079	-0.525788
0.181497	0.09895
0.0642446	0.0262642
0.0214363	0.0662346
1.20513	0.213076
0.320476	-0.111039
0.103572	-0.0233574
3.23973	0.480181
0.175783	-0.0674927
0.763767	0.286351
0.996781	0.517937
1.19194	0.421763
2.39367	-0.231652
1.11091	0.694748
2.10341	0.690455
0.00823234	0.0171386
2.81974	0.767505
2.69559	0.820262
0.212078	0.0649224
0.345365	0.212663
0.655329	0.209275
1.75609	-0.549688
0.0884048	0.116573
0.269321	0.108798
0.142927	-0.0595932
5.2255	1.62051
1.15254	-0.295907
1.47982	0.308488
0.722164	-0.279919
0.970022	0.267489
3.07618	0.282262
1.75361	-0.458166
1.22011	0.182594
0.67654	-0.200058
1.14213	0.189686
1.86377	0.281033
1.08168	-0.324125
0.0014812	0.01528
0.782593	0.25027
3.38196	0.44782
1.53132	0.445947
4.19372	0.871835
3.01909	-0.449993
0.623803	0.216686
0.188393	-0.0594989
1.41691	0.5144
0.589418	0.141485
2.36207	0.589624
1.98156	0.961995
0.255697	-0.0462119
0.332527	-0.225096
4.31438	1.22168
0.280234	0.243364
1.15859	0.433099
0.505309	0.0978854
1.64141	-0.729418
1.72732	-0.472085
1.3725	0.438775
2.1913	0.555546
4.1354	1.15211
0.0767328	0.0156863
5.40599	1.53874
4.27445	1.28626
1.16052	-0.430664
1.81181	0.33617
0.0424498	0.0105828
0.856261	0.228143
2.68167	1.17838
2.44644	0.414251
0.052498	0.00481017
2.43296	0.679506
1.68255	0.444743
0.131628	0.0756745
0.105025	-0.042062
0.300471	-0.0360023
2.3261	0.742464
0.607289	0.0997651
1.32626	0.368345
0.462019	-0.166568
2.49504	0.455636
0.200077	0.185553
0.241158	0.0823995
4.91518	0.842295
3.15967	0.629801
0.751438	0.291934
0.22679	-0.0732715
0.113775	-0.0341698
0.835334	0.321704
0.629294	-0.0979238
0.743953	-0.210114
2.92361	-0.542245
3.26003	-0.476614
0.860182	0.190431
2.48655	-0.352245
2.88335	0.350009
3.70463	2.31813
4.47855	1.8738
2.05342	-0.310537
0.60509	-0.257393
0.795959	0.240933
1.92688	-0.590808
0.389323	0.0558694
1.4488	0.344292
2.83997	0.492398
0.323461	0.0976667
0.310726	-0.149862
3.03718	0.78362
0.120893	-0.0215777
0.252902	0.104517
0.880803	-0.253402
0.552987	-0.180182
3.38966	1.34674
0.762535	0.43087
2.35218	0.974502
2.84269	0.516793
0.765006	-0.391516
0.152021	0.179351
0.842447	0.172193
0.40383	-0.128659
2.37751	1.07679
1.67638	0.522725
0.860455	0.39034
2.07467	0.65674
0.290627	-0.133344
0.0879136	-0.0214232
1.75899	-0.755643
1.09995	-0.923464
1.68207	-0.477698
0.0634535	-0.00239946
0.781816	0.188999
2.15392	0.664645
0.994735	-0.269211
1.08039	-0.236978
1.99296	-0.733401
0.595266	-0.136153
0.924424	-0.580814
0.562072	0.157004
3.83324	0.784722
0.280359	-0.0930192
0.203625	-0.100027
2.0711	0.825838
0.0788045	-0.0205278
0.438733	-0.15555
1.5683	0.413447
1.6519	-0.701863
3.77483	0.823328
3.20303	1.04831
0.206606	-0.0335814
3.47429	0.915703
2.72091	1.24686
0.526349	0.234437
1.17708	0.852764
2.67933	0.691975
0.949323	0.208096
2.61801	1.13206
0.14885	0.0385236
3.91368	1.09575
3.4449	0.274744
2.14395	0.858236
2.5455	0.520374
4.03188	0.934825
0.981756	0.359046
4.67886	0.999436
1.82558	0.542179
3.69429	0.776152
0.122881	-0.0276422
1.73897	0.303435
1.8186	0.439328
0.103415	0.115046
0.426693	0.077482
3.18599	1.15076
1.67349	0.577045
0.94264	0.270672
1.7995	0.353717
0.109512	0.0732416
3.70738	0.758369
4.93214	4.16622
0.996391	-0.295223
3.30003	0.955
3.3868	1.44739
1.28301	0.787009
0.204132	0.114026
2.24419	0.663028
2.95948	-3.18568
1.6565	0.212449
0.544047	0.218583
2.17458	0.337009
3.88344	3.02438
1.02133	0.235656
2.10671	0.557688
1.65986	0.461653
0.669077	0.130461
0.0927059	-0.0318037
2.17861	0.665627
0.379969	0.280643
2.47102	0.858122
0.196641	-0.0869499
1.55108	0.216771
1.72349	1.25435
0.299958	0.145522
0.050785	-0.00378657
0.806441	-0.444811
0.663152	0.210632
0.944827	0.516126
0.0580534	0.0554162
2.32792	0.630681
3.5799	0.669856
0.154178	0.148347
3.19593	0.745506
0.844566	-0.129593
2.609	-1.0858
1.46868	0.471639
2.0553	0.823392
2.59251	1.76482
1.66992	0.529979
1.07739	0.335792
3.03718	0.504086
0.725321	0.21861
0.245542	0.158279
1.01168	-0.0718392
3.08178	0.438278
0.758283	0.293616
0.143156	-0.0292598
3.30334	0.840673
1.19014	0.252966
1.42145	0.135648
1.11515	0.336416
1.27828	0.231125
2.20638	0.807248
5.06199	2.11096
1.93151	0.20146
0.357547	0.0511574
5.01399	-1.26593
0.524802	0.0578669
6.05122	1.42744
4.0126	0.532455
3.55565	1.34752
2.81002	1.22597
2.04918	0.739407
2.90025	0.432672
0.0514149	0.00153742
0.908888	-0.524359
3.54672	0.675063
0.985303	-0.614594
1.29295	0.390945
2.10826	0.834076
0.684416	-0.459644
4.24164	-0.62625
0.452839	0.174783
0.742332	0.243781
1.93601	0.246658
0.469044	0.125638
1.13301	0.682222
0.888163	0.453906
0.751566	0.188065
0.895059	0.243987
4.82392	1.04176
4.51558	0.963872
0.721643	0.289419
4.6504	1.03456
1.19604	0.5181
2.21367	0.479669
0.0399702	0.0476935
3.00777	0.408582
0.713308	0.232131
0.0831117	-0.0113773
0.563012	-0.270882
0.657335	-0.134641
1.04457	-0.549075
1.2238	0.151766
0.0842503	0.0277714
0.958987	-0.373864
1.20344	-0.370469
1.82451	0.814299
2.80557	0.21129
1.28923	-0.15177
1.32839	0.118635
1.16876	0.399267
2.51533	0.298974
0.376513	-0.0574074
0.539361	0.129506
0.220356	-0.134776
3.10407	0.648851
0.706982	0.181956
0.922327	0.145565
0.0184953	0.0134873
2.31395	-0.867906
0.151771	-0.0497837
3.0863	1.27992
0.133755	-0.0385965
0.894149	0.37602
2.18592	-0.341613
0.104828	0.0181267
1.06005	0.215308
0.0923547	-0.0177959
2.87339	0.736582
0.0893681	0.122565
0.997803	0.234649
3.33861	0.667224
4.13322	1.37071
2.42075	0.261609
0.934405	0.432419
3.01371	0.590451
3.38491	0.815076
0.14691	0.122713
0.249272	0.221212
0.654514	0.306339
3.18474	0.356123
4.32523	0.884992
4.01649	0.582374
2.26896	0.908076
2.70523	0.644437
2.57391	-1.03698
2.21311	0.328161
1.91005	0.668182
2.03944	0.311291
1.61426	0.37368
1.51124	0.639038
0.36552	-0.162585
1.34945	0.450305
1.32989	-0.490589
3.59801	1.12335
3.23821	-0.395158
0.171258	0.00927259
2.58303	0.727404
1.66696	-1.08912
3.06889	0.796194
4.16679	0.513331
0.311771	0.15245
0.154029	-0.0300582
6.24789	0.832536
0.902905	-0.368297
0.84832	-0.187233
1.60108	0.437598
0.152118	-0.031558
1.16	0.368536
0.358386	0.185817
1.67384	0.195613
2.68728	0.686876
0.00864904	0.0400783
0.580548	-0.260069
0.558909	0.180599
2.67057	0.745118
4.31676	0.53876
0.567896	-0.221385
1.89199	0.379954
1.86679	-0.281646
0.765006	-0.307131
0.764623	0.266579
1.76553	0.255603
0.145272	0.0798799
3.4268	1.77979
0.429265	0.147823
0.382846	0.186951
0.878463	0.317939
0.902534	0.208767
0.600418	-0.343756
0.0790076	-0.00920847
0.619819	-0.617779
3.77871	2.61583
0.220427	-0.0655683
3.03914	-1.65979
1.56988	-0.847418
0.336605	0.107658
6.26896	-1.24561
1.81966	-0.629551
1.48254	0.350035
0.0321696	0.0415714
1.58414	0.178174
0.281841	0.402543
0.571485	0.212794
4.65859	1.19421
3.36552	0.486428
0.870253	0.192453
2.98473	0.394276
1.38736	0.359395
1.08452	-0.320961
2.70518	0.38508
0.626638	0.185809
2.2892	0.420079
0.503066	0.180456
0.611582	-0.182129
5.20479	2.31316
4.19245	2.11889
0.230243	0.10327
5.79651	-0.352489
1.55291	0.445028
0.161212	-0.02993
3.58332	0.63713
0.151224	0.0785189
0.805428	0.182272
1.60413	0.525961
0.583711	-0.125087
3.21573	0.642892
5.08304	1.36249
3.5576	1.1066
3.46524	0.790416
2.36818	0.352509
0.442163	-0.10619
1.59832	0.575167
1.88145	0.225544
0.203645	0.0727707
2.76254	0.420938
2.59384	1.19379
3.48692	0.906319
1.41709	0.589706
2.14698	0.264105
0.498039	-0.220749
1.13282	0.315307
3.52638	1.63768
1.60789	0.252618
2.30148	0.584482
0.227424	-0.109436
0.0268553	0.0300663
1.13148	0.377315
1.56541	0.460185
0.354106	-0.33202
1.15985	-0.157678
0.556783	-0.270657
1.74496	0.731594
0.272571	0.0663954
1.96681	0.459835
2.46354	0.716922
3.40545	-1.57585
1.92446	0.357679
0.180731	0.0686571
1.58734	0.411277
0.344019	0.113687
1.85723	0.559954
0.249594	-0.12483
1.26725	0.217656
2.49567	0.634809
0.840465	0.475969
0.0533267	0.085021
0.0746788	0.0735248
3.75628	0.87754
0.588606	0.110913
0.907011	0.414356
3.98125	0.729479
0.913151	-0.615893
1.58678	-0.605357
2.28985	0.451415
0.241429	0.126514
2.73471	0.214287
0.258054	-0.0363202
2.96387	1.20157
1.50549	0.643651
2.2388	0.739716
4.03637	1.6749
0.249209	0.0986103
0.531042	-0.118492
0.0558264	0.0150505
1.4325	0.274714
4.13546	1.08241
1.29956	0.224368
2.9615	1.17058
0.102737	0.129755
0.25814	-0.115542
1.95918	0.476388
0.00592558	0.00968061
0.746629	-0.333051
0.139214	0.10205
0.920694	0.29376
1.20034	0.277608
3.34601	2.14676
4.17484	3.05116
0.643067	0.0270082
3.43064	1.00588
0.823037	0.305653
2.95547	0.300158
1.51143	-1.11087
0.49398	0.31523
1.61939	0.513068
1.61232	-0.2885
2.09521	0.659292
0.44179	-0.0801396
1.9071	1.07258
0.0546568	0.0224641
0.890301	0.222082
1.3972	-0.157781
1.7474	0.558405
1.296	0.257745
0.251051	0.146911
2.36766	0.557755
0.0080087	0.0813817
2.88952	-0.337003
0.401519	0.322334
0.918894	-0.371688
3.05981	0.238646
0.732864	-0.323684
0.196557	0.143752
3.22497	1.01732
1.28109	-0.3699
0.616495	-0.317316
1.76902	0.789177
2.66674	0.842956
3.75109	0.789461
2.38879	0.718849
0.214792	-0.0450934
3.64232	0.615481
2.1131	0.779162
0.65592	0.371663
4.45091	-2.17641
2.58435	-2.22638
2.36277	-2.07105
2.0885	0.386193
3.45848	0.941443
2.15782	0.37331
1.25462	0.166018
2.41183	0.450615
4.56944	2.34027
2.99746	0.308664
0.525318	-0.231093
2.81288	0.392863
1.93672	1.04154
0.153871	-0.0337396
1.21178	0.331886
0.835544	-0.273021
2.51693	0.820576
5.05275	0.615431
2.52054	0.785916
2.19379	0.655146
0.203865	-0.094024
1.74637	0.307072
0.448554	0.180378
0.458358	0.106736
1.91999	0.908638
0.243371	0.159333
0.0589575	0.0517902
4.39053	0.715401
0.606086	-0.114822
3.32554	0.316269
1.66726	0.576831
0.375929	0.12025
3.49202	0.55941
2.26576	0.85004
1.76994	-0.715101
0.139831	0.0397201
1.29398	0.426186
5.37106	2.46025
4.00282	1.08607
4.08212	3.32697
3.02183	1.25292
0.407712	0.275654
0.767805	-0.145472
2.44893	0.354533
0.341624	0.170983
1.6288	0.793521
2.89809	1.10311
0.580315	0.133693
0.99011	-0.0685243
2.66703	0.764736
2.30056	-1.11143
1.21351	-0.532302
1.06838	0.29734
1.25261	0.658839
0.184725	-0.05069
0.490937	-0.276441
2.37893	-0.367473
0.875942	0.152698
3.2306	0.568101
2.06759	0.240552
0.530043	0.131854
0.844299	0.211826
4.4337	1.04779
1.20397	-0.492822
3.07278	0.934952
3.81444	0.878167
0.149919	-0.0653711
0.730535	-0.291485
2.76864	-0.712523
0.208416	-0.040893
0.659638	-0.211364
2.57841	0.566935
3.30933	0.867314
2.9081	1.34252
0.268539	0.175491
2.39632	0.425673
0.2796	-0.0751563
0.548247	0.135296
3.38089	0.629173
3.73449	0.497748
0.772292	-0.529371
0.892027	-0.518762
0.427686	0.0899096
0.590649	-0.193957
4.65371	-1.10563
4.89224	-1.16091
3.05843	-0.732488
3.18827	0.992867
1.22431	-0.315734
1.31338	-0.192109
2.26042	0.593046
1.66669	-0.730881
1.21389	-0.486219
1.03972	-0.456587
5.34032	-1.45069
1.36037	0.212956
1.44593	0.198194
0.210797	0.0887105
1.50101	0.216041
2.88765	0.563427
1.61974	0.652018
1.38513	0.39852
0.757147	0.426514
4.38706	1.01485
3.46119	1.09193
0.173696	-0.0470028
2.82961	0.370163
1.60569	0.375995
0.197927	-0.0528066
2.31496	0.548719
0.759455	0.158346
0.19199	-0.122965
0.186757	-0.0411487
0.107177	0.0230344
1.89202	-0.194462
0.0532527	0.0445958
0.976191	0.622435
1.17495	-0.437606
0.576821	0.152536
1.2546	0.268203
1.43297	-0.351379
0.236863	0.239513
4.65325	0.842794
3.92982	0.748958
0.293596	0.17605
0.88506	0.29994
0.538928	0.186133
0.180286	-0.0318389
2.11821	-0.703191
1.03618	-0.582629
1.01978	0.46889
0.66509	-0.222606
2.8334	0.446648
0.517506	0.216204
1.99195	0.459448
0.232236	-0.146878
1.97899	0.815878
2.74091	0.950543
0.972469	-0.576631
4.6607	0.340695
2.48226	0.517777
2.10038	0.641819
0.975373	0.420439
0.4345	0.109713
3.16787	0.693673
0.160587	0.100119
1.36601	-0.346538

## Sheet: Fig 3
		Fig. 3c									Fig. 3d													Fig. 3e left panel								Fig. 3g
			WT-rep1	WT-rep2	WT-rep3	hot5-rep1	hot5-rep2	hot5-rep3	p-value		ERO1/ERO1C337S in vitro						ERO1 ERO1C337S input
		ERO1	54861.4	57995.2	56238.7	70503.1	74511.9	68891.1	0.00388898
		ERO2	650525	680499	546180	903056	872502	820635	0.0122287
		PDI7	2.05313e+06	2.28728e+06	1580097	2.31781e+06	2050927	1786540	0.778366
																								Fig. 3e right panel								Fig. 3f

## Sheet: Fig 4
	Fig. 4e
		MOCK			GSNO			p value
	C71-C377	1.10857	0.913929	0.977504	0.226868	0.269693	0.255384	0.0042337
	C222-C231	0.973255	1.12701	0.899759	0.576953	0.464456	0.351915	0.00457399
	C375-C378	1.28389	1.21443	0.501905	0.239749	0.17477	0.212861	0.0861635
	KPFVPGLPSDDL	0.933515	1.10416	0.962329	1.13461	0.923473	0.840726	0.761234

## Sheet: Fig 5
Fig 5a													Fig. 5b														Fig. 5c
CNX Input						CNX																						seedling number	weight rep1 (mg)	weight rep2 (mg)	weight rep3 (mg)	average weight rep1 (mg)	average weight rep2 (mg)	average weight rep3 (mg)	average weight	±SD	t-test (wt)
																											ws ck	10	16.8	16.1	17.2	1.68	1.61	1.72	1.67	0.0556776	4.54054e-06
																											ws tm	10	3.9	4	4.5	0.39	0.4	0.45	0.413333	0.0321455
																											hot5-4 ck	10	2.8	3.8	4.1	0.28	0.38	0.41	0.356667	0.0680686	t-test (hot5)
																											hot5-4 tm	10	3.3	3	2.2	0.33	0.3	0.22	0.283333	0.0568624	0.225388
																											Fig. 5d
																												Ct(mg/g FW)
																												rep1	rep2	rep3	average	±SD	t-test
																											Col ck	0.714976	1.02441	0.875487	0.871624	0.154753	0.0311125
																											Col Tm	0.522909	0.45512	0.630596	0.536208	0.0884907
																											hot5-2 ck	0.367913	0.349066	0.407236	0.374739	0.0296793	0.186722
																											hot5-2 Tm	0.342149	0.264456	0.357563	0.321389	0.0499041
																											Fig. 5e
																													control			Tm		p value(Ws-con vs. hot-4 con)	p value(Ws-Tm vs. hot-4 Tm)
																											Ws	1.07	1	1.03	164.37	193.17	125.27	8.85612e-06	0.0403436
																											hot5-4	0.16	0.23	0.21	523.56	316.45	406.78
																											Fig. 5f
																													control			Tm		p value(Ws-con vs. hot-4 con)	p value(Ws-Tm vs. hot-4 Tm)
																											Ws	1	1	1	4.69	5.54	3.64	0.0236894	0.00717337
																											hot5-4	1.69	1.93	2.2	12.1	9.17	10.24
																											Fig. 5g
																													control			Tm		p value(Ws-con vs. hot-4 con)	p value(Ws-Tm vs. hot-4 Tm)
																											Ws	1	1	1	3.28	2.98	2.52	0.109718	0.0302391
CRT Input						CRT																					hot5-4	1.76	1.32	2.32	7.68	5.29	7.63
																											Fig. 5h
																													control			Tm		p value(Ws-con vs. hot-4 con)	p value(Ws-Tm vs. hot-4 Tm)
																											Ws	1	1	1	3.84	5.08	4.03	0.00802145	0.00155766
																											hot5-4	1.88	1.93	2.17	8.36	7.75	8.98

## Sheet: Fig S1
	Fig. S1b							Fig. S1g
		rep1	rep2	rep3	Average	SD		Asc (-)			Asc (+)
	0.1 ug/ul	1254	1316	812	1127.33	274.841		Bio. Rep 1	Bio. Rep 2	Bio. Rep 3	Bio. Rep 1	Bio. Rep 2	Bio. Rep 3
	0.2 ug/ul	1883	1769	1637	1763	123.11		9.72936e+06	5.93605e+06	5.44985e+06	3.27554e+06	2.9131e+06	8.23776e+06
	0.4 ug/ul	1920	1760	1641	1773.67	140.001		4.48314e+06	4.0573e+06	2.64653e+06	1.13572e+07	2.42806e+06	2.46851e+06
								3.52468e+06	3.1493e+06	2.52249e+06	2.45964e+06	8.97518e+06	1.10193e+06
	Fig. S1c							2.56974e+06	3.14875e+06	2.03154e+06	2.41875e+06	4.26652e+06	3.7091e+06
		rep1	rep2	rep3	average	SD		2.50641e+06	3.04949e+06	1.69764e+06	267504	8.81824e+06	1.24268e+06
	30 min	1303	1223	984	1170	165.973		1.29311e+06	2.25157e+06	1.52942e+06	1.40151e+06	2.13493e+06	1.75783e+07
	60 min	1526	1483	1208	1405.67	172.529		1.21745e+06	2.12098e+06	1.43658e+06	3.2135e+06	3.84879e+06	3.7685e+06
	120 min	1920	1760	1641	1773.67	140.001		1.21555e+06	1.82321e+06	1.3916e+06	592996	5.13136e+06	2.66053e+06
	240 min	1741	1825	1887	1817.67	73.2757		1.15248e+06	1.43665e+06	1.26074e+06	2.73362e+06	8.99725e+06	4.72183e+06
								1.10001e+06	1.35046e+06	1.15886e+06	2.46026e+06	1.63244e+07	8.35006e+06
	Fig. S1d							1.05081e+06	1.24514e+06	1.07014e+06	3.73398e+06	2.14168e+06	1.86705e+06
		rep1	rep2	rep3	average	SD		1.04789e+06	1.15463e+06	950846	7.79798e+06	1.1642e+07	278144
	nGF	1091	1521	1312	1308	215.028		984532	1.10506e+06	856051	761362	4.80155e+06	9.12056e+06
	C18+nGF	1920	1760	1641	1773.67	140.001		974971	1.03109e+06	826994	3.07317e+06	9.50363e+07	7.17395e+06
								929995	1.01374e+06	705688	1.59847e+07	4.998e+06	845735
	Fig. S1e							804843	981498	633429	2.11703e+06	3.48878e+06	3.06017e+06
		rep1 (%)	rep2 (%)	rep3 (%)	average(%)	SD		797998	979423	608159	3.20225e+06	4.94809e+06	3.69741e+06
	nGF	15.6	18	15.4	16.3333	1.44684		786485	966814	581546	1.80432e+06	5.77156e+06	1.07929e+06
	C18+nGF	30.6	26.1	25.6	27.4333	2.75379		769044	873889	543744	1.37607e+06	2.06611e+07	609960
								662829	819970	506318	868739	1.13648e+06	7.48784e+06
	Fig. S1f							653161	718218	481966	402430	2.69274e+06	2.89968e+06
		rep1	rep2	rep3	average	SD		637036	713243	464360	2.30675e+06	915692	3.14046e+06
	Asc (+)	1920	1760	1641	1773.67	140.001		615355	689515	448478	3.60123e+06	5.71964e+06	2.05479e+06
	Asc (-)	78	100	84	87.3333	11.3725		571908	679259	438152	1.81378e+06	1.02109e+06	6.83052e+06
								548832	663278	423502	864118	9.58021e+06	1.13676e+07
								530056	652320	408157	4.79121e+06	1.63466e+06	640573
								481391	635368	406750	5.0255e+06	437360	286955
								476717	625617	392590	2.82045e+06	3.15503e+06	2.67728e+06
								445981	614959	380123	2.43115e+07	6.43469e+06	1.05518e+06
								432845	595565	365874	2.389e+06	9.56072e+06	1.02745e+06
								428541	585608	363442	1.46303e+07	1.96907e+06	9.71362e+06
								423446	546298	360268	1.46843e+06	5.8044e+06	5.5258e+06
								422714	521407	355448	8.14965e+06	4.7895e+06	421689
								384367	520574	334713	2.61062e+06	2.19642e+07	850828
								377407	515727	329882	7.35356e+06	3.45042e+06	1.41431e+06
								364827	507748	327472	1.61483e+06	3.9631e+06	1.691e+06
								359378	489316	323156	5.65151e+06	1.19408e+06	5.82258e+06
								355548	456588	313949	3.94513e+06	5.95935e+06	2.13032e+07
								343856	449702	308330	3.71705e+06	9.88194e+06	2.52199e+06
								342089	416032	279331	3.79211e+06	2.45631e+07	437616
								328440	413193	274416	1.67515e+06	4.75239e+06	553748
								322756	391128	250727	914580	1.26534e+06	5.42972e+06
								314816	389632	249725	1.72769e+06	5.3748e+06	1.39425e+06
								312997	385074	245392	3.44708e+06	1.35154e+07	518932
								307443	383805	238245	2.19556e+06	2.65455e+06	3.27583e+06
								302629	383314	234342	1.55615e+06	4.79317e+06	1.42301e+06
								284711	382507	230879	7.76877e+06	1.69836e+06	6.71658e+06
								261333	369883	230658	1.22499e+06	6.13943e+06	1.82957e+06
								254286	362057	227697	808193	1.61944e+06	5.42408e+06
								252502	356481	227205	580041	814424	1.07016e+06
								240734	348333	217186	4.18553e+06	4.2275e+06	9.29823e+06
								216696	341483	216180	1.01389e+06	2.17711e+07	857916
								214594	326219	215271	2.65747e+06	5.8031e+06	1.48938e+07
								208418	314525	214870	5.72897e+06	1.28692e+06	5.15422e+06
								185721	308640	211775	6.07502e+06	6.56695e+06	4.74221e+06
								182867	302411	205299	4.51522e+06	1.83667e+06	2.29178e+06
								182507	296213	195282	2.08879e+06	7.56458e+06	7.79969e+06
								178989	294003	194449	5.52237e+06	4.86904e+06	2.25061e+06
								176396	292573	184943	1.24128e+06	2.71125e+06	1.19509e+06
								174618	279492	184356	5.67983e+06	1.00049e+07	1.07776e+07
								174151	271695	180311	1.06507e+06	1.34351e+06	1.23753e+06
								172195	264968	177753	4.97771e+06	2.89963e+06	1.88961e+06
								169672	261157	170210	3.21467e+06	2.91927e+07	1.0635e+06
								164314	252305	161065	2.58351e+06	1.4668e+07	290612
								161549	252134	144765	3.7193e+06	1.40807e+07	3.12649e+06
								152820	247190	139897	2.07273e+06	4.43149e+07	4.45289e+06
								150226	245662	133428	8.34119e+06	3.97824e+06	642990
								145306	235560	124914	4.6126e+06	3.59222e+06	9.15952e+06
								145106	231087	110269	3.72487e+06	5.78066e+06	1.73636e+06
								143735	230861	103814	1.69367e+06	7.55337e+06	9.09307e+06
								140333	230543	102418	1.05244e+06	1.66039e+06	694571
								134610	227333	99272	2.46027e+06	6.12982e+06	1.99125e+06
								131570	226380	95648.3	5.60136e+06	6.05164e+06	2.80634e+06
								128902	225254	93165.3	769123	3.01612e+06	4.08141e+07
								119355	224885	91903.3	1.52816e+06	3.95807e+06	992128
								117492	217636	86353.3	2.14645e+06	3.71865e+06	1.75853e+06
								113618	215633	84099.7	1.85867e+06	4.81501e+06	3.24884e+06
								102433	207665	83977.2	3.40034e+06	3.40832e+06	715094
								101913	202068	81796.7	6.65261e+06	1.48153e+06	5.02542e+06
								94624.4	197718	68861.9	824490	5.37523e+06	2.06932e+07
								91197.2	193884		4.11355e+06	6.36533e+06	1.79417e+07
								86166.3	183848		1.61807e+06	1.11328e+07	5.33582e+06
								83757.6	183230		5.49098e+07	1.83349e+06	6.86544e+06
								74995.2	170889		2.53007e+06	1.66154e+06	4.08141e+07
								71322.5	166082		2.73477e+06	1.13963e+06	3.71209e+06
								36285.5	163533		7.01521e+06	7.15804e+06	5.97805e+06
									163182		6.45694e+06	6.56781e+06	625941
									162966		2.97868e+06	1.75478e+06	1.77322e+06
									159551		3.26467e+06	1.90547e+06	834718
									154384		372139	2.56449e+06	4.7644e+06
									151253		6.36172e+06	1.61373e+06	6.68217e+06
									139479		1.64409e+07	3.39043e+06	3.34123e+06
									138137		1.87726e+06	2.56706e+06	3.71209e+06
									136591		4.01e+06	3.14723e+06	1.03871e+06
									132004		2.74037e+06	1.04121e+07	883733
									131791		372856	4.65011e+06	2.60657e+06
									130837		4.70452e+06	8.37158e+06	1.4757e+06
									125336		2.00589e+06	2.22172e+06	1.01591e+06
									125314		3.48084e+06	924995	2.68994e+06
									123735		6.21106e+06	1.52971e+06	4.23698e+06
									114492		1.3756e+07	6.15952e+07	1.80846e+06
									109654		3.47616e+06	2.0103e+06	4.97505e+06
									108777		7.36017e+06	6.99059e+06	1.48352e+06
									105159		9.26414e+06	6.12512e+06	546680
									100962		8.38391e+06	1.93734e+06	2.61322e+07
									100839		8.87645e+06	1.52244e+06	3.89539e+06
									100204		2.39768e+06	1.7865e+06	5.34883e+06
									98079.5		1.55537e+06	1.1598e+06	1.295e+07
									95929.4		7.03183e+06	1.73424e+06	2.72911e+06
									92917.6		985239	6.1827e+06	3.39697e+06
									87395.3		2.50937e+06	3.37222e+06	6.19537e+06
									87223.8		1.49441e+06	918703	2.50556e+06
									67401.3		4.25514e+06	9.23515e+06	1.0142e+06
											4.89148e+06	471091	3.33006e+06
											2.65354e+06	3.59445e+06	720927
											1.13822e+06	2.3157e+06	1.03534e+06
											6.2162e+06	4.68654e+06	837460
											1.02763e+06	8.13731e+06	2.07082e+06
											744875	1.09352e+06	1.06279e+06
											2.26003e+06	1.6848e+06	574076
											6.22753e+06	2.73301e+06	713487
											3.99867e+06	270901	731894
											1.37916e+07	5.31349e+06	457506
											1.16459e+06	4.46519e+06	618825
											1.45624e+06	1.44397e+06	238268
											302760	3.75751e+06	2.27532e+06
											6.15844e+06	2.18802e+06	309451
											1.3975e+07	3.78296e+06	192271
											2.97973e+06	4.56232e+06	633884
											6.90812e+06	3.50403e+06	414934
											2.09268e+06	5.78272e+06	2.38858e+06
											4.87945e+06	2.1302e+07	2.38208e+06
											1.56196e+07	2.7093e+06	4.24528e+06
											7.13892e+07	1.57414e+06	1.57641e+06
											4.67261e+06	3.9971e+07	2.61798e+06
											5.54637e+06	1.28314e+06	249908
											3.41859e+06	4.06847e+06	1.57806e+06
											553807	2.23856e+06	581137
											1.42539e+06	4.55655e+06	1.88474e+06
											2.60276e+06	3.78026e+06	200400
											1.04634e+06	3.11705e+06	2.67133e+06
											1.58747e+07	1.47057e+07	1.08252e+06
											1.86159e+06	1.37906e+06	282594
											5.94535e+06	7.37286e+06	5.37933e+06
											596682	1.96596e+06	453133
											3.4063e+06	6.29905e+06	2.15042e+06
											4.05902e+07	1.05119e+07	2.10739e+06
											1.33789e+06	1.715e+06	8.19446e+06
											4.21411e+06	1.86029e+06	1.77681e+06
											1.92028e+06	7.39268e+06	3.02523e+06
											1.20858e+06	2.1268e+06	5.94613e+06
											6.41668e+06	2.68716e+06	757563
											3.03308e+06	1.50886e+06	370877
											575239	3.3064e+06	5.82589e+06
											2.09822e+06	1.01619e+07	1.85445e+06
											6.80527e+06	2.95223e+06	1.78403e+06
											637498	3.41546e+06	1.44219e+07
											3.70189e+06	1.3771e+07	3.53638e+06
											6.60153e+06	9.87321e+06	2.23106e+06
											1.65188e+06	1.79128e+07	819776
											1.78541e+06	767260	6.49173e+06
											1.64014e+06	4.00239e+06	3.89106e+06
											3.83191e+06	1.00225e+07	2.55106e+07
											1.58912e+06	591790	2.34156e+07
											2.21142e+06	7.88518e+06	400613
											2.96835e+06	1.85484e+06	3.03322e+07
											1.13369e+06	3.50559e+06	319960
											3.90383e+06	7.56584e+06	352770
											7.87435e+06	9.66348e+06	6.76275e+06
											1.62458e+06	825425	2.78198e+06
											6.57093e+06	7.9937e+06	8.35959e+06
											2.11548e+06	7.51076e+06	2.98372e+06
											5.55908e+06	1.03121e+06	396868
											1.06255e+06	7.79214e+06	5.98722e+06
											721991	3.15574e+06	2.85843e+06
											2.15319e+06	4.00083e+06	1.4516e+06
											4.90411e+06	675718	684783
											5.35638e+06	2.56219e+07	1.92298e+06
											2.21293e+06	2.56219e+07	1.36743e+06
											1.67143e+06	5.59555e+06	5.54653e+06
											858310	616484	9.22087e+06
											1.1314e+06	5.30571e+06	6.18435e+06
											5.92115e+06	1.94951e+07	2.18043e+06
											4.47733e+06	8.81089e+06	3.26963e+06
											1.59955e+06	2.01196e+07	2.05572e+06
											4.32987e+06	3.613e+06	7.05923e+06
											835293	9.81961e+06	7.89123e+06
											1.10261e+06	2.46092e+06	738256
											269282	7.70107e+06	7.81928e+06
											8.98727e+06	1.83988e+06	9.45423e+06
											2.87029e+06	2.15331e+06	17117390
											3.42359e+06	8.08754e+06	658578
											8.91042e+06	882742	3.19075e+06
											4.37048e+06	2.06938e+06	6.72194e+06
											6.13257e+06	3.88127e+06	2.14446e+06
											3.31534e+06	891792	1.02831e+07
											1.08869e+06	1.04708e+07	2.20588e+06
											1.95988e+06	4.22894e+06	960088
											721015	4.66791e+06	9.9183e+06
											4.9216e+06	2.67787e+06	2.01934e+06
											819516	6.79031e+06	1.67137e+06
											3.13716e+06	5.13313e+06	1.75882e+06
											778130	5.30697e+06	7.66792e+06
											214380	4.75826e+06	7.41822e+06
											1.67633e+06	3.39456e+06	1.43971e+06
											4.74286e+06	872933	2.05783e+06
											1.07114e+06	1.38485e+06	359465
											1.20028e+06	1.64495e+06	1.89609e+06
											5.76706e+06	3.09749e+06	1.16423e+06
											841502	2.20442e+06	1.56268e+06
											992141	1.68048e+06	4.93174e+06
											2.31937e+06	859288	2.9388e+06
											1.3225e+06	508574	1.91842e+06
											1.80809e+06	1.16967e+06	2.47329e+06
											401892	4.99543e+06	2.61537e+06
											1.39313e+06	1.05898e+06	754194
											2.28971e+06	1.33053e+06	3.9069e+06
											2.54942e+06	1.28036e+06	1.12795e+06
											507888	391863	1.55762e+06
											4.43966e+06	2.43051e+06	2.86311e+06
											3.9801e+06	3.40216e+06	4.73524e+06
											6.18475e+06	534401	5.75616e+06
											690035	534401	1.29244e+07
											784679	1.42765e+06	5.6523e+06
											5.59414e+06	545092	1.87478e+06
											828618	796823	1.6002e+06
											2.15186e+06	391298	498444
											832374	291396	466704
											1.84507e+06	302447	2.06415e+06
											2.80667e+06	358326	1.13155e+06
											942537	1.27189e+06	6.97419e+06
											7.94882e+06	356976	2.87962e+06
											1.21602e+06	1.18107e+06	2.37709e+06
											2.91085e+06	1.15667e+06	3.36517e+06
											951735	358402	1.38526e+07
											2.59361e+06	2.18902e+06	2.13936e+06
											2.06211e+06	752496	4.48039e+06
											2.21409e+06	1.5345e+06	4.31487e+06
											3.19809e+06	2.1208e+06	858205
											1.20349e+06	498626	1.29585e+06
											793096	447123	2.19616e+06
											2.31299e+06	462661	3.36271e+06
											719696	283350	2.72614e+06
											4.94025e+06	1.04794e+06	6.15612e+06
											3.03471e+06	1.0525e+06	3.08514e+06
											8.27542e+06	1.83232e+06	4.94251e+06
											1.35959e+06	657855	1.1748e+07
											2.45684e+06	1.48687e+06	1.82365e+06
											2.05738e+06	2.06346e+06	3.69513e+06
											2.32739e+07	814719	7.7289e+06
											9.98707e+06	1.74135e+06	2.52401e+06
											1.33136e+06	2.0712e+06	5.26186e+06
											4.38814e+06	2.05204e+06	3.91018e+06
											2.46688e+06	2.60744e+06	1.14721e+06
											1.43555e+06	1.71137e+06	7.34156e+06
											750393	1.97247e+06	1.20646e+06
											6.90759e+06	7.78377e+06	1.45756e+06
											2.23882e+07	1.66212e+06	5.88088e+06
											554955	1.35352e+06	2.36909e+06
											2.13326e+06	1.84665e+06	9.31987e+06
											3.12138e+06	7.84375e+06	1.07439e+06
											850784	2.8708e+06	2.6114e+06
											5.74896e+06	524021	3.84997e+06
											5.09263e+06	1.09901e+06	1.43308e+06
											1.75068e+06	842284	5.1368e+06
											2.89808e+06	445154	1.37657e+06
											2.54921e+06	1.33722e+06	1.30618e+06
											1.26848e+06	965883	1.27796e+07
											3.91009e+06	851173	1.56853e+06
											4.09875e+06	505275	3.08579e+06
											2.10705e+06	542698	3.6836e+06
											2.01309e+06	797545	4.24179e+06
											5.96093e+06	963006	2.1577e+06
											1.44859e+06	1.92571e+06	4.21593e+06
											1.02798e+07	1.76829e+06	3.04878e+07
											1.00834e+07	1.15446e+06	4.74321e+06
											2.51397e+06	3.45285e+06	2.14228e+06
											1.91472e+06	454546	2.31563e+06
											2.05103e+06	9.97106e+06	2.46867e+06
											7.37713e+06	511288	2.59223e+06
											870553	743861	1.29042e+06
											3.08321e+06	969819	1.06734e+07
											1.92251e+06	3.24781e+06	6.36782e+06
											1.83562e+06	932800	2.11403e+06
											2.88745e+06	771417	1.70438e+06
											1.23114e+06	2.32164e+06	2.03702e+07
											4.28318e+06	1.83635e+06	4.41646e+06
											4.51488e+06	1.11227e+06	1.07106e+06
											2.65466e+06	671492	1.77781e+06
											8.79385e+06	483566	9.0307e+06
											3.45616e+06	508164	4.83344e+06
											772670	356714	278150
											3.28468e+06	588591	2.05377e+06
											2.25182e+06	822503	5.81381e+06
											3.70749e+06	1.03273e+06	1.5807e+06
											5.31654e+06	274029	6.57897e+06
											1.39463e+07	3.19884e+06	1.48005e+06
											1.70237e+06	3.07203e+06	2.02158e+06
											3.08073e+06	5.95408e+06	5.31723e+06
											8.01171e+06	3.22622e+06	4.83344e+06
											1.49484e+06	2.66013e+06	1.75012e+06
											1.24695e+06	5.44329e+06	2.11451e+06
											5.75802e+06	723169	1.02292e+07
											1.49647e+06	6.75942e+06	1.68962e+06
											4.86063e+06	1.71061e+06	5.57525e+06
											2.12503e+06	1.0574e+06	1.39054e+06
											2.58392e+06	4.33136e+06	4.67985e+07
											863292	2.69061e+06	4.99682e+06
											3.79077e+06	2.48909e+06	1.50242e+07
											1.33878e+06	5.80694e+06	3.41691e+06
											4.72348e+06	2.71528e+06	857705
											1.9862e+06	6.44553e+06	9.2487e+06
											3.16401e+06	4.13671e+06	2.88902e+06
											5.00354e+06	1.95449e+06	944956
											1.95335e+06	5.7952e+06	1.50543e+06
											1.1367e+06	2.20647e+06	5.90721e+06
											3.89223e+06	7.20033e+06	1.14417e+06
											1.04366e+06	1.10849e+07	6.4078e+06
											1.163e+06	1.6654e+06	3.74395e+06
											9.91701e+06	3.95225e+06	5.93558e+06
											7.8141e+06	1.09403e+07	6.08162e+06
											602497	5.77232e+06	5.54609e+06
											1.54685e+06	1.75188e+06	1.19775e+06
											2.01685e+06	4.10758e+06	3.35081e+06
											6.81504e+06	2.4649e+06	929401
											2.58958e+06	1.59697e+07	5.22457e+06
											1.15088e+07	789035	1.83885e+06
											5.11611e+06	1.58361e+06	1.84938e+06
											1.91345e+06	1.45573e+06	3.14586e+06
											2.6369e+06	1.94013e+06	4.43973e+06
											1.01919e+07	5.48867e+06	4.64759e+06
											1.33747e+06	1.142e+06	1.93827e+06
											6.09485e+06	3.54715e+06	346426
											8.42135e+06	2.10275e+06	2.99705e+06
											1.92138e+07	3.66844e+06	954303
											2.00698e+06	3.06068e+06	1.57032e+06
											8.82917e+06	9.01371e+06	1.24368e+06
											3.08162e+06	3.23751e+06	5.33584e+06
											5.19645e+06	9.5397e+06	3.57945e+06
											2.12966e+06	3.37299e+06	1.4434e+06
											2.71221e+06	6.29095e+06	910858
											8.55401e+06	6.11121e+06	3.55568e+06
											6.04392e+06	4.49785e+06	699700
											2.92098e+06	1.25539e+06	974414
											5.34913e+06	1.8422e+07	809405
											2.63802e+06	4.6184e+06	743383
											1.37053e+06	2.30065e+06	1.89442e+06
											3.90499e+06	1.32203e+06	1.9339e+06
											9.60756e+06	1.74648e+06	1.92476e+06
											7.23192e+06	3.19026e+06	2.69583e+06
											783957	5.71329e+06	1.62985e+06
											1.02945e+06	999847	1.84215e+06
											4.73768e+06	5.19638e+06	2.66228e+06
											970497	3.40121e+06	8.0065e+06
											871001	2.20474e+06	8.65997e+06
											3.99396e+06	6.26161e+06	2.84983e+07
											4.14904e+07	2.23598e+06	2.28465e+06
											2.42933e+07	7.22471e+06	3.52991e+06
											6.71454e+06	1.15725e+06	1.45467e+06
											2.08437e+06	6.44113e+06	1.58952e+06
											2.8162e+06	1.46844e+06	605097
											8.00078e+06	2.0173e+06	2.65692e+06
											4.63764e+06	854899	1.93463e+06
											1.22721e+07	6.46596e+06	1.48285e+06
											5.79811e+06	2.62418e+06	1.13262e+06
											1.00332e+07	1.44758e+06	3.84526e+06
											2.3359e+06	7.45867e+06	6.68003e+06
											431126	887826	526961
											4.04202e+06	6.05975e+06	2.94886e+06
											4.07342e+06	1.58426e+06	1.82677e+06
											8.65421e+06	823679	1.96646e+06
											1.83567e+06	4.88619e+06	1.80755e+06
											4.88606e+06	1.9966e+07	4.36385e+06
											685138	4.5063e+06	723167
											1.32924e+06	2.51887e+06	1.72681e+06
											2.12086e+06	1.58962e+06	1.07766e+06
											6.23556e+06	4.37352e+06	4.08961e+06
											1.16719e+06	1.80801e+06	2.98022e+06
											869825	8.69812e+06	5.65685e+06
											1.65975e+06	3.07557e+06	3.63044e+06
											1.87856e+06	1.20026e+06	2.65759e+06
											3.90914e+06	7.50715e+06	4.22692e+06
											8.19677e+06	871869	1.1427e+06
											1.1458e+06	1.439e+06	458131
											3.46024e+06	2.35996e+06	1.22479e+06
											2.66756e+06	2.53955e+06	2.22238e+06
											959650	4.56113e+06	1.82177e+07
											1.80667e+06	1.51059e+06	6.80543e+06
											1.39147e+06	2.8707e+06	1.05143e+06
											7.94208e+06	1.63001e+06	3.99192e+06
											4.78414e+06	1.73095e+06	8.13526e+06
											1.58375e+07	1.95351e+06	1.20778e+07
											2.27761e+06	4.70946e+06	3.22339e+06
											5.67608e+06	793020	3.41244e+06
											3.45329e+06	2.39505e+06	462143
											3.61042e+06	934127	850061
											804648	1.19022e+06	953385
											123108	1.8304e+06	2.71001e+06
											1.1387e+07	3.43806e+06	5.24299e+06
											5.09709e+06	2.42013e+06	811237
											1.77893e+06	5.35285e+06	2.31795e+06
											3.70836e+06	4.70946e+06	1.07256e+06
											1.49437e+06	6.9144e+06	336001
											1.32668e+06	4.51969e+06	1.79517e+06
											7.1368e+06	2.29011e+06	2.55816e+06
											2.1899e+06	3.35358e+06	4.99219e+06
											5.80572e+06	1.10881e+06	2.10246e+06
											222385	668901	6.88592e+06
											4.87972e+06	3.24946e+06	2.13076e+06
											5.73226e+06	3.94004e+06	1.63016e+07
											3.78967e+06	9.86719e+06	4.86294e+06
											1.53972e+07	5.61378e+06	811756
											8.48544e+06	2.81549e+06	1.71039e+06
											3.3597e+06	3.59505e+06	611014
											2.59364e+06	2.63618e+06	4.75599e+06
											3.22751e+06	1.09112e+06	975263
											7.55744e+06	5.3525e+06	240507
											1.73813e+06	1.21368e+06	4.83247e+06
											1.06396e+06	2.06963e+06	3.93486e+06
											3.31752e+06	2.07361e+06	1.24351e+06
											3.06341e+06	884575	919690
											6.74682e+06	1.60002e+06	763836
											4.66573e+06	2.17591e+06	5.91829e+06
											4.86279e+06	2.04865e+06	2.97818e+06
											1.3553e+07	8.89586e+06	1.88824e+06
											1.18808e+06	1.23332e+06	2.28531e+06
											2.17026e+06	389828	1.80959e+06
											5.44442e+06	1.88975e+06	2.96947e+06
											1.16986e+06	3.17149e+06	2.51813e+06
											2.104e+06	1.24005e+07	1.0295e+06
											1.31963e+06	4.16172e+06	1.47702e+06
											2.16826e+06	2.01631e+06	869008
											1.56248e+06	1.99359e+06	4.82891e+06
											3.54356e+06	1.16014e+06	2.54271e+06
											9.36176e+06	1.21765e+07	5.42814e+06
											6.55136e+06	7.06775e+06	6.81719e+06
											3.43652e+06	6.10624e+06	1.23265e+06
											1.04998e+07	2.79025e+06	3.78086e+06
											5.75675e+06	2.04617e+06	2.01183e+06
											2.8239e+06	740156	5.11242e+06
											2.45685e+06	7.34956e+06	930456
											8.52063e+06	5.48671e+06	3.76501e+06
											1.43453e+06	1.67924e+06	1.34926e+06
											6.16267e+06	1.50706e+06	1.26942e+06
											687407	569237	2.10413e+06
											1.00508e+06	476195	3.04078e+06
											2.48497e+07	5.34402e+06	5.63818e+06
											7.02776e+06	1.23347e+06	1.33697e+06
											1.10655e+07	575686	900067
											1.27367e+07	353855	1.3421e+06
											1.41078e+07	1.66593e+06	3.5868e+06
											1.24139e+07	2.13975e+06	6.19619e+06
											5.36713e+07	2.00031e+06	5.15958e+06
											8.55938e+06	3.64942e+06	1.02667e+06
											3.62407e+06	785575	602042
											1.15497e+06	1.73353e+06	4.06615e+06
											1.29789e+07	1.88434e+06	4.4866e+06
											8.31614e+06	1.60064e+06	2.52618e+06
											2.65753e+06	663864	3.96864e+06
											2.5506e+06	1.39081e+06	1.38704e+07
											3.95826e+06	440262	2.3043e+06
											7.73622e+06	975924	1.76049e+06
											5.79004e+06	4.5776e+06	3.75551e+06
											3.46253e+06	1.23857e+06	1.64533e+07
											1.02776e+07	3.97248e+06	4.24296e+06
											2.32847e+06	3.31139e+06	1.44591e+06
											2.85816e+06	1.94663e+06	1.2451e+06
											340051	1.66619e+06	5.15488e+06
											656193	1.76385e+06	856611
											1.38903e+06	714902	908234
											264626	2.60537e+06	3.54866e+06
											4.05617e+06	5.9417e+06	1.07384e+06
											2.94876e+06	3.40701e+06	2.27091e+06
											1.69408e+06	821413	2.94309e+06
											1.69638e+06	2.77355e+06	2.56293e+06
											2.00887e+06	1.35909e+06	6.96908e+06
											441263	2.40374e+06	1.29896e+07
											1.24078e+06	759597	5.22894e+06
											172866	1.19591e+06	1.20969e+06
											783308	1.8322e+06	1.69828e+06
											4.60607e+06	943352	1.07987e+07
											1.44166e+06	1.35909e+06	2.43074e+06
											2.20005e+06	3.2197e+06	1.72119e+07
											321032	2.91174e+07	1.43563e+07
											1.46225e+06	3.15839e+06	1.92493e+07
											1.42866e+06	2.59477e+06	1.14144e+06
											1.08275e+06	760535	4.22676e+06
											1.46497e+06	885445	3.51855e+06
											822363	7.41801e+06	2.14945e+06
											225941	1.11438e+06	3.98386e+06
											700327	1.2044e+06	3.46595e+06
											901223	732644	2.95165e+06
											1.35391e+06	806260	3.5568e+06
											2.73346e+06	1.28703e+06	4.38019e+06
											2.82423e+06	3.33977e+06	1.61198e+07
											2.73346e+06	1.34597e+07	4.92209e+06
											1.13099e+06	5.50253e+06	2.67419e+06
											922533	517851	5.05212e+06
											2.33739e+06	1.77584e+07	1.99965e+06
											1.05144e+06	1.36974e+06	968434
											5.33382e+06	1.30622e+06	2.58714e+06
											2.67915e+06	1.31913e+06	836783
											1.59176e+06	1.31411e+06	7.36301e+06
											741389	591228	3.58311e+06
											1.37917e+06	6.05021e+06	196009
											2.5237e+06	497991	2.13263e+06
											3.42469e+06	1.10279e+06	942658
											996900	4.65775e+06	1.35078e+06
											562569	1.25356e+07	1.41247e+06
											404964	5.42326e+06	729836
											498795	1.45745e+06	778595
											2.66875e+06	1.92763e+06	3.11018e+06
											966637	1.54508e+06	2.28308e+06
											573011	1.79361e+06	3.26794e+06
											218207	2.1181e+06	4.76722e+06
											649462	1.14883e+06	2.31898e+07
											1.5275e+06	702015	1.68296e+06
											428350	5.18201e+06	4.6115e+06
											855519	2.29755e+06	1.39823e+07
											1.00448e+06	3.02456e+06	2.28365e+06
											761719	1.47295e+06	6.83265e+06
											207538	3.24788e+06	3.13383e+06
											646766	1.56519e+07	5.67318e+06
											1.31715e+06	2.33615e+06	2.50742e+06
											477591	4.18599e+06	1.16028e+07
											927401	2.07845e+06	1.26814e+07
											229194	2.44142e+06	1.65247e+06
											480200	9.85138e+06	1.02969e+06
											186580	1.41813e+07	8.97111e+06
											682380	3.41109e+06	1.51445e+06
											529161	496207	1.0365e+06
											1.02675e+06	4.56156e+06	1.36636e+06
											640171	496207	2.77321e+06
											1.7143e+06	1.18104e+07	1.57739e+06
											217661	3.04861e+06	306643
											470574	598595	2.02342e+06
											1.86648e+06	9.37326e+06	2.59549e+06
											1.32332e+06	2.59751e+06	1.5901e+06
											2.52236e+06	6.40769e+06	1.54296e+06
											3.72755e+06	1.01472e+06	1.09333e+07
											1.89758e+06	3.11001e+06	845857
											2.94928e+06	672295	2.58876e+06
											459999	2.24108e+07	2.97443e+06
											379695	1.37719e+06	5.56991e+06
											6.38729e+06	3.22153e+06	2.64549e+06
											1.90621e+06	1.29291e+06	1.06724e+06
											1.71507e+06	2.77479e+06	1.56555e+06
											2.82023e+06	1.29721e+06	2.21436e+06
											1.49699e+06	3.18692e+06	6.50914e+06
											1.42251e+06	4.74401e+06	653406
											609678	1.06168e+06	1.44632e+07
											2.99098e+06	4.80641e+06	892075
											420308	514417	615494
											493971	3.79813e+06	5.07603e+06
											1.32709e+06	2.77229e+06	316769
											1.00471e+06	6.80483e+06	1.37948e+07
											941263	2.39126e+06	5.87943e+06
											1.15472e+06	1.04315e+06	1.64919e+06
											1.44213e+06	1.23342e+06	4.84415e+06
											597652	1.57214e+06	1.59349e+07
											862128	1.4172e+06	1.95771e+06
											614881	2.43993e+06	1.56591e+07
											333179	3.70612e+06	467310
											2.32953e+06	3.98482e+06	1.39315e+06
											2.28232e+06	1.2627e+07	3.90442e+06
											1.33782e+06	1.51337e+06	1.07761e+06
											177973	2.76442e+06	7.93781e+06
											2.72442e+06	5.06106e+06	885314
											607344	1.02855e+07	1.98178e+06
											253423	6.64919e+06	2.47224e+06
											451209	2.98387e+06	1.42878e+06
											1.46093e+06	2.17794e+07	5.86149e+06
											2.45633e+06	3.01614e+06	2.79912e+06
											4.55582e+06	1.38724e+06	3.82008e+06
											6.27531e+06	1.19603e+06	2.12753e+06
											2.40309e+06	3.33882e+06	1.29339e+06
											1.18595e+06	531209	2.7295e+06
											929904	506535	4.33155e+06
											1.65378e+06	5.42229e+06	2.47224e+06
											995137	8.72153e+06	1.7416e+06
											689798	2.01695e+06	5.88592e+06
											1.06315e+06	3.44711e+06	2.5098e+06
											250395	9.54854e+06	2.77946e+06
											795747	2.01856e+06	2.63019e+06
											1.59823e+06	912739	8.44553e+06
											1.17107e+06	1.01102e+07	1.2696e+07
											1.62982e+06	678782	2.73187e+06
											766264	1.77268e+06	6.96054e+06
											1.1355e+06	7.18972e+06	2.03703e+06
											273918	477124	596753
											728183	6.96865e+06	1.72483e+06
											449782	2.34081e+06	4.74415e+06
											639824	1.18419e+06	5.29347e+06
											1.09762e+06	3.52048e+06	7.22366e+06
											734293	944692	4.11624e+06
											522153	848064	3.11171e+06
											283595	5.48716e+06	3.21241e+06
											632755	1.90314e+06	5.40127e+06
											591680	2.42224e+06	9.05565e+06
											6.53289e+06	4.72068e+06	2.59173e+06
											1.94384e+06	3.79171e+06	3.02965e+06
											189137	1.00125e+06	5.58867e+06
											189137	3.95393e+06	1.20544e+07
											1.28498e+06	1.18084e+07	2.85948e+06
											2.077e+06	2.60756e+06	2.36277e+06
											1.83616e+06	1.76707e+06	7.73699e+06
											1.17251e+06	2.46122e+06	766676
											2.84413e+06	620913	5.30647e+06
											288490	3.92804e+06	409572
											1.10045e+06	1.59888e+06	2.77601e+07
											2.25343e+06	1.40494e+06	6.20309e+06
											1.63049e+06	8.40839e+06	2.71255e+06
											1.57805e+06	6.72608e+06	1.47137e+06
											960807	3.2014e+06	2.99814e+06
											1.18208e+06	707886	3.43941e+06
											2.2661e+06	2.74006e+06	1.89108e+06
											1.12177e+06	2.04759e+06	886586
											2.33229e+06	2.37874e+06	1.5093e+06
											1.86958e+06	2.02716e+06	4.70394e+06
											618073	1.92202e+06	1.87756e+06
											999712	6.8536e+06	1.88244e+07
											729824	4.22462e+06	1.2116e+06
											1.0023e+06	3.95474e+07	3.01569e+06
											630800	3.20616e+06	4.4067e+06
											797017	1.08225e+07	1.34614e+07
											1.04314e+06	1.85152e+06	1.89026e+06
											1.09585e+06	5.29692e+06	5.17698e+06
											564943	1.55652e+06	1.33333e+06
											358423	6.0962e+06	3.27009e+06
											1.0839e+06	2.55518e+06	6.19968e+06
											2.41071e+06	4.03545e+06	3.10333e+06
											847195	808056	4.04565e+06
											399554	1.51885e+06	1.25584e+06
											182491	3.19149e+06	5.1326e+06
											219449	1.07236e+06	1.086e+06
											709787	1.52305e+06	1.55483e+06
											4.12283e+06	2.151e+06	1.3726e+06
											3.13436e+06	3.86462e+06	3.29825e+06
											530020	1.42558e+07	2.87336e+06
											400339	3.00875e+06	5.13793e+06
											191876	1.26083e+06	1.7157e+06
											2.03777e+06	1.20734e+06	1.2638e+06
											2.95492e+06	4.58668e+06	1.29096e+06
											199426	5.59795e+06	844890
											1.26216e+06	5.59795e+06	2.83301e+06
											1.36742e+06	1.00635e+06	397648
											1.29448e+06	1.05549e+06	685854
											958208	2.44435e+06	2.09164e+06
											1.93827e+06	6.24399e+06	1.8507e+06
											1.24201e+06	1.25347e+07	2.98954e+06
											423069	463790	2.48084e+06
											996530	5.37258e+06	1.62823e+06
											1.00598e+06	3.85621e+06	754268
											266890	5.52087e+06	2.99466e+07
											345036	5.44869e+06	301497
											1.48539e+06	852290	2.94339e+06
											3.61743e+06	1.64138e+06	4.2253e+06
											421832	2.62841e+06	735370
											1.04193e+06	3.49353e+06	1.57696e+06
											1.29441e+06	3.8954e+06	528097
											1.20626e+06	1.72239e+07	7.19751e+06
											277379	2.32633e+06	4.99806e+06
											1.89238e+06	6.60169e+06	1.38241e+06
											297936	1.28691e+06	2.19985e+06
											172993	2.42453e+07	2.23675e+06
											5.43983e+06	726436	1.92612e+06
											2.31656e+06	2.58047e+06	2.22425e+07
											1.08569e+07	1.51437e+06	1.01965e+06
											1.50432e+06	3.62796e+06	1.16033e+06
											945194	579659	569699
											4.38765e+06	601696	5.07848e+06
											4.38765e+06	712255	1.33467e+06
											3.47902e+06	643680	3.20778e+06
											1.57325e+06	5.43118e+06	1.11382e+06
											5.47842e+06	8.92647e+06	530768
											2.95395e+06	2.51232e+06	1.52582e+06
											1.19635e+06	6.53802e+06	1.31455e+06
											3.1249e+06	4.24663e+06	2.18079e+06
											3.64444e+06	9.72963e+06	8.21342e+06
											2.03207e+06	836171	1.64033e+06
											7.85229e+06	2.00963e+06	3.15942e+06
											1.97124e+06	2.06034e+06	677128
											2.68147e+06	445558	841048
											1.63153e+06	1.50184e+06	5.06518e+06
											2.17195e+06	1.16378e+06	9.70407e+06
											981530	2.21368e+06	4.01721e+06
											3.6597e+06	490053	3.40114e+06
											2.47099e+07	556956	1.70783e+06
											1.71446e+06	1.84064e+06	616159
											1.67864e+06	1.86545e+06	6.77154e+06
											1.0675e+06	4.2314e+06	3.06488e+06
											3.14946e+06	2.61267e+06	583131
											596681	3.29334e+06	601483
											1.12364e+06	4.34654e+06	2.29396e+06
											1.1726e+06	1.01094e+06	1.54658e+07
											3.81474e+06	4.43403e+06	2.39788e+06
											8.11513e+06	1.78206e+06	641251
											1.20272e+06	373563	4.04648e+06
											4.83976e+06	2.34273e+06	1.57405e+07
											4.11373e+06	3.83843e+06	3.97848e+06
											3.69498e+06	1.39297e+06	5.69546e+06
											1.61017e+07	1.3866e+06	2.27091e+06
											827759	3.04313e+06	1.79758e+06
											1.02695e+07	1.41899e+06	1.45037e+06
											1.55735e+06	1.41899e+06	5.58214e+06
											4.18122e+06	1.44662e+06	1.70314e+06
											800456	3.26208e+06	3.50781e+06
											1.70287e+06	1.12165e+06	843282
											1.57958e+06	4.35083e+06	1.49953e+06
											240532	1.38617e+06	1.90263e+06
											2.30715e+06	4.46468e+06	6.02706e+06
											6.79658e+06	3.97721e+06	847771
											1.99954e+06	1.86371e+06	1.4317e+06
											2.07299e+06	1.44662e+06	360083
											1.15287e+06	2.76357e+06	1.85973e+06
											1.97048e+06	6.43196e+06	557425
											2.60733e+06	1.6813e+06	6.95034e+06
											848596	7.0021e+06	352094
											4.694e+06	5.3735e+06	1.03993e+06
											928841	1.03852e+07	1.06126e+06
											1.49182e+06	2.72388e+06	391053
											1.12354e+06	4.04056e+06	351565
											1.5484e+06	1.13588e+06	1.34713e+06
											1.84013e+07	3.13099e+06	1.01006e+06
											2.32558e+06	1.17781e+06	2.59101e+06
											1.68697e+06	1.44315e+06	1.04675e+06
											702646	1.63232e+06	267197
											1.95676e+06	3.78293e+06	700985
											1.58915e+06	3.73909e+06	722716
											461536	1.443e+06	1.64356e+06
											4.22253e+06	1.46113e+06	851449
											2.07165e+06	7.17894e+06	1.92577e+06
											1.63791e+06	4.02337e+06	1.46918e+06
											5.08654e+06	4.73843e+06	1.07812e+06
											1.2052e+06	1.54015e+06	542994
											5.63104e+06	2.21265e+06	945746
											1.32863e+06	646949	759697
											839493	3.50475e+06	565633
											1.54599e+06	4.36986e+06	494232
											5.04154e+06	1.11433e+06	2.3548e+06
											3.64248e+06	4.02279e+06	341055
											6.67409e+06	8.62452e+06	144153
											2.90478e+06	687867	1.16274e+06
											808615	4.56768e+06	620346
											2.13929e+06	2.97771e+06	1.42729e+06
											1.98212e+06	1.30639e+06	695733
											3.73749e+06	3.03876e+06	887863
											2.36032e+06	944185	971397
											869815	1.57063e+06	1.22571e+06
											1.3227e+06	4.55556e+06	440697
											3.93881e+06	1.15717e+06	648065
											303255	1.07034e+06	2.23266e+06
											1.74435e+06	2.44824e+06	256929
											866827	1.95888e+06	103833
											1.39445e+06	4.47189e+06	1.13752e+06
											2.82747e+06	4.8895e+06	547734
											1.699e+06	3.8083e+06	5.81244e+06
											1.09354e+06	2.91989e+06	532093
											1.74426e+06	214099	483366
											6.14624e+06	1.69296e+06	393948
											1.97792e+06	7.98804e+06	1.80578e+06
											864158	2.06946e+06	3.55515e+06
											1.0841e+06	827178	2.37131e+06
											846523	2.10609e+06	803403
											2.87903e+06	2.88125e+06	423060
											2.20847e+07	1.71349e+06	303537
											7.01035e+06	1.43608e+06	3.20438e+06
											1.34438e+06	1.84641e+06	1.43142e+06
											4.6272e+06	2.03642e+06	847366
											2.46867e+06	1.63165e+06	928922
											1.27154e+06	1.4592e+06	1.44395e+06
											829550	3.53688e+06	288613
											4.24149e+06	3.53688e+06	432263
											2.05213e+06	1.19696e+06	3.74053e+06
											1.23271e+06	2.63707e+06	1.12467e+06
											1.44627e+06	2.97081e+06	686951
											7.02568e+06	236563	1.39275e+06
											3.40455e+06	1.51026e+07	441076
											2.16893e+06	1.48655e+06	441076
											6.49911e+06	8.78422e+06	1.23975e+06
											445245	1.48857e+06	904208
											1.87525e+06	4.20363e+06	1.53101e+06
											2.18274e+06	218844	325387
											1.29151e+06	3.19638e+06	1.12853e+06
											7.69392e+06	708275	589113
											4.9806e+06	3.06939e+06	437298
											1.44932e+06	3.401e+06	407232
											279988	1.29755e+06	3.41862e+06
											1.63305e+06	1.97541e+07	526016
											1.11139e+06	4.13491e+06	271941
											2.39223e+06	383002	405343
											4.41351e+06	7.29513e+06	470964
											1.91279e+06	787095	1.74454e+06
											4.3748e+06	6.99173e+06	1.64636e+06
											5.74181e+06	7.80426e+06	1.67641e+06
											1.59661e+06	5.39107e+06	1.37359e+06
											3.12008e+06	1.32083e+06	1.41435e+06
											2.12979e+06	806578	1.28594e+06
											1.19402e+07	316662	1.15345e+06
											3.93677e+06	541021	2.1082e+06
											2.74856e+06	674091	1.1774e+06
											1.52681e+06	2.45332e+06	1.27366e+06
											886592	8.479e+06	3.00635e+06
											2.09641e+06	3.37332e+06	177601
											5.44346e+06	2.10832e+06	1.20503e+06
											1.40574e+07	223119	2.01522e+06
											5.67174e+06	6.79772e+06	2.52125e+06
											3.55009e+06	3.5279e+06	301888
											1.85969e+06	6.19088e+06	1.16689e+06
											1.94601e+06	2.83039e+07	883743
											2.23279e+06	508368	615376
											4.11263e+06	2.40606e+06	1.39086e+06
											1.78477e+06	5.97956e+06	407295
											1.45902e+06	512689	478519
											2.60651e+07	2.37347e+06	1.03448e+06
											850888	1.10364e+06	306215
											2.01792e+06	202549	350277
											1.39497e+06	4.68882e+06	259829
											1.82146e+06	4.74972e+06	350277
											3.70254e+06	594499	903540
											1.67086e+06	2.27153e+06	1.90232e+06
											1.71867e+06	1.84794e+06	897577
											1.9075e+06	6.13757e+06	682401
											859610	1.79362e+06	402656
											2.12518e+06	1.12424e+06	1.53976e+06
											7.82001e+06	5.34012e+06	6.18819e+06
											5.92775e+06	8.13379e+06	873814
											5.13352e+06	9.54732e+06	1.43082e+06
											2.477e+07	1.29397e+06	1.00357e+06
											2.90832e+06	506444	460103
											1.91604e+06	1.12573e+07	4.22891e+06
											2.247e+06	261450	1.22263e+06
											481073	131651	927388
											8.9814e+06	6.21216e+06	1.0834e+06
											731588	9.65384e+06	241501
											4.6144e+06	8.69411e+06	526594
											929717	1.02429e+07	591057
											1.47269e+06	3.59153e+06	381908
											1.89244e+06	363972	381908
											2.9296e+06	5.54596e+06	1.44721e+06
											1.75731e+06	1.63815e+07	1.47166e+06
											3.06607e+06	1.72474e+06	973328
											2.49733e+06	1.36827e+07	2.53541e+06
											2.14938e+06	3.75802e+06	350229
											5.78062e+06	4.68825e+06	441585
											5.34558e+06	509510	469743
											887537	2.45129e+06	905098
											2.19705e+06	3.00131e+06	1.54335e+06
											4.17944e+06	530024	392372
											804932	4.36471e+06	1.13039e+06
											6.66135e+06	5.79342e+07	1.48517e+06
											2.05814e+06	6.34875e+06	1.65503e+06
											7.02034e+06	965219	415392
											2.8117e+06	671006	1.25089e+06
											1.35922e+06	652719	655746
											336582	1.064e+07	358630
											1.16861e+06	3.9482e+07	1.28797e+06
											3.29915e+06	1.41778e+08	1.11311e+06
											5.52595e+06	1.78864e+07	603119
											2.24812e+06	281524	472761
											2.26677e+06	533166	406566
											3.44554e+06	1.12761e+06	2.10889e+06
											3.58565e+06	2.09133e+07	1.00241e+06
											631411	1.05504e+07	522452
											3.30952e+06	5.2965e+06	5.57442e+06
											1.28842e+06	1.969e+07	3.25072e+06
											3.77884e+06	4.44693e+06	289745
											1.46867e+06	8.39077e+06	1.14517e+06
											2.2595e+06	9.26911e+06	885891
											3.88407e+06	1.3786e+06	1.42189e+06
											4.08406e+06	9.62595e+06	1.53334e+06
											1.20971e+06	1.19709e+06	839618
											1.13866e+06	7.86988e+06	1.34072e+06
											4.55212e+06	5.80879e+06	385243
											4.55212e+06	768083	1.07211e+06
											8.15181e+06	1.7699e+07	788170
											3.01446e+06	3.61493e+06	858557
											841078	8.81236e+06	787089
											8.03878e+06	731992	581505
											2.54869e+06	1.09992e+06	453965
											3.85505e+06	7.97252e+06	1.8738e+06
											3.34504e+06	556271	1.37914e+06
											1.85778e+06	1.09605e+07	1.68362e+06
											7.9566e+06	1.22312e+06	1.12214e+06
											5.07275e+06	2.08602e+06	3.48013e+06
											3.42454e+06	3.09083e+06	684754
											1.9652e+07	1.27814e+06	740702
											1.82845e+06	456671	1.84988e+06
											1.94794e+06	543763	881645
											2.2119e+06	1.34791e+06	684327
											4.49186e+06	502785	1.06742e+06
											1.13883e+07	1.42659e+06	913246
											562116	3.14461e+06	243258
											2.67226e+06	696559	1.22451e+06
											1.30615e+06	732653	730918
											1.49231e+06	1.06861e+07	851945
											812128	3.87549e+06	1.40483e+06
											1.04068e+06	1.10882e+07	6.87642e+06
											1.74025e+06	3.75699e+06	896473
											2.58451e+06	7.20639e+06	481230
											265828	3.72037e+06	1.37366e+06
											242430	632625	530219
											507458	5.71293e+06	187944
											3.56099e+06	1.4989e+06	787218
											3.71697e+06	608070	282797
											943608	6.44458e+07	883357
											1.73846e+06	971845	1.12241e+06
											1.88804e+06	1.38526e+07	704335
											352495	2.7614e+06	2.38351e+06
											890517	1.96075e+06	964048
											1.51699e+06	258975	228482
											2.35348e+06	4.30018e+06	381407
											3.94283e+06	1.59166e+06	607660
											1.68362e+06	131453	275822
											3.27338e+06	6.73874e+06	1.40204e+06
											530826	2.84587e+06	1.33714e+06
											2.49982e+06	3.41667e+06	329062
											1.92613e+06	1.23486e+06	1.09705e+06
											511847	6.63645e+06	4.72984e+06
											1.75513e+06	2.1168e+06	2.57435e+06
											3.98905e+06	734052	1.2136e+06
											2.91112e+06	4.09498e+06	479610
											2.02073e+06	1.31613e+06	777252
											712135	1.02355e+07	1.49008e+06
											1.12144e+06	8.20348e+06	819333
											752171	1.70179e+06	892368
											4.37418e+06	1.33642e+07	768942
											4.96297e+06	280749	521541
											390712	3.25186e+07	2.08791e+06
											2.23045e+06	1.70179e+06	911837
											6.49298e+06	2.63404e+06	1.75893e+06
											588606	2.08407e+07	1.01832e+06
											1.60121e+06	1.34693e+06	981686
											1.60121e+06	3.70945e+06	371246
											3.75571e+06	7.651e+06	2.05259e+06
											890410	280749	729600
											4.26108e+07	7.15e+06	1.14434e+06
											4.08766e+06	4.37542e+06	1.0579e+06
											1.35671e+06	1.58126e+07	371927
											2.13199e+06	2.48877e+06	1.09373e+06
											3.21195e+06	4.21184e+06	558393
											735745	454796	523545
											6.27744e+06	7.43438e+06	331036
											5.85183e+06	7.23358e+06	3.56041e+06
											1.8901e+06	2.56025e+06	3.29135e+06
											1.65086e+06	6.79631e+06	7.55041e+06
											2.21092e+06	3.80173e+07	3.56735e+06
											1.38526e+06	3.45842e+06	1.69336e+06
											1.08983e+06	1.86161e+06	5.22298e+06
											1.71479e+06	2.32608e+06	4.48498e+06
											492757	1.1415e+08	3.29637e+06
											1.69959e+06	3.71037e+06	860143
											1.381e+06	331808	4.70071e+06
											919727	4.60581e+06	8.39228e+06
											665653	3.59498e+06	1.03587e+06
											846524	2.85057e+06	475519
											254907	5.02774e+06	2.27023e+06
											562739	1.1948e+07	1.97401e+06
											3.67269e+06	1.05163e+06	5.71983e+06
											802481	2.57853e+06	6.03717e+06
											1.89725e+06	6.06107e+06	940892
											2.14009e+06	2.17673e+06	934191
											1.48348e+06	6.76605e+06	1.69584e+06
											1.9345e+06	4.57528e+06	1.96744e+06
											3.01571e+06	837388	1.96045e+06
											819527	3.64351e+06	3.05014e+06
											1.28052e+06	5.99939e+06	7.84154e+06
											795201	1.04273e+06	1.95789e+06
											521523	3.47297e+06	5.26593e+06
											663509	5.14796e+06	202776
											1.59093e+06	2.51239e+07	715583
											1.43036e+06	3.26378e+06	1.74931e+06
											1.08241e+06	5.0108e+06	4.81978e+06
											145154	2.61978e+06	7.22822e+06
											1.34681e+06	838512	570748
											1.83028e+06	5.39264e+06	1.86708e+06
											3.54727e+06	1.21233e+07	6.51471e+06
											826035	9.07934e+06	899123
											505160	7.16184e+06	5.79702e+06
											2.05789e+06	7.73842e+06	1.47767e+06
											1.41936e+06	1.386e+06	4.11196e+06
											2.17539e+06	1.05456e+07	3.88275e+06
											2.3741e+06	8.79518e+06	377778
											408665	7.30422e+06	1.36915e+06
											485794	5.20988e+06	5.44808e+06
											645383	2.08567e+06	735637
											1.22086e+06	1.55977e+06	1.36755e+06
											1.31699e+06	1.23805e+06	2.62558e+06
											447907	1.98318e+06	4.65562e+06
											1.32553e+06	1.11881e+06	2.64433e+06
											574658	4.45168e+06	931072
											3.54173e+06	3.093e+06	1.70861e+06
											1.44303e+06	2.09623e+06	5.32692e+06
											1.33776e+07	7.43705e+06	3.28868e+06
											3.2983e+06	2.45937e+06	3.88661e+06
											1.50676e+06	7.59636e+06	1.25228e+06
											6.22582e+06	1.75556e+07	1.70244e+06
											556595	3.81009e+06	6.934e+06
											1.09292e+06	237238	4.0664e+06
											1.72903e+06	5.84535e+06	480463
											3.30819e+06	3.19517e+06	2.27321e+07
											729891	1.13327e+06	5.0488e+06
											1.4617e+06	6.29822e+06	5.17984e+06
											1.16513e+06	6.08916e+06	145826
											2.28277e+06	2.05738e+07	795544
											1.4943e+07	2.19649e+06	2.11454e+06
											861814	1.77553e+06	9.21229e+06
											2.29801e+06	6.09407e+06	1.03612e+07
											607580	3.37711e+06	695670
											469796	1.22892e+06	1.05839e+06
											329756	970419	2.08321e+06
											1.96461e+06	1.86832e+06	3.57245e+06
											1.50039e+06	1.72237e+06	2.6328e+06
											152639	912904	687138
											1.40778e+06	889989	8.80984e+06
											1.5586e+06	1.04359e+06	6.92307e+06
											910927	4.64465e+06	2.27482e+06
											1.38325e+06	5.6238e+06	3.75284e+06
											1.74728e+06	5.34887e+06	5.42017e+06
											334405	3.4388e+06	8.73429e+06
											672073	1.64564e+06	3.78815e+06
											1.43967e+06	2.50434e+06	1.27389e+06
											2.30625e+06	6.33305e+06	3.28806e+06
											559181	6.25112e+06	3.93754e+06
											1.16558e+06	2.86286e+06	6.8257e+06
											1.93453e+07	5.67504e+06	989398
											4.77795e+06	240126	4.28587e+06
											1.84812e+06	4.35453e+06	6.52262e+06
											1.30996e+06	1.7984e+06	5.57968e+06
											1.89965e+06	5.27543e+06	3.26775e+06
											1.36249e+07	4.81732e+07	1.38697e+06
											4.0192e+06	7.9843e+06	977811
											1.38174e+06	3.29826e+06	5.99682e+06
											791337	576640	4.70842e+06
											1.41785e+06	509312	2.10644e+06
											706021	2.68852e+06	3.59441e+07
											1.81592e+06	3.17136e+06	1.80101e+06
											2.6989e+06	1.21171e+06	1.02843e+06
											1.63317e+06	3.90444e+06	1.71346e+07
											1.63317e+06	1.57828e+06	2.05745e+07
											8.7652e+06	1.57828e+06	4.80084e+06
											1.00055e+06	678634	2.20422e+06
											1.63344e+06	6.3106e+06	447449
											2.14121e+06	7.02995e+06	5.02944e+06
											2.72674e+06	606342	1.7883e+06
											1.17145e+06	199052	1.36677e+06
											1.9087e+06	589346	2.02582e+06
											2.33452e+06	3.48526e+06	7.01275e+06
											3.42167e+06	2.16819e+07	407929
											5.94266e+06	1.28257e+06	2.18502e+06
											1.3451e+06	8.29888e+06	1.63096e+06
											3.40797e+06	2.0845e+06	6.60587e+06
											2.30071e+06	1.20127e+07	2.25487e+06
											3.27797e+06	6.08158e+06	2.11906e+06
											2.24406e+07	4.50233e+06	4.19977e+06
											3.53494e+06	443830	1.02454e+06
											949060	1.10162e+06	1.68835e+06
											1.24966e+06	3.54587e+06	4.52503e+06
											1.95286e+06	2.99547e+06	2.86567e+06
											644986	3.4927e+06	1.52644e+07
											7.35396e+06	3.0203e+06	3.07331e+06
											459546	5.65901e+06	612143
											2.44846e+06	3.7382e+06	6.6309e+06
											495688	3.01334e+06	1.33971e+06
											619786	4.43959e+06	2.92296e+06
											1.67588e+06	3.0262e+06	1.15904e+06
											2.39916e+06	792862	8.28165e+06
											763310	5.23735e+06	1.49472e+06
											844702	2.05408e+06	5.60382e+06
											1.89492e+06	2.94091e+06	3.15059e+06
											5.7367e+06	2.64923e+06	1.85611e+06
											856746	1.3255e+06	2.79931e+06
											3.60483e+06	1.17283e+07	3.16073e+06
											1.80722e+06	1.31527e+07	2.16951e+06
											3.70461e+06	4.66952e+06	1.99775e+06
											1.09855e+06	324012	4.02475e+06
											658100	2.78919e+06	2.67647e+06
											1.64448e+06	8.23286e+06	1.17244e+06
											6.35512e+06	7.30202e+06	5.50608e+06
											735041	3.16818e+06	2.11136e+06
											4.6466e+06	204120	1.43117e+06
											9.05397e+06	842995	4.56233e+06
											2.17792e+06	7.79164e+06	1.5634e+07
											1.90809e+07	1.9035e+06	3.3935e+06
											1.18033e+06	1.25395e+06	9.2698e+06
											1.68161e+06	2.26137e+06	1.59507e+06
											1.68161e+06	3.16555e+06	3.14936e+06
											1.99028e+06	1.50904e+07	1.28833e+07
											2.47713e+06	1.3261e+07	4.22389e+06
											689980	1.81673e+07	6.05105e+06
											587391	1.89952e+06	3.44365e+06
											587391	5.02588e+06	1.06405e+06
											1.39287e+06	3.81517e+06	1.83445e+06
											2.12622e+07	8.17876e+06	2.42626e+06
											541092	2.17303e+07	3.65072e+06
											3.00903e+06	6.81783e+06	1.24817e+06
											503474	1.52246e+06	1.76931e+06
											785684	6.53255e+06	2.93309e+06
											3.37301e+06	4.21688e+06	8.48043e+06
											1.25129e+06	8.04577e+06	5.83817e+06
											1.21085e+06	1.01865e+06	2.51396e+07
											1.51481e+06	4.1682e+06	454265
											247894	2.49064e+06	9.24115e+06
											4.48813e+06	1.3037e+06	3.49713e+06
											715343	6.12278e+06	4.75322e+06
											4.75668e+06	581152	2.3107e+06
											2.17173e+06	9.32716e+06	3.58224e+06
											827454	1.12618e+07	2.52534e+06
											964353	7.42955e+06	1.2005e+07
											617892	2.98581e+06	2.06356e+06
											617892	9.10531e+06	5.08863e+06
											4.17407e+06	2.44728e+06	1.60337e+06
											1.89862e+06	6.4489e+06	1.24817e+06
											1.87534e+06	828227	1.35213e+06
											1.2342e+06	2.43451e+06	3.11918e+06
											6.50048e+07	2.2492e+06	2.90473e+06
											242636	7.72687e+07	2.1063e+06
											1.17293e+07	3.09374e+06	1.14673e+06
											4.01284e+06	3.65385e+07	1.91763e+06
											2.9868e+06	1.88255e+06	371106
											8.75296e+06	5.13925e+07	2.52683e+06
											6.22567e+06	4.39214e+06	1.3856e+06
											1.08056e+07	6.40726e+06	1.31884e+06
											1.16241e+07	1.98567e+06	2.45369e+06
											2.15489e+06	2.94091e+06	2.41917e+06
											6.77027e+06	993271	546678
											620297	2.25154e+06	1.73588e+06
											2.42045e+06	1.33581e+06	2.07983e+07
											3.57689e+06	1.04929e+07	408556
											1.32166e+06	242282	1.11273e+06
											4.7055e+06	8.521e+06	264995
											4.5909e+06	8.25535e+06	1.72293e+06
											2.52525e+06	6.48268e+06	1.94707e+06
											6.89396e+06	1.11335e+06	2.05633e+06
											645196	4.14991e+06	2.17977e+06
											2.05239e+06	4.81143e+06	7.69176e+06
											7.21645e+06	6.20529e+06	1.07712e+06
											4.84364e+06	7.75948e+06	274917
											969574	763004	298113
											1.08093e+07	8.04077e+06	1.12134e+06
											4.52597e+06	327069	1.34484e+06
											4.52597e+06	4.95224e+06	890145
											300480	6.35714e+06	1.032e+06
											667029	265340	326403
											2.47031e+06	262128	2.63689e+06
											3.50452e+06	2.94091e+06	1.77034e+06
											1.5023e+06	1.3163e+06	4.28549e+06
											3.79235e+06	9.17515e+06	207357
											4.6267e+06	121705	5.17601e+06
											1.42466e+06	6.8816e+06	3.28153e+06
											1.78769e+07	5.53269e+06	2.40243e+06
											5.77376e+06	2.1055e+07	7.13033e+06
											2.98176e+06	7.01527e+06	403626
											4.6754e+06	1.36485e+06	1.09315e+07
											468784	1.27782e+06	2.28693e+06
											1.9799e+06	3.91665e+06	948753
											6.98853e+06	1.03373e+06	824461
											8.53796e+06	7.81049e+06	8.43485e+06
											1.24162e+07	2.11678e+07	2.68108e+06
											1.53468e+06	1.79941e+06	2.62078e+06
											489817	2.78989e+06	2.90435e+06
											219528	1.05556e+06	1.22851e+06
											5.72905e+06	1.34737e+07	3.13841e+06
											1.49225e+07	1.39051e+07	1.08541e+06
											2.53361e+06	1.32028e+07	409793
											5.12772e+06	6.42151e+06	2.73856e+06
											6.2125e+06	4.19365e+06	2.28327e+06
											1.02228e+06	847448	610169
											548112	2.65571e+06	2.81279e+07
											1.61375e+06	6.28243e+06	1.62318e+07
											4.33223e+06	2.14465e+06	4.1677e+06
											231953	2.34333e+06	3.42375e+06
											1.11315e+06	2.06e+07	4.48903e+06
											1.06089e+06	7.60117e+06	1.00909e+06
											3.01889e+06	2.12612e+06	5.08393e+06
											3.04573e+06	5.30605e+06	1.74624e+06
											1.73059e+06	3.43729e+06	1.38309e+06
											1.69679e+06	668616	848088
											2.33969e+06	1.58672e+06	820373
											2.33969e+06	7.49175e+06	277723
											1.36888e+06	6.69583e+06	1.65171e+06
											904345	4.64333e+06	473479
											9.39799e+06	2.49176e+06	493891
											1.55671e+06	314990	255061
											3.26943e+06	4.75992e+06	685667
											1.02689e+07	398573	183595
											1.26608e+06	1.99249e+07	261069
											6.1997e+06	1.08623e+07	773908
											2.43083e+06	2.09224e+07	1.31606e+06
											3.69256e+06	1.13945e+07	549117
											750158	1.63768e+07	4.18681e+06
											1.1764e+06	9.08339e+06	3.71735e+06
											5.70247e+06	9.99391e+06	532241
											1.04838e+07	3.98771e+06	403794
											1.48574e+06	1.22813e+06	542660
											3.33913e+06	4.43018e+06	603406
											4.31092e+06	607319	1.43426e+06
											2.09771e+06	5.3805e+06	1.49402e+06
											3.31996e+06	5.66209e+06	960282
											897777	2.95775e+06	824960
											3.02087e+06	1.37923e+07	3.7978e+06
											666323	971292	4.08617e+06
											3.65578e+06	4.1318e+06	243155
											1.76267e+06	5.7212e+06	1.23764e+06
											262434	935295	1.88934e+06
											2.10257e+06	3.50078e+06	605312
											2.15674e+06	5.69535e+06	591752
											473454	4.78671e+06	641869
											5.08862e+06	1.56631e+06	1.52823e+06
											2.15133e+06	3.6932e+06	891832
											1.38055e+06	192081	2.0759e+06
											2.23667e+06	5.35178e+06	1.16742e+06
											2.92747e+06	4.30569e+06	3.60932e+06
											1.2717e+06	2.21632e+06	498566
											539036	3.87123e+06	1.0568e+07
											1.88866e+06	718499	2.87769e+06
											907313	1.79416e+06	3.11687e+06
											841151	720284	876805
											425154	4.55112e+06	5.8546e+06
											3.83219e+06	906967	2.06906e+06
											5.31968e+06	440623	987085
											714942	1.73511e+06	779094
											1.16812e+06	1.63532e+06	2.69636e+06
											1.26175e+06	2.45131e+06	6.89572e+06
											3.19758e+06	2.21528e+06	2.89833e+07
											2.84934e+06	1.15461e+06	1.51133e+06
											1.76608e+06	8.18546e+06	1.22653e+06
											4.77892e+06	1.11273e+06	1.0934e+06
											1.23757e+06	9.99938e+06	834015
											2.05241e+06	6.49308e+07	1.61207e+06
											4.81187e+06	2.97485e+06	949980
											4.86199e+06	1.73661e+06	2.48294e+06
											539086	4.62599e+06	645037
											3.24842e+06	1.90853e+06	3.27592e+06
											2.4353e+06	2.42129e+06	2.60145e+06
											909521	8.54323e+06	2.89459e+06
											1.16301e+07	1.5296e+07	5.49365e+06
											1.42189e+06	3.95127e+06	1.85321e+06
											818812	5.34024e+06	5.29039e+06
											2.7438e+06	4.79182e+06	979817
											5.86142e+06	2.89043e+06	311969
											1.74492e+06	2.88397e+06	7.80807e+06
											5.4032e+06	7.58117e+06	2.95801e+06
											2.2493e+06	3.85547e+06	4.74895e+06
											7.80587e+06	8.05114e+06	1.13652e+06
											140606	2.67006e+06	845627
											4.9412e+06	1.49986e+06	727845
											908838	8.80843e+06	3.76795e+06
											257491	7.96223e+06	1.24956e+06
											2.22069e+06	7.53294e+06	8.12053e+06
											652956	1.59795e+06	5.51107e+06
											3.19022e+06	4.82587e+06	363043
											2.3609e+06	1.27247e+07	1.01322e+06
											1.66294e+06	9.77469e+06	617043
											4.24386e+06	7.03238e+06	5.96829e+07
											1.05105e+07	3.82436e+06	1.56839e+06
											6.2939e+06	4.34692e+06	8.37003e+06
											308206	3.34888e+06	311174
											1.96982e+06	1.68231e+06	1.44423e+06
											1.60993e+06	4.91542e+06	3.2848e+06
											2.16236e+06	800894	1.17187e+06
											1.07528e+07	7.76507e+06	4.14881e+06
											1.05447e+06	4.42184e+06	1.40125e+06
											4.22917e+06	1.91111e+06	1.2633e+06
											772037	7.34325e+06	2.46686e+07
											696913	9.25274e+06	6.49958e+07
											8.33552e+06	1.03547e+07	4.96867e+06
											2.6205e+06	1.79574e+06	5.05338e+06
											3.11115e+06	1.38682e+06	3.89674e+06
											1.10242e+06	1.50597e+06	8.58085e+06
											1.29885e+06	1.28765e+07	8.1004e+07
											3.78504e+06	3.26738e+06	933550
											2.70622e+06	2.25437e+06	5.07951e+06
											1.25315e+06	3.12718e+06	6.2129e+06
											1.50445e+06	3.15011e+06	1.67991e+06
											1.01509e+06	2.04147e+06	949792
											7.98356e+06	2.59025e+06	1.9073e+07
											1.68229e+06	6.49984e+06	5.51304e+06
											1.794e+06	1.81442e+06	913498
											2.87374e+06	1.7203e+06	1.85482e+07
											2.00365e+06	1.57917e+06	841416
											2.98807e+06	1.50652e+07	3.32136e+06
											1.0608e+06	1.89834e+06	1.34538e+06
											3.38381e+06	2.0426e+06	4.61416e+06
											3.6581e+06	3.15653e+06	195016
											790762	5.66593e+06	1.92421e+06
											8.96188e+06	3.3455e+06	3.75604e+06
											3.43564e+06	6.19573e+06	1.51682e+06
											1.61862e+07	6.63854e+06	240640
											3.93097e+06	2.37264e+07	5.45688e+06
											2.60626e+06	3.36111e+06	315241
											644600	2.83608e+06	821147
											1.36762e+06	1.8398e+06	3.85426e+06
											1.30756e+07	4.29196e+06	4.81115e+06
											827350	3.08935e+06	159553
											1.31438e+06	2.15109e+07	2.36355e+06
											6.07672e+06	6.92244e+06	8.34882e+06
											1.00242e+07	8.46431e+06	7.37146e+06
											5.96114e+06	7.18861e+06	2.3535e+06
											4.06475e+06	1.04672e+07	2.72989e+06
											1.6213e+06	5.29441e+06	267093
											683373	7.96009e+06	172064
											3.23016e+06	1.11213e+07	6.03717e+06
											1.97606e+06	3.02695e+06	1.04695e+06
											419518	8.23179e+06	639111
											7.91093e+06	9.99687e+06	1.63009e+06
											1.08243e+06	2.96418e+06	8.80174e+06
											1.16489e+06	5.13067e+06	5.4084e+06
											1.49691e+06	1.00912e+07	1.22936e+06
											1.53096e+06	1.11533e+07	1.90763e+06
											1.41822e+06	1.72369e+07	7.13251e+06
											1.88181e+06	4.25578e+06	7.98212e+06
											542332	6.23718e+06	2.22396e+06
											9.49873e+06	820641	4.09301e+06
											4.56952e+06	2.22494e+06	1.32023e+06
											5.52235e+06	7.3579e+06	1.2924e+06
											1.79539e+06	4.08333e+06	1.2238e+06
											4.87345e+06	3.13366e+06	849476
											677341	2.53616e+06	2.37063e+06
											7.73813e+06	2.81619e+06	2.66964e+06
											9.81911e+06	337666	2.36999e+06
											2.92971e+06	7.62147e+06	970965
											1.11578e+07	4.35254e+06	2.02665e+06
											202322	2.40112e+06	1.74737e+07
											1.59111e+06	8.11428e+06	785598
											287203	7.6639e+06	363735
											6.45782e+07	299668	548677
											3.89578e+06	980599	5.4389e+06
											820599	2.94714e+06	1.26992e+06
											5.1365e+06	6.39127e+06	3.62384e+06
											3.94343e+06	7.79295e+06	2.85822e+06
											3.95428e+06	1.59828e+07	1.45418e+07
											1.01389e+06	275292	3.94132e+06
											222608	718888	3.8564e+06
											405395	2.21321e+06	1.0993e+06
											5.90884e+06	7.51019e+06	1.26211e+06
											1.7269e+06	3.84457e+06	3.15417e+06
											3.25251e+06	6.08404e+06	425147
											277068	5.82905e+06	4.92977e+06
											3.61217e+06	3.66835e+06	8.23595e+06
											1.26622e+06	6.68422e+06	1.62645e+06
											2.01585e+06	1.34243e+06	99473.1
											4.14275e+06	1.34243e+06	2.95375e+06
											1.72521e+06	2.29005e+07	5.73459e+06
											2.77736e+07	7.7177e+06	1.09669e+06
											7.25278e+06	1.61259e+06	1.8456e+06
											1.2148e+06	5.01191e+06	1.68174e+06
											462660	1.74676e+06	6.58021e+06
											2.8138e+06	2.84244e+06	1.22923e+06
											1.04947e+07	5.57134e+06	99473.1
											2.20212e+06	7.52978e+06	1.93491e+06
											850538	1.28934e+06	4.74714e+07
											4.02794e+06	7.52978e+06	2.20184e+06
											1.02806e+07	1.45774e+06	849235
											1.24701e+07	3.0517e+06	3.58314e+06
											1.91015e+06	6.26992e+06	1.30622e+06
											1.94452e+06	2.5379e+06	763263
											1.78663e+06	1.0096e+07	2.13939e+06
											3.58022e+06	9.30622e+06	2.78916e+06
											2.64279e+06	9.30622e+06	933929
											1.27793e+06	8.06107e+06	1.79649e+07
											781574	1.82545e+07	601581
											4.47692e+06	2.20428e+06	972733
											3.68489e+06	5.44638e+06	776937
											669806	2.63364e+06	347394
											1.74619e+06	1.49652e+07	1.49783e+07
											2.25972e+06	5.4695e+06	3.60064e+06
											3.54807e+06	5.57558e+06	7.84452e+06
											1.21706e+06	5.61122e+06	2.13401e+06
											3.24789e+06	249710	1.9904e+06
											1.90356e+06	6.22933e+06	2.79453e+06
											1.9346e+07	2.94982e+06	181025
											998171	3.6932e+06	2.377e+06
											1.89647e+06	1.01006e+06	6.91093e+06
											2.76762e+06	1.77441e+06	1.7997e+06
											3.76717e+06	6.11486e+06	6.42585e+06
											1.18712e+08	4.80009e+06	9.97068e+06
											735523	7.15924e+06	3.04399e+06
											1.65565e+06	75717.7	4.17689e+06
											6.56913e+06	6.65944e+06	1.06862e+07
											1.7294e+07	1.72687e+06	3.74329e+06
											2.33832e+06	2.67411e+06	2.37332e+06
											9.12795e+06	5.50507e+06	3.81013e+06
											734286	1.66177e+07	1.99332e+06
											3.18191e+06	1.08199e+07	3.16844e+06
											2.10254e+06	8.10406e+06	298721
											3.84932e+06	1.42039e+07	468589
											5.89048e+06	165900	461074
											2.52579e+06	1.9823e+06	2.20784e+06
											1.21675e+07	3.01124e+06	570773
											164235	7.19759e+06	1.81236e+06
											719479	4.13405e+06	2.98281e+06
											2.01423e+06	6.44392e+06	332447
											424418	1.36871e+07	1.60899e+06
											5.24597e+06	142332	599179
											279916	1.21928e+06	2.65835e+06
											1.79789e+06	2.52634e+06	849595
											5.81682e+06	1.69834e+07	299290
											2.39344e+06	1.31792e+06	304319
											1.36428e+06	7.68217e+06	3.18476e+06
											3.59181e+06	1.63028e+07	5.82536e+07
											837608	6.04597e+06	728450
											864455	498289	3.38895e+06
											2.38233e+06	8.71696e+06	439275
											713971	1.00672e+07	1.10977e+06
											1.73945e+06	3.6686e+07	6.98662e+06
											306493	461121	4.09668e+06
											6.04524e+06	1.84606e+07	710421
											5422421	156740	3.72003e+06
											1.63798e+06	4.89893e+06	8.45096e+06
											5.52674e+06	2.72591e+06	851399
											1.04688e+06	8.98542e+06	1.37214e+06
											2.9925e+07	2.86372e+06	312012
											4.94267e+06	7.11103e+06	1.17836e+06
											3.17698e+06	1.40471e+06	778703
											1.99241e+06	8.79195e+06	1.95083e+06
											883538	2.90481e+06	2.13971e+06
											3.64918e+06	8.77704e+06	1.41982e+06
											853390	3.60054e+06	5.20566e+06
											94424.8	975582	753606
											2.25751e+06	8.62579e+06	807142
											189645	3.80782e+06	1.29192e+06
											766657	5.57348e+06	4.65799e+06
											1.91882e+06	2.81381e+06	8.98644e+06
											2.23835e+06	3.28144e+06	2.47626e+06
											4.16549e+06	2.20716e+06	204375
											2.11817e+06	3.3098e+06	5.59375e+06
											2.34127e+06	2.11321e+06	5.59375e+06
											151147	1.97936e+06	343366
											2.43022e+06	528966	1.27591e+06
											1.28013e+06	1.05641e+07	246039
											4.67184e+06	2.62459e+06	804445
											89203.7	6.0561e+06	3.09006e+06
											8.45271e+06	1.06407e+06	2.85565e+06
											3.50586e+06	4.03617e+06	2.14197e+06
											1.27872e+06	5.7857e+06	312125
											2.89092e+06	7.27054e+07	1.24641e+06
											2.02859e+06	8.04137e+06	1.12073e+06
											263857	6.80758e+06	536192
											2.83868e+06	137027	536192
											1.97829e+06	2.47553e+06	2.22274e+06
											2.0024e+06	214764	427602
											364316	1.25023e+06	7.808e+06
											1.86085e+06	7.35547e+06	247492
											1.39036e+07	7.90492e+06	5.50701e+06
											1.02716e+07	1.53488e+06	1.35732e+06
											1.35266e+06	2.06432e+07	633413
											1.16911e+06	2.33258e+06	1.58235e+06
											6.17286e+06	1.83145e+06	2.06199e+06
											1.17831e+06	6.70168e+06	2.36945e+06
											5.95631e+06	3.29744e+06	1.30106e+06
											1.00684e+06	4.46071e+06	1.29676e+06
											9.97504e+06	4.48594e+06	194014
											5.99431e+06	7.86195e+06	1.38905e+06
											1.8041e+06	7.86195e+06	2.7475e+06
											7.60711e+06	2.57342e+06	642916
											3.20675e+06	1.35441e+07	2.01407e+06
											2.0762e+06	1.31732e+06	5.11038e+06
											943912	1.57275e+06	2.67061e+06
											4.04195e+06	336366	1.62304e+06
											2.81214e+06	7.21564e+06	1.2738e+06
											9.39194e+06	1.12022e+07	1.02121e+06
											4.07861e+06	2.12894e+06	3.83056e+06
											954433	3.77955e+06	1.15278e+06
											431657	5.94463e+06	2.14714e+06
											3.33818e+06	5.15237e+06	2.16513e+06
											1.44797e+06	4.90082e+06	5.69308e+06
											283584	3.31171e+06	1.10554e+06
											895041	285931	1.57219e+07
											2.384e+06	5.31349e+06	8.84013e+06
											6.09024e+06	2.08492e+06	2.88849e+06
											3.1565e+06	4.03185e+06	4.28539e+06
											5.22223e+06	8.35991e+06	470807
											1.39401e+06	9.53666e+06	5.31263e+06
											2.26247e+06	2.93961e+06	8.39932e+06
											1.14876e+06	4.43226e+06	4.90894e+06
											2.33104e+06	8.33553e+06	3.14656e+06
											5.90474e+06	1.61024e+06	1.05212e+06
											3.98337e+06	5.436e+07	6.49339e+06
											4.63069e+06	1.01848e+07	1.44604e+08
											1.37978e+06	1.99011e+07	6.07808e+06
											3.3713e+06	8.34375e+06	1.02843e+06
											1.86566e+06	2.96006e+06	1.50537e+07
											5.59807e+06	306574	1.61446e+06
											5.54674e+06	5.13935e+06	1.93646e+06
											1.56904e+06	1.19631e+07	2.91689e+06
											1.22887e+06	1.60123e+06	1.33384e+06
											1.98718e+06	6.4327e+06	546445
											1.55066e+06	1.16975e+06	4.44074e+06
											3.57011e+06	2.70894e+06	1.3269e+06
											876548	3.0742e+06	6.34565e+06
											3.29756e+06	3.65487e+06	5.89213e+06
											4.24776e+06	761515	2.81753e+06
											4.48817e+07	7.86078e+06	8.14714e+06
											5.13632e+06	1.94045e+06	8.9966e+06
											3.91279e+06	2.69302e+06	5.43077e+06
											3.91279e+06	3.52547e+06	1.43795e+07
											3.0504e+06	478331	8.91227e+06
											5.76764e+06	2.68774e+06	2.22651e+06
											3.3327e+06	7.03503e+06	3.07113e+06
											3.28051e+06	1.59006e+06	4.25526e+06
											3.17406e+06	7.11418e+06	2.43769e+06
											1.72608e+07	4.98458e+06	2.29203e+06
											2.37794e+06	2.34537e+06	2.82253e+06
											7.75149e+06	7.40262e+06	5.59142e+07
											732159	1.48943e+06	4.5978e+06
											353313	2.81906e+06	1.95746e+06
											5.1608e+06	3.4472e+06	5.34544e+06
											2.09623e+06	4.78006e+06	2.49039e+06
											2.36566e+06	2.75407e+06	1.83835e+06
											2.77398e+06	4.06877e+06	2.79124e+06
											1.2336e+07	2.91998e+06	9.02045e+06
											4.01228e+06	2.97006e+06	6.29537e+06
											5.6681e+06	1.92514e+06	3.91881e+06
											1.87324e+06	1.83968e+06	3.65625e+06
											1.7507e+07	1.63923e+06	4.28073e+06
											7.54672e+06	2.54142e+07	4.46717e+06
											1.12472e+07	434598	3.05971e+06
											833856	9.95412e+06	2.72103e+06
											2.12708e+06	1.27015e+08	2.71274e+06
											6.19636e+06	3.71876e+06	9.56288e+06
											456141	1.31753e+06	1.13377e+07
											6.83854e+06	3.84172e+06	3.02472e+06
											1.05414e+06	3.89722e+06	2.14778e+06
											8.99463e+06	2.42777e+06	3.91191e+06
											867664	3.49015e+06	1.72348e+07
											2.22079e+06	4.98155e+06	4.28067e+06
											2.32313e+06	1.07348e+07	2.04208e+06
											2.82997e+07	1.34217e+06	2.38953e+06
											2.69953e+07	6.52109e+06	3.98285e+06
											3.44991e+06	6.32248e+06	3.16487e+06
											9.47455e+06	6.52109e+06	3.01265e+06
											1.84512e+06	3.29076e+06	6.11824e+06
											1.83009e+06	2.4564e+06	3.26235e+06
											6.38873e+06	1.36128e+07	3.40473e+06
											4.72021e+06	1.13816e+07	1.56578e+06
											3.9552e+06	2.71516e+07	3.80676e+06
											8.44307e+06	3.8898e+07	234095
											3.42455e+06	3.64418e+06	6.60229e+06
											7.30231e+06	1.18254e+07	5.54755e+06
											1.05475e+07	2.76007e+06	6.58437e+06
											4.0653e+06	1.05954e+07	1.0013e+07
											2.18187e+06	783270	3.57911e+07
											2.05714e+06	3.097e+06	2.08345e+07
											2.12005e+06	1.36563e+07	5.18659e+06
											2.12005e+06	2.60003e+06	3.12459e+07
											441260	3.17595e+06	2.50492e+06
											1.06468e+06	5.11458e+06	2.52644e+06
											2.89456e+06	2.6359e+06	2.51597e+06
											2.62016e+06	4.60088e+07	7.41785e+06
											1.05738e+06	5.05544e+06	1.43348e+06
											2.92395e+06	1.71703e+07	2.72749e+06
											3.9297e+06	2.78974e+06	2.91263e+06
											1.25547e+06	438291	8.55288e+06
											5.80222e+06	3.54333e+06	3.16003e+06
											1.00909e+06	2.82948e+06	3.16204e+06
											1.04042e+06	5.98381e+06	3.39719e+06
											695549	1.26368e+07	1.44983e+06
											1.58619e+06	5.98788e+06	1.76041e+06
											1.17754e+07	1.52615e+06	3.43068e+06
											172364	3.1675e+06	1.31249e+06
											5.04653e+06	1.76649e+06	3.83188e+06
											2.48435e+06	1.19162e+07	1.09517e+07
											1.94986e+07	6.83711e+06	4.62888e+06
											2.06123e+06	3.03408e+07	1.79607e+06
											2.5309e+06	3.68192e+06	1.13248e+06
											1.32277e+06	3.68192e+06	1.48587e+07
											3.765e+06	324549	4.76621e+07
											2.81328e+06	5.43776e+06	4.52819e+06
											3.05477e+06	3.96764e+06	3.66884e+06
											338729	2.18877e+06	1.17908e+07
											7.23669e+06	6.83711e+06	2.70482e+06
											382892	6.06493e+06	6.79265e+06
											2.48664e+06	489975	2.29806e+06
											7.6253e+06	6.06493e+06	1.77715e+07
											745580	1.51386e+07	4.59585e+06
											351334	4.54561e+06	4.70515e+06
											6.32436e+06	569557	4.21088e+06
											1.55728e+06	351211	3.44135e+06
											7.42757e+06	3.02398e+06	1.66891e+06
											1.26858e+06	5.73045e+06	2.64386e+06
											9.21699e+06	8.82475e+06	573491
											2.72621e+06	7.31601e+06	1.37017e+07
											4.81945e+06	4.37143e+06	5.72405e+06
											777323	6.16331e+06	1.76813e+07
											620063	1.13831e+07	6.65653e+06
											172364	1.88777e+06	1.31776e+06
											162863	632600	4.6643e+06
											517420	1.06526e+06	2.65718e+06
											121473	5.96754e+06	6.43211e+06
											345835	4.77763e+06	2.29265e+06
											4.44841e+06	2.5394e+07	3.53318e+06
											3.89956e+06	1.11534e+07	1.82139e+06
											4.29187e+06	9.0382e+06	5.45121e+06
											1.48618e+06	8.81152e+06	2.19221e+06
											2.02074e+06	1.64672e+06	3.13159e+06
											115891	6.10547e+06	1.49766e+06
											5.69464e+06	3.48603e+06	4.25894e+06
											4.57493e+06	952168	1.43964e+07
											1.68443e+06	8.83737e+06	7.35262e+06
											1.07031e+07	6.70534e+06	4.8884e+06
											1.47741e+06	4.12632e+06	5.45543e+06
											2.40173e+06	4.12632e+06	6.98734e+06
											3.93289e+06	1.70506e+06	2.33572e+06
											2.07301e+07	2.55654e+06	9.81556e+06
											5.33391e+06	4.37709e+06	8.21295e+06
											591051	7.541e+06	9.91486e+06
											1.64555e+06	2.57712e+06	1.89587e+06
											4.85789e+06	2.60632e+06	9.59356e+06
											4.31251e+07	3.74462e+06	4.17095e+06
											1.06772e+06	3.00782e+07	2.88392e+07
											4.43595e+06	1.66413e+06	6.05224e+06
											771443	4.9303e+06	2.34506e+06
											518888	1.44046e+06	2.27466e+06
											1.18972e+06	7.4787e+06	2.59316e+06
											1.90156e+06	1.87535e+06	2.76797e+06
											1.87536e+06	3.06401e+06	1.61385e+06
											956298	3.44142e+06	3.83774e+06
											2.06216e+06	234010	4.22972e+06
											2.80762e+06	2.30393e+06	1.78073e+06
											1.24973e+07	2.6835e+06	1.32708e+06
											2.03873e+07	1.43113e+07	1.34175e+07
											1.03464e+07	1.70591e+07	1.03537e+07
											7.17635e+06	9.4189e+06	1.13248e+06
											1.06232e+06	476180	4.68384e+06
											4.78843e+06	5.44906e+06	3.86502e+06
											2.86253e+06	1.1933e+07	1.03395e+06
											1.66344e+06	1.34775e+07	5.31352e+06
											1.41474e+06	1.77377e+06	7.08869e+06
											755870	6.21021e+06	463957
											2.72858e+06	1.19802e+07	3.69301e+06
											1.33395e+06	1.10529e+07	1.75086e+06
											5.51233e+06	1.3355e+07	3.28667e+06
											3.7917e+06	2.04568e+06	1.09427e+07
											1.94562e+07	2.96733e+06	1.71382e+06
											2.27943e+06	3.19852e+06	8.48056e+06
											3.02332e+06	2.90124e+06	7.21409e+06
											1.65934e+06	466059	7.26899e+06
											4.35446e+06	2.54096e+07	7.10961e+06
											311789	2.40382e+06	1.07103e+06
											324747	4.20309e+06	1.4053e+06
											6.62434e+06	873823	1.38368e+07
											3.09801e+06	2.05806e+06	1.04316e+07
											4.05847e+07	5.22264e+06	1.71843e+06
											2.65078e+06	2.35641e+06	4.86428e+06
											2.45631e+06	3.42188e+06	5.23851e+06
											2.32831e+06	1.06149e+07	4.00978e+06
											2.59899e+06	2.74979e+06	7.29165e+06
											2.4926e+06	3.42446e+06	4.67876e+06
											1.71351e+06	8.31174e+06	463044
											1.35943e+06	3.48203e+07	1.26202e+06
											1.06641e+07	2.40904e+06	8.47837e+06
											1.48546e+06	1.73426e+07	2.5858e+06
											2.17493e+06	9.42806e+06	3.82578e+06
											2.80554e+06	1.67109e+07	1.04637e+06
											9.86106e+06	885040	9.99856e+06
											1.8879e+07	5.99016e+06	1.05994e+07
											9.8041e+06	4.85039e+06	3.1405e+06
											2.02872e+06	7.92368e+06	9.99856e+06
											2.91454e+07	2.29428e+07	2.83169e+06
											2.72173e+06	2.48925e+06	5.31255e+06
											1.85827e+06	3.7675e+07	4.29667e+06
											2.96344e+06	2.40115e+06	1.09795e+06
											1.45168e+06	1.30029e+06	2.53625e+06
											2.08696e+06	8.09888e+06	1.69331e+06
											2.62162e+06	4.31405e+06	4.79859e+06
											7.10584e+06	2.4787e+06	2.38007e+06
											568100	8.87191e+06	304693
											5.94206e+06	4.0639e+06	2.1487e+06
											5.94206e+06	6.37634e+06	1.83388e+07
											522699	9.01605e+06	2.81068e+06
											3.25235e+06	1.95521e+06	2.07449e+06
											707635	158230	7.72002e+06
											179979	1.42027e+07	2.56563e+06
											525147	3.69579e+06	1.71924e+06
											1.69141e+06	5.29087e+06	2.46527e+06
											5.51092e+06	55559.9	9.43303e+06
											1.0492e+07	1.11776e+07	3.47722e+07
											5.6012e+06	3.58429e+06	1.16175e+07
											1.25854e+06	6.09807e+06	5.54589e+06
											5.03876e+06	1.75288e+07	2.58048e+06
											1.65545e+06	79518.5	4.72887e+06
											1.65545e+06	2.64618e+07	2.45108e+06
											6.30355e+06	1.94984e+07	7.72735e+06
											5.03597e+06	1.31271e+07	1.6718e+06
											629736	4.92648e+06	4.03924e+06
											6.45404e+06	1.30374e+06	3.90507e+06
											6.08565e+06	5.37956e+06	2.49183e+06
											4.06416e+06	7.85449e+06	2.51536e+06
											3.5344e+06	8.04586e+06	6.45965e+06
											211060	2.26982e+06	6.86562e+06
											1.45631e+06	5.08368e+06	8.45332e+06
											504959	2.76007e+06	5.8851e+06
											2.27163e+06	4.32527e+06	7.2959e+06
											3.90072e+06	5.70102e+06	2.47723e+06
											2.7904e+06	7.4741e+06	3.19849e+06
											702788	28828.7	1.28285e+06
											6.52157e+06	1.18451e+07	2.02928e+06
											7.93993e+06	4.51046e+07	2.18991e+06
											1.2867e+06	830957	8.03025e+06
											5.76457e+06	4.1043e+06	918588
											1.65169e+06	9.44724e+06	2.4433e+06
											3.62431e+06	3.37345e+06	6.13977e+06
											2.8834e+07	4.32527e+06	1.15796e+07
											1.05586e+07	2.54683e+07	4.80629e+06
											1.74123e+06	7.44135e+06	1.45754e+06
											898855	6.89713e+06	4.21213e+06
											2.08503e+07	309684	737579
											553194	3.50379e+07	854778
											7.4787e+06	394667	3.08605e+06
											8.11671e+06	2.38167e+06	5.6649e+06
											2.1261e+06	8.73658e+06	1.18588e+06
											2.0335e+06	263741	3.65571e+06
											1.50576e+06	1.33903e+06	745498
											1.02511e+06	5.14835e+06	2.55251e+06
											1.37368e+06	3.34036e+07	2.96246e+06
											2.18194e+06	1.33507e+07	3.6207e+06
											6.4565e+06	9.57473e+06	7.54876e+06
											1.50246e+06	824500	1.28228e+06
											823297	4.44886e+06	1.57066e+06
											7.71424e+06	3.71042e+06	985678
											2.56659e+07	1.88107e+07	2.09037e+06
											3.64738e+06	7.15145e+06	1.38518e+06
											273540	7.00345e+06	2.80764e+06
											956144	3.84893e+06	1.19396e+07
											5.6413e+06	1.96046e+07	2.83263e+06
											1.03075e+07	3.43089e+06	1.87224e+06
											2.19733e+06	1.32015e+06	5.44978e+06
											3.89276e+06	1.0687e+06	1.38639e+06
											2.08784e+06	7.03432e+06	440659
											2.16628e+06	3.28603e+06	3.98894e+06
											3.21568e+06	9.90188e+06	1.71584e+07
											2.54496e+06	2.10502e+06	154000
											2.01319e+06	3.34751e+06	1.27721e+07
											2.25694e+06	1.26413e+07	3.58536e+06
											7.47163e+06	2.27723e+06	2.48569e+06
											1.35284e+07	1.02645e+07	3.99502e+06
											1.76414e+06	4.3681e+06	1.20173e+06
											3.1035e+06	2.86266e+06	3.93731e+06
											1.87568e+06	7.63653e+06	2.72063e+06
											2.87865e+06	1.10624e+07	487118
											4.92295e+06	3.83024e+06	1.65033e+06
											1.78271e+06	6.37268e+06	235843
											1.06596e+07	4.50853e+06	2.59818e+06
											2.22678e+06	4.29154e+06	1.40014e+06
											2.6059e+06	2.20441e+06	3.71824e+07
											2.33512e+06	8.40488e+06	205293
											1.91799e+06	1.50479e+07	448693
											1.0292e+06	3.87404e+06	194843
											1.0292e+06	4.05007e+06	5.97671e+06
											1.78705e+06	9.50989e+06	1.71116e+07
											7.33489e+06	1.53253e+06	5.21125e+06
											2.78735e+06	4.90864e+06	4.55538e+06
											3.27042e+06	3.30499e+06	3.19355e+06
											2.50427e+06	4.26538e+06	1.60414e+06
											4.06146e+07	6.1383e+06	569446
											5.34075e+06	2.67811e+07	3.04243e+06
											3.31306e+06	1.57531e+07	1.34562e+06
											4.95102e+06	4.98218e+06	7.15344e+06
											9.35034e+06	3.93435e+07	6.6236e+06
											958326	7.33931e+06	3.31927e+06
											958326	1.51873e+06	1.52485e+06
											2.57586e+06	7.99701e+06	3.11796e+06
											414203	9.60788e+06	6.83888e+06
											3.33982e+06	2.44549e+06	9.13627e+06
											257744	1.00189e+07	9.13627e+06
											3.68788e+06	1.46121e+06	4.63784e+06
											2.80572e+06	4.44247e+06	4.22599e+06
											709812	2.33807e+07	2.99415e+06
											1.77283e+06	2.54448e+06	9.57499e+06
											3.12605e+06	1.7063e+06	3.65403e+06
											6.89345e+06	57153.7	2.94803e+06
											3.84458e+06	1.27885e+06	2.56213e+06
											1.19889e+06	6.1628e+06	1.64217e+06
											2.15943e+06	4.19561e+06	1.02213e+07
											4.0796e+07	1.01748e+07	5.05735e+06
											6.08719e+06	322500	1.64749e+06
											8.80389e+06	6.02517e+06	9.47007e+06
											3.45066e+06	4.18718e+06	1.02251e+07
											1.84203e+06	4.93602e+06	7.62428e+06
											788103	5.23074e+06	945238
											195011	8.75417e+06	793501
											2.50013e+06	7.45481e+06	1.10283e+06
											480586	2.08721e+07	4.62297e+07
											3.813e+06	5.77008e+06	1.77018e+06
											3.50708e+06	6.32912e+06	1.28894e+06
											1.22614e+06	1.17151e+07	2.3925e+06
											1.3727e+06	1.47649e+07	1.585e+06
											4.57007e+06	1.00304e+07	2.22057e+06
											8.66131e+06	1.19207e+06	3.74453e+06
											1.85147e+06	7.25878e+06	843421
											2.06881e+06	3.07843e+06	2.84386e+06
											7.77124e+06	4.42095e+06	2.01332e+06
											4.46713e+06	5.39192e+06	3.85234e+06
											3.21942e+06	1.51006e+06	3.21241e+06
											2.1685e+06	7.43682e+06	1.3877e+06
											2.1685e+06	4.59012e+06	1.3526e+06
											8.8001e+06	7.10086e+06	1.60414e+06
											8.23544e+06	6.78351e+06	443090
											397063	7.34203e+06	8.44906e+06
											251460	4.06994e+06	3.60143e+06
											8.1526e+06	2.44092e+06	3.86694e+06
											4.23797e+06	212328	2.45786e+06
											3.5981e+06	6.98732e+06	4.45718e+06
											106134	1.47893e+06	797708
											5.45182e+06	3.86057e+06	3.03745e+07
											2.927e+07	1.10604e+07	4.47674e+06
											4.37107e+06	8.83273e+06	1.29608e+06
											6.61473e+06	1.19963e+06	1.80814e+06
											1.3097e+06	1.65853e+07	2.54153e+06
											4.63597e+06	1.95898e+07	1.92e+06
											1.46503e+06	2.92676e+06	3.42896e+06
											7.75041e+06	3.89011e+06	8.05789e+06
											3.89616e+06	1.02488e+06	5.31151e+06
											1.37692e+06	283328	1.9571e+06
											5.37814e+06	3.20911e+06	853681
											9.89814e+06	3.92734e+06	123216
											3.15654e+06	4.20235e+06	3.09928e+06
											1.36819e+06	5.72641e+06	146001
											7.53054e+06	1.76503e+06	7.06038e+06
											2.14511e+06	5.50443e+06	3.43131e+06
											1.90005e+06	9.98645e+06	182501
											1.0208e+07	5.36481e+06	8.96645e+06
											5.41231e+06	6.06989e+06	2.41876e+06
											407129	3.85069e+06	7.6765e+06
											3.17472e+06	125109	2.13228e+07
											2.58167e+06	9.04549e+06	5.68958e+06
											850484	2.4243e+06	5.13444e+06
											2.44584e+06	509323	7.93162e+06
											5.4081e+06	5.94761e+06	7.38107e+06
											4.90818e+06	2.75017e+07	4.70851e+06
											1.51139e+06	8.10078e+06	2.88047e+06
											216429	8.66453e+06	249756
											7.51336e+06	1.45911e+06	8.16649e+06
											3.77673e+06	4.35318e+06	2.96214e+07
											4.35528e+06	4.86739e+06	897099
											1.60907e+07	5.12685e+06	8.00406e+06
											1.90211e+06	1.71241e+07	1.26594e+06
											726625	92034	2.03282e+06
											417776	1.80599e+07	1.67671e+06
											3.87738e+06	92034	1.45177e+06
											6.90368e+06	1.13382e+07	3.8027e+06
											915430	4.07529e+06	4.4004e+06
											2.03307e+06	7.74707e+06	493309
											4.42558e+06	4.10652e+06	3.30286e+06
											7.44493e+06	1.39878e+07	1.53149e+06
											4.35409e+06	9.26756e+06	1.09861e+07
											315781	1.45632e+07	2.09968e+07
											1.70152e+06	4.69825e+06	5.08307e+06
											1.29312e+06	4.50201e+06	730647
											3.34995e+06	41175.5	8.44962e+06
											4.6154e+06	1.55704e+07	5.08307e+06
											1.26369e+07	1.74546e+06	5.61032e+06
											2.24018e+06	5.95439e+07	2.1978e+06
											1.94393e+06	41175.5	3.63445e+06
											1.00087e+06	210864	1.80071e+06
											7.30963e+06	5.40292e+06	1.46584e+07
											324165	7.87166e+06	366202
											2.22929e+06	5.67625e+06	1.93268e+06
											7.50314e+06	9.74715e+06	3.91301e+06
											1.98369e+06	1.38043e+08	2.14778e+06
											1.95712e+06	2.04376e+06	4.17097e+06
											1.95499e+06	3.29403e+07	537973
											5.90276e+06	4.22779e+06	8.71342e+06
											1.2281e+06	3.01078e+06	427665
											2.07222e+06	6.43793e+06	4.14687e+07
											2.66957e+06	1.01065e+07	7.10154e+06
											111543	1.42657e+07	3.20616e+06
											1.57081e+06	1.12269e+07	4.55808e+06
											4.92063e+06	1.84553e+07	2.55203e+06
											2.34711e+06	5.44877e+06	1.81432e+07
											4.71087e+06	2.07394e+07	4.1058e+06
											3.22997e+06	1.90989e+07	3.83245e+06
											4.92344e+06	6.37217e+06	4.3529e+06
											2.4742e+07	1.44942e+07	5.87607e+06
											1.2015e+06	1.54405e+07	6.11701e+06
											1.12425e+07	1.17112e+07	340713
											1.38555e+06	4.82519e+06	6.22796e+06
											1.72521e+06	1.74854e+07	2.86047e+06
											3.54182e+07	490083	1.54261e+06
											3.28519e+06	757504	2.71026e+06
											3.35626e+07	7.83251e+06	6.3661e+06
											4.96965e+06	1.34389e+07	4.86349e+06
											552900	1.38936e+07	7.21722e+06
											2.0073e+06	9.01181e+06	1.62322e+06
											2.21152e+06	4.81937e+06	2.59736e+06
											3.50931e+06	2.45595e+06	1.15335e+06
											2.90247e+06	5.69478e+06	1.83061e+06
											6.8728e+06	3.92033e+06	8.21994e+06
											3.95818e+06	1.3691e+06	2.42624e+06
											2.55969e+06	2.82688e+06	1.55127e+06
											1.81801e+06	2.43066e+07	1.08603e+07
											1.26541e+06	212347	4.98491e+06
											1.11626e+06	3.66072e+06	1.49447e+06
											2.3511e+06	4.25947e+07	4.20049e+06
											4.58566e+06	5.07488e+07	1.89061e+06
											4.384e+06	3.88869e+06	1.0579e+07
											950359	7.23425e+06	5.42851e+06
											2.94488e+06	1.26384e+07	1.84679e+06
											2.06816e+06	846289	4.47894e+06
											1.47018e+07	2.2074e+07	7.83174e+07
											6.10257e+06	2.33258e+06	9.72667e+06
											1.42231e+06	1.5767e+06	1.4293e+06
											4.39893e+06	27730	6.11883e+06
											1.11118e+07	3.95103e+06	1.66686e+07
											1.64223e+06	4.53542e+06	1.42025e+06
											3.64165e+06	1.04618e+06	1.42721e+07
											2.91717e+06	1.78848e+06	271875
											3.40276e+06	4.80973e+06	907781
											1.03912e+07	4.42302e+06	2.54408e+06
											5.68338e+06	2.12237e+06	6.39486e+06
											1.46502e+06	3.40828e+06	1.25042e+07
											5.21255e+06	4.29011e+06	5.61937e+07
											5.20357e+06	4.59002e+06	3.27087e+06
											5.66439e+06	1.42344e+07	3.45924e+06
											9.12597e+06	2.16046e+06	712486
											6.89105e+06	1.27177e+07	8.84239e+06
											8.36062e+06	5.72264e+06	5.53069e+06
											3.75685e+06	633368	1.0586e+07
											2.04808e+06	2.73776e+06	2.64122e+06
											5.14934e+06	6.21881e+06	2.20039e+06
											974487	1.87565e+06	3.20037e+06
											8.18923e+06	4.43668e+06	5.61399e+06
											1.24716e+07	1.20954e+06	2.51597e+06
											5.33857e+06	5.64136e+07	2.4969e+07
											2.71497e+06	2.07505e+07	3.72193e+06
												5.22532e+06	5.93323e+06
												1.17773e+06	1.03662e+07
												8.34018e+06	1.25724e+07
												5.22397e+06	2.04303e+06
												3.41525e+06	1.72492e+06
												223493	4.49339e+06
												2.72757e+06	5.37759e+06
												2.80183e+06	1.01636e+07
												5.60265e+06	1.95815e+06
												3.74453e+06	6.84052e+06
												6.45085e+06	3.231e+06
												7.00669e+06	2.06878e+06
												3.10919e+06	9.12494e+06
												3.7126e+06	2.00506e+06
												2.33036e+06	2.04462e+06
												1.10033e+06	7.35814e+06
												1.44496e+06	166479
												3.63056e+06	9.42775e+06
												4.76276e+06	6.58028e+06
												2.34508e+06	3.99584e+06
												2.98426e+06	2.59797e+06
												3.29445e+06	2.63344e+06
												3.7446e+06	3.64143e+06
												2.23031e+06	2.89793e+06
												2.19421e+07	7.52335e+06
												1.64859e+06	3.08745e+06
												5.74316e+06	4.29143e+06
												2.83249e+06	5.58685e+06
												1.3337e+06	5.32178e+06
												1.82004e+07	1.82261e+06
												4.95146e+06	7.89947e+06
												3.62733e+06	1.14556e+06
												1.92511e+06	4.25996e+06
												3.90472e+06	1.90329e+07
												5.47934e+06	3.86784e+06
												3.98909e+06	3.86784e+06
												1.02816e+06	2.7742e+06
												1.65226e+06	4.81344e+06
												1.35542e+07	4.22186e+06
												2.7478e+06	4.22186e+06
												3.00953e+06	3.39543e+06
												270850	3.30697e+06
												2.58434e+06	8.94523e+06
												2.58434e+06	1.84387e+06
												358232	1.16595e+06
												66532.3	7.04993e+06
												3.88026e+06	1.82005e+06
												7.73633e+06	3.67614e+06
												4.10087e+06	3.60997e+06
												4.07487e+06	1.27943e+06
												6.86111e+06	3.04041e+06
												2.96187e+06	1.26855e+07
												2.0995e+06	2.99552e+06
												2.17758e+06	8.60046e+06
												1.54569e+06	2.63837e+06
												1.54569e+06	1.91855e+06
												1.79612e+06	4.75813e+06
												2.66154e+06	7.94087e+06
												610546	1.07743e+06
												5.36786e+06	4.14462e+06
												1.33597e+06	1.00918e+07
												1.47844e+06	9.32523e+06
												9.15288e+06	1.71797e+06
												2.46966e+06	1.25931e+07
												5.85426e+06	794319
												1.47844e+06	1.2893e+06
												3.16759e+06	9.53813e+06
												3.11436e+06	1.56192e+06
												7.50012e+06	4.73521e+06
												1.82659e+06	308779
												1.43367e+07	196952
[truncated: 287 more rows]

## Sheet: Fig S2
Fig. S2b					Fig. S2c
	replicate 1	replicate 2	replicate 3		wt rep 1	wt rep 2	wt rep 3	hot5 rep 1	hot5 rep 2	hot5 rep 3
replicate 1	1	0.83	0.89		-3.23333	-4.60843	-4.32652	3.23333	4.60843	4.32652
replicate 2	0.83	1	0.88		-2.80153	-3.83241	-3.15186	2.80153	3.83241	3.15186
replicate 3	0.89	0.88	1		-3.05158	-3.09657	-3.00384	3.05158	3.09657	3.00384
					-2.5154	-3.3445	-3.09317	2.5154	3.3445	3.09317
					-2.62662	-3.29772	-3.05965	2.62662	3.29772	3.05965
					-2.62386	-3.21609	-3.0827	2.62386	3.21609	3.0827
					-2.2651	-2.83136	-2.69265	2.2651	2.83136	2.69265
					-2.1369	-2.59212	-2.81016	2.1369	2.59212	2.81016
					-2.15279	-2.76906	-2.39119	2.15279	2.76906	2.39119
					-2.2932	-2.38149	-2.51724	2.2932	2.38149	2.51724
					-2.12511	-2.55067	-2.31338	2.12511	2.55067	2.31338
					-1.79761	-2.3194	-2.69885	1.79761	2.3194	2.69885
					-2.06761	-2.64152	-2.16262	2.06761	2.64152	2.16262
					-1.92888	-2.49407	-2.17942	1.92888	2.49407	2.17942
					-1.90811	-2.42978	-2.05092	1.90811	2.42978	2.05092
					-2.21751	-1.76666	-2.31534	2.21751	1.76666	2.31534
					-2.09156	-1.98756	-2.24235	2.09156	1.98756	2.24235
					-2.27556	-2.2371	-1.28666	2.27556	2.2371	1.28666
					-1.74922	-1.98578	-1.87671	1.74922	1.98578	1.87671
					-1.46575	-1.90704	-1.92176	1.46575	1.90704	1.92176
					-1.48669	-2.15373	-1.55717	1.48669	2.15373	1.55717
					-1.31462	-2.00862	-1.6171	1.31462	2.00862	1.6171
					-1.37404	-1.77986	-1.77558	1.37404	1.77986	1.77558
					-1.41099	-1.89968	-1.59399	1.41099	1.89968	1.59399
					-1.7235	-1.28691	-1.86329	1.7235	1.28691	1.86329
					-1.21267	-1.86858	-1.75083	1.21267	1.86858	1.75083
					-1.60402	-1.66592	-1.59048	1.60402	1.66592	1.59048
					-1.40754	-1.88878	-1.51929	1.40754	1.88878	1.51929
					-1.15125	-2.28546	-0.988624	1.15125	2.28546	0.988624
					-1.57939	-1.46253	-1.57137	1.57939	1.46253	1.57137
					-1.33432	-1.88712	-1.27774	1.33432	1.88712	1.27774
					-1.49831	-1.629	-1.44027	1.49831	1.629	1.44027
					-1.36364	-1.61351	-1.57672	1.36364	1.61351	1.57672
					-1.26715	-1.77017	-1.46456	1.26715	1.77017	1.46456
					-1.23133	-1.63159	-1.60827	1.23133	1.63159	1.60827
					-1.24779	-1.70667	-1.41855	1.24779	1.70667	1.41855
					-1.53326	-1.38278	-1.48112	1.53326	1.38278	1.48112
					-1.1194	-2.01343	-0.99291	1.1194	2.01343	0.99291
					-1.21289	-1.50571	-1.59635	1.21289	1.50571	1.59635
					-1.11278	-1.81664	-1.30473	1.11278	1.81664	1.30473
					-1.32669	-1.48792	-1.46256	1.32669	1.48792	1.46256
					-1.30718	-1.52816	-1.36759	1.30718	1.52816	1.36759
					-1.34912	-1.38663	-1.46593	1.34912	1.38663	1.46593
					-1.09299	-1.52515	-1.52629	1.09299	1.52515	1.52629
					-1.29535	-1.17778	-1.60467	1.29535	1.17778	1.60467
					-1.40518	-1.47538	-1.20776	1.40518	1.47538	1.20776
					-1.27058	-1.55475	-1.25273	1.27058	1.55475	1.25273
					-1.33072	-1.33216	-1.42266	1.33072	1.33216	1.42266
					-1.23556	-1.364	-1.4359	1.23556	1.364	1.4359
					-1.20945	-1.50395	-1.31117	1.20945	1.50395	1.31117
					-1.04561	-1.55044	-1.38656	1.04561	1.55044	1.38656
					-1.36653	-1.39277	-1.20255	1.36653	1.39277	1.20255
					-1.33026	-1.34997	-1.25089	1.33026	1.34997	1.25089
					-1.36411	-1.21612	-1.3393	1.36411	1.21612	1.3393
					-1.08493	-1.09722	-1.65687	1.08493	1.09722	1.65687
					-1.2128	-1.46828	-1.21897	1.2128	1.46828	1.21897
					-1.2718	-1.27261	-1.35954	1.2718	1.27261	1.35954
					-1.23174	-1.44903	-1.16226	1.23174	1.44903	1.16226
					-1.28928	-1.16809	-1.37495	1.28928	1.16809	1.37495
					-1.20644	-1.30338	-1.31874	1.20644	1.30338	1.31874
					-1.30814	-1.32385	-1.18714	1.30814	1.32385	1.18714
					-1.15495	-1.41736	-1.17571	1.15495	1.41736	1.17571
					-1.15429	-1.54284	-1.00737	1.15429	1.54284	1.00737
					-1.0014	-1.38408	-1.32899	1.0014	1.38408	1.32899
					-1.10476	-1.52869	-1.05927	1.10476	1.52869	1.05927
					-0.876236	-1.08371	-1.65053	0.876236	1.08371	1.65053
					-1.01984	-1.61882	-0.983317	1.01984	1.61882	0.983317
					-0.931528	-1.41349	-1.29059	0.931528	1.41349	1.29059
					-1.231	-1.17687	-1.25604	1.231	1.17687	1.25604
					-0.836106	-1.4903	-1.20477	0.836106	1.4903	1.20477
					-1.09251	-1.27467	-1.20957	1.09251	1.27467	1.20957
					-1.04301	-1.49521	-0.987704	1.04301	1.49521	0.987704
					-0.8081	-1.71618	-0.865841	0.8081	1.71618	0.865841
					-1.25785	-0.956676	-1.30797	1.25785	0.956676	1.30797
					-1.12196	-0.972749	-1.40635	1.12196	0.972749	1.40635
					-0.919344	-1.51977	-1.01773	0.919344	1.51977	1.01773
					-1.20821	-1.19053	-1.13129	1.20821	1.19053	1.13129
					-1.04377	-1.23189	-1.22948	1.04377	1.23189	1.22948
					-1.07014	-0.95474	-1.44105	1.07014	0.95474	1.44105
					-1.10487	-1.11411	-1.2412	1.10487	1.11411	1.2412
					-0.847648	-1.75305	-0.582254	0.847648	1.75305	0.582254
					-1.14352	-1.17243	-1.14017	1.14352	1.17243	1.14017
					-0.978551	-1.49801	-0.89989	0.978551	1.49801	0.89989
					-1.07485	-1.19346	-1.17498	1.07485	1.19346	1.17498
					-0.617922	-1.62609	-0.99744	0.617922	1.62609	0.99744
					-0.902577	-1.29342	-1.1729	0.902577	1.29342	1.1729
					-1.13348	-1.02723	-1.20906	1.13348	1.02723	1.20906
					-1.07159	-0.891616	-1.36768	1.07159	0.891616	1.36768
					-0.942387	-1.28268	-1.12496	0.942387	1.28268	1.12496
					-0.989666	-1.20974	-1.12477	0.989666	1.20974	1.12477
					-1.07713	-1.00712	-1.23071	1.07713	1.00712	1.23071
					-1.07039	-0.84599	-1.35763	1.07039	0.84599	1.35763
					-1.01357	-1.32608	-0.939911	1.01357	1.32608	0.939911
					-0.942307	-1.43241	-0.859632	0.942307	1.43241	0.859632
					-1.06388	-1.03469	-1.18428	1.06388	1.03469	1.18428
					-1.10654	-0.973401	-1.18778	1.10654	0.973401	1.18778
					-1.00424	-1.27676	-0.961038	1.00424	1.27676	0.961038
					-1.02765	-1.20468	-1.01812	1.02765	1.20468	1.01812
					-0.984703	-1.09704	-1.16143	0.984703	1.09704	1.16143
					-0.959803	-1.23959	-1.03352	0.959803	1.23959	1.03352
					-1.04857	-1.16757	-1.02709	1.04857	1.16757	1.02709
					-0.862395	-1.43993	-0.845491	0.862395	1.43993	0.845491
					-1.08223	-1.15729	-0.98005	1.08223	1.15729	0.98005
					-0.84832	-1.47243	-0.794317	0.84832	1.47243	0.794317
					-0.99751	-1.02576	-1.18579	0.99751	1.02576	1.18579
					-0.894236	-1.16394	-1.07763	0.894236	1.16394	1.07763
					-0.77127	-1.30086	-1.02417	0.77127	1.30086	1.02417
					-1.00583	-1.0948	-1.04136	1.00583	1.0948	1.04136
					-0.709194	-1.40271	-0.941468	0.709194	1.40271	0.941468
					-1.00763	-0.97987	-1.13941	1.00763	0.97987	1.13941
					-1.03043	-1.03204	-1.06256	1.03043	1.03204	1.06256
					-0.821226	-1.36812	-0.869505	0.821226	1.36812	0.869505
					-0.92687	-1.11942	-1.0714	0.92687	1.11942	1.0714
					-0.861313	-1.40993	-0.751177	0.861313	1.40993	0.751177
					-0.998153	-1.16829	-0.926453	0.998153	1.16829	0.926453
					-0.940103	-1.06491	-1.08617	0.940103	1.06491	1.08617
					-0.767195	-1.37434	-0.874295	0.767195	1.37434	0.874295
					-1.04433	-1.01284	-1.01404	1.04433	1.01284	1.01404
					-0.833721	-1.19181	-1.01714	0.833721	1.19181	1.01714
					-0.886749	-1.23434	-0.906639	0.886749	1.23434	0.906639
					-0.901158	-0.993879	-1.14624	0.901158	0.993879	1.14624
					-1.01436	-0.878773	-1.13964	1.01436	0.878773	1.13964
					-1.05586	-1.05889	-0.89704	1.05586	1.05889	0.89704
					-1.17679	-0.868961	-0.941693	1.17679	0.868961	0.941693
					-0.995776	-1.02955	-0.978935	0.995776	1.02955	0.978935
					-0.921414	-1.06025	-1.01321	0.921414	1.06025	1.01321
					-0.913173	-1.08958	-0.979744	0.913173	1.08958	0.979744
					-0.954873	-0.949309	-1.07111	0.954873	0.949309	1.07111
					-0.860895	-1.11837	-0.979334	0.860895	1.11837	0.979334
					-0.923014	-1.14986	-0.870641	0.923014	1.14986	0.870641
					-0.89031	-1.10412	-0.93891	0.89031	1.10412	0.93891
					-1.10489	-1.05683	-0.748894	1.10489	1.05683	0.748894
					-0.769491	-1.37901	-0.668416	0.769491	1.37901	0.668416
					-0.762069	-1.2348	-0.853442	0.762069	1.2348	0.853442
					-0.921726	-1.05576	-0.909517	0.921726	1.05576	0.909517
					-0.777453	-1.189	-0.887487	0.777453	1.189	0.887487
					-0.96853	-0.91776	-0.977985	0.96853	0.91776	0.977985
					-0.920637	-1.15574	-0.745769	0.920637	1.15574	0.745769
					-0.900123	-0.928298	-1.01804	0.900123	0.928298	1.01804
					-0.789765	-1.15298	-0.85505	0.789765	1.15298	0.85505
					-0.70235	-0.909348	-1.15713	0.70235	0.909348	1.15713
					-0.868681	-0.944928	-0.988332	0.868681	0.944928	0.988332
					-0.984068	-0.849692	-0.958122	0.984068	0.849692	0.958122
					-0.961936	-0.891424	-0.934746	0.961936	0.891424	0.934746
					-0.833047	-1.1027	-0.831227	0.833047	1.1027	0.831227
					-0.796624	-1.15945	-0.765518	0.796624	1.15945	0.765518
					-0.892621	-0.889257	-0.963988	0.892621	0.889257	0.963988
					-0.928218	-0.936845	-0.873299	0.928218	0.936845	0.873299
					-0.762999	-1.10734	-0.832142	0.762999	1.10734	0.832142
					-0.603735	-1.03602	-1.04223	0.603735	1.03602	1.04223
					-0.741895	-1.12761	-0.820028	0.741895	1.12761	0.820028
					-0.675975	-1.15136	-0.843823	0.675975	1.15136	0.843823
					-0.959962	-0.850047	-0.892881	0.959962	0.850047	0.892881
					-0.748237	-0.839174	-1.09267	0.748237	0.839174	1.09267
					-0.82215	-0.840492	-0.986638	0.82215	0.840492	0.986638
					-0.92657	-0.686311	-1.01648	0.92657	0.686311	1.01648
					-0.734637	-1.04238	-0.840378	0.734637	1.04238	0.840378
					-0.679654	-1.02318	-0.909498	0.679654	1.02318	0.909498
					-0.829795	-0.953005	-0.846702	0.829795	0.953005	0.846702
					-0.828599	-0.918772	-0.866711	0.828599	0.918772	0.866711
					-0.870428	-1.00696	-0.709216	0.870428	1.00696	0.709216
					-1.28755	-0.386023	-0.772766	1.28755	0.386023	0.772766
					-0.738413	-1.13501	-0.654435	0.738413	1.13501	0.654435
					-0.745714	-0.670476	-1.11773	0.745714	0.670476	1.11773
					-0.609219	-1.08368	-0.842505	0.609219	1.08368	0.842505
					-0.837634	-0.760847	-0.9644	0.837634	0.760847	0.9644
					-0.957817	-0.446348	-1.07924	0.957817	0.446348	1.07924
					-0.806092	-0.958155	-0.779754	0.806092	0.958155	0.779754
					-0.853236	-0.899795	-0.795188	0.853236	0.899795	0.795188
					-0.668699	-1.1581	-0.655226	0.668699	1.1581	0.655226
					-0.739631	-1.0261	-0.744077	0.739631	1.0261	0.744077
					-0.810846	-0.883145	-0.833438	0.810846	0.883145	0.833438
					-0.780736	-0.916212	-0.826632	0.780736	0.916212	0.826632
					-0.844072	-0.971182	-0.693409	0.844072	0.971182	0.693409
					-0.904199	-0.868552	-0.739792	0.904199	0.868552	0.739792
					-0.766368	-1.07176	-0.636859	0.766368	1.07176	0.636859
					-0.872169	-0.701658	-0.922331	0.872169	0.701658	0.922331
					-0.647143	-1.06178	-0.76093	0.647143	1.06178	0.76093
					-0.828904	-0.849405	-0.82226	0.828904	0.849405	0.82226
					-0.794672	-0.865846	-0.836205	0.794672	0.865846	0.836205
					-0.747525	-1.09338	-0.608502	0.747525	1.09338	0.608502
					-0.66729	-1.17904	-0.570067	0.66729	1.17904	0.570067
					-0.734447	-0.943627	-0.802214	0.734447	0.943627	0.802214
					-0.702161	-0.969528	-0.802777	0.702161	0.969528	0.802777
					-0.682695	-1.09747	-0.661158	0.682695	1.09747	0.661158
					-0.709723	-1.04636	-0.693224	0.709723	1.04636	0.693224
					-0.715025	-0.899882	-0.854085	0.715025	0.899882	0.854085
					-0.791584	-0.92527	-0.747319	0.791584	0.92527	0.747319
					-0.805829	-0.760762	-0.899883	0.805829	0.760762	0.899883
					-0.785129	-0.701518	-0.962639	0.785129	0.701518	0.962639
					-0.704808	-0.857997	-0.891292	0.704808	0.857997	0.891292
					-1.10569	-0.664645	-0.641527	1.10569	0.664645	0.641527
					-0.768833	-0.826856	-0.851915	0.768833	0.826856	0.851915
					-0.634589	-1.02941	-0.754818	0.634589	1.02941	0.754818
					-0.830557	-0.966539	-0.630069	0.830557	0.966539	0.630069
					-0.685651	-0.978132	-0.765392	0.685651	0.978132	0.765392
					-0.986214	-0.799473	-0.63588	0.986214	0.799473	0.63588
					-0.676113	-1.02501	-0.713979	0.676113	1.02501	0.713979
					-0.675968	-0.74064	-1.00019	0.675968	0.74064	1.00019
					-0.569166	-0.975814	-0.861119	0.569166	0.975814	0.861119
					-0.80469	-0.948946	-0.663432	0.80469	0.948946	0.663432
					-0.816943	-0.677137	-0.917948	0.816943	0.677137	0.917948
					-1.07783	-0.362524	-0.889926	1.07783	0.362524	0.889926
					-0.776726	-0.866352	-0.774489	0.776726	0.866352	0.774489
					-0.701773	-1.13155	-0.514972	0.701773	1.13155	0.514972
					-0.596683	-1.07788	-0.695887	0.596683	1.07788	0.695887
					-0.803942	-0.660557	-0.931221	0.803942	0.660557	0.931221
					-0.705349	-0.589249	-1.06124	0.705349	0.589249	1.06124
					-0.811935	-0.761838	-0.814336	0.811935	0.761838	0.814336
					-0.665003	-0.845236	-0.869927	0.665003	0.845236	0.869927
					-0.812291	-0.794769	-0.781355	0.812291	0.794769	0.781355
					-0.796387	-1.07664	-0.441572	0.796387	1.07664	0.441572
					-0.674548	-0.777483	-0.918843	0.674548	0.777483	0.918843
					-0.71294	-0.637714	-1.00353	0.71294	0.637714	1.00353
					-0.719188	-0.963354	-0.671877	0.719188	0.963354	0.671877
					-0.70459	-0.951567	-0.700499	0.70459	0.951567	0.700499
					-0.625428	-0.880035	-0.849757	0.625428	0.880035	0.849757
					-0.808739	-1.07295	-0.410185	0.808739	1.07295	0.410185
					-0.49899	-1.27461	-0.42645	0.49899	1.27461	0.42645
					-0.864886	-0.661834	-0.823155	0.864886	0.661834	0.823155
					-0.786303	-0.821115	-0.745761	0.786303	0.821115	0.745761
					-0.830623	-0.812748	-0.704276	0.830623	0.812748	0.704276
					-0.727771	-0.991925	-0.599705	0.727771	0.991925	0.599705
					-0.713911	-0.984887	-0.613053	0.713911	0.984887	0.613053
					-0.713983	-0.978171	-0.621155	0.713983	0.978171	0.621155
					-0.725225	-1.00865	-0.567733	0.725225	1.00865	0.567733
					-0.722729	-0.867247	-0.733954	0.722729	0.867247	0.733954
					-0.706654	-0.957539	-0.643632	0.706654	0.957539	0.643632
					-0.737016	-0.695945	-0.876447	0.737016	0.695945	0.876447
					-0.669951	-1.00618	-0.596704	0.669951	1.00618	0.596704
					-0.447444	-0.858459	-0.949099	0.447444	0.858459	0.949099
					-0.608305	-0.855578	-0.826206	0.608305	0.855578	0.826206
					-0.749655	-0.636174	-0.903091	0.749655	0.636174	0.903091
					-0.631326	-1.03866	-0.586241	0.631326	1.03866	0.586241
					-0.625466	-0.917443	-0.73926	0.625466	0.917443	0.73926
					-0.594119	-1.02764	-0.631285	0.594119	1.02764	0.631285
					-0.555519	-1.05368	-0.62621	0.555519	1.05368	0.62621
					-0.749579	-0.761217	-0.764268	0.749579	0.761217	0.764268
					-1.08807	-0.543552	-0.57183	1.08807	0.543552	0.57183
					-0.623172	-0.642352	-0.963721	0.623172	0.642352	0.963721
					-0.680117	-0.58021	-0.960486	0.680117	0.58021	0.960486
					-0.717716	-0.81564	-0.711125	0.717716	0.81564	0.711125
					-1.34973	0.1849	-0.684482	1.34973	-0.1849	0.684482
					-0.666268	-0.720756	-0.846897	0.666268	0.720756	0.846897
					-0.80725	-0.719968	-0.708076	0.80725	0.719968	0.708076
					-0.860976	-0.697071	-0.67103	0.860976	0.697071	0.67103
					-0.483721	-0.864371	-0.855544	0.483721	0.864371	0.855544
					-0.545821	-0.878168	-0.784904	0.545821	0.878168	0.784904
					-0.735576	-0.50364	-0.953261	0.735576	0.50364	0.953261
					-0.729939	-0.687465	-0.802479	0.729939	0.687465	0.802479
					-0.561431	-0.87379	-0.766669	0.561431	0.87379	0.766669
					-0.693234	-0.760224	-0.763677	0.693234	0.760224	0.763677
					-0.82642	-0.538499	-0.828304	0.82642	0.538499	0.828304
					-0.721277	-0.614751	-0.862936	0.721277	0.614751	0.862936
					-0.709307	-0.466467	-0.974291	0.709307	0.466467	0.974291
					-0.628522	-0.848437	-0.707427	0.628522	0.848437	0.707427
					-0.600928	-0.795406	-0.78397	0.600928	0.795406	0.78397
					-0.43023	-0.977407	-0.722992	0.43023	0.977407	0.722992
					-0.473895	-0.962624	-0.702897	0.473895	0.962624	0.702897
					-0.586912	-0.977889	-0.569527	0.586912	0.977889	0.569527
					-0.758517	-0.516208	-0.869811	0.758517	0.516208	0.869811
					-0.558884	-0.601627	-0.964587	0.558884	0.601627	0.964587
					-0.725803	-0.521179	-0.886476	0.725803	0.521179	0.886476
					-0.576514	-0.832464	-0.730358	0.576514	0.832464	0.730358
					-0.755628	-0.606835	-0.777818	0.755628	0.606835	0.777818
					-0.636523	-0.822453	-0.667387	0.636523	0.822453	0.667387
					-0.582475	-1.04041	-0.433229	0.582475	1.04041	0.433229
					-0.590134	-0.670129	-0.850159	0.590134	0.670129	0.850159
					-0.157318	-1.31793	-0.366534	0.157318	1.31793	0.366534
					-0.671008	-0.624275	-0.817192	0.671008	0.624275	0.817192
					-0.636283	-0.627727	-0.839647	0.636283	0.627727	0.839647
					-0.480822	-0.8402	-0.760579	0.480822	0.8402	0.760579
					-0.727558	-0.583954	-0.784198	0.727558	0.583954	0.784198
					-0.797999	-0.705149	-0.587807	0.797999	0.705149	0.587807
					-0.595927	-0.961218	-0.497523	0.595927	0.961218	0.497523
					-0.505008	-1.01894	-0.508425	0.505008	1.01894	0.508425
					-0.599949	-0.624385	-0.848479	0.599949	0.624385	0.848479
					-0.758301	-0.659184	-0.665169	0.758301	0.659184	0.665169
					-0.528443	-1.00505	-0.492548	0.528443	1.00505	0.492548
					-0.367949	-1.15192	-0.425673	0.367949	1.15192	0.425673
					-0.571777	-0.80605	-0.69512	0.571777	0.80605	0.69512
					-0.595571	-0.850303	-0.621746	0.595571	0.850303	0.621746
					-0.678177	-0.769994	-0.629297	0.678177	0.769994	0.629297
					-0.232797	-1.24325	-0.38327	0.232797	1.24325	0.38327
					-0.591234	-0.88437	-0.579169	0.591234	0.88437	0.579169
					-1.00288	-0.296704	-0.689303	1.00288	0.296704	0.689303
					-0.646865	-0.869027	-0.53524	0.646865	0.869027	0.53524
					-0.802033	-0.301925	-0.893266	0.802033	0.301925	0.893266
					-0.638828	-0.891456	-0.506199	0.638828	0.891456	0.506199
					-0.540064	-0.929562	-0.55645	0.540064	0.929562	0.55645
					-0.495535	-0.895374	-0.640681	0.495535	0.895374	0.640681
					-0.621515	-0.76018	-0.663234	0.621515	0.76018	0.663234
					-0.87482	-0.074954	-0.946148	0.87482	0.074954	0.946148
					-0.368115	-1.21092	-0.269544	0.368115	1.21092	0.269544
					-0.563787	-0.650017	-0.816207	0.563787	0.650017	0.816207
					-0.708786	-0.459138	-0.844522	0.708786	0.459138	0.844522
					-0.56423	-0.494516	-0.939096	0.56423	0.494516	0.939096
					-0.528243	-1.00441	-0.430379	0.528243	1.00441	0.430379
					-0.496469	-0.644227	-0.865454	0.496469	0.644227	0.865454
					-0.590232	-0.68685	-0.748519	0.590232	0.68685	0.748519
					-0.821368	-0.476605	-0.706873	0.821368	0.476605	0.706873
					-0.60023	-0.702768	-0.71933	0.60023	0.702768	0.71933
					-0.586714	-0.588492	-0.828436	0.586714	0.588492	0.828436
					-0.718198	-0.788648	-0.49385	0.718198	0.788648	0.49385
					-0.649835	-0.703019	-0.656127	0.649835	0.703019	0.656127
					-0.53223	-0.828775	-0.627483	0.53223	0.828775	0.627483
					-0.713925	-0.545298	-0.735296	0.713925	0.545298	0.735296
					-0.641029	-0.654534	-0.705311	0.641029	0.654534	0.705311
					-0.608933	-0.926556	-0.419376	0.608933	0.926556	0.419376
					-0.541517	-0.933575	-0.480376	0.541517	0.933575	0.480376
					-0.577962	-0.866898	-0.528368	0.577962	0.866898	0.528368
					-0.626413	-0.790563	-0.568944	0.626413	0.790563	0.568944
					-0.521939	-0.689206	-0.77222	0.521939	0.689206	0.77222
					-0.664262	-0.86452	-0.433007	0.664262	0.86452	0.433007
					-0.525312	-0.836684	-0.60883	0.525312	0.836684	0.60883
					-0.657123	-0.612375	-0.714418	0.657123	0.612375	0.714418
					-0.405658	-0.894831	-0.636371	0.405658	0.894831	0.636371
					-0.652198	-0.545827	-0.771331	0.652198	0.545827	0.771331
					-0.373703	-0.924547	-0.626823	0.373703	0.924547	0.626823
					-0.716575	-0.572204	-0.6838	0.716575	0.572204	0.6838
					-0.603964	-0.865889	-0.472174	0.603964	0.865889	0.472174
					-0.568726	-0.838189	-0.53934	0.568726	0.838189	0.53934
					-0.452094	-0.97239	-0.470767	0.452094	0.97239	0.470767
					-0.541536	-0.638616	-0.767007	0.541536	0.638616	0.767007
					-0.534271	-0.73882	-0.673352	0.534271	0.73882	0.673352
					-0.57983	-0.680978	-0.689347	0.57983	0.680978	0.689347
					-0.624691	-0.611018	-0.711928	0.624691	0.611018	0.711928
					-0.59122	-0.8376	-0.495862	0.59122	0.8376	0.495862
					-0.513638	-0.83167	-0.574148	0.513638	0.83167	0.574148
					-0.526825	-0.798479	-0.596442	0.526825	0.798479	0.596442
					-0.628456	-0.69873	-0.604453	0.628456	0.69873	0.604453
					-0.64154	-0.586535	-0.700997	0.64154	0.586535	0.700997
					-0.546067	-0.851491	-0.508437	0.546067	0.851491	0.508437
					-0.805902	-0.625743	-0.480874	0.805902	0.625743	0.480874
					-0.581428	-0.706918	-0.637587	0.581428	0.706918	0.637587
					-0.552699	-0.728139	-0.641652	0.552699	0.728139	0.641652
					-0.71025	-0.553594	-0.65724	0.71025	0.553594	0.65724
					-0.599099	-0.583404	-0.736754	0.599099	0.583404	0.736754
					-0.611302	-0.898751	-0.3559	0.611302	0.898751	0.3559
					-0.670833	-0.722309	-0.509833	0.670833	0.722309	0.509833
					-0.464182	-0.803719	-0.61642	0.464182	0.803719	0.61642
					-0.414629	-0.957448	-0.467614	0.414629	0.957448	0.467614
					-0.639395	-0.390933	-0.830955	0.639395	0.390933	0.830955
					-0.411419	-0.824232	-0.627284	0.411419	0.824232	0.627284
					-0.699376	-0.336999	-0.813899	0.699376	0.336999	0.813899
					-0.54045	-0.644303	-0.700125	0.54045	0.644303	0.700125
					-0.541757	-0.830798	-0.491995	0.541757	0.830798	0.491995
					-0.51542	-0.717728	-0.647798	0.51542	0.717728	0.647798
					-0.698466	-0.4681	-0.708379	0.698466	0.4681	0.708379
					-0.656504	-0.631627	-0.597981	0.656504	0.631627	0.597981
					-0.64188	-0.502391	-0.730003	0.64188	0.502391	0.730003
					-0.55982	-0.588747	-0.725089	0.55982	0.588747	0.725089
					-0.471391	-0.730815	-0.662016	0.471391	0.730815	0.662016
					-0.581374	-0.718465	-0.57183	0.581374	0.718465	0.57183
					-0.531615	-0.728516	-0.606261	0.531615	0.728516	0.606261
					-0.779757	-0.449146	-0.619497	0.779757	0.449146	0.619497
					-0.547791	-0.824765	-0.469125	0.547791	0.824765	0.469125
					-0.606245	-0.412509	-0.813961	0.606245	0.412509	0.813961
					-0.52991	-0.567187	-0.749814	0.52991	0.567187	0.749814
					-0.375458	-0.970984	-0.429711	0.375458	0.970984	0.429711
					-0.560566	-0.712315	-0.573227	0.560566	0.712315	0.573227
					-0.600866	-0.661029	-0.583394	0.600866	0.661029	0.583394
					-0.56958	-0.610186	-0.664936	0.56958	0.610186	0.664936
					-0.51898	-0.793605	-0.508405	0.51898	0.793605	0.508405
					-0.547944	-0.61524	-0.668066	0.547944	0.61524	0.668066
					-0.563168	-0.604856	-0.648738	0.563168	0.604856	0.648738
					-0.555565	-0.676206	-0.580397	0.555565	0.676206	0.580397
					-0.722077	-0.468455	-0.61104	0.722077	0.468455	0.61104
					-0.661332	-0.330529	-0.783637	0.661332	0.330529	0.783637
					-0.648659	-0.622236	-0.533237	0.648659	0.622236	0.533237
					-0.567493	-0.57585	-0.65901	0.567493	0.57585	0.65901
					-0.56848	-0.702008	-0.516024	0.56848	0.702008	0.516024
					-0.405241	-0.84545	-0.499098	0.405241	0.84545	0.499098
					-0.241896	-0.368984	-1.0383	0.241896	0.368984	1.0383
					-0.59201	-0.438069	-0.733918	0.59201	0.438069	0.733918
					-0.566925	-0.653426	-0.548822	0.566925	0.653426	0.548822
					-0.573379	-0.447365	-0.73402	0.573379	0.447365	0.73402
					-0.554651	-0.535379	-0.674847	0.554651	0.535379	0.674847
					-0.611715	-0.525186	-0.614765	0.611715	0.525186	0.614765
					-0.559817	-0.677424	-0.504437	0.559817	0.677424	0.504437
					-0.532333	-0.791911	-0.38599	0.532333	0.791911	0.38599
					-0.382785	-1.04529	-0.154595	0.382785	1.04529	0.154595
					-0.524905	-0.666607	-0.538435	0.524905	0.666607	0.538435
					-0.409321	-0.774674	-0.522565	0.409321	0.774674	0.522565
					-0.883583	-0.217252	-0.553105	0.883583	0.217252	0.553105
					-0.665381	-0.398551	-0.646512	0.665381	0.398551	0.646512
					-0.628992	-0.490703	-0.595032	0.628992	0.490703	0.595032
					-0.572706	-0.578725	-0.562286	0.572706	0.578725	0.562286
					-0.521053	-0.546936	-0.642533	0.521053	0.546936	0.642533
					-0.420387	-0.849752	-0.388313	0.420387	0.849752	0.388313
					-0.557828	-0.622641	-0.523206	0.557828	0.622641	0.523206
					-0.504895	-0.562483	-0.634047	0.504895	0.562483	0.634047
					-0.512378	-0.679054	-0.506119	0.512378	0.679054	0.506119
					-0.525704	-0.585431	-0.588818	0.525704	0.585431	0.588818
					-0.428814	-0.543176	-0.704892	0.428814	0.543176	0.704892
					-0.637769	-0.417346	-0.622872	0.637769	0.417346	0.622872
					-0.606444	-0.658993	-0.411109	0.606444	0.658993	0.411109
					-0.563957	-0.472415	-0.64125	0.563957	0.472415	0.64125
					-0.57273	-0.558728	-0.5483	0.57273	0.558728	0.5483
					-0.451501	-0.651741	-0.568008	0.451501	0.651741	0.568008
					-0.535129	-0.444131	-0.685586	0.535129	0.444131	0.685586
					-0.501659	-0.53014	-0.637861	0.501659	0.53014	0.637861
					-0.523007	-0.414982	-0.718522	0.523007	0.414982	0.718522
					-0.500789	-0.460719	-0.69821	0.500789	0.460719	0.69821
					-0.59727	-0.594436	-0.475476	0.59727	0.594436	0.475476
					-0.579415	-0.656601	-0.421004	0.579415	0.656601	0.421004
					-0.530632	-0.636195	-0.496263	0.530632	0.636195	0.496263
					-0.571251	-0.354428	-0.717985	0.571251	0.354428	0.717985
					-0.554851	-0.779604	-0.290639	0.554851	0.779604	0.290639
					-0.435679	-0.903092	-0.242854	0.435679	0.903092	0.242854
					-0.607513	-0.485367	-0.560632	0.607513	0.485367	0.560632
					-0.567017	-0.389165	-0.684329	0.567017	0.389165	0.684329
					-0.545234	-0.650505	-0.449325	0.545234	0.650505	0.449325
					-0.565856	-0.691356	-0.37105	0.565856	0.691356	0.37105
					-0.512581	-0.542736	-0.589645	0.512581	0.542736	0.589645
					-0.486596	-0.640016	-0.512827	0.486596	0.640016	0.512827
					-0.358201	-0.895173	-0.314132	0.358201	0.895173	0.314132
					-0.344023	-0.868768	-0.365446	0.344023	0.868768	0.365446
					-0.51069	-0.478719	-0.645313	0.51069	0.478719	0.645313
					-0.560439	-0.453695	-0.618808	0.560439	0.453695	0.618808
					-0.455902	-0.453043	-0.71271	0.455902	0.453043	0.71271
					-0.531859	-0.402181	-0.687526	0.531859	0.402181	0.687526
					-0.395706	-0.784668	-0.421278	0.395706	0.784668	0.421278
					-0.514438	-0.663842	-0.446247	0.514438	0.663842	0.446247
					-0.538792	-0.710263	-0.361505	0.538792	0.710263	0.361505
					-0.41052	-0.749425	-0.443847	0.41052	0.749425	0.443847
					-0.433818	-0.708497	-0.468434	0.433818	0.708497	0.468434
					-0.431083	-0.826585	-0.313777	0.431083	0.826585	0.313777
					-0.519104	-0.606884	-0.487631	0.519104	0.606884	0.487631
					-0.440796	-0.506175	-0.655467	0.440796	0.506175	0.655467
					-0.514129	-0.580683	-0.504096	0.514129	0.580683	0.504096
					-0.511235	-0.356668	-0.70977	0.511235	0.356668	0.70977
					-0.562831	-0.476897	-0.556674	0.562831	0.476897	0.556674
					-0.584242	-0.544381	-0.466257	0.584242	0.544381	0.466257
					-0.560576	-0.487127	-0.548084	0.560576	0.487127	0.548084
					-0.527785	-0.574519	-0.491969	0.527785	0.574519	0.491969
					-0.501113	-0.321793	-0.738102	0.501113	0.321793	0.738102
					-0.326785	-0.610704	-0.632738	0.326785	0.610704	0.632738
					-0.531496	-0.634409	-0.402667	0.531496	0.634409	0.402667
					-0.560193	-0.171985	-0.77611	0.560193	0.171985	0.77611
					-0.517929	-0.321	-0.703901	0.517929	0.321	0.703901
					-0.539582	-0.116237	-0.821811	0.539582	0.116237	0.821811
					-0.533105	-0.305263	-0.696259	0.533105	0.305263	0.696259
					-0.416499	-0.743628	-0.370298	0.416499	0.743628	0.370298
					-0.514536	-0.184206	-0.792003	0.514536	0.184206	0.792003
					-0.555657	-0.296238	-0.676216	0.555657	0.296238	0.676216
					-0.400785	-0.644645	-0.497394	0.400785	0.644645	0.497394
					-0.655729	-0.203912	-0.647228	0.655729	0.203912	0.647228
					-0.488655	-0.561878	-0.498749	0.488655	0.561878	0.498749
					-0.653042	-0.295455	-0.577481	0.653042	0.295455	0.577481
					-0.378563	-0.856186	-0.238832	0.378563	0.856186	0.238832
					-0.498585	-0.40355	-0.635464	0.498585	0.40355	0.635464
					-0.554912	-0.392093	-0.592007	0.554912	0.392093	0.592007
					-0.504548	-0.672522	-0.347851	0.504548	0.672522	0.347851
					-0.478715	-0.516987	-0.543555	0.478715	0.516987	0.543555
					-0.522438	-0.328783	-0.668039	0.522438	0.328783	0.668039
					-0.376984	-0.545898	-0.605524	0.376984	0.545898	0.605524
					-0.440098	-0.658166	-0.42304	0.440098	0.658166	0.42304
					-0.306184	-0.457012	-0.731976	0.306184	0.457012	0.731976
					-0.478362	-0.49879	-0.543133	0.478362	0.49879	0.543133
					-0.462869	-0.543561	-0.504699	0.462869	0.543561	0.504699
					-0.400381	-0.740696	-0.333314	0.400381	0.740696	0.333314
					-0.539867	-0.624881	-0.321436	0.539867	0.624881	0.321436
					-0.4427	-0.568694	-0.478917	0.4427	0.568694	0.478917
					-0.27826	-0.579819	-0.607995	0.27826	0.579819	0.607995
					-0.505536	-0.537285	-0.440338	0.505536	0.537285	0.440338
					-0.462006	-0.630325	-0.375957	0.462006	0.630325	0.375957
					-0.434799	-0.51029	-0.530355	0.434799	0.51029	0.530355
					-0.643315	-0.0687866	-0.684887	0.643315	0.0687866	0.684887
					-0.434061	-0.679385	-0.339951	0.434061	0.679385	0.339951
					-0.320385	-0.59153	-0.539239	0.320385	0.59153	0.539239
					-0.456363	-0.58487	-0.412438	0.456363	0.58487	0.412438
					-0.442774	-0.641448	-0.353698	0.442774	0.641448	0.353698
					-0.310638	-0.73627	-0.365406	0.310638	0.73627	0.365406
					-0.438855	-0.341656	-0.647182	0.438855	0.341656	0.647182
					-0.53538	-0.404865	-0.497196	0.53538	0.404865	0.497196
					-0.397752	-0.569812	-0.466221	0.397752	0.569812	0.466221
					-0.507331	-0.471768	-0.45935	0.507331	0.471768	0.45935
					-0.389416	-0.642903	-0.390108	0.389416	0.642903	0.390108
					-0.612226	-0.543265	-0.2545	0.612226	0.543265	0.2545
					-0.395127	-0.615324	-0.409572	0.395127	0.615324	0.409572
					-0.42293	-0.664818	-0.319332	0.42293	0.664818	0.319332
					-0.468335	-0.413666	-0.54415	0.468335	0.413666	0.54415
					-0.205199	-0.859551	-0.269971	0.205199	0.859551	0.269971
					-0.47321	-0.358566	-0.587364	0.47321	0.358566	0.587364
					-0.331553	-0.817181	-0.204427	0.331553	0.817181	0.204427
					-0.480896	-0.341774	-0.583636	0.480896	0.341774	0.583636
					-0.437549	-0.5471	-0.427181	0.437549	0.5471	0.427181
					-0.301129	-0.61667	-0.479387	0.301129	0.61667	0.479387
					-0.557828	-0.294841	-0.543469	0.557828	0.294841	0.543469
					-0.446085	-0.195851	-0.717556	0.446085	0.195851	0.717556
					-0.139748	-0.566369	-0.641873	0.139748	0.566369	0.641873
					-0.349815	-0.417609	-0.614259	0.349815	0.417609	0.614259
					-0.490643	-0.22729	-0.644916	0.490643	0.22729	0.644916
					-0.373006	-0.848146	-0.0572568	0.373006	0.848146	0.0572568
					-0.46871	-0.505461	-0.411919	0.46871	0.505461	0.411919
					-0.448905	-0.410762	-0.523024	0.448905	0.410762	0.523024
					-0.435283	-0.483516	-0.461352	0.435283	0.483516	0.461352
					-0.383171	-0.533024	-0.460312	0.383171	0.533024	0.460312
					-0.477176	-0.533787	-0.363354	0.477176	0.533787	0.363354
					-0.484171	-0.316183	-0.566799	0.484171	0.316183	0.566799
					-0.326497	-0.596553	-0.438974	0.326497	0.596553	0.438974
					-0.46627	-0.456395	-0.447471	0.46627	0.456395	0.447471
					-0.415493	-0.474244	-0.476349	0.415493	0.474244	0.476349
					-0.44959	-0.427675	-0.486466	0.44959	0.427675	0.486466
					-0.0742423	-0.404272	-0.793272	0.0742423	0.404272	0.793272
					-0.323521	-0.550373	-0.476981	0.323521	0.550373	0.476981
					-0.419174	-0.350841	-0.577722	0.419174	0.350841	0.577722
					-0.332645	-0.555442	-0.457545	0.332645	0.555442	0.457545
					-0.43692	-0.552075	-0.356102	0.43692	0.552075	0.356102
					-0.364101	-0.577503	-0.400149	0.364101	0.577503	0.400149
					-0.28794	-0.710034	-0.308554	0.28794	0.710034	0.308554
					-0.368805	-0.50401	-0.467279	0.368805	0.50401	0.467279
					-0.563858	-0.371403	-0.399188	0.563858	0.371403	0.399188
					-0.397213	-0.397895	-0.540093	0.397213	0.397895	0.540093
					-0.450694	-0.260601	-0.60592	0.450694	0.260601	0.60592
					-0.396119	-0.65407	-0.256355	0.396119	0.65407	0.256355
					-0.473916	-0.305089	-0.544828	0.473916	0.305089	0.544828
					-0.367238	-0.258145	-0.675374	0.367238	0.258145	0.675374
					-0.387062	-0.550445	-0.386885	0.387062	0.550445	0.386885
					-0.412884	-0.260075	-0.627126	0.412884	0.260075	0.627126
					-0.375725	-0.433372	-0.510467	0.375725	0.433372	0.510467
					-0.431411	-0.313644	-0.562204	0.431411	0.313644	0.562204
					-0.130945	-0.316028	-0.787808	0.130945	0.316028	0.787808
					-0.433791	-0.33261	-0.54091	0.433791	0.33261	0.54091
					-0.201902	-0.789661	-0.24448	0.201902	0.789661	0.24448
					-0.247671	-0.294618	-0.721762	0.247671	0.294618	0.721762
					-0.179215	-0.681871	-0.403402	0.179215	0.681871	0.403402
					-0.399228	-0.337711	-0.5583	0.399228	0.337711	0.5583
					-0.236965	-0.764669	-0.235657	0.236965	0.764669	0.235657
					-0.558453	-0.194907	-0.519091	0.558453	0.194907	0.519091
					-0.425425	-0.516496	-0.351886	0.425425	0.516496	0.351886
					-0.397236	-0.423202	-0.476444	0.397236	0.423202	0.476444
					-0.672549	-0.00813844	-0.534998	0.672549	0.00813844	0.534998
					-0.520062	-0.194989	-0.5552	0.520062	0.194989	0.5552
					0.256665	-0.690025	-0.672477	-0.256665	0.690025	0.672477
					-0.323692	-0.442811	-0.517175	0.323692	0.442811	0.517175
					-0.332458	-0.570883	-0.367378	0.332458	0.570883	0.367378
					-0.493106	-0.178564	-0.577942	0.493106	0.178564	0.577942
					-0.343455	-0.552484	-0.374195	0.343455	0.552484	0.374195
					-0.420215	-0.196436	-0.629509	0.420215	0.196436	0.629509
					-0.471153	-0.39125	-0.414009	0.471153	0.39125	0.414009
					-0.420961	-0.377583	-0.476761	0.420961	0.377583	0.476761
					-0.29298	-0.498402	-0.47557	0.29298	0.498402	0.47557
					-0.435408	-0.278122	-0.548911	0.435408	0.278122	0.548911
					-0.460253	-0.355461	-0.456132	0.460253	0.355461	0.456132
					-0.288239	-0.614707	-0.350033	0.288239	0.614707	0.350033
					-0.358036	-0.67767	-0.185812	0.358036	0.67767	0.185812
					-0.334426	-0.397011	-0.526819	0.334426	0.397011	0.526819
					-0.399196	-0.365365	-0.495093	0.399196	0.365365	0.495093
					-0.557548	-0.14043	-0.527075	0.557548	0.14043	0.527075
					-0.406506	-0.334525	-0.51356	0.406506	0.334525	0.51356
					-0.379643	-0.560578	-0.307671	0.379643	0.560578	0.307671
					-0.362467	-0.196771	-0.661097	0.362467	0.196771	0.661097
					-0.458692	-0.460124	-0.331552	0.458692	0.460124	0.331552
					-0.491984	-0.299795	-0.450788	0.491984	0.299795	0.450788
					-0.643519	0.0167279	-0.537401	0.643519	-0.0167279	0.537401
					-0.537713	-0.524458	-0.148019	0.537713	0.524458	0.148019
					-0.288189	-0.537616	-0.406145	0.288189	0.537616	0.406145
					-0.341724	-0.2094	-0.652706	0.341724	0.2094	0.652706
					-0.290779	-0.616747	-0.302024	0.290779	0.616747	0.302024
					-0.385677	-0.472423	-0.368695	0.385677	0.472423	0.368695
					-0.330835	-0.671672	-0.181144	0.330835	0.671672	0.181144
					-0.466703	-0.304247	-0.449344	0.466703	0.304247	0.449344
					-0.548226	-0.202761	-0.448987	0.548226	0.202761	0.448987
					-0.14303	-0.704702	-0.312877	0.14303	0.704702	0.312877
					-0.358506	-0.600238	-0.236025	0.358506	0.600238	0.236025
					-0.470964	-0.368087	-0.374034	0.470964	0.368087	0.374034
					-0.504153	-0.347951	-0.350361	0.504153	0.347951	0.350361
					-0.475567	0.291862	-0.814097	0.475567	-0.291862	0.814097
					-0.231829	-0.587628	-0.36557	0.231829	0.587628	0.36557
					-0.487381	-0.35676	-0.358635	0.487381	0.35676	0.358635
					-0.342983	-0.615927	-0.217638	0.342983	0.615927	0.217638
					-0.244431	-0.521702	-0.419173	0.244431	0.521702	0.419173
					-0.427678	-0.225476	-0.528356	0.427678	0.225476	0.528356
					-0.280206	-0.398766	-0.509534	0.280206	0.398766	0.509534
					-0.445205	-0.197351	-0.532432	0.445205	0.197351	0.532432
					-0.451675	-0.193855	-0.525514	0.451675	0.193855	0.525514
					-0.195807	-0.728694	-0.190546	0.195807	0.728694	0.190546
					-0.278736	-0.420149	-0.476798	0.278736	0.420149	0.476798
					-0.363184	-0.414524	-0.403195	0.363184	0.414524	0.403195
					-0.303258	-0.241486	-0.608563	0.303258	0.241486	0.608563
					-0.407644	-0.322513	-0.445688	0.407644	0.322513	0.445688
					-0.322466	-0.280575	-0.557454	0.322466	0.280575	0.557454
					-0.354733	-0.522345	-0.288226	0.354733	0.522345	0.288226
					-0.262532	-0.583889	-0.304849	0.262532	0.583889	0.304849
					-0.282516	-0.166377	-0.672249	0.282516	0.166377	0.672249
					-0.454746	-0.208166	-0.486292	0.454746	0.208166	0.486292
					-0.366276	-0.249992	-0.533256	0.366276	0.249992	0.533256
					-0.311415	-0.399632	-0.446987	0.311415	0.399632	0.446987
					-0.264973	-0.523764	-0.357841	0.264973	0.523764	0.357841
					-0.319865	-0.456603	-0.375486	0.319865	0.456603	0.375486
					-0.64133	-0.208944	-0.263089	0.64133	0.208944	0.263089
					-0.255258	-0.484982	-0.400329	0.255258	0.484982	0.400329
					-0.389354	-0.208689	-0.524521	0.389354	0.208689	0.524521
					-0.452881	-0.0188771	-0.603473	0.452881	0.0188771	0.603473
					-0.334982	-0.350673	-0.445423	0.334982	0.350673	0.445423
					-0.291669	-0.479049	-0.356527	0.291669	0.479049	0.356527
					-0.231283	-0.628532	-0.234988	0.231283	0.628532	0.234988
					-0.528409	-0.0473846	-0.503392	0.528409	0.0473846	0.503392
					-0.478322	-0.234783	-0.404196	0.478322	0.234783	0.404196
					-0.36231	-0.316625	-0.441478	0.36231	0.316625	0.441478
					-0.413467	-0.268364	-0.433638	0.413467	0.268364	0.433638
					-0.444228	-0.384568	-0.287345	0.444228	0.384568	0.287345
					-0.309202	-0.483067	-0.321038	0.309202	0.483067	0.321038
					-0.414536	-0.0823544	-0.575231	0.414536	0.0823544	0.575231
					-0.432627	-0.189842	-0.473407	0.432627	0.189842	0.473407
					-0.315826	-0.332481	-0.457957	0.315826	0.332481	0.457957
					-0.423713	-0.236593	-0.439949	0.423713	0.236593	0.439949
					-0.392394	-0.248078	-0.46016	0.392394	0.248078	0.46016
					-0.360351	-0.467154	-0.272881	0.360351	0.467154	0.272881
					-0.353241	-0.157143	-0.566203	0.353241	0.157143	0.566203
					-0.224438	-0.464696	-0.405523	0.224438	0.464696	0.405523
					-0.34229	-0.44905	-0.309997	0.34229	0.44905	0.309997
					-0.446117	-0.0488023	-0.553098	0.446117	0.0488023	0.553098
					-0.310239	-0.410383	-0.371788	0.310239	0.410383	0.371788
					-0.504651	-0.102766	-0.452889	0.504651	0.102766	0.452889
					-0.526573	-0.208381	-0.337633	0.526573	0.208381	0.337633
					-0.352065	-0.259186	-0.46416	0.352065	0.259186	0.46416
					-0.137201	-0.468131	-0.452989	0.137201	0.468131	0.452989
					-0.178512	-0.190898	-0.655786	0.178512	0.190898	0.655786
					-0.315459	-0.438335	-0.319948	0.315459	0.438335	0.319948
					-0.369795	-0.518893	-0.162293	0.369795	0.518893	0.162293
					-0.271421	-0.563129	-0.211774	0.271421	0.563129	0.211774
					-0.394127	-0.0317912	-0.588815	0.394127	0.0317912	0.588815
					-0.287751	-0.432288	-0.344643	0.287751	0.432288	0.344643
					-0.305794	-0.432649	-0.32182	0.305794	0.432649	0.32182
					-0.22254	-0.475466	-0.353208	0.22254	0.475466	0.353208
					-0.372263	-0.528665	-0.13376	0.372263	0.528665	0.13376
					-0.249477	-0.389918	-0.416415	0.249477	0.389918	0.416415
					-0.371237	-0.331434	-0.358196	0.371237	0.331434	0.358196
					-0.310676	-0.401151	-0.346957	0.310676	0.401151	0.346957
					-0.472361	-0.231656	-0.343439	0.472361	0.231656	0.343439
					-0.404018	-0.340172	-0.304136	0.404018	0.340172	0.304136
					-0.297916	-0.36438	-0.38627	0.297916	0.36438	0.38627
					-0.0846506	-0.728073	-0.138848	0.0846506	0.728073	0.138848
					-0.409671	-0.434645	-0.186024	0.409671	0.434645	0.186024
					-0.312434	-0.391781	-0.33574	0.312434	0.391781	0.33574
					-0.564901	0.0509349	-0.452622	0.564901	-0.0509349	0.452622
					-0.2565	-0.318785	-0.45354	0.2565	0.318785	0.45354
					-0.382639	-0.170518	-0.466041	0.382639	0.170518	0.466041
					-0.150924	-0.572753	-0.27686	0.150924	0.572753	0.27686
					-0.0583298	-0.466998	-0.469982	0.0583298	0.466998	0.469982
					-0.424324	-0.168143	-0.424534	0.424324	0.168143	0.424534
					-0.281848	-0.529386	-0.199771	0.281848	0.529386	0.199771
					-0.296377	-0.117703	-0.578729	0.296377	0.117703	0.578729
					-0.318199	-0.37701	-0.326167	0.318199	0.37701	0.326167
					-0.145901	-0.0756659	-0.712174	0.145901	0.0756659	0.712174
					-0.341374	-0.21036	-0.455492	0.341374	0.21036	0.455492
					-0.361895	-0.361539	-0.292753	0.361895	0.361539	0.292753
					-0.277556	-0.268039	-0.457926	0.277556	0.268039	0.457926
					-0.253773	-0.408843	-0.344217	0.253773	0.408843	0.344217
					-0.350348	-0.406235	-0.249944	0.350348	0.406235	0.249944
					-0.246157	-0.557254	-0.178145	0.246157	0.557254	0.178145
					-0.327422	-0.225399	-0.448501	0.327422	0.225399	0.448501
					-0.34595	-0.516311	-0.119778	0.34595	0.516311	0.119778
					-0.315161	-0.240445	-0.445402	0.315161	0.240445	0.445402
					-0.383744	-0.223697	-0.393707	0.383744	0.223697	0.393707
					-0.365015	-0.26768	-0.370197	0.365015	0.26768	0.370197
					-0.408806	-0.00148315	-0.539171	0.408806	0.00148315	0.539171
					-0.411853	-0.168997	-0.404179	0.411853	0.168997	0.404179
					-0.321342	-0.152234	-0.500997	0.321342	0.152234	0.500997
					-0.274733	-0.362568	-0.352938	0.274733	0.362568	0.352938
					-0.0928258	-0.198488	-0.638402	0.0928258	0.198488	0.638402
					-0.355996	-0.352473	-0.277811	0.355996	0.352473	0.277811
					-0.241131	-0.354883	-0.384826	0.241131	0.354883	0.384826
					-0.325471	-0.279004	-0.378295	0.325471	0.279004	0.378295
					-0.643884	-0.300852	0.0421959	0.643884	0.300852	-0.0421959
					-0.516401	-0.130273	-0.310311	0.516401	0.130273	0.310311
					-0.194165	-0.555038	-0.199515	0.194165	0.555038	0.199515
					-0.130584	-0.607259	-0.193234	0.130584	0.607259	0.193234
					-0.301801	-0.212471	-0.452911	0.301801	0.212471	0.452911
					-0.380166	0.0292475	-0.563659	0.380166	-0.0292475	0.563659
					-0.466926	-0.199546	-0.289805	0.466926	0.199546	0.289805
					-0.243321	0.137814	-0.729832	0.243321	-0.137814	0.729832
					-0.000139794	-0.585789	-0.32015	0.000139794	0.585789	0.32015
					-0.301787	-0.0888925	-0.538309	0.301787	0.0888925	0.538309
					-0.354892	-0.137252	-0.452113	0.354892	0.137252	0.452113
					-0.313072	-0.143722	-0.484346	0.313072	0.143722	0.484346
					-0.265336	-0.375869	-0.317472	0.265336	0.375869	0.317472
					-0.265613	-0.246132	-0.440616	0.265613	0.246132	0.440616
					-0.376304	-0.498649	-0.046497	0.376304	0.498649	0.046497
					-0.334747	-0.230784	-0.384934	0.334747	0.230784	0.384934
					-0.209339	-0.164069	-0.549719	0.209339	0.164069	0.549719
					-0.37302	-0.206785	-0.367898	0.37302	0.206785	0.367898
					-0.393772	-0.168504	-0.37901	0.393772	0.168504	0.37901
					-0.26905	-0.131006	-0.523574	0.26905	0.131006	0.523574
					-0.155209	-0.504883	-0.267447	0.155209	0.504883	0.267447
					-0.269383	-0.379134	-0.298031	0.269383	0.379134	0.298031
					-0.318819	-0.215345	-0.405489	0.318819	0.215345	0.405489
					-0.105483	0.0201734	-0.74042	0.105483	-0.0201734	0.74042
					-0.286682	-0.222151	-0.423994	0.286682	0.222151	0.423994
					-0.30372	-0.298468	-0.336814	0.30372	0.298468	0.336814
					-0.30289	-0.341741	-0.292368	0.30289	0.341741	0.292368
					-0.296071	-0.355925	-0.283582	0.296071	0.355925	0.283582
					-0.214842	-0.375404	-0.338765	0.214842	0.375404	0.338765
					-0.282385	-0.402206	-0.244093	0.282385	0.402206	0.244093
					-0.345721	-0.247501	-0.336033	0.345721	0.247501	0.336033
					-0.353322	-0.135794	-0.422144	0.353322	0.135794	0.422144
					-0.227425	-0.295911	-0.397558	0.227425	0.295911	0.397558
					-0.201786	-0.390782	-0.32654	0.201786	0.390782	0.32654
					-0.372696	-0.167397	-0.371595	0.372696	0.167397	0.371595
					-0.189837	-0.579189	-0.104408	0.189837	0.579189	0.104408
					-0.298073	-0.178012	-0.431079	0.298073	0.178012	0.431079
					-0.292707	-0.126164	-0.476753	0.292707	0.126164	0.476753
					-0.22989	-0.315896	-0.366021	0.22989	0.315896	0.366021
					-0.38519	-0.235713	-0.28989	0.38519	0.235713	0.28989
					-0.330649	-0.123531	-0.438571	0.330649	0.123531	0.438571
					-0.295186	-0.351873	-0.253504	0.295186	0.351873	0.253504
					-0.32953	-0.350392	-0.217017	0.32953	0.350392	0.217017
					-0.289369	-0.112089	-0.47548	0.289369	0.112089	0.47548
					-0.365333	-0.228437	-0.300129	0.365333	0.228437	0.300129
					-0.290351	-0.321835	-0.284456	0.290351	0.321835	0.284456
					-0.19526	-0.538882	-0.123069	0.19526	0.538882	0.123069
					-0.303075	-0.319116	-0.269383	0.303075	0.319116	0.269383
					-0.308844	-0.311738	-0.265676	0.308844	0.311738	0.265676
					-0.300715	-0.0797677	-0.473933	0.300715	0.0797677	0.473933
					-0.328955	-0.385579	-0.156575	0.328955	0.385579	0.156575
					-0.336081	-0.307413	-0.232729	0.336081	0.307413	0.232729
					-0.523927	-0.200317	-0.12155	0.523927	0.200317	0.12155
					-0.356203	-0.0644096	-0.431196	0.356203	0.0644096	0.431196
					-0.434888	-0.283139	-0.142995	0.434888	0.283139	0.142995
					-0.348473	-0.0147626	-0.470205	0.348473	0.0147626	0.470205
					-0.331024	-0.154036	-0.37587	0.331024	0.154036	0.37587
					-0.239994	-0.0572071	-0.531076	0.239994	0.0572071	0.531076
					-0.304486	-0.182092	-0.373059	0.304486	0.182092	0.373059
					-0.179829	-0.501601	-0.157144	0.179829	0.501601	0.157144
					-0.134791	-0.523407	-0.173166	0.134791	0.523407	0.173166
					-0.669874	0.341005	-0.35513	0.669874	-0.341005	0.35513
					-0.478654	-0.10012	-0.255017	0.478654	0.10012	0.255017
					-0.199646	-0.235796	-0.411082	0.199646	0.235796	0.411082
					-0.16055	-0.133063	-0.524705	0.16055	0.133063	0.524705
					-0.322683	-0.180267	-0.340078	0.322683	0.180267	0.340078
					-0.248663	-0.279885	-0.317415	0.248663	0.279885	0.317415
					-0.277928	-0.221515	-0.341172	0.277928	0.221515	0.341172
					-0.116836	0.117204	-0.711831	0.116836	-0.117204	0.711831
					-0.10704	-0.528755	-0.164414	0.10704	0.528755	0.164414
					-0.4051	-0.00685105	-0.390339	0.4051	0.00685105	0.390339
					-0.372725	-0.293964	-0.158014	0.372725	0.293964	0.158014
					-0.269735	-0.227202	-0.332675	0.269735	0.227202	0.332675
					-0.346886	0.184185	-0.565275	0.346886	-0.184185	0.565275
					-0.255478	-0.244448	-0.323045	0.255478	0.244448	0.323045
					-0.277409	-0.19282	-0.349649	0.277409	0.19282	0.349649
					-0.311753	-0.168644	-0.335361	0.311753	0.168644	0.335361
					-0.200695	-0.511002	-0.0673863	0.200695	0.511002	0.0673863
					-0.243102	-0.470632	-0.0742025	0.243102	0.470632	0.0742025
					0.00888394	-0.339444	-0.443584	-0.00888394	0.339444	0.443584
					-0.204298	-0.295966	-0.30261	0.204298	0.295966	0.30261
					-0.269611	-0.208654	-0.324038	0.269611	0.208654	0.324038
					-0.195562	-0.432781	-0.158503	0.195562	0.432781	0.158503
					-0.202191	-0.410139	-0.178315	0.202191	0.410139	0.178315
					-0.0604458	-0.199839	-0.503345	0.0604458	0.199839	0.503345
					-0.216504	-0.139752	-0.425436	0.216504	0.139752	0.425436
					-0.249092	-0.335619	-0.20451	0.249092	0.335619	0.20451
					-0.285163	0.0372157	-0.490554	0.285163	-0.0372157	0.490554
					-0.282412	-0.159398	-0.337307	0.282412	0.159398	0.337307
					-0.223688	-0.354814	-0.198173	0.223688	0.354814	0.198173
					-0.274238	-0.0774103	-0.410444	0.274238	0.0774103	0.410444
					-0.365444	-0.101893	-0.295292	0.365444	0.101893	0.295292
					-0.27308	0.0130542	-0.473824	0.27308	-0.0130542	0.473824
					-0.282169	-0.235779	-0.25593	0.282169	0.235779	0.25593
					-0.319642	-0.0336875	-0.39597	0.319642	0.0336875	0.39597
					-0.203721	-0.358866	-0.205071	0.203721	0.358866	0.205071
					-0.261523	-0.16073	-0.34432	0.261523	0.16073	0.34432
					-0.239919	-0.383857	-0.137607	0.239919	0.383857	0.137607
					-0.256216	-0.0985612	-0.400215	0.256216	0.0985612	0.400215
					-0.290612	-0.152379	-0.318398	0.290612	0.152379	0.318398
					-0.335415	0.126639	-0.489157	0.335415	-0.126639	0.489157
					-0.245488	-0.255236	-0.265042	0.245488	0.255236	0.265042
					-0.371393	-0.0371853	-0.333153	0.371393	0.0371853	0.333153
					-0.354351	-0.0107255	-0.366353	0.354351	0.0107255	0.366353
					-0.2512	-0.0517614	-0.430488	0.2512	0.0517614	0.430488
					-0.293323	-0.234093	-0.229556	0.293323	0.234093	0.229556
					-0.206928	-0.218445	-0.328729	0.206928	0.218445	0.328729
					-0.198735	-0.205734	-0.341786	0.198735	0.205734	0.341786
					-0.123866	-0.536476	-0.0293261	0.123866	0.536476	0.0293261
					-0.222093	-0.177949	-0.335332	0.222093	0.177949	0.335332
					-0.271992	-0.21755	-0.245132	0.271992	0.21755	0.245132
					-0.203051	-0.160077	-0.363526	0.203051	0.160077	0.363526
					-0.314147	-0.0738484	-0.331507	0.314147	0.0738484	0.331507
					-0.289008	0.0123619	-0.421885	0.289008	-0.0123619	0.421885
					-0.325096	-0.0408105	-0.346354	0.325096	0.0408105	0.346354
					-0.356306	0.0829031	-0.409229	0.356306	-0.0829031	0.409229
					-0.229659	-0.109129	-0.378765	0.229659	0.109129	0.378765
					-0.225218	0.0447247	-0.498578	0.225218	-0.0447247	0.498578
					-0.132752	-0.516193	-0.0323434	0.132752	0.516193	0.0323434
					-0.117787	-0.266817	-0.3339	0.117787	0.266817	0.3339
					-0.21233	-0.330332	-0.179807	0.21233	0.330332	0.179807
					-0.292047	-0.0343944	-0.37619	0.292047	0.0343944	0.37619
					-0.267972	-0.23518	-0.220294	0.267972	0.23518	0.220294
					-0.246701	-0.00211271	-0.440755	0.246701	0.00211271	0.440755
					-0.262188	-0.20345	-0.255306	0.262188	0.20345	0.255306
					-0.310771	0.135212	-0.478326	0.310771	-0.135212	0.478326
					-0.270624	-0.158004	-0.288129	0.270624	0.158004	0.288129
					-0.345239	0.112105	-0.428876	0.345239	-0.112105	0.428876
					-0.140377	-0.266315	-0.306031	0.140377	0.266315	0.306031
					-0.290477	-0.206021	-0.217985	0.290477	0.206021	0.217985
					-0.314645	-0.185366	-0.211146	0.314645	0.185366	0.211146
					-0.205482	-0.12445	-0.370796	0.205482	0.12445	0.370796
					-0.135947	-0.307453	-0.262435	0.135947	0.307453	0.262435
					-0.370589	-0.141551	-0.184414	0.370589	0.141551	0.184414
					0.0370168	-0.386332	-0.319764	-0.0370168	0.386332	0.319764
					-0.0901338	-0.512052	-0.0549152	0.0901338	0.512052	0.0549152
					-0.00637778	-0.413303	-0.251289	0.00637778	0.413303	0.251289
					-0.19835	-0.484947	0.0302686	0.19835	0.484947	-0.0302686
					-0.216294	-0.155814	-0.322071	0.216294	0.155814	0.322071
					-0.270798	0.00850786	-0.406074	0.270798	-0.00850786	0.406074
					-0.246246	-0.13015	-0.315775	0.246246	0.13015	0.315775
					-0.103603	-0.361346	-0.21987	0.103603	0.361346	0.21987
					-0.318176	-0.0775175	-0.288381	0.318176	0.0775175	0.288381
					-0.275304	-0.0336913	-0.366054	0.275304	0.0336913	0.366054
					-0.146599	-0.402752	-0.127323	0.146599	0.402752	0.127323
					-0.1309	-0.16541	-0.382891	0.1309	0.16541	0.382891
					-0.128193	-0.475067	-0.0490687	0.128193	0.475067	0.0490687
					-0.321626	-0.0765782	-0.278307	0.321626	0.0765782	0.278307
					-0.212537	-0.397114	-0.0555247	0.212537	0.397114	0.0555247
					-0.199565	-0.267707	-0.216278	0.199565	0.267707	0.216278
					-0.35724	-0.0661049	-0.240304	0.35724	0.0661049	0.240304
					-0.278513	-0.230737	-0.16514	0.278513	0.230737	0.16514
					-0.223344	-0.276273	-0.174126	0.223344	0.276273	0.174126
					-0.382506	-0.13304	-0.14378	0.382506	0.13304	0.14378
					-0.30266	-0.0373652	-0.316309	0.30266	0.0373652	0.316309
					-0.385943	0.103841	-0.338224	0.385943	-0.103841	0.338224
					-0.216085	-0.146045	-0.299993	0.216085	0.146045	0.299993
					-0.289371	-0.233857	-0.137643	0.289371	0.233857	0.137643
					-0.119653	0.117935	-0.574497	0.119653	-0.117935	0.574497
					-0.641728	0.118051	-0.0160681	0.641728	-0.118051	0.0160681
					-0.0393065	-0.209486	-0.386192	0.0393065	0.209486	0.386192
					-0.324634	0.0808609	-0.370644	0.324634	-0.0808609	0.370644
					-0.201003	-0.133551	-0.312712	0.201003	0.133551	0.312712
					-0.16838	0.0824369	-0.505959	0.16838	-0.0824369	0.505959
					-0.114995	-0.236378	-0.293237	0.114995	0.236378	0.293237
					-0.310307	-0.266051	-0.0617062	0.310307	0.266051	0.0617062
					-0.198949	-0.179066	-0.269961	0.198949	0.179066	0.269961
					-0.211421	-0.0746108	-0.349494	0.211421	0.0746108	0.349494
					-0.144078	-0.243694	-0.257713	0.144078	0.243694	0.257713
					-0.162229	-0.447054	-0.00201722	0.162229	0.447054	0.00201722
					-0.130126	-0.238725	-0.273238	0.130126	0.238725	0.273238
					-0.293668	0.00385306	-0.332879	0.293668	-0.00385306	0.332879
					-0.178147	-0.189892	-0.272959	0.178147	0.189892	0.272959
					-0.259422	-0.0252231	-0.337736	0.259422	0.0252231	0.337736
					-0.142063	-0.127475	-0.357956	0.142063	0.127475	0.357956
					-0.116311	-0.353116	-0.158216	0.116311	0.353116	0.158216
					-0.116666	-0.413171	-0.0853649	0.116666	0.413171	0.0853649
					-0.533327	0.140457	-0.166048	0.533327	-0.140457	0.166048
					-0.114203	-0.151372	-0.359474	0.114203	0.151372	0.359474
					-0.164539	-0.340536	-0.122697	0.164539	0.340536	0.122697
					-0.271364	-0.0406311	-0.309114	0.271364	0.0406311	0.309114
					-0.243039	-0.180589	-0.209565	0.243039	0.180589	0.209565
					-0.121066	-0.247026	-0.260982	0.121066	0.247026	0.260982
					0.00861677	-0.451959	-0.150095	-0.00861677	0.451959	0.150095
					-0.377769	-0.0270885	-0.204556	0.377769	0.0270885	0.204556
					-0.273835	-0.200844	-0.15073	0.273835	0.200844	0.15073
					-0.519732	-0.115951	0.0725713	0.519732	0.115951	-0.0725713
					-0.198536	-0.0157101	-0.389293	0.198536	0.0157101	0.389293
					-0.205016	-0.0461971	-0.35856	0.205016	0.0461971	0.35856
					-0.192811	-0.118936	-0.30822	0.192811	0.118936	0.30822
					-0.119094	-0.213763	-0.286559	0.119094	0.213763	0.286559
					-0.172377	-0.251595	-0.188921	0.172377	0.251595	0.188921
					-0.21438	-0.0776651	-0.312175	0.21438	0.0776651	0.312175
					-0.161846	-0.169624	-0.279267	0.161846	0.169624	0.279267
					-0.152504	-0.427032	-0.00154503	0.152504	0.427032	0.00154503
					-0.15421	-0.162959	-0.292309	0.15421	0.162959	0.292309
					-0.176023	-0.388737	-0.0217372	0.176023	0.388737	0.0217372
					-0.262338	-0.185317	-0.159938	0.262338	0.185317	0.159938
					-0.249645	-0.0342504	-0.310064	0.249645	0.0342504	0.310064
					-0.103437	-0.304021	-0.193445	0.103437	0.304021	0.193445
					-0.331008	-0.0365292	-0.224416	0.331008	0.0365292	0.224416
					-0.238725	-0.131826	-0.231376	0.238725	0.131826	0.231376
					-0.309854	-0.198548	-0.0866957	0.309854	0.198548	0.0866957
					-0.222361	0.147649	-0.461833	0.222361	-0.147649	0.461833
					-0.0306086	-0.583427	0.110617	0.0306086	0.583427	-0.110617
					-0.159409	-0.417207	0.0132982	0.159409	0.417207	-0.0132982
					-0.153105	-0.269253	-0.169464	0.153105	0.269253	0.169464
					-0.0746151	-0.310117	-0.192503	0.0746151	0.310117	0.192503
					-0.305475	-0.0265811	-0.239007	0.305475	0.0265811	0.239007
					-0.304347	0.0711556	-0.312335	0.304347	-0.0711556	0.312335
					-0.0383599	-0.179181	-0.343612	0.0383599	0.179181	0.343612
					-0.158026	-0.128159	-0.280548	0.158026	0.128159	0.280548
					-0.173121	-0.0692524	-0.316004	0.173121	0.0692524	0.316004
					-0.0164491	-0.387131	-0.138653	0.0164491	0.387131	0.138653
					-0.12985	0.026401	-0.426395	0.12985	-0.026401	0.426395
					-0.16646	-0.0415572	-0.340669	0.16646	0.0415572	0.340669
					-0.439403	-0.0126086	-0.0743465	0.439403	0.0126086	0.0743465
					-0.240791	0.109692	-0.385862	0.240791	-0.109692	0.385862
					-0.135973	-0.0203427	-0.378619	0.135973	0.0203427	0.378619
					-0.206833	-0.280806	-0.0612325	0.206833	0.280806	0.0612325
					-0.211118	-0.200051	-0.145403	0.211118	0.200051	0.145403
					-0.475794	0.255169	-0.242676	0.475794	-0.255169	0.242676
					-0.0910589	-0.290131	-0.167794	0.0910589	0.290131	0.167794
					-0.25374	0.00607259	-0.287706	0.25374	-0.00607259	0.287706
					-0.0738471	-0.318521	-0.146782	0.0738471	0.318521	0.146782
					-0.0544802	-0.237989	-0.24724	0.0544802	0.237989	0.24724
					-0.152392	-0.101846	-0.286233	0.152392	0.101846	0.286233
					-0.148518	-0.291957	-0.0983284	0.148518	0.291957	0.0983284
					-0.162715	-0.300854	-0.0687379	0.162715	0.300854	0.0687379
					-0.170665	0.0699839	-0.402176	0.170665	-0.0699839	0.402176
					-0.258374	-0.00661605	-0.261611	0.258374	0.00661605	0.261611
					-0.41252	-0.0881059	-0.00736972	0.41252	0.0881059	0.00736972
					-0.00653732	-0.370816	-0.137145	0.00653732	0.370816	0.137145
					-0.279537	0.282586	-0.44488	0.279537	-0.282586	0.44488
					-0.0533646	-0.450188	0.010054	0.0533646	0.450188	-0.010054
					-0.0750811	-0.0125708	-0.414391	0.0750811	0.0125708	0.414391
					-0.0557491	-0.290852	-0.178353	0.0557491	0.290852	0.178353
					-0.16923	-0.177084	-0.183043	0.16923	0.177084	0.183043
					-0.310409	0.313282	-0.427061	0.310409	-0.313282	0.427061
					-0.295764	0.0642707	-0.267933	0.295764	-0.0642707	0.267933
					-0.186318	0.032447	-0.3457	0.186318	-0.032447	0.3457
					-0.436327	-0.0636311	0.017641	0.436327	0.0636311	-0.017641
					-0.297526	-0.0912315	-0.121577	0.297526	0.0912315	0.121577
					-0.162965	-0.181008	-0.173685	0.162965	0.181008	0.173685
					-0.240945	-0.196064	-0.0744693	0.240945	0.196064	0.0744693
					-0.277517	-0.188293	-0.0369666	0.277517	0.188293	0.0369666
					-0.16713	-0.122961	-0.217187	0.16713	0.122961	0.217187
					-0.145461	-0.224669	-0.130356	0.145461	0.224669	0.130356
					-0.146568	-0.222348	-0.127381	0.146568	0.222348	0.127381
					-0.255152	0.105603	-0.311612	0.255152	-0.105603	0.311612
					-0.176611	-0.114139	-0.201207	0.176611	0.114139	0.201207
					-0.294667	0.114704	-0.276929	0.294667	-0.114704	0.276929
					-0.198734	0.172113	-0.406182	0.198734	-0.172113	0.406182
					-0.287968	0.14795	-0.304586	0.287968	-0.14795	0.304586
					-0.310724	0.0230171	-0.18044	0.310724	-0.0230171	0.18044
					-0.450023	0.249584	-0.192965	0.450023	-0.249584	0.192965
					-0.129445	-0.0109814	-0.317892	0.129445	0.0109814	0.317892
					-0.275284	0.18679	-0.332365	0.275284	-0.18679	0.332365
					-0.213243	0.295657	-0.456103	0.213243	-0.295657	0.456103
					-0.276984	0.0943979	-0.258924	0.276984	-0.0943979	0.258924
					-0.0411907	-0.0481478	-0.357982	0.0411907	0.0481478	0.357982
					-0.203358	0.173269	-0.384567	0.203358	-0.173269	0.384567
					-0.161129	-0.0506832	-0.246729	0.161129	0.0506832	0.246729
					-0.0653703	0.22317	-0.522239	0.0653703	-0.22317	0.522239
					-0.180935	-0.134316	-0.147176	0.180935	0.134316	0.147176
					-0.15886	-0.0385359	-0.256188	0.15886	0.0385359	0.256188
					-0.144967	-0.0635417	-0.243921	0.144967	0.0635417	0.243921
					-0.26038	0.058721	-0.234691	0.26038	-0.058721	0.234691
					-0.0831378	0.132799	-0.446772	0.0831378	-0.132799	0.446772
					-0.147572	-0.227834	-0.0758833	0.147572	0.227834	0.0758833
					-0.0838562	0.18966	-0.473254	0.0838562	-0.18966	0.473254
					-0.121707	0.0260671	-0.326048	0.121707	-0.0260671	0.326048
					0.106423	-0.560632	0.120686	-0.106423	0.560632	-0.120686
					0.388652	-0.284513	-0.421959	-0.388652	0.284513	0.421959
					-0.158852	-0.0403063	-0.23114	0.158852	0.0403063	0.23114
					-0.0877647	0.0741379	-0.384891	0.0877647	-0.0741379	0.384891
					-0.207921	0.0328096	-0.241104	0.207921	-0.0328096	0.241104
					-0.0436227	-0.446286	0.118577	0.0436227	0.446286	-0.118577
					-0.214163	0.0557201	-0.253187	0.214163	-0.0557201	0.253187
					-0.341311	-0.14425	0.0937916	0.341311	0.14425	-0.0937916
					-0.229057	-0.0524892	-0.137151	0.229057	0.0524892	0.137151
					-0.0862276	0.0175	-0.330855	0.0862276	-0.0175	0.330855
					0.0899261	-0.030136	-0.420064	-0.0899261	0.030136	0.420064
					-0.172554	-0.144637	-0.0884853	0.172554	0.144637	0.0884853
					-0.0956595	-0.109589	-0.198469	0.0956595	0.109589	0.198469
					-0.178976	-0.0728647	-0.147191	0.178976	0.0728647	0.147191
					-0.0202805	0.118205	-0.437286	0.0202805	-0.118205	0.437286
					-0.147984	-0.046561	-0.198843	0.147984	0.046561	0.198843
					-0.0560465	-0.359912	0.0521006	0.0560465	0.359912	-0.0521006
					0.076404	-0.0900579	-0.349672	-0.076404	0.0900579	0.349672
					-0.127209	-0.0103072	-0.244378	0.127209	0.0103072	0.244378
					-0.184915	0.0714057	-0.256812	0.184915	-0.0714057	0.256812
					-0.137145	0.507606	-0.565533	0.137145	-0.507606	0.565533
					-0.453056	0.34506	-0.17135	0.453056	-0.34506	0.17135
					-0.181051	0.0155175	-0.212565	0.181051	-0.0155175	0.212565
					-0.00288996	-0.436388	0.110698	0.00288996	0.436388	-0.110698
					-0.108781	-0.0293622	-0.239836	0.108781	0.0293622	0.239836
					-0.151	-0.11323	-0.118061	0.151	0.11323	0.118061
					-0.0465787	-0.142247	-0.189143	0.0465787	0.142247	0.189143
					-0.263146	-0.00479038	-0.100988	0.263146	0.00479038	0.100988
					-0.404482	0.231747	-0.137166	0.404482	-0.231747	0.137166
					-0.339085	0.0627337	-0.0711706	0.339085	-0.0627337	0.0711706
					-0.292729	0.15291	-0.194862	0.292729	-0.15291	0.194862
					-0.126787	-0.117554	-0.126151	0.126787	0.117554	0.126151
					-0.119929	0.104781	-0.321598	0.119929	-0.104781	0.321598
					0.08351	-0.530859	0.188598	-0.08351	0.530859	-0.188598
					0.274803	-0.412662	-0.147293	-0.274803	0.412662	0.147293
					-0.172013	-0.172691	-0.0140619	0.172013	0.172691	0.0140619
					-0.296671	0.0389227	-0.0855537	0.296671	-0.0389227	0.0855537
					0.057746	0.0584934	-0.423829	-0.057746	-0.0584934	0.423829
					-0.0954802	-0.0530293	-0.207776	0.0954802	0.0530293	0.207776
					-0.173576	0.0519054	-0.220613	0.173576	-0.0519054	0.220613
					-0.192706	-0.0201031	-0.137745	0.192706	0.0201031	0.137745
					-0.287136	0.299371	-0.286466	0.287136	-0.299371	0.286466
					-0.053069	-0.331528	0.0685804	0.053069	0.331528	-0.0685804
					-0.104319	0.263993	-0.423592	0.104319	-0.263993	0.423592
					-0.0827281	0.0237645	-0.267938	0.0827281	-0.0237645	0.267938
					-0.218384	0.121113	-0.218874	0.218384	-0.121113	0.218874
					-0.124216	0.12258	-0.30744	0.124216	-0.12258	0.30744
					-0.0146767	-0.366811	0.0800185	0.0146767	0.366811	-0.0800185
					-0.139241	-0.203612	0.0191267	0.139241	0.203612	-0.0191267
					-0.164545	-0.0115238	-0.150101	0.164545	0.0115238	0.150101
					-0.14672	-0.00057504	-0.175803	0.14672	0.00057504	0.175803
					-0.101256	0.170538	-0.351296	0.101256	-0.170538	0.351296
					-0.146252	-0.000816998	-0.175349	0.146252	0.000816998	0.175349
					-0.207729	0.0299106	-0.13834	0.207729	-0.0299106	0.13834
					-0.0812305	-0.0803271	-0.15996	0.0812305	0.0803271	0.15996
					-0.0821984	-0.162186	-0.0746305	0.0821984	0.162186	0.0746305
					0.043121	-0.296473	-0.044989	-0.043121	0.296473	0.044989
					-0.202522	-0.00587769	-0.105092	0.202522	0.00587769	0.105092
					-0.284308	0.127829	-0.130937	0.284308	-0.127829	0.130937
					0.208777	-0.180483	-0.294982	-0.208777	0.180483	0.294982
					-0.128555	0.022354	-0.198177	0.128555	-0.022354	0.198177
					-0.0765493	-0.120567	-0.114244	0.0765493	0.120567	0.114244
					-0.14574	0.204412	-0.320111	0.14574	-0.204412	0.320111
					-0.150649	0.152841	-0.275419	0.150649	-0.152841	0.275419
					0.151612	-0.395667	-0.00243305	-0.151612	0.395667	0.00243305
					-0.10442	0.118956	-0.28649	0.10442	-0.118956	0.28649
					-0.150178	0.181547	-0.290915	0.150178	-0.181547	0.290915
					-0.0301086	-0.0366802	-0.223987	0.0301086	0.0366802	0.223987
					-0.0898484	0.197069	-0.352094	0.0898484	-0.197069	0.352094
					-0.0573336	-0.0105023	-0.220496	0.0573336	0.0105023	0.220496
					-0.0202948	0.240148	-0.434641	0.0202948	-0.240148	0.434641
					-0.154926	-0.0169412	-0.120416	0.154926	0.0169412	0.120416
					-0.125124	0.166511	-0.299293	0.125124	-0.166511	0.299293
					0.0853346	-0.215684	-0.146382	-0.0853346	0.215684	0.146382
					-0.199958	0.164347	-0.225432	0.199958	-0.164347	0.225432
					-0.1208	0.0390647	-0.198919	0.1208	-0.0390647	0.198919
					-0.167662	0.0159958	-0.131095	0.167662	-0.0159958	0.131095
					-0.077476	-0.145548	-0.0609969	0.077476	0.145548	0.0609969
					-0.0892287	0.0796781	-0.254951	0.0892287	-0.0796781	0.254951
					-0.164937	0.0897653	-0.191675	0.164937	-0.0897653	0.191675
					-0.092017	-0.0151764	-0.165565	0.092017	0.0151764	0.165565
					-0.0580405	0.129501	-0.313399	0.0580405	-0.129501	0.313399
					-0.0864012	-0.0292981	-0.151439	0.0864012	0.0292981	0.151439
					-0.198119	0.148658	-0.191739	0.198119	-0.148658	0.191739
					-0.126037	0.0729553	-0.199471	0.126037	-0.0729553	0.199471
					-0.00379321	-0.404085	0.21058	0.00379321	0.404085	-0.21058
					-0.0693544	0.00885396	-0.197779	0.0693544	-0.00885396	0.197779
					0.0521551	-0.0809746	-0.223697	-0.0521551	0.0809746	0.223697
					-0.15435	0.0358448	-0.136456	0.15435	-0.0358448	0.136456
					-0.00385131	0.206048	-0.394422	0.00385131	-0.206048	0.394422
					-0.101224	0.229138	-0.32916	0.101224	-0.229138	0.32916
					-0.00472998	0.28456	-0.436311	0.00472998	-0.28456	0.436311
					-0.109058	0.0867722	-0.209368	0.109058	-0.0867722	0.209368
					-0.0786498	0.0351177	-0.194195	0.0786498	-0.0351177	0.194195
					-0.160261	-0.214099	0.156855	0.160261	0.214099	-0.156855
					-0.101904	0.392291	-0.42114	0.101904	-0.392291	0.42114
					-0.151663	0.147416	-0.210965	0.151663	-0.147416	0.210965
					-0.183231	0.221291	-0.235812	0.183231	-0.221291	0.235812
					-0.0804493	0.0352452	-0.183449	0.0804493	-0.0352452	0.183449
					-0.0198141	0.0150912	-0.220539	0.0198141	-0.0150912	0.220539
					-0.213331	0.171615	-0.16456	0.213331	-0.171615	0.16456
					-0.114324	0.111395	-0.213677	0.114324	-0.111395	0.213677
					-0.136031	0.101185	-0.184232	0.136031	-0.101185	0.184232
					-0.0799773	0.0801011	-0.218634	0.0799773	-0.0801011	0.218634
					-0.205176	0.157946	-0.159096	0.205176	-0.157946	0.159096
					-0.0362268	0.00229251	-0.191163	0.0362268	-0.00229251	0.191163
					0.102493	0.0939164	-0.375095	-0.102493	-0.0939164	0.375095
					-0.202475	0.105538	-0.116691	0.202475	-0.105538	0.116691
					-0.130879	0.12846	-0.205621	0.130879	-0.12846	0.205621
					-0.109511	0.152375	-0.242366	0.109511	-0.152375	0.242366
					0.170348	-0.217903	-0.145314	-0.170348	0.217903	0.145314
					-0.146333	0.223392	-0.255261	0.146333	-0.223392	0.255261
					-0.17494	0.15736	-0.177155	0.17494	-0.15736	0.177155
					-0.070817	0.0704964	-0.20487	0.070817	-0.0704964	0.20487
					0.0986288	-0.100928	-0.198951	-0.0986288	0.100928	0.198951
					0.0352641	-0.0893531	-0.151165	-0.0352641	0.0893531	0.151165
					-0.115575	0.0935721	-0.171167	0.115575	-0.0935721	0.171167
					-0.00365211	0.0717783	-0.253652	0.00365211	-0.0717783	0.253652
					-0.107199	0.325952	-0.344825	0.107199	-0.325952	0.344825
					-0.0206257	-0.220954	0.0527919	0.0206257	0.220954	-0.0527919
					0.0299318	-0.156485	-0.0688881	-0.0299318	0.156485	0.0688881
					0.00957785	-0.0289332	-0.173321	-0.00957785	0.0289332	0.173321
					-0.120905	0.34567	-0.340941	0.120905	-0.34567	0.340941
					0.0181484	0.113259	-0.29567	-0.0181484	-0.113259	0.29567
					0.0552387	0.0420399	-0.269913	-0.0552387	-0.0420399	0.269913
					-0.120023	-0.113721	0.0449575	0.120023	0.113721	-0.0449575
					0.0495598	-0.201626	-0.0292374	-0.0495598	0.201626	0.0292374
					-0.205865	0.251802	-0.191177	0.205865	-0.251802	0.191177
					-0.0806471	0.104442	-0.189564	0.0806471	-0.104442	0.189564
					-0.13834	0.00453037	-0.0393132	0.13834	-0.00453037	0.0393132
					-0.0679283	0.211807	-0.276695	0.0679283	-0.211807	0.276695
					-0.0262621	0.00512304	-0.147894	0.0262621	-0.00512304	0.147894
					-0.00860704	0.241721	-0.343816	0.00860704	-0.241721	0.343816
					0.0358785	-0.0395519	-0.157333	-0.0358785	0.0395519	0.157333
					-0.0656508	0.161918	-0.235217	0.0656508	-0.161918	0.235217
					-0.107029	0.0493159	-0.101693	0.107029	-0.0493159	0.101693
					-0.152366	0.184002	-0.166273	0.152366	-0.184002	0.166273
					0.145998	0.0802831	-0.33746	-0.145998	-0.0802831	0.33746
					-0.286179	0.16981	-0.00370806	0.286179	-0.16981	0.00370806
					-0.0127566	0.502771	-0.480285	0.0127566	-0.502771	0.480285
					0.219078	-0.227375	-0.109309	-0.219078	0.227375	0.109309
					-0.0736208	0.0921242	-0.160652	0.0736208	-0.0921242	0.160652
					-0.0546665	0.156809	-0.229578	0.0546665	-0.156809	0.229578
					-0.10022	0.0403003	-0.0889565	0.10022	-0.0403003	0.0889565
					0.0107503	-0.218511	0.0777921	-0.0107503	0.218511	-0.0777921
					-0.0650076	0.139234	-0.197541	0.0650076	-0.139234	0.197541
					0.100147	-0.0428963	-0.18226	-0.100147	0.0428963	0.18226
					-0.13022	0.153239	-0.141757	0.13022	-0.153239	0.141757
					-0.30399	0.50547	-0.20814	0.30399	-0.50547	0.20814
					-0.0137253	-0.244908	0.156602	0.0137253	0.244908	-0.156602
					-0.0254435	0.239476	-0.291575	0.0254435	-0.239476	0.291575
					0.123211	0.209383	-0.383667	-0.123211	-0.209383	0.383667
					-0.0685874	0.175252	-0.2058	0.0685874	-0.175252	0.2058
					-0.094819	0.254395	-0.236632	0.094819	-0.254395	0.236632
					0.0441894	0.0185698	-0.172101	-0.0441894	-0.0185698	0.172101
					-0.136294	0.0823601	-0.0540679	0.136294	-0.0823601	0.0540679
					-0.0845216	0.142333	-0.15723	0.0845216	-0.142333	0.15723
					-0.109161	0.0768753	-0.0765278	0.109161	-0.0768753	0.0765278
					-0.133886	0.280959	-0.210025	0.133886	-0.280959	0.210025
					0.0798795	0.118026	-0.270849	-0.0798795	-0.118026	0.270849
					-0.147554	0.308102	-0.203515	0.147554	-0.308102	0.203515
					0.0525737	0.164612	-0.271997	-0.0525737	-0.164612	0.271997
					-0.0896159	0.302221	-0.248641	0.0896159	-0.302221	0.248641
					0.0171277	0.0980724	-0.183747	-0.0171277	-0.0980724	0.183747
					0.0335057	-0.0290397	-0.0842762	-0.0335057	0.0290397	0.0842762
					-0.0325926	-0.00883526	-0.0394184	0.0325926	0.00883526	0.0394184
					0.0397962	0.0991502	-0.200052	-0.0397962	-0.0991502	0.200052
					0.12022	-0.0134239	-0.162065	-0.12022	0.0134239	0.162065
					-0.172781	0.351276	-0.184732	0.172781	-0.351276	0.184732
					0.154006	-0.195083	-0.005094	-0.154006	0.195083	0.005094
					-0.0347486	0.132789	-0.150273	0.0347486	-0.132789	0.150273
					0.222967	-0.347093	0.126538	-0.222967	0.347093	-0.126538
					-0.212521	0.399516	-0.172536	0.212521	-0.399516	0.172536
					-0.00389609	0.227189	-0.244289	0.00389609	-0.227189	0.244289
					-0.0653924	0.0396796	-0.027333	0.0653924	-0.0396796	0.027333
					0.0214427	0.0185617	-0.0914871	-0.0214427	-0.0185617	0.0914871
					-0.117836	0.163818	-0.0827361	0.117836	-0.163818	0.0827361
					-0.0433415	0.176239	-0.163945	0.0433415	-0.176239	0.163945
					-0.0297883	0.108512	-0.119453	0.0297883	-0.108512	0.119453
					0.114551	0.297527	-0.373488	-0.114551	-0.297527	0.373488
					0.0135088	0.0666724	-0.120231	-0.0135088	-0.0666724	0.120231
					-0.070137	0.201576	-0.15384	0.070137	-0.201576	0.15384
					-0.0539305	0.101973	-0.0862582	0.0539305	-0.101973	0.0862582
					-0.116785	0.132304	-0.0447273	0.116785	-0.132304	0.0447273
					-0.0535357	0.1121	-0.0908513	0.0535357	-0.1121	0.0908513
					0.0700312	-0.296491	0.244286	-0.0700312	0.296491	-0.244286
					-0.0939193	0.111413	-0.0414402	0.0939193	-0.111413	0.0414402
					-0.1564	0.373791	-0.18212	0.1564	-0.373791	0.18212
					-0.1876	0.246045	-0.0539804	0.1876	-0.246045	0.0539804
					0.0129161	-0.248528	0.250676	-0.0129161	0.248528	-0.250676
					0.0260243	-0.011283	-0.0417608	-0.0260243	0.011283	0.0417608
					0.0043263	0.081867	-0.104195	-0.0043263	-0.081867	0.104195
					0.147189	0.0789068	-0.220253	-0.147189	-0.0789068	0.220253
					-0.0208041	0.274885	-0.225248	0.0208041	-0.274885	0.225248
					0.0365593	-0.168405	0.135391	-0.0365593	0.168405	-0.135391
					0.0651035	0.0266003	-0.0987697	-0.0651035	-0.0266003	0.0987697
					0.154063	-0.203355	0.0656339	-0.154063	0.203355	-0.0656339
					0.00650281	0.0594952	-0.0708057	-0.00650281	-0.0594952	0.0708057
					-0.0475626	0.264117	-0.185198	0.0475626	-0.264117	0.185198
					-0.0111036	0.0638125	-0.0466444	0.0111036	-0.0638125	0.0466444
					-0.0113887	-0.140034	0.173225	0.0113887	0.140034	-0.173225
					0.0186886	0.213351	-0.195793	-0.0186886	-0.213351	0.195793
					0.0185759	0.193023	-0.179995	-0.0185759	-0.193023	0.179995
					0.0377207	0.15019	-0.16272	-0.0377207	-0.15019	0.16272
					0.0664339	0.0733697	-0.119987	-0.0664339	-0.0733697	0.119987
					-0.0315994	0.370582	-0.254653	0.0315994	-0.370582	0.254653
					-0.0649955	0.215229	-0.108238	0.0649955	-0.215229	0.108238
					-0.10431	0.172561	-0.0272549	0.10431	-0.172561	0.0272549
					0.130544	-0.0979587	0.00409188	-0.130544	0.0979587	-0.00409188
					0.07564	-0.14033	0.109495	-0.07564	0.14033	-0.109495
					0.164337	-0.131312	0.01624	-0.164337	0.131312	-0.01624
					0.0361031	0.0666046	-0.0651349	-0.0361031	-0.0666046	0.0651349
					-0.0479755	0.138599	-0.0475937	0.0479755	-0.138599	0.0475937
					0.211812	-0.135669	-0.0136825	-0.211812	0.135669	0.0136825
					-0.0614985	0.174272	-0.0488557	0.0614985	-0.174272	0.0488557
					-0.0976905	0.212381	-0.0427155	0.0976905	-0.212381	0.0427155
					0.0275705	0.305157	-0.22304	-0.0275705	-0.305157	0.22304
					0.037329	0.0949315	-0.0635122	-0.037329	-0.0949315	0.0635122
					0.00211334	0.314589	-0.205202	-0.00211334	-0.314589	0.205202
					0.0430624	0.175203	-0.131702	-0.0430624	-0.175203	0.131702
					-0.0320232	0.0911455	0.015189	0.0320232	-0.0911455	-0.015189
					0.0351828	-0.175912	0.244345	-0.0351828	0.175912	-0.244345
					0.0257953	0.283946	-0.194248	-0.0257953	-0.283946	0.194248
					-0.0125103	0.384752	-0.22954	0.0125103	-0.384752	0.22954
					-0.110706	0.324394	-0.0943607	0.110706	-0.324394	0.0943607
					0.067814	0.179617	-0.148655	-0.067814	-0.179617	0.148655
					0.0100771	0.100853	-0.0274609	-0.0100771	-0.100853	0.0274609
					-0.031146	0.173275	-0.0488162	0.031146	-0.173275	0.0488162
					0.0457539	0.181236	-0.124402	-0.0457539	-0.181236	0.124402
					-0.339771	0.484635	0.0595924	0.339771	-0.484635	-0.0595924
					-0.0464874	0.290706	-0.121883	0.0464874	-0.290706	0.121883
					0.060535	0.321501	-0.23756	-0.060535	-0.321501	0.23756
					0.0854909	-0.022088	0.0318864	-0.0854909	0.022088	-0.0318864
					0.0149507	0.227786	-0.126252	-0.0149507	-0.227786	0.126252
					-0.139684	0.296854	-0.0270126	0.139684	-0.296854	0.0270126
					0.0393288	0.139549	-0.0753372	-0.0393288	-0.139549	0.0753372
					0.111848	0.203578	-0.18546	-0.111848	-0.203578	0.18546
					0.0246902	0.140693	-0.0573313	-0.0246902	-0.140693	0.0573313
					0.0819946	0.095043	-0.06872	-0.0819946	-0.095043	0.06872
					-0.0699992	0.156404	0.0304913	0.0699992	-0.156404	-0.0304913
					0.0429646	0.159289	-0.0831008	-0.0429646	-0.159289	0.0831008
					0.490842	-0.061464	-0.224779	-0.490842	0.061464	0.224779
					0.068067	0.00350313	0.0416088	-0.068067	-0.00350313	-0.0416088
					-0.190468	0.369217	-0.0109458	0.190468	-0.369217	0.0109458
					-0.0461194	0.281808	-0.0944797	0.0461194	-0.281808	0.0944797
					0.140064	0.0748053	-0.0902901	-0.140064	-0.0748053	0.0902901
					-0.0558235	0.290298	-0.0889817	0.0558235	-0.290298	0.0889817
					-0.46462	0.99753	-0.0501169	0.46462	-0.99753	0.0501169
					0.0431837	0.181029	-0.0882206	-0.0431837	-0.181029	0.0882206
					0.0549391	0.238942	-0.142473	-0.0549391	-0.238942	0.142473
					0.018008	0.262559	-0.119659	-0.018008	-0.262559	0.119659
					0.211788	-0.237026	0.209326	-0.211788	0.237026	-0.209326
					0.116016	0.402156	-0.294039	-0.116016	-0.402156	0.294039
					-0.128553	0.29364	0.00521747	0.128553	-0.29364	-0.00521747
					0.0374804	0.231895	-0.109602	-0.0374804	-0.231895	0.109602
					0.121773	0.273589	-0.211036	-0.121773	-0.273589	0.211036
					-0.0970097	0.184771	0.0695392	0.0970097	-0.184771	-0.0695392
					-0.0244203	0.232975	-0.0430561	0.0244203	-0.232975	0.0430561
					0.0917354	0.281137	-0.182804	-0.0917354	-0.281137	0.182804
					0.0160532	0.112452	0.0307135	-0.0160532	-0.112452	-0.0307135
					0.0763445	0.32511	-0.195954	-0.0763445	-0.32511	0.195954
					0.102084	0.101981	-0.0303302	-0.102084	-0.101981	0.0303302
					0.0171515	0.25086	-0.0782977	-0.0171515	-0.25086	0.0782977
					0.108844	-0.112892	0.191705	-0.108844	0.112892	-0.191705
					0.109913	0.158029	-0.0841671	-0.109913	-0.158029	0.0841671
					-0.146727	0.236073	0.109957	0.146727	-0.236073	-0.109957
					-0.123814	0.276103	0.0538505	0.123814	-0.276103	-0.0538505
					0.11519	0.159553	-0.0841193	-0.11519	-0.159553	0.0841193
					0.0303062	-0.0622479	0.24235	-0.0303062	0.0622479	-0.24235
					6.216e-05	0.0433182	0.156228	-6.216e-05	-0.0433182	-0.156228
					0.042174	-0.0640813	0.233635	-0.042174	0.0640813	-0.233635
					0.117882	-0.160311	0.272926	-0.117882	0.160311	-0.272926
					0.0183213	0.0825418	0.0977922	-0.0183213	-0.0825418	-0.0977922
					0.0148344	0.280069	-0.072942	-0.0148344	-0.280069	0.072942
					0.0428851	0.517874	-0.255529	-0.0428851	-0.517874	0.255529
					-0.0887882	0.529791	-0.144255	0.0887882	-0.529791	0.144255
					0.0526514	0.155231	0.00189522	-0.0526514	-0.155231	-0.00189522
					0.188688	-0.211363	0.278901	-0.188688	0.211363	-0.278901
					0.0314214	0.0649475	0.12055	-0.0314214	-0.0649475	-0.12055
					0.0265696	0.212463	-0.0130668	-0.0265696	-0.212463	0.0130668
					0.0753458	0.357183	-0.165608	-0.0753458	-0.357183	0.165608
					0.128224	0.0348528	0.0584633	-0.128224	-0.0348528	-0.0584633
					0.104402	0.218313	-0.0851388	-0.104402	-0.218313	0.0851388
					0.126236	0.209902	-0.0934292	-0.126236	-0.209902	0.0934292
					-0.0302742	0.542973	-0.187759	0.0302742	-0.542973	0.187759
					0.0458795	0.0226625	0.17006	-0.0458795	-0.0226625	-0.17006
					0.0682381	0.201226	-0.0204634	-0.0682381	-0.201226	0.0204634
					-0.0887698	0.32599	0.0371822	0.0887698	-0.32599	-0.0371822
					0.217908	0.232604	-0.166658	-0.217908	-0.232604	0.166658
					0.0789404	0.370723	-0.148733	-0.0789404	-0.370723	0.148733
					0.0322998	0.300713	-0.0493831	-0.0322998	-0.300713	0.0493831
					0.0473614	0.162381	0.0542531	-0.0473614	-0.162381	-0.0542531
					0.120738	-0.176892	0.369473	-0.120738	0.176892	-0.369473
					0.0701584	0.176159	0.0229761	-0.0701584	-0.176159	-0.0229761
					0.0346377	0.371385	-0.099943	-0.0346377	-0.371385	0.099943
					0.12808	0.19091	-0.0359203	-0.12808	-0.19091	0.0359203
					0.112225	0.112131	0.0528696	-0.112225	-0.112131	-0.0528696
					0.0637652	0.217705	0.00581163	-0.0637652	-0.217705	-0.00581163
					-0.0288199	-0.0199249	0.364179	0.0288199	0.0199249	-0.364179
					0.0201249	0.584843	-0.211447	-0.0201249	-0.584843	0.211447
					0.154594	0.351222	-0.169478	-0.154594	-0.351222	0.169478
					0.212058	0.269274	-0.155076	-0.212058	-0.269274	0.155076
					0.11138	0.106174	0.0764644	-0.11138	-0.106174	-0.0764644
					0.093081	0.422877	-0.161589	-0.093081	-0.422877	0.161589
					0.0219341	0.406503	-0.0836354	-0.0219341	-0.406503	0.0836354
					0.192921	0.307776	-0.15613	-0.192921	-0.307776	0.15613
					0.0323077	0.359968	-0.0533843	-0.0323077	-0.359968	0.0533843
					0.0303049	0.454001	-0.116298	-0.0303049	-0.454001	0.116298
					0.047072	0.125262	0.148194	-0.047072	-0.125262	-0.148194
					0.0478566	0.162445	0.116287	-0.0478566	-0.162445	-0.116287
					0.153692	0.437195	-0.193249	-0.153692	-0.437195	0.193249
					0.0185218	0.255475	0.0697413	-0.0185218	-0.255475	-0.0697413
					-0.0496113	0.392868	0.0357959	0.0496113	-0.392868	-0.0357959
					0.146786	0.221029	-0.0133206	-0.146786	-0.221029	0.0133206
					0.0456696	0.424588	-0.0786459	-0.0456696	-0.424588	0.0786459
					-0.0285054	0.488303	-0.0522752	0.0285054	-0.488303	0.0522752
					0.051569	0.666963	-0.231911	-0.051569	-0.666963	0.231911
					0.189651	0.39566	-0.174974	-0.189651	-0.39566	0.174974
					0.131976	0.175282	0.0509869	-0.131976	-0.175282	-0.0509869
					0.12307	0.433067	-0.132219	-0.12307	-0.433067	0.132219
					-0.0223398	0.760572	-0.195938	0.0223398	-0.760572	0.195938
					0.0755807	0.281005	0.0308142	-0.0755807	-0.281005	-0.0308142
					0.167712	0.00378881	0.217162	-0.167712	-0.00378881	-0.217162
					0.09623	0.29404	0.0102008	-0.09623	-0.29404	-0.0102008
					0.0769338	0.207968	0.105958	-0.0769338	-0.207968	-0.105958
					0.186412	0.0617398	0.14342	-0.186412	-0.0617398	-0.14342
					0.0896315	0.359351	-0.0320164	-0.0896315	-0.359351	0.0320164
					0.0449801	0.438675	-0.0398866	-0.0449801	-0.438675	0.0398866
					0.0356124	0.122754	0.253877	-0.0356124	-0.122754	-0.253877
					0.167547	0.330719	-0.0661758	-0.167547	-0.330719	0.0661758
					0.162064	0.100944	0.143481	-0.162064	-0.100944	-0.143481
					0.0893948	0.0891245	0.234776	-0.0893948	-0.0891245	-0.234776
					0.108757	0.05946	0.248056	-0.108757	-0.05946	-0.248056
					0.242614	0.354119	-0.138434	-0.242614	-0.354119	0.138434
					0.189038	0.352682	-0.0945803	-0.189038	-0.352682	0.0945803
					0.17557	0.339744	-0.0717416	-0.17557	-0.339744	0.0717416
					0.0857332	0.350671	0.0020484	-0.0857332	-0.350671	-0.0020484
					0.0642396	0.462103	-0.0577337	-0.0642396	-0.462103	0.0577337
					0.303148	0.0707246	0.0593854	-0.303148	-0.0707246	-0.0593854
					-0.0222782	0.616284	-0.0730801	0.0222782	-0.616284	0.0730801
					0.123255	0.0987201	0.20579	-0.123255	-0.0987201	-0.20579
					0.136768	0.368836	-0.0463423	-0.136768	-0.368836	0.0463423
					0.0852107	0.314749	0.0504842	-0.0852107	-0.314749	-0.0504842
					0.041937	0.337792	0.0785511	-0.041937	-0.337792	-0.0785511
					0.254801	0.734484	-0.345189	-0.254801	-0.734484	0.345189
					0.110333	0.498461	-0.102711	-0.110333	-0.498461	0.102711
					0.104422	0.466446	-0.0705091	-0.104422	-0.466446	0.0705091
					0.149165	0.391978	-0.0550289	-0.149165	-0.391978	0.0550289
					0.113517	0.184534	0.158152	-0.113517	-0.184534	-0.158152
					0.121208	0.394241	-0.0187241	-0.121208	-0.394241	0.0187241
					0.118639	0.287764	0.0704938	-0.118639	-0.287764	-0.0704938
					0.172127	0.260864	0.0479966	-0.172127	-0.260864	-0.0479966
					0.194748	0.0934138	0.187409	-0.194748	-0.0934138	-0.187409
					0.0365528	0.487354	0.0116541	-0.0365528	-0.487354	-0.0116541
					0.14868	0.290361	0.0635876	-0.14868	-0.290361	-0.0635876
					0.179451	0.352722	-0.0139116	-0.179451	-0.352722	0.0139116
					0.170239	0.111281	0.21546	-0.170239	-0.111281	-0.21546
					0.367768	0.154131	0.000909365	-0.367768	-0.154131	-0.000909365
					0.0898851	0.456551	-0.00655734	-0.0898851	-0.456551	0.00655734
					0.130537	0.312093	0.0800049	-0.130537	-0.312093	-0.0800049
					0.1873	0.186995	0.139677	-0.1873	-0.186995	-0.139677
					0.244898	0.0189316	0.265245	-0.244898	-0.0189316	-0.265245
					0.176335	0.409853	-0.0145352	-0.176335	-0.409853	0.0145352
					0.276054	0.485721	-0.14507	-0.276054	-0.485721	0.14507
					0.196099	0.262801	0.0926039	-0.196099	-0.262801	-0.0926039
					0.140031	0.4565	-0.0100527	-0.140031	-0.4565	0.0100527
					0.194121	0.0140089	0.37093	-0.194121	-0.0140089	-0.37093
					0.158538	0.676316	-0.154774	-0.158538	-0.676316	0.154774
					0.131085	0.33923	0.102746	-0.131085	-0.33923	-0.102746
					0.270098	0.241363	0.064705	-0.270098	-0.241363	-0.064705
					0.0725146	0.52138	0.0280312	-0.0725146	-0.52138	-0.0280312
					0.201276	0.470183	-0.0508063	-0.201276	-0.470183	0.0508063
					0.250705	0.202582	0.1258	-0.250705	-0.202582	-0.1258
					0.212658	0.267131	0.103543	-0.212658	-0.267131	-0.103543
					0.134864	0.37842	0.085315	-0.134864	-0.37842	-0.085315
					0.147112	0.188333	0.249788	-0.147112	-0.188333	-0.249788
					0.123664	0.137208	0.334071	-0.123664	-0.137208	-0.334071
					0.12964	0.693894	-0.115369	-0.12964	-0.693894	0.115369
					0.309509	0.450597	-0.104051	-0.309509	-0.450597	0.104051
					0.134854	0.417741	0.0706809	-0.134854	-0.417741	-0.0706809
					0.306498	0.0283462	0.300963	-0.306498	-0.0283462	-0.300963
					0.152654	0.659967	-0.0883087	-0.152654	-0.659967	0.0883087
					0.136456	0.424377	0.0915793	-0.136456	-0.424377	-0.0915793
					0.295179	0.393635	-0.0214505	-0.295179	-0.393635	0.0214505
					0.17489	0.462367	0.0344565	-0.17489	-0.462367	-0.0344565
					0.298523	0.128499	0.218745	-0.298523	-0.128499	-0.218745
					0.153481	0.44791	0.0721307	-0.153481	-0.44791	-0.0721307
					0.329847	0.238181	0.0956155	-0.329847	-0.238181	-0.0956155
					0.196273	0.422732	0.0607169	-0.196273	-0.422732	-0.0607169
					0.350797	-0.0463534	0.400572	-0.350797	0.0463534	-0.400572
					0.138124	0.73767	-0.0906064	-0.138124	-0.73767	0.0906064
					0.125563	0.504706	0.074611	-0.125563	-0.504706	-0.074611
					0.151467	0.514737	0.0428243	-0.151467	-0.514737	-0.0428243
					0.231016	0.329796	0.118925	-0.231016	-0.329796	-0.118925
					0.141035	0.659268	-0.0377995	-0.141035	-0.659268	0.0377995
					0.140272	0.490802	0.0870729	-0.140272	-0.490802	-0.0870729
					0.0306602	0.396574	0.289546	-0.0306602	-0.396574	-0.289546
					0.220684	0.565746	-0.031682	-0.220684	-0.565746	0.031682
					0.30553	0.178144	0.214252	-0.30553	-0.178144	-0.214252
					0.203388	0.225029	0.269417	-0.203388	-0.225029	-0.269417
					0.266633	0.0903364	0.356423	-0.266633	-0.0903364	-0.356423
					0.402618	0.0238677	0.311103	-0.402618	-0.0238677	-0.311103
					0.355236	-0.0157649	0.409598	-0.355236	0.0157649	-0.409598
					0.0562952	0.586279	0.12596	-0.0562952	-0.586279	-0.12596
					0.10944	0.640323	0.0436627	-0.10944	-0.640323	-0.0436627
					0.238153	0.600283	-0.0428412	-0.238153	-0.600283	0.0428412
					-0.00849136	0.724058	0.113695	0.00849136	-0.724058	-0.113695
					0.209914	0.451458	0.0936452	-0.209914	-0.451458	-0.0936452
					0.233619	0.400918	0.114103	-0.233619	-0.400918	-0.114103
					0.220599	0.41252	0.119496	-0.220599	-0.41252	-0.119496
					0.328333	0.0229728	0.418479	-0.328333	-0.0229728	-0.418479
					0.26584	0.209513	0.267622	-0.26584	-0.209513	-0.267622
					0.460495	0.534007	-0.144353	-0.460495	-0.534007	0.144353
					0.264435	0.376629	0.12234	-0.264435	-0.376629	-0.12234
					0.320158	0.436289	0.033965	-0.320158	-0.436289	-0.033965
					0.254851	0.803058	-0.139812	-0.254851	-0.803058	0.139812
					0.196153	0.515056	0.0936421	-0.196153	-0.515056	-0.0936421
					0.133147	0.108098	0.586164	-0.133147	-0.108098	-0.586164
					0.328989	0.5386	-0.029432	-0.328989	-0.5386	0.029432
					0.216672	0.412085	0.185127	-0.216672	-0.412085	-0.185127
					0.237603	0.4391	0.146289	-0.237603	-0.4391	-0.146289
					0.332977	0.476942	0.0344527	-0.332977	-0.476942	-0.0344527
					0.138374	0.706832	0.047531	-0.138374	-0.706832	-0.047531
					0.229016	0.676423	-0.0113448	-0.229016	-0.676423	0.0113448
					0.223978	0.468545	0.139405	-0.223978	-0.468545	-0.139405
					0.354528	0.285167	0.178019	-0.354528	-0.285167	-0.178019
					0.430916	0.457788	-0.0236764	-0.430916	-0.457788	0.0236764
					0.112539	0.623242	0.134004	-0.112539	-0.623242	-0.134004
					0.325099	0.261277	0.231425	-0.325099	-0.261277	-0.231425
					0.244563	0.625839	0.0133983	-0.244563	-0.625839	-0.0133983
					0.188816	0.157949	0.495875	-0.188816	-0.157949	-0.495875
					0.351705	0.445699	0.0593533	-0.351705	-0.445699	-0.0593533
					0.307476	0.57839	0.00128277	-0.307476	-0.57839	-0.00128277
					0.330781	0.262995	0.239361	-0.330781	-0.262995	-0.239361
					0.402803	-0.0433517	0.547893	-0.402803	0.0433517	-0.547893
					0.271072	0.305817	0.26835	-0.271072	-0.305817	-0.26835
					0.239222	0.384724	0.231085	-0.239222	-0.384724	-0.231085
					0.319445	0.753082	-0.0925233	-0.319445	-0.753082	0.0925233
					0.250957	0.215357	0.406241	-0.250957	-0.215357	-0.406241
					0.350173	0.500504	0.0591479	-0.350173	-0.500504	-0.0591479
					0.319918	0.262075	0.302437	-0.319918	-0.262075	-0.302437
					0.25457	0.430638	0.20978	-0.25457	-0.430638	-0.20978
					0.273928	0.454975	0.172843	-0.273928	-0.454975	-0.172843
					0.212207	0.545704	0.171849	-0.212207	-0.545704	-0.171849
					0.253693	0.484158	0.189167	-0.253693	-0.484158	-0.189167
					0.285913	0.554776	0.114415	-0.285913	-0.554776	-0.114415
					0.133078	0.814768	0.0882319	-0.133078	-0.814768	-0.0882319
					0.244962	0.29421	0.396561	-0.244962	-0.29421	-0.396561
					0.269771	0.233561	0.441094	-0.269771	-0.233561	-0.441094
					0.296753	0.659188	0.0514605	-0.296753	-0.659188	-0.0514605
					0.396606	0.447108	0.124735	-0.396606	-0.447108	-0.124735
					0.335319	0.81082	-0.0635288	-0.335319	-0.81082	0.0635288
					0.190677	0.486696	0.29109	-0.190677	-0.486696	-0.29109
					0.165883	0.572667	0.24943	-0.165883	-0.572667	-0.24943
					0.287939	0.516505	0.177412	-0.287939	-0.516505	-0.177412
					0.327175	0.4786	0.173255	-0.327175	-0.4786	-0.173255
					0.360045	0.515996	0.122444	-0.360045	-0.515996	-0.122444
					0.207404	0.619473	0.185498	-0.207404	-0.619473	-0.185498
					0.347117	0.398413	0.241956	-0.347117	-0.398413	-0.241956
					0.219784	0.823603	0.0595753	-0.219784	-0.823603	-0.0595753
					0.338327	0.631674	0.0813359	-0.338327	-0.631674	-0.0813359
					0.304213	0.446422	0.25571	-0.304213	-0.446422	-0.25571
					0.349397	0.393994	0.260949	-0.349397	-0.393994	-0.260949
					0.259218	0.453216	0.298346	-0.259218	-0.453216	-0.298346
					0.30564	0.491083	0.222778	-0.30564	-0.491083	-0.222778
					0.224295	0.636951	0.1881	-0.224295	-0.636951	-0.1881
					0.332087	0.384234	0.296048	-0.332087	-0.384234	-0.296048
					0.496559	0.0299835	0.54499	-0.496559	-0.0299835	-0.54499
					0.458799	0.187219	0.383148	-0.458799	-0.187219	-0.383148
					0.47467	0.407781	0.161552	-0.47467	-0.407781	-0.161552
					0.418224	0.894182	-0.110129	-0.418224	-0.894182	0.110129
					0.194709	0.9234	0.0544711	-0.194709	-0.9234	-0.0544711
					0.397799	0.564251	0.112587	-0.397799	-0.564251	-0.112587
					0.340334	0.595068	0.139974	-0.340334	-0.595068	-0.139974
					0.376023	0.253806	0.42668	-0.376023	-0.253806	-0.42668
					0.397002	0.433531	0.231715	-0.397002	-0.433531	-0.231715
					0.294366	0.898717	0.00171901	-0.294366	-0.898717	-0.00171901
					0.317472	0.489163	0.259842	-0.317472	-0.489163	-0.259842
					0.348027	0.353781	0.355672	-0.348027	-0.353781	-0.355672
					0.375947	0.406194	0.289403	-0.375947	-0.406194	-0.289403
					0.456655	0.41675	0.238489	-0.456655	-0.41675	-0.238489
					0.344461	0.640133	0.16031	-0.344461	-0.640133	-0.16031
					0.340069	0.532033	0.251668	-0.340069	-0.532033	-0.251668
					0.431552	0.528494	0.174864	-0.431552	-0.528494	-0.174864
					0.305922	0.723041	0.145784	-0.305922	-0.723041	-0.145784
					0.398325	0.602845	0.155301	-0.398325	-0.602845	-0.155301
					0.344581	0.621618	0.197622	-0.344581	-0.621618	-0.197622
					0.22011	0.718981	0.248329	-0.22011	-0.718981	-0.248329
					0.250272	0.918761	0.0963241	-0.250272	-0.918761	-0.0963241
					0.0695207	1.3347	0.072155	-0.0695207	-1.3347	-0.072155
					0.308881	0.800695	0.123596	-0.308881	-0.800695	-0.123596
					0.275569	0.631297	0.283492	-0.275569	-0.631297	-0.283492
					-0.161228	0.559406	1.01142	0.161228	-0.559406	-1.01142
					0.310944	0.688371	0.217063	-0.310944	-0.688371	-0.217063
					0.453958	0.405193	0.329077	-0.453958	-0.405193	-0.329077
					0.444183	0.433593	0.314546	-0.444183	-0.433593	-0.314546
					0.203731	0.665768	0.360628	-0.203731	-0.665768	-0.360628
					0.393585	0.571845	0.251388	-0.393585	-0.571845	-0.251388
					0.289868	0.732509	0.228537	-0.289868	-0.732509	-0.228537
					0.331599	0.461955	0.443925	-0.331599	-0.461955	-0.443925
					0.47939	0.123577	0.704535	-0.47939	-0.123577	-0.704535
					0.418061	0.655792	0.218745	-0.418061	-0.655792	-0.218745
					0.34129	0.80396	0.190744	-0.34129	-0.80396	-0.190744
					0.412408	0.59853	0.279651	-0.412408	-0.59853	-0.279651
					0.340933	0.453675	0.483102	-0.340933	-0.453675	-0.483102
					0.370252	0.773101	0.19323	-0.370252	-0.773101	-0.19323
					0.351729	0.675506	0.291005	-0.351729	-0.675506	-0.291005
					0.533824	0.655301	0.151849	-0.533824	-0.655301	-0.151849
					0.409102	0.710364	0.230137	-0.409102	-0.710364	-0.230137
					0.372684	0.604028	0.349571	-0.372684	-0.604028	-0.349571
					0.470065	0.796409	0.126221	-0.470065	-0.796409	-0.126221
					0.378564	0.631673	0.327133	-0.378564	-0.631673	-0.327133
					0.295728	0.758928	0.321148	-0.295728	-0.758928	-0.321148
					0.421337	0.430831	0.480693	-0.421337	-0.430831	-0.480693
					0.446254	0.783177	0.169729	-0.446254	-0.783177	-0.169729
					0.39529	0.569052	0.392625	-0.39529	-0.569052	-0.392625
					0.57059	0.353399	0.448658	-0.57059	-0.353399	-0.448658
					0.389962	0.720477	0.29298	-0.389962	-0.720477	-0.29298
					0.433855	0.719435	0.254104	-0.433855	-0.719435	-0.254104
					0.416485	0.573759	0.390962	-0.416485	-0.573759	-0.390962
					0.354487	0.945451	0.184291	-0.354487	-0.945451	-0.184291
					0.574345	0.247429	0.587608	-0.574345	-0.247429	-0.587608
					0.304602	0.555536	0.545466	-0.304602	-0.555536	-0.545466
					0.560415	0.307208	0.563935	-0.560415	-0.307208	-0.563935
					0.572141	0.446257	0.416146	-0.572141	-0.446257	-0.416146
					0.520487	0.533484	0.383929	-0.520487	-0.533484	-0.383929
					0.531795	0.260859	0.675471	-0.531795	-0.260859	-0.675471
					0.522718	0.845086	0.169834	-0.522718	-0.845086	-0.169834
					0.557094	0.654609	0.284571	-0.557094	-0.654609	-0.284571
					0.460692	0.666791	0.360935	-0.460692	-0.666791	-0.360935
					0.441243	0.69243	0.364774	-0.441243	-0.69243	-0.364774
					0.487263	0.674328	0.341973	-0.487263	-0.674328	-0.341973
					0.54802	0.298314	0.699589	-0.54802	-0.298314	-0.699589
					0.392637	0.90253	0.294288	-0.392637	-0.90253	-0.294288
					0.439489	0.77436	0.348041	-0.439489	-0.77436	-0.348041
					0.454071	0.656537	0.442221	-0.454071	-0.656537	-0.442221
					0.286799	1.02309	0.347109	-0.286799	-1.02309	-0.347109
					0.468614	0.639117	0.454393	-0.468614	-0.639117	-0.454393
					0.504805	0.752224	0.330124	-0.504805	-0.752224	-0.330124
					0.503284	0.838211	0.284603	-0.503284	-0.838211	-0.284603
					0.462469	0.628032	0.492207	-0.462469	-0.628032	-0.492207
					0.662593	1.1089	0.0244716	-0.662593	-1.1089	-0.0244716
					0.546325	0.890067	0.231286	-0.546325	-0.890067	-0.231286
					0.515998	0.787875	0.32944	-0.515998	-0.787875	-0.32944
					0.555561	0.403894	0.664988	-0.555561	-0.403894	-0.664988
					0.521747	0.85865	0.29418	-0.521747	-0.85865	-0.29418
					0.481542	0.682091	0.472667	-0.481542	-0.682091	-0.472667
					0.446854	1.18613	0.183066	-0.446854	-1.18613	-0.183066
					0.668618	0.840717	0.212734	-0.668618	-0.840717	-0.212734
					0.524194	0.710573	0.428414	-0.524194	-0.710573	-0.428414
					0.620034	0.695554	0.398581	-0.620034	-0.695554	-0.398581
					0.51814	0.626841	0.576687	-0.51814	-0.626841	-0.576687
					0.717433	0.953927	0.172701	-0.717433	-0.953927	-0.172701
					0.414661	1.03846	0.379475	-0.414661	-1.03846	-0.379475
					0.680238	0.377137	0.710184	-0.680238	-0.377137	-0.710184
					0.518051	0.866795	0.402474	-0.518051	-0.866795	-0.402474
					0.567352	0.762812	0.449207	-0.567352	-0.762812	-0.449207
					0.567803	0.778834	0.437952	-0.567803	-0.778834	-0.437952
					0.592252	0.507089	0.678151	-0.592252	-0.507089	-0.678151
					0.502625	1.07198	0.312953	-0.502625	-1.07198	-0.312953
					0.532089	0.52572	0.743183	-0.532089	-0.52572	-0.743183
					0.521788	0.867233	0.447341	-0.521788	-0.867233	-0.447341
					0.499668	0.881647	0.47011	-0.499668	-0.881647	-0.47011
					0.562148	0.731158	0.531341	-0.562148	-0.731158	-0.531341
					0.599866	0.756402	0.481737	-0.599866	-0.756402	-0.481737
					0.627438	0.601158	0.59781	-0.627438	-0.601158	-0.59781
					0.513571	0.86924	0.487558	-0.513571	-0.86924	-0.487558
					0.605886	0.978203	0.331586	-0.605886	-0.978203	-0.331586
					0.45998	1.04016	0.426027	-0.45998	-1.04016	-0.426027
					-0.140164	1.59257	0.939511	0.140164	-1.59257	-0.939511
					0.661954	0.845014	0.393729	-0.661954	-0.845014	-0.393729
					0.660199	0.619948	0.599266	-0.660199	-0.619948	-0.599266
					0.66891	0.871535	0.387171	-0.66891	-0.871535	-0.387171
					0.557352	0.779243	0.562738	-0.557352	-0.779243	-0.562738
					0.613123	0.747594	0.535841	-0.613123	-0.747594	-0.535841
					0.6573	0.800971	0.486559	-0.6573	-0.800971	-0.486559
					0.758771	0.929864	0.42389	-0.758771	-0.929864	-0.42389
					0.559295	0.853174	0.696257	-0.559295	-0.853174	-0.696257
					0.68039	0.908744	0.540174	-0.68039	-0.908744	-0.540174
					0.739644	0.841194	0.544629	-0.739644	-0.841194	-0.544629
					0.677143	0.869975	0.603409	-0.677143	-0.869975	-0.603409
					0.68505	0.938961	0.548153	-0.68505	-0.938961	-0.548153
					0.789679	0.657302	0.70424	-0.789679	-0.657302	-0.70424
					0.848095	0.976179	0.423527	-0.848095	-0.976179	-0.423527
					0.703063	0.985635	0.538813	-0.703063	-0.985635	-0.538813
					0.683063	0.887832	0.635672	-0.683063	-0.887832	-0.635672
					0.657794	0.986693	0.582399	-0.657794	-0.986693	-0.582399
					0.768929	0.686523	0.743249	-0.768929	-0.686523	-0.743249
					0.68336	0.929762	0.606487	-0.68336	-0.929762	-0.606487
					0.696025	0.580472	1.0267	-0.696025	-0.580472	-1.0267
					0.698851	0.973325	0.629681	-0.698851	-0.973325	-0.629681
					0.707628	0.866798	0.734482	-0.707628	-0.866798	-0.734482
					0.786656	0.829196	0.794011	-0.786656	-0.829196	-0.794011
					0.834059	1.15215	0.607281	-0.834059	-1.15215	-0.607281
					0.819477	1.2582	0.579235	-0.819477	-1.2582	-0.579235
					0.806544	1.14702	0.67778	-0.806544	-1.14702	-0.67778
					0.84254	0.686279	1.10269	-0.84254	-0.686279	-1.10269
					0.810529	1.04111	0.76685	-0.810529	-1.04111	-0.76685
					0.786303	0.785994	1.04842	-0.786303	-0.785994	-1.04842
					0.77533	1.07307	0.780544	-0.77533	-1.07307	-0.780544
					0.833051	1.1666	0.669259	-0.833051	-1.1666	-0.669259
					0.817071	1.27964	0.642324	-0.817071	-1.27964	-0.642324
					0.916817	1.05939	0.767436	-0.916817	-1.05939	-0.767436
					0.921552	0.981545	0.86106	-0.921552	-0.981545	-0.86106
					0.654582	1.34721	0.846319	-0.654582	-1.34721	-0.846319
					0.883345	1.39194	0.602607	-0.883345	-1.39194	-0.602607
					0.734724	1.05244	1.02747	-0.734724	-1.05244	-1.02747
					1.07069	1.08387	0.715557	-1.07069	-1.08387	-0.715557
					0.889002	1.14675	0.875128	-0.889002	-1.14675	-0.875128
					1.09459	1.02382	0.826682	-1.09459	-1.02382	-0.826682
					1.15623	1.15564	0.706375	-1.15623	-1.15564	-0.706375
					1.00461	1.15189	0.871967	-1.00461	-1.15189	-0.871967
					1.02672	1.36854	0.753473	-1.02672	-1.36854	-0.753473
					1.0193	1.08623	1.00668	-1.0193	-1.08623	-1.00668
					1.03595	0.986306	1.1489	-1.03595	-0.986306	-1.1489
					0.978611	1.28543	1.01254	-0.978611	-1.28543	-1.01254
					1.07039	1.42625	0.831724	-1.07039	-1.42625	-0.831724
					1.02427	1.09486	1.20336	-1.02427	-1.09486	-1.20336

## Sheet: Fig S3
Fig. S3a					Fig. S3b
SNO peptides in F-tag	SNO peptides in previous data				SNO peptides in F-tag	Hydrophobicity	SNO peptides in previous data	Hydrophobicity
LGFDLGPEMEVANGACK	HQEYENECR				HCPPDNEK	-2.2874	HQEYENECR	-2.6666
LDSAGCNTR	TKDKDDNHCGK				DDQTKPCK	-2.2624	TKDKDDNHCGK	-2.4999
APDFSLFDTCFDLSNMNEVK	HDTPDGEDHPECPDR				KPGCSNENR	-2.1332	HDTPDGEDHPECPDR	-2.3532
LVHIEGCR	SCQKEDGTDDQK				TCQEQK	-2.0999	SCQKEDGTDDQK	-2.3499
QAACSSADGR	EYENSQVNKEEEDGDKDCGK				CSQKPDK	-2.0999	EYENSQVNKEEEDGDKDCGK	-2.3199
IPGCVPITGK	YCSENNKR				DPCNHRPTTK	-2.0699	YCSENNKR	-2.3124
ELTEPVIIPGCVPITGK	GSEEKEDQTCTR				KPCSEHK	-2.057	GSEEKEDQTCTR	-2.1666
GDLVICPEGTTCR	KPCETDPSSEQR				YFENWCQDENR	-2.0363	KPCETDPSSEQR	-2.1166
SFPPISECK	NKEDEQEKEEDCISSFR				HCPEESPR	-2.0249	NKEDEQEKEEDCISSFR	-2.094
IVPVAMNCK	STQNGEINDHDETENCTSENR				YCSENNK	-1.9999	STQNGEINDHDETENCTSENR	-2.0618
YAVYDYDFTTPENCQK	QYCEMESHEEK				YTDYTPCQDQR	-1.9635	QYCEMESHEEK	-2.0272
IVDPAVDCIQK	NGCDSSTNPDHDPK				LKDYTPCQEQDR	-1.9332	NGCDSSTNPDHDPK	-1.9999
LAHECK	NCNYQMER				HCPPPER	-1.9285	NCNYQMER	-1.9249
QIICFSPEK	YDYEECESEGANK				GKDEPCSK	-1.8874	YDYEECESEGANK	-1.8768
EILQNTYENCK	QNCGADKPGDR				HCAPENEK	-1.8624	QNCGADKPGDR	-1.8635
CQIVTQK	SLDNSECPNDQK				TCESQSHR	-1.8124	SLDNSECPNDQK	-1.8166
IDLLPEIVEAPCILSEVDAALK	VSDEDKEACEER				YEAHHNCK	-1.7874	VSDEDKEACEER	-1.8082
DLFAEECLK	MHANQEYCSEPER				HCPEPSPK	-1.7124	MHANQEYCSEPER	-1.7461
IIPFAEISCVK	LEHCSDEEK				EFHEETCR	-1.6999	LEHCSDEEK	-1.7332
IGSLVDCQSSNDPEGLR	KKEEVMEECK				EGGHSHCR	-1.6874	KKEEVMEECK	-1.7099
AVDCLR	CKEDPSHWDEISK				GCDPNTR	-1.6713	CKEDPSHWDEISK	-1.6999
FAVCLTSGK	FYHQCDPEK				ESCFHQSGDNK	-1.6181	FYHQCDPEK	-1.6888
ELWVDCDK	SNQPLTDDHCR				WETCYEK	-1.6142	SNQPLTDDHCR	-1.6817
ICGSGDVFTDGR	KNEYNQNKPTDIVCK				EKPCYGSK	-1.6124	KNEYNQNKPTDIVCK	-1.6732
LLDACINPK	TNQHEECIK				NFNDQSSCSR	-1.5599	TNQHEECIK	-1.6443
TEQPLDVLVCNAAVYQPTAK	KAGGSDPLEEYCNDNPETDECR				HEGCQELR	-1.5374	KAGGSDPLEEYCNDNPETDECR	-1.6408
VIPGCAETFMESPVFGEGQGQGQSQGFR	KCQHCGAEKTPQWR				DRPACK	-1.5332	KCQHCGAEKTPQWR	-1.6285
CSGFAFER	CPNPEYAEK				CGHSNQLRPK	-1.5099	CPNPEYAEK	-1.6221
EAPFPNACHFSQINSLAPAQATK	CMEQPSPPSDHSR				SDHFPGCQNK	-1.5099	CMEQPSPPSDHSR	-1.6153
CAGVTVAR	LHGCAEEPTDDEGGDKK				GCKPDGTK	-1.4874	LHGCAEEPTDDEGGDKK	-1.6117
IDPNCTDIVTR	DDQCTNEESIDIGNQPK				TCDSGNPK	-1.4874	DDQCTNEESIDIGNQPK	-1.6117
LQLTAPVCTSK	YEQSSQCQTMR				HQEACSQLQDSGR	-1.4691	YEQSSQCQTMR	-1.609
DVSNVGCK	KTDDHCVGDGEDSSSK				NWSGAPNNPCR	-1.4544	KTDDHCVGDGEDSSSK	-1.6062
HAAPNCK	GCPEQEGNLNK				TNCNNTLQK	-1.4443	GCPEQEGNLNK	-1.5908
LSSALSAASSACDHIR	MCEEGHETK				YNPSDCQKPEVLNK	-1.4356	MCEEGHETK	-1.5888
ECADLWPR	CNHGESFQEGK				HPGEFECR	-1.4249	CNHGESFQEGK	-1.5817
MSLGLPVAATVNCADNTGAK	FCEEEDAKH				SCFEDNK	-1.4142	FCEEEDAKH	-1.5555
LPSACVGDMVMATVK	WEDPECANGGK				SKPCTK	-1.3999	WEDPECANGGK	-1.5363
QELSHALYQHDAACR	GEDCHFQHNAEAR				GYWGECGQR	-1.3777	GEDCHFQHNAEAR	-1.5307
VSNYPPCPNPDLVK	SPCNDETLDR				DLEQYCPK	-1.3749	SPCNDETLDR	-1.5299
GCDGSVLLK	DHEQPQDALCAPEK				ESCFHQSGDSK	-1.3726	DHEQPQDALCAPEK	-1.5285
VQSFGSASSFCGPK	CGHSNQLRPK				EECFSHK	-1.3713	CGHSNQLRPK	-1.5099
QCLIYDGPDANAR	NDQQCSFVEHR				WDELSPPECR	-1.3599	NDQQCSFVEHR	-1.4999
LSDIQCTPESQLK	DCTSAGNGDQR				YLEESCKPK	-1.3555	DCTSAGNGDQR	-1.4999
AYQSGGCGGFGK	ICHQEQTR				SQNEPPLCK	-1.3443	ICHQEQTR	-1.4874
WETCYEK	SCDSCNDGDENYCPK				CASKPDK	-1.3428	SCDSCNDGDENYCPK	-1.4866
VPGACTK	DKECEEVLQK				HPELCDK	-1.3428	DKECEEVLQK	-1.4799
DFADGELKDELFCIR	SVKPDDCYWNIEDQK				WQSVQCDGSNR	-1.3363	SVKPDDCYWNIEDQK	-1.4799
FASIENCK	NHCSNEAAATEGDEK				YCAPDPEQDFTK	-1.3332	NHCSNEAAATEGDEK	-1.4732
GGLVTCDEIAR	FEEMCQESHK				GCSSSSNEK	-1.3332	FEEMCQESHK	-1.4699
CTSGYR	ECDDNAIQR				VTPECPKPGER	-1.3272	ECDDNAIQR	-1.4666
IAAICNDANVEK	SQTSECDPDLR				SEGQNCGNFLTDRPSTK	-1.3058	SQTSECDPDLR	-1.4635
QAIADCR	YYTGNFDQYCQTR				SQEGSQFCR	-1.2999	YYTGNFDQYCQTR	-1.4537
STAEAICR	GKTECYECQTKPAPK				APCGEGTNTWDR	-1.2832	GKTECYECQTKPAPK	-1.4466
CGVISPR	DYQCNLGPDGR				AYDPCTEK	-1.2749	DYQCNLGPDGR	-1.4454
GCDHLR	KHDIEDCGWTSK				TNDYLQCK	-1.2624	KHDIEDCGWTSK	-1.4416
NCAPIMVR	EECEQMQPEL				TCQLNQK	-1.257	EECEQMQPEL	-1.4399
YYCTVIDAPGHR	NTCMHQKPQVR				SVQYSPCDHR	-1.2499	NTCMHQKPQVR	-1.4363
HGCNDILK	FCEPSNSTNQTK				FCDYTNDQTNLK	-1.2499	FCEPSNSTNQTK	-1.4332
IEQDIECGGAYIK	NCYESLPEDGK				QCTPESQLK	-1.2443	NCYESLPEDGK	-1.4272
SGHHCAQPLHR	SECPSELEPADKK				RPESCSSSAK	-1.2399	SECPSELEPADKK	-1.423
CLAAIEGR	DYHCNLGPDGR				DHSLTPECWR	-1.2399	DYHCNLGPDGR	-1.4181
CAVVGNSGDLLK	TVQYWCENEK				DNNACPAK	-1.2374	TVQYWCENEK	-1.4099
DGSGQFGNCK	AESCENLPKPGEK				NPQLTTCNK	-1.2332	AESCENLPKPGEK	-1.3922
LDDLVCVR	FNSSPQEASRPFDCDR				EFQNCFDK	-1.2249	FNSSPQEASRPFDCDR	-1.3874
FCLEEISSQNQVK	TYEVTESDYNCR				DCGYIYNDR	-1.2221	TYEVTESDYNCR	-1.3832
EQAVWALGNVAGDSPNCR	GYWGECGQR				CGTHGSSGSNPR	-1.2166	GYWGECGQR	-1.3777
AEMYTGDEICR	ECNMDPNETVSR				IECQSHR	-1.2142	ECNMDPNETVSR	-1.3749
VVIDCATTDPDGR	TNPADEECKVYD				CVHPNDHVNR	-1.2099	TNPADEECKVYD	-1.3749
GTINVLNTCK	ESCFHQSGDSK				ADCYTGNR	-1.1999	ESCFHQSGDSK	-1.3726
IAEECLSK	QEYDSPDSGDSSPPHSCFIEK				GYNGCSR	-1.1999	QEYDSPDSGDSSPPHSCFIEK	-1.3713
NNLANYNTQLTVLPCEK	KDENFGEWYSEVCK				EVYIGKPCDEPDK	-1.1922	KDENFGEWYSEVCK	-1.3713
ITDTILEHASQICAEK	KADGSDPLEEYCK				TCASQSQR	-1.1874	KADGSDPLEEYCK	-1.3691
IGIAPEPCN	EDTPNCDVPGFENSK				LCEYNQGNEGGSAK	-1.1856	EDTPNCDVPGFENSK	-1.3666
LCDQALASGK	SHQCEDTAAR				DYCTTTK	-1.1856	SHQCEDTAAR	-1.3599
AAGCQAK	ECIPPREEQIEHMK				LGWDCTKPDGTPR	-1.1845	ECIPPREEQIEHMK	-1.3499
DFCPLEDFK	YTSYDGPCQAEK				ADWHSCLDNR	-1.1799	YTSYDGPCQAEK	-1.3499
HAFDNLCNADLNDLK	IVCGNEEEKPSQR				DYVSSNQCK	-1.1777	IVCGNEEEKPSQR	-1.3461
DVTQNLIEGSNVPSECTPIHLNLVAR	SCmECEEDCYEK				LQGRPPSCR	-1.1777	SCmECEEDCYEK	-1.3332
QPSICVAELK	DWLESQGHQYIVTDDKEGPDCELEK				ASPDTCHK	-1.1749	DWLESQGHQYIVTDDKEGPDCELEK	-1.3319
CTHGGCTISPSNYIAHEGK	RPRPTWNADHPIDYIQCDVSDAEDTR				NLCNHSEDIR	-1.1699	RPRPTWNADHPIDYIQCDVSDAEDTR	-1.3307
AFIDCSK	LTSHNCYSQQPKPQPIK				DHTACK	-1.1666	LTSHNCYSQQPKPQPIK	-1.3293
ELQDACLAVK	FEDCTSDK				AGECQK	-1.1666	FEDCTSDK	-1.3249
GEDLCLR	NNENPPDGFMCPGGWK				EDYLECLHHSK	-1.1635	NNENPPDGFMCPGGWK	-1.3187
VVIDCATANPDGK	VSEEDIQTCEER				GYHGCSR	-1.157	VSEEDIQTCEER	-1.3166
ALGDDIGVPIEVYGPEATMTGICK	GETLQEYWWCTER				EGCHINR	-1.157	GETLQEYWWCTER	-1.3153
SPCIPSECVGLR	VDASGPEDCPEEGR				TDPSTGTCR	-1.1555	VDASGPEDCPEEGR	-1.307
ICDFGYSK	VLEHCHNPDTQSK				SCNEGDSYLYK	-1.1544	VLEHCHNPDTQSK	-1.2999
SVICPLELDEAK	CMNTPQPK				SACSQGDR	-1.1499	CMNTPQPK	-1.2999
NWSGAPNNPCR	CNDDDTIGDLKK				YYSHNNEYIEICR	-1.1461	CNDDDTIGDLKK	-1.2999
AGSCSSCAGK	GDCIVDGGNEWYENTER				GPQSPSGYSCK	-1.1454	GDCIVDGGNEWYENTER	-1.2881
AGSCSSCAGK	YTHLMPDDSQFEYDNWLADQCEYPR				EILQNTYENCK	-1.1454	YTHLMPDDSQFEYDNWLADQCEYPR	-1.2839
VASTMHPCSAAEEAK	LDCNQDNKPLAK				QNLTNSCTK	-1.1443	LDCNQDNKPLAK	-1.2499
APLQCER	CAHHNNHHEGFMNFMHR				LDCNPDNRPLAK	-1.1416	CAHHNNHHEGFMNFMHR	-1.247
DFAVEGCR	YCVPNTSDADTSPDQSK				QSCFNPDNVR	-1.1399	YCVPNTSDADTSPDQSK	-1.247
CGFVQFSEK	NCESAHTDDFSNGLEK				NTGSPTCK	-1.1374	NCESAHTDDFSNGLEK	-1.2437
SCAEEALR	WINTGQIPCFEDGGHHRPNR				VYDSDCNGK	-1.1332	WINTGQIPCFEDGGHHRPNR	-1.2299
GCVYGCADDAGR	NGTCPWLRPDGK				SGNVPHCEK	-1.1332	NGTCPWLRPDGK	-1.2249
VMIHQPQTGCGGHVEDVR	ESESENCEANGSMLR				SGHHCAQPLHR	-1.1181	ESESENCEANGSMLR	-1.2199
GVASDSGTPLTCLK	NEYELNECLSK				DCTSGGR	-1.1142	NEYELNECLSK	-1.2181
ASGSCDFK	NPPEHCDLISQSYR				GGSDCYK	-1.1142	NPPEHCDLISQSYR	-1.2142
LPSPMGESAVDCAQLSTMPTVSLTIGGK	LSGKPQTSECDPDLR				GICQNQK	-1.1142	LSGKPQTSECDPDLR	-1.2132
VIGCPK	DGEQPEHANCSPEGLVK				ACDPYPYK	-1.1124	DGEQPEHANCSPEGLVK	-1.2117
TFFCGEVDEGFK	TNLECDSYK				YSCDGTSK	-1.1124	TNLECDSYK	-1.211
AVDSLCR	CVHPNDHVNR				SQCINHGR	-1.1124	CVHPNDHVNR	-1.2099
LLCDNEAEVR	GDRDDCTVAR				SWEGPDICNK	-1.1099	GDRDDCTVAR	-1.2099
SLISSLPSDIDCSGTK	CALNEDTKENGDEAVK				DGSGQFGNCK	-1.1099	CALNEDTKENGDEAVK	-1.2062
SDLDIVSNASCTTNCLAPLAK	SLESCEYEGR				VDSGSYNNCK	-1.0999	SLESCEYEGR	-1.1999
LCSAPVK	HCDEEVTEIEVKPDGSWR				GSGGGGNDNACYK	-1.0922	HCDEEVTEIEVKPDGSWR	-1.1999
EFPLCGK	NIHQFSWPEHCK				CGIDWDQK	-1.0874	NIHQFSWPEHCK	-1.1916
VADAYCEQIAIEVSR	KSGNCDLSSR				GNGTNCAR	-1.0874	KSGNCDLSSR	-1.1899
EFVECPYVPDK	SCLGHSSSHDESK				GYYGECGK	-1.0874	SCLGHSSSHDESK	-1.1845
ISDLVCQMEK	GMSEHESTCGSR				LCEYQR	-1.0832	GMSEHESTCGSR	-1.1832
AEFQAPCR	FYSNCQVNGSPEETSR				GNLPTCGTDNK	-1.0817	FYSNCQVNGSPEETSR	-1.1812
GTDCLDVLEGR	ADWHSCLDNR				CSSPNDPTTFLDQK	-1.0713	ADWHSCLDNR	-1.1799
AASAAVHDCVSNVGDAVDQMR	QETSHCDSVSFDR				GCDGSVLLDKPNNQGEK	-1.0646	QETSHCDSVSFDR	-1.1768
VDCAIK	TCLLQNDHDPSK				IETENPPKPQVPASSCR	-1.0646	TCLLQNDHDPSK	-1.1749
LPTKPSLCTADELHYVSVPNTDWR	NAQYCYDDADLK				YAVYDYDFTTPENCQK	-1.0624	NAQYCYDDADLK	-1.1749
YLEESCKPK	EHLGVHPCDQR				GNHECASINR	-1.0599	EHLGVHPCDQR	-1.1726
SHTLCVR	VCAWEDPDSNYK				HCPPVYEK	-1.0499	VCAWEDPDSNYK	-1.1666
IPGEEYCLR	SQPDVGQQCFSEASER				GQCNACPSDK	-1.0399	SQPDVGQQCFSEASER	-1.1624
YSLFDPCK	AYAWGGNEYGQCGEEPLKDEMGRPVR				DATFHCNR	-1.0374	AYAWGGNEYGQCGEEPLKDEMGRPVR	-1.1576
AAIDVVCNPLGK	RPETAMEETCNVK				EQFQNCLSTK	-1.0299	RPETAMEETCNVK	-1.1537
QFNTIPGLMEGTAKPDYATCVK	EDLECSHYMK				GTQTVSDYTCNGR	-1.023	EDLECSHYMK	-1.1499
GLHECAK	RDEAITEDCPPPPEFHSVR				INGGECNGR	-1.0221	RDEAITEDCPPPPEFHSVR	-1.1473
VAQLVVLAEDCNQPDYVK	YYSHNNEYIEICR				QGGGGSYCR	-1.0221	YYSHNNEYIEICR	-1.1461
ALCADHEVR	FEAHSNQQFCR				TCTDGGK	-1.0142	FEAHSNQQFCR	-1.1454
LCEAVCPAQAITIEAEER	EDPHGVCLESGDPR				RDILCDEK	-1.0124	EDPHGVCLESGDPR	-1.1428
QASSLFDCDVK	LDCNPDNRPLAK				REILCDEK	-1.0124	LDCNPDNRPLAK	-1.1416
IECPSYELVHSGNGYEIR	SDIDQDECLK				YVPGCEDR	-1.0124	SDIDQDECLK	-1.1399
GANQAACGAK	HIVEHCNTHGHK				TQCQNVLPSQR	-1.009	HIVEHCNTHGHK	-1.1332
GDVVVCGEAFGK	KIEVTCENNK				ELSNCQNVYPK	-1.009	KIEVTCENNK	-1.1299
LEGVTCNR	EVEECKKEYPNAFIR				FYHQASEAYEQACTR	-1.0066	EVEECKKEYPNAFIR	-1.1266
QWFISTCGVEGNPGQK	NTPCIVEEGENR				YVSSDPCEYK	-0.9999	NTPCIVEEGENR	-1.1249
TETCPTSVIQDQFEVSQGLPVK	QTFDCLPDEK				DYPNPSISCK	-0.9999	QTFDCLPDEK	-1.1099
VVAIYCDEDK	QACDKFDPSFYPR				QEHFQPTCSIK	-0.9908	QACDKFDPSFYPR	-1.0999
DICSNLCAASK	CPPPQTTAR				SPWECSNVR	-0.9888	CPPPQTTAR	-1.0999
ADVSLCK	GSGGGGNDNACYK				NWSPEDCGPAVR	-0.9832	GSGGGGNDNACYK	-1.0922
ENPSGICK	VNFDENKPMCK				KNCHETGAVGSK	-0.9832	VNFDENKPMCK	-1.0908
EHVACSIGTGPVDSAYK	EACAHAAQNDR				GGDTCTANK	-0.9777	EACAHAAQNDR	-1.0908
GCSSSSNEK	CNGTAEEVKK				SFNPPPSDWSSTTDFCK	-0.9764	CNGTAEEVKK	-1.0899
GGESIAENCQILQTR	LFCDKDYPEKPPTVR				GGFCDDSR	-0.9749	LFCDKDYPEKPPTVR	-1.0866
AAVGAPDHLGDCPFSQR	SDIDQDECLEWLDSK				HESCGQCTPCR	-0.9726	SDIDQDECLEWLDSK	-1.0866
GSTAQCVCLVDDSGNR	LNVCKEEEDWEMIEK				EFGCESK	-0.9713	LNVCKEEEDWEMIEK	-1.0866
GLSLEECCK	LNETLSSCHEQSK				EIQCYR	-0.9666	LNETLSSCHEQSK	-1.0845
CGELDFATK	KADKFDYEGLCK				FYCWDTAGQEK	-0.9635	KADKFDYEGLCK	-1.0832
EQIGSSENVALVCPQGDIIGSLR	IVECSWDQDEK				DTQCGFK	-0.957	IVECSWDQDEK	-1.0817
SSVCDIPPK	NVDQSCSTSK				TECGYQFTSK	-0.9499	NVDQSCSTSK	-1.0799
ITCDHAADSR	HPSKPPLDGACNPDLK				VVPGCAETFMDSQPMQGQQQGQPWQGR	-0.9443	HPSKPPLDGACNPDLK	-1.0749
DFNSISCLK	GEIQEPNNKGEVCIR				DSNVCPK	-0.9428	GEIQEPNNKGEVCIR	-1.0732
SALEDVISSCVSK	SYSEDDVHNCIK				EHDTCIGSGK	-0.9399	SYSEDDVHNCIK	-1.0666
GSSTVEMCGK	FEDCTSSR				QVCSYIEENR	-0.9399	FEDCTSSR	-1.0624
VNSQLISNACTDALSAEK	SSDVQAEVFGEHTEPCSSEIKDDR				NEQTPCPVFR	-0.9399	SSDVQAEVFGEHTEPCSSEIKDDR	-1.0624
AVSLCVEDQDYMGR	GNHECASINR				ECSQGGGGYSGGGGGGR	-0.9352	GNHECASINR	-1.0599
GCHLITPK	CPDWECPDYLR				ICDMNSDPSR	-0.9299	CPDWECPDYLR	-1.0544
VCEQVLQDPTAK	HIETLLNNHCHDNSAR				SYQTLCEK	-0.9249	HIETLLNNHCHDNSAR	-1.0437
TCQLNQK	CPTWSWESGDASK				GDGYTSCTPYGPAR	-0.9213	CPTWSWESGDASK	-1.0384
AEFEALAAASGFTHCK	NQVLDEACWSDQEYCK				LCPQNGDGSAR	-0.9181	NQVLDEACWSDQEYCK	-1.0374
VGYHSCR	NLDQEHCLENFLNN				TLHDACDR	-0.9124	NLDQEHCLENFLNN	-1.0356
FGPSCSIQDFK	QAESDCDAIESK				AYNSACGDHPELK	-0.9076	QAESDCDAIESK	-1.0332
GWALSDPESIDQCK	LEFESDEADCK				VTTGPNLDCENQRPFS	-0.9062	LEFESDEADCK	-1.0272
VCNDILSVIDK	IWGCSEDGNYTSR				GPDWSGLHCYEDCYLAHER	-0.9052	IWGCSEDGNYTSR	-1.023
LGQAAMGEAFLLQGGDCAESFK	FNMYPPCPSPDK				QITECFQSSGEK	-0.8999	FNMYPPCPSPDK	-1.0166
SLCPSEWVDR	KDPNQNTGISIHACK				EDELNENFFQALSHVQEIHSNCK	-0.8999	KDPNQNTGISIHACK	-1.0132
WDACLDLTAR	QFGPSLDNSNVTCEEYK				ETAPCK	-0.8999	QFGPSLDNSNVTCEEYK	-1.0117
ALLPGEGGVEPCSSR	NCDNFQVTK				QLPCDVPGNYANLPNEK	-0.8999	NCDNFQVTK	-1.011
LCSETDQRPGGNTGSTGVAPDAAEIQLK	CISHGGGRRCQK				QGGGGSGGSYCR	-0.8999	CISHGGGRRCQK	-1.0082
AASEGWLCASSLK	AYSHDWTECPFVHPGENAR				QANLAECNK	-0.8888	AYSHDWTECPFVHPGENAR	-1.0052
GVTVNDSGVPEVKPGCVADGLQFQTPTK	YVSSDPCEYK				LTTCDPHTK	-0.8888	YVSSDPCEYK	-0.9999
SESSSACEAAAGLIR	MHADQDYCGDAAK				TLQALQYVQENPDEVCPAGWKPGEK	-0.8879	MHADQDYCGDAAK	-0.9999
LMTDGFNSCK	DPTQQTAIDNFMVHELDGTQNEWGWCK				NQCINLEK	-0.8874	DPTQQTAIDNFMVHELDGTQNEWGWCK	-0.9962
VTPECPKPGER	GWEPAKYPGLCEK				TNCNTVR	-0.8856	GWEPAKYPGLCEK	-0.9922
QIEDAHIAILTCPFEPPKPK	QEHFQPTCSIK				TPSECAK	-0.8856	QEHFQPTCSIK	-0.9908
ECIVNGIR	CDITAERPK				GCDHLR	-0.8832	CDITAERPK	-0.9888
ICHEEGVR	TGCEVMSVSNEDENK				SCHLQSHLEK	-0.8799	TGCEVMSVSNEDENK	-0.9866
CSEVPDLLQIK	APELWDCPSHADIDER				VQMQCYEDAK	-0.8799	APELWDCPSHADIDER	-0.9812
VPILESEKECPR	VLNCEVDEQNAEDQLR				MSVEYDNCK	-0.8777	VLNCEVDEQNAEDQLR	-0.9812
AVESLCK	VKPSGDNCLAEESR				ANCSEWEEIHVPK	-0.8768	VKPSGDNCLAEESR	-0.9785
LLEPQDCVAR	GGADLGNGDTTCDSYR				TLQALQYIQENPDEVCPAGWKPGEK	-0.8759	GGADLGNGDTTCDSYR	-0.9687
AISLMAPVMGSEITCSK	DHGCDKGFENTKPVLETIK				ISCGNYLEDQK	-0.8726	DHGCDKGFENTKPVLETIK	-0.9683
QCLVDLSEDPDVDVR	TNYDPVWCK				YCATQGR	-0.8713	TNYDPVWCK	-0.9666
AADGLGTCTYVK	SVTIHCESDNQFER				HAAPNCK	-0.8713	SVTIHCESDNQFER	-0.9642
HVLCEK	FYCWDTAGQEK				GCATHPR	-0.8713	FYCWDTAGQEK	-0.9635
IAAEYSECPSGK	KEFGQTCDWIK				CTSGYR	-0.8666	KEFGQTCDWIK	-0.9544
LEDIVPSSHNCDVPHVNR	ACNLNLEEQK				YTGDEICR	-0.8624	ACNLNLEEQK	-0.9499
QVVGFAPGIECNK	YVVDEPSKDETTSESGSALCPEK				CNYAGIYNEK	-0.8599	YVVDEPSKDETTSESGSALCPEK	-0.9477
HCAPENEK	TDFFDWSCSDESPAR				SPGCSGR	-0.857	TDFFDWSCSDESPAR	-0.9466
LHCLIPAPK	YEQCLESAGPK				CDLQAHK	-0.857	YEQCLESAGPK	-0.9454
AFDMAHCSR	MNGDENDSCMEFLK				SEFQAPCR	-0.8499	MNGDENDSCMEFLK	-0.9428
AFEPCDGR	GSYASDPTGPCR				LGSNDICSSDHR	-0.8499	GSYASDPTGPCR	-0.9416
YTDYTPCQDQR	NEQTPCPVFR				ADWHSCLDSK	-0.8499	NEQTPCPVFR	-0.9399
MLSCAGADR	EHLGVHPCDR				HLISDQCTGDR	-0.8454	EHLGVHPCDR	-0.9399
LWLANSEQPIESNCNTSYAALR	NEYCMEVTPK				ANLEPLCPSSDGQR	-0.8428	NEYCMEVTPK	-0.9399
LGGSIPTQIVECK	FDFSWCDADYHQETLENLK				AHLQCGPGQK	-0.8399	FDFSWCDADYHQETLENLK	-0.9367
TFAEEFLCR	ECSQGGGGYSGGGGGGR				FPCDGPGR	-0.8374	ECSQGGGGYSGGGGGGR	-0.9352
AADETLFLCSTASAK	NTNWSDAVLWNPHTQMEACYR				ENPSGICK	-0.8374	NTNWSDAVLWNPHTQMEACYR	-0.9332
VTLCLDFATGK	IHGCELHEGDWGK				SYCPADFNK	-0.8332	IHGCELHEGDWGK	-0.9307
LTSLPFQQCK	SYQTLCEK				LPENLPDCK	-0.8332	SYQTLCEK	-0.9249
EGLCYGK	KNAVLDECHK				SQVECK	-0.8332	KNAVLDECHK	-0.9199
AAPVCYDGFEPSGR	LHQELDPYCSNEFVDK				NECLIPPPDGYKPPIR	-0.8312	LHQELDPYCSNEFVDK	-0.9187
TVEGNPCLEYVK	MDDWCQTHHGASGLTK				YTMCTYPADPDQEIDLK	-0.8293	MDDWCQTHHGASGLTK	-0.9187
GLCGSENEAK	TKENYMEDLCANIK				GSLQDCK	-0.8285	TKENYMEDLCANIK	-0.9142
DCSVVLHK	GPDWSGLHCYEDCYLAHER				SPSHGESLCGK	-0.8272	GPDWSGLHCYEDCYLAHER	-0.9052
QLPCDVPGNYANLPNEK	STGDLTLSETPECQK				MGFYDQTCPYAEK	-0.823	STGDLTLSETPECQK	-0.8999
ESLPSICGSPSDCR	FCSPEDLTNR				THQTLPGVEIQDCGHK	-0.8187	FCSPEDLTNR	-0.8999
SLPNLCGSPSDCR	YNCHLMEK				ENPEFQCYPIFK	-0.8166	YNCHLMEK	-0.8999
AALCQTK	WHSCSEDVEVR				GQVDGCNAR	-0.811	WHSCSEDVEVR	-0.8908
EQAITNLCDR	VQEVPHEGPMCDLLWSDPDDR				DCPYLDTVNR	-0.8099	VQEVPHEGPMCDLLWSDPDDR	-0.8904
HCPEESPR	NGNDSLEICR				WEDPICANGGK	-0.809	NGNDSLEICR	-0.8899
CLVSLPEGYK	TLRPEPCVEGYSTPGGYSYK				CGSHGTGSGSGK	-0.8082	TLRPEPCVEGYSTPGGYSYK	-0.8899
SQNEPPLCK	VSLTEPPEEEIDPCR				TAAQAENRPTPPLYSCTDVR	-0.8049	VSLTEPPEEEIDPCR	-0.8866
CNLVGVMAEVDR	ITPAHDPNDCEVGK				SAPQCGFSQR	-0.7999	ITPAHDPNDCEVGK	-0.8856
NVACGNSVTEITPVVDSVKPVVSISK	LCEEESDVTSK				GCDQITR	-0.7999	LCEEESDVTSK	-0.8817
WEDPICANGGK	DHCHLLETNSIWQSDTSLDK				SSDNQCAIK	-0.7999	DHCHLLETNSIWQSDTSLDK	-0.8799
VTNAGCCGIGR	ANIDEQECLK				AFEPCDGR	-0.7999	ANIDEQECLK	-0.8799
GCHPLPR	SKFDNLYGCR				GLCGSENEAK	-0.7899	SKFDNLYGCR	-0.8799
SFDCLITK	GNQAAIDQDECLQWLDSK				QALTNFAQLSGDCSGDDDSK	-0.7899	GNQAAIDQDECLQWLDSK	-0.8777
LEIVEGADHCYTK	DGASGDYPGCTDLAYEK				IDSYGGCHR	-0.7888	DGASGDYPGCTDLAYEK	-0.8764
LCLGEAVAK	IQEVPHEGPMCDLLWSDPDDR				TCEVQAHK	-0.7874	IQEVPHEGPMCDLLWSDPDDR	-0.8761
GEVEFYVCTLK	TTPQDVDESICK				TIENACQK	-0.7874	TTPQDVDESICK	-0.8749
FQGCDVILGPEMR	KPGECSLSDLPR				EGHYTVCK	-0.7874	KPGECSLSDLPR	-0.8749
GDGCSSSFGGCR	ETQPGLTSCNDAAK				NLVAHQDWSMPQACADSYQK	-0.7849	ETQPGLTSCNDAAK	-0.8713
ASPDCIANLEK	APEGENVCSK				SQCINK	-0.7832	APEGENVCSK	-0.8699
FGSSESPEVHANAAEILCTVAR	NAEAAGNEDCPVK				ECGLHK	-0.7832	NAEAAGNEDCPVK	-0.8691
LSSPSCTGR	TQETLEEGCQLIDK				YCDGASFSGRPEAEFK	-0.7812	TQETLEEGCQLIDK	-0.8642
DCLVHR	WAAENGVSGDYDALCQNEK				SNGFQVASTHKPCTK	-0.7799	WAAENGVSGDYDALCQNEK	-0.8578
ITVEGIELEPLCDEIQDYFAAR	CEALHGDISQSQR				QSLRPDCIK	-0.7777	CEALHGDISQSQR	-0.8537
GELVSCK	ADWHSCLDSK				GIIDPGFDCQTYGRPDSDYLK	-0.7761	ADWHSCLDSK	-0.8499
ICPDFEK	GQCDEELINVTNK				VFQECQTR	-0.7749	GQCDEELINVTNK	-0.8461
DYVSSNQCK	HMVMDDEDPFCDEFPHAAEDLR				GSEESVHYCSIPPR	-0.7713	HMVMDDEDPFCDEFPHAAEDLR	-0.8454
YGLLCGSDGLPHLIVNGDQR	MSYQPCDAEGEPLPGTELK				GHSIECR	-0.7713	MSYQPCDAEGEPLPGTELK	-0.842
EDELNENFFQALSHVQEIHSNCK	YSVDECWHVPHFEK				VQDGSCK	-0.7713	YSVDECWHVPHFEK	-0.8356
DTALCNTIGMVK	SYCPADFNK				AENDLNLDNLCK	-0.7666	SYCPADFNK	-0.8332
QDTSPAMLSECLK	YGEDGCADVTTR				QELSHALYQHDAACR	-0.7666	YGEDGCADVTTR	-0.8332
HCPPVYEK	QLLHYEEDKIDHPSGSVCLEK				TFEQQCVGPSK	-0.7635	QLLHYEEDKIDHPSGSVCLEK	-0.8332
NECLIPPPDGYKPPIR	LETCYANDPYAR				QGSGSACR	-0.7624	LETCYANDPYAR	-0.8332
LTCSYPGIK	SIGEECIQEDELK				NEFCLESK	-0.7624	SIGEECIQEDELK	-0.8307
LCPVTQVEEVK	SVGEQCIHDDELK				DFGYSFPCDGPGR	-0.7614	SVGEQCIHDDELK	-0.8307
LPDLNCTTIESAMR	SIGEECIQEEELK				NQCQFIMDR	-0.7555	SIGEECIQEEELK	-0.8307
TPPLCSK	YTMCTYPADPDQEIDLK				LGCIEDTGNHK	-0.7544	YTMCTYPADPDQEIDLK	-0.8293
CDLALK	DKYHEGTCDVAIVDDGK				YCDGASFSGDGQNQAAQLQFR	-0.7523	DKYHEGTCDVAIVDDGK	-0.8293
EAISSVCFAAPR	ADCFIEAHPEYDGR				ADGNFYFVDADHCPNK	-0.7499	ADCFIEAHPEYDGR	-0.8285
ECPLDLK	CENHNADVAVDFYHR				DCTSGGAR	-0.7499	CENHNADVAVDFYHR	-0.8266
CGSHGTGSGSGK	RPDCTVGGENGQEVIIHPLEER				TTNLCFDEK	-0.7443	RPDCTVGGENGQEVIIHPLEER	-0.8226
TAPLEAGSACTGVYGK	TAPDNFYCK				SFQDCAR	-0.7428	TAPDNFYCK	-0.8221
SCHLQSHLEK	CGEPGHMAR				YGPFYFISGNEDNCK	-0.7399	CGEPGHMAR	-0.8221
IVTGCDPK	THQTLPGVEIQDCGHK				GCTGGSITENAQR	-0.7384	THQTLPGVEIQDCGHK	-0.8187
GWGVTNPDLIDQCK	VLESACKDDEELR				ECADLWPR	-0.7374	VLESACKDDEELR	-0.8153
GILEAHLSSCDEK	HAEKYPTPPAVCSGK				GGVSETPCPYR	-0.7363	HAEKYPTPPAVCSGK	-0.8132
LQDIINSPSLDAACR	GGADLGNGDTTCDSYTLWQK				GFGNSVEQCPK	-0.7363	GGADLGNGDTTCDSYTLWQK	-0.8099
GGALNVCFEGSEDLPGGAGTAGSK	ADIDQDECIK				GTCHDEITEPIQSLGQSTSGLNR	-0.7347	ADIDQDECIK	-0.8099
GILDVCDAPLVSVDFR	WEDPICANGGK				EQLLQQANTCVDK	-0.7307	WEDPICANGGK	-0.809
WPGAEAVGSGDPLEDFCK	TTSQDVDESICK				QVPNPTCGAR	-0.7299	TTSQDVDESICK	-0.8082
VACIGAWHPAR	NSDGFIENSTCVNNTASEHYMVDR				ITCEFGSSEHPSSK	-0.7285	NSDGFIENSTCVNNTASEHYMVDR	-0.8041
GCCVGPK	ISDPFEEGCR				GEACMQK	-0.7285	ISDPFEEGCR	-0.7999
DDQTKPCK	HSVLHDQETGEEYCPLDHLIK				VSNYPPCPKPEMIK	-0.7285	HSVLHDQETGEEYCPLDHLIK	-0.7951
ICGTIAADEK	LQCILSEQSHQVHETPR				YYGGNEYIDMAETLCQK	-0.7234	LQCILSEQSHQVHETPR	-0.794
AQEFVCGLAQR	HNPQNCGLSQHLEDEDVVQIVK				EYDNVCTLR	-0.7221	HNPQNCGLSQHLEDEDVVQIVK	-0.7908
ACSDEILR	GDENTICMSYK				NYENVCTLR	-0.7221	GDENTICMSYK	-0.7908
ACPLDLGTVNEGR	YVDQEDSSTTETPCEPVTEIVRPADGLK				KLEDIVPSSHNCDVPHVNR	-0.721	YVDQEDSSTTETPCEPVTEIVRPADGLK	-0.7892
GECVEALAETLR	SDILPHCEEDAVDPK				QAPNPSCTVSK	-0.7181	SDILPHCEEDAVDPK	-0.7866
EHQPCIIFMDEIDAIGGR	KLPSNYIEDICDK				NCHETGAVGSK	-0.7181	KLPSNYIEDICDK	-0.7845
CGIAIEPSYPIK	SQYKPELPPCLQGTTVR				NPIPEPSVGPLHPECGK	-0.7175	SQYKPELPPCLQGTTVR	-0.7823
HLAEICR	NNQLEVEHCLINPK				GNCGGLSAIQLSTEHNANNEDIR	-0.7173	NNQLEVEHCLINPK	-0.7785
CSGLGSEWGK	AIDCGTSEGGPNGR				QAGCSK	-0.7166	AIDCGTSEGGPNGR	-0.7785
EYGGDVGFSYCAPR	SDSSCFLPLDFENSSQDSQTHTTETTFVK				HPGQEVFSGSTCK	-0.7153	SDSSCFLPLDFENSSQDSQTHTTETTFVK	-0.7689
IFPTFCDQNCR	DCGVESFGADRK				GCHPLPR	-0.7142	DCGVESFGADRK	-0.7666
NCLGPLR	KPAPICYDGFEPSGR				APLQCER	-0.7142	KPAPICYDGFEPSGR	-0.7666
FVDEACHQIER	GCELQNLSLEEMKK				TGDIQTCK	-0.7124	GCELQNLSLEEMKK	-0.7642
FYHQASEAYEQACTR	ITGLTPGPHGFHLHEFGDTTNGCISTGPHFNPNNMTHGAPEDECR				EYQALAHCFGQNPELK	-0.7124	ITGLTPGPHGFHLHEFGDTTNGCISTGPHFNPNNMTHGAPEDECR	-0.7577
SNSASTCPILTK	LGCIEDTGNHK				LQQLDVQCETK	-0.709	LGCIEDTGNHK	-0.7544
ALDECSR	VNLDSGCNENAYETTNEHALIK				GTGTANQCPTIDGGSETFSFKPGK	-0.7082	VNLDSGCNENAYETTNEHALIK	-0.7544
GALGGTCLNVGCIPSK	KVDTNEAASCLER				ELNYVECFPDGYK	-0.7076	KVDTNEAASCLER	-0.7537
GALGGTCLNVGCIPSK	KGDPTELICHEVR				QGETTASGCPFSK	-0.7076	KGDPTELICHEVR	-0.7537
LLGLSCDDVQSHK	GDISEPASDCMEWLDSR				HYAHVDCPGHADYVK	-0.7066	GDISEPASDCMEWLDSR	-0.7528
LSCSSEVCTATER	CLHALGETSNPYEK				YNMNANEILYCTGGQGR	-0.7058	CLHALGETSNPYEK	-0.7499
FMCADVTSPDLK	EAIWCGSTNSATEEGK				SLQCIDPHTR	-0.6999	EAIWCGSTNSATEEGK	-0.7499
ESCFHQSGDSK	VDCQLLQHLHSENK				CDYDLTAWR	-0.6999	VDCQLLQHLHSENK	-0.7499
VFQECQTR	YTIFSPLDGQPCADHDR				CGATNK	-0.6999	YTIFSPLDGQPCADHDR	-0.747
DASGNSFELSMVGCK	HPWICENGVAPDR				GWALSDPESIDQCK	-0.6999	HPWICENGVAPDR	-0.7461
CIGAYVK	IGQPECEYYLK				GHCEAAK	-0.6999	IGQPECEYYLK	-0.7454
AVVEGCGGVFPASIDSK	NCKPLMELGEGPYNTLR				NNLICGQHHCGK	-0.6916	NCKPLMELGEGPYNTLR	-0.7411
LGATVEEGSDYCVITPPK	SQYHPELPPCLQGTTVR				LEQEPCSPFSAK	-0.6916	SQYHPELPPCLQGTTVR	-0.7411
ALNECLNEITR	GKEEGYDVVLCDTSGR				DPYSLSCSSGK	-0.6908	GKEEGYDVVLCDTSGR	-0.7312
GFGNSVEQCPK	AVASNLHFDHQCQHCEK				SYCENALR	-0.6874	AVASNLHFDHQCQHCEK	-0.7293
CDVDIR	VSNYPPCPKPEMIK				AINDCYNSDLSK	-0.6832	VSNYPPCPKPEMIK	-0.7285
IDSYGGCHR	SVVEECGEDISKEQLK				LSECPR	-0.6832	SVVEECGEDISKEQLK	-0.7249
VGVCPNR	VCEGGETVPDSDELGR				FSCETNGGSTAR	-0.6832	VCEGGETVPDSDELGR	-0.7249
SWEGPDICNK	YYGGNEYIDMAETLCQK				CFPDGK	-0.6832	YYGGNEYIDMAETLCQK	-0.7234
TPSECAK	AEELLGQCAEKFPEK				QTPSDTCLLLPNESTK	-0.6812	AEELLGQCAEKFPEK	-0.7199
STCYAPK	SLPGCGPGSSSDR				GLFSFYEDGHQECCR	-0.6799	SLPGCGPGSSSDR	-0.7153
AVVCAGVPEK	HPGQEVFSGSTCK				QSLYNFEDCLGR	-0.6749	HPGQEVFSGSTCK	-0.7153
LCEDIVSK	LTTCPEMFEDQDVMER				VNHMVYDYCTDK	-0.6749	LTTCPEMFEDQDVMER	-0.7124
LVADCSTLALNPSK	EETGAGMMDCK				YYGGNEFIDEIENLCR	-0.6749	EETGAGMMDCK	-0.709
GCLLVGPPGTGK	MQECGQPPSDIVK				QCLVPPPDGYKPPIR	-0.6732	MQECGQPPSDIVK	-0.7076
APCIVFIDEIDAVGR	VDAPETHTVCPEGK				GTLNPDYSCGPPVR	-0.6713	VDAPETHTVCPEGK	-0.707
EAAAQLEAVNQLCNHFEAYR	LGSGCSEEMNHLYR				AGCSGDK	-0.6713	LGSGCSEEMNHLYR	-0.707
LLEFIETCENLGTVSK	HYAHVDCPGHADYVK				GQASCGK	-0.6713	HYAHVDCPGHADYVK	-0.7066
INVEQHCLAR	SFDGYLTDGCKPNLK				CVPPGTYGNK	-0.6699	SFDGYLTDGCKPNLK	-0.7066
EVVNLIACEGVER	HELCNAYTELNDPVVQR				DQESIANLCR	-0.6699	HELCNAYTELNDPVVQR	-0.7058
APVSGGCR	MEQLQCLDPSVQPR				DCLQSSAPK	-0.6666	MEQLQCLDPSVQPR	-0.6999
GCATHPR	IKFDPSDLTADKEDLPCDVK				CTTGSK	-0.6666	IKFDPSDLTADKEDLPCDVK	-0.6999
VLCEAGVLEK	IVEWCPQER				QEHCAEVGSHLIQR	-0.6642	IVEWCPQER	-0.6999
EACLESLATVLK	SEFGSDENSSVSSSSCPVR				HTYSVIDCEPK	-0.6635	SEFGSDENSSVSSSSCPVR	-0.6946
GTTDAYCVAK	IKDNPNIEDCVFR				LGLECDNR	-0.6624	IKDNPNIEDCVFR	-0.6922
NCHETGAVGSK	HLTAEPVQTECTK				VYQEACPK	-0.6624	HLTAEPVQTECTK	-0.6922
ICDMNSDPSR	NNLICGQHHCGK				VWNSVQSLANEYNPPDNLQLCGK	-0.6608	NNLICGQHHCGK	-0.6916
VVETAMTCLNPSSSR	CLMEQDSDVR				NLETSCPTAK	-0.6599	CLMEQDSDVR	-0.6899
SDSLQVCLAK	ICWNEDFHAK				LPLPPGDQCR	-0.6599	ICWNEDFHAK	-0.6899
TASIVDLSPGQCDGGR	EETLPVVCSSPEEPK				EFGQTCDWIK	-0.6599	EETLPVVCSSPEEPK	-0.6866
CSSSNLAESISAENLLK	INWVTLNPHGECSESKDEVFVDQSGVDSR				EQAITNLCDR	-0.6599	INWVTLNPHGECSESKDEVFVDQSGVDSR	-0.6861
LQMAEECMK	YASCNTHLGIEQSR				SPAPPCGGLPPPSPSGR	-0.6587	YASCNTHLGIEQSR	-0.6856
VTIPVFTAHGTADGVTCPTSSK	LETARPEGGELDDICDQIHEVMK				ETLAAGNNYCGR	-0.6582	LETARPEGGELDDICDQIHEVMK	-0.6825
ACDPYPYK	VDALLQNCNDEQAESLR				VPILESEKECPR	-0.6582	VDALLQNCNDEQAESLR	-0.6823
GQVDGCNAR	HSCLYETAPVHVTDQPR				TMDEYVCQLHK	-0.6544	HSCLYETAPVHVTDQPR	-0.6823
NLCTAIAK	SLGCEDVEFSPEDAGR				ALSLDGNCQNK	-0.6544	SLGCEDVEFSPEDAGR	-0.6812
ATCYPVFMEK	YACDSTSAASEGYGSR				LGSDCQQVSR	-0.6499	YACDSTSAASEGYGSR	-0.6812
LAACATAVESR	FQQDDAHIFCTTEQVK				SFCFDPEK	-0.6499	FQQDDAHIFCTTEQVK	-0.6812
GGADVTVASVENQVGVDACHGIK	NAQGETPLDCAPATLQYK				AVCLENHGSDR	-0.6454	NAQGETPLDCAPATLQYK	-0.6777
LDYCSDLK	IGEPGQTHEDLAASLPADECR				LLSCTDDQK	-0.6443	IGEPGQTHEDLAASLPADECR	-0.6761
YCLNSAALK	CVDENPYVPTYQVSK				ELNCVNR	-0.6428	CVDENPYVPTYQVSK	-0.6732
GVLCYGPPGTGK	YFGEIGEDCTK				SEACQSLLDELNNAR	-0.6399	YFGEIGEDCTK	-0.6726
TDACFIR	NEAFNCNNADIFK				ACVSGLQTHAEENK	-0.6356	NEAFNCNNADIFK	-0.6691
ACIVFFDEVDAIGGAR	SAGCTEEYNVIER				EFLNECLSSEDHTIK	-0.6332	SAGCTEEYNVIER	-0.6691
LCPNSTGADIR	LAEYEASCHGPGK				TCDINFEGK	-0.6332	LAEYEASCHGPGK	-0.6691
INDLCGIK	ATPGHTAGCVTYVTGEGADQPQPR				YCDGSSFTGDIEAVDPTHK	-0.6315	ATPGHTAGCVTYVTGEGADQPQPR	-0.6624
FPESCISSISK	EQAITNLCDR				TSTPEQTEVCQAIFNK	-0.6312	EQAITNLCDR	-0.6599
FGEISCK	YNCHLMENIEAK				AAEFFQNEEVTTSANQCNLK	-0.6299	YNCHLMENIEAK	-0.6582
GDAPTVSCLGVR	LYQNCPIEDYELAK				DDTNILYTCK	-0.6299	LYQNCPIEDYELAK	-0.657
QSLRPDCIK	NEHMTEDMFCDEFHLVDLR				TCYAQSSQIR	-0.6299	NEHMTEDMFCDEFHLVDLR	-0.6525
EFCCNGTVVQDSELGQVIQLQGDQR	DSEVNQPKPVQHAPLVDCIR				ALQDCPK	-0.6285	DSEVNQPKPVQHAPLVDCIR	-0.6499
VDSPVNGLPCIEQNR	THEECLEDCDICCQKCNCVPSGTYGNK				YNGNNVDLGTACGK	-0.6285	THEECLEDCDICCQKCNCVPSGTYGNK	-0.6443
VCAVVR	ADETYDYCHIPGQAVLHR				LVSSQTNETCK	-0.6272	ADETYDYCHIPGQAVLHR	-0.6443
LTNYQDILSECK	SYDMPCNIESASLEPK				NPTLCSSK	-0.6249	SYDMPCNIESASLEPK	-0.6437
DGLILPVCIPNR	ILHDWTDEDCVK				TLSPDSCK	-0.6249	ILHDWTDEDCVK	-0.6416
LYTSPVETCK	CHISHEVNHLHEGLK				MHGCGVYEVNER	-0.6249	CHISHEVNHLHEGLK	-0.6399
GSISSFQEQASCK	TCEILGELSSDDGHK				CGLTSSNYSELSHLYEK	-0.6234	TCEILGELSSDDGHK	-0.6399
YDCSSADINPIGSISK	TPDVTVDETWFSDPELCEASK				LCNIGLEPDETSYR	-0.6213	TPDVTVDETWFSDPELCEASK	-0.638
CEAQYALLQK	CAEKVPTPTNSYTGIR				FLCPCHGSQYNAQGR	-0.6199	CAEKVPTPTNSYTGIR	-0.6374
GCDQITR	QASSYICDAGEELAELNKK				IDPSTNCNSIK	-0.6181	QASSYICDAGEELAELNKK	-0.6367
FDTNCVVTTLK	TSTPEQTEVCQAIFNK				LCSETDQRPGGNTGSTGVAPDAAEIQLK	-0.6142	TSTPEQTEVCQAIFNK	-0.6312
MSVEFDNCK	SLHDNELEEIECLINR				NCQEPLDVSSDFTFK	-0.6132	SLHDNELEEIECLINR	-0.6312
DVICGR	AAEFFQNEEVTTSANQCNLK				CPSPTPDPNAVLYSR	-0.6132	AAEFFQNEEVTTSANQCNLK	-0.6299
AVASTCQLESSGGR	TEEFVINTPCESAQK				HCPPVFDR	-0.6124	TEEFVINTPCESAQK	-0.6266
AIDSVVCITSK	TIRDEIAGCSEK				GNCAFTEK	-0.6124	TIRDEIAGCSEK	-0.6249
ITDGALVVVDCIEGVCVQTETVLR	CGLTSSNYSELSHLYEK				ANSTDCLR	-0.6124	CGLTSSNYSELSHLYEK	-0.6234
ITDGALVVVDCIEGVCVQTETVLR	VDVVAPEQCPEEGR				EPTFESLCR	-0.611	VDVVAPEQCPEEGR	-0.6213
NTGSPTCK	QSGGGNSGGGGGGGRPCYSCGEVGHLAK				TLQCEAPQCK	-0.6099	QSGGGNSGGGGGGGRPCYSCGEVGHLAK	-0.6213
QIIATCMNDQK	CENSAMLGER				EIKDDPFCLGK	-0.609	CENSAMLGER	-0.6199
NCDPNGPLMLYVSK	VSDGRPSYLVVNADESEPGTCK				AEMYTGDEICR	-0.609	VSDGRPSYLVVNADESEPGTCK	-0.6181
VAVQCK	AESCGHDVMYR				HASVHPCR	-0.5999	AESCGHDVMYR	-0.6181
IDCFADGATTAFGEK	IFNSDGSEPEMCGNGVR				LAYTAHLEEDYCR	-0.5999	IFNSDGSEPEMCGNGVR	-0.6175
LDCLQK	SGIESNATLECGGDQIGDK				SFPVDCNNVDK	-0.5999	SGIESNATLECGGDQIGDK	-0.6157
ADDCIGPEVETLVASLPEGGVLLLENVR	ALIDSCESSENLSTEHDIR				ALDECSR	-0.5999	ALIDSCESSENLSTEHDIR	-0.6157
LDCGGGYMK	LCLTNDPENSLSTK				ELWVDCDK	-0.5999	LCLTNDPENSLSTK	-0.6142
QLVSTCIPPNPNIDVTK	GFNGWEASGKPVCR				SSQYCTDVAK	-0.5999	GFNGWEASGKPVCR	-0.6142
YTGDEICR	SSGNFCTQCEAEGFR				DSCTPLK	-0.5999	SSGNFCTQCEAEGFR	-0.6132
CPDELGWKPQNLPIVPSDGPISTVR	ILQHECDHLDGNLYVDK				DSTCPLK	-0.5999	ILQHECDHLDGNLYVDK	-0.6117
AIAELCGLNHIEEAAVLSTCNR	TQNCEIEQHTLPDGQVISIGR				FRECELIHGR	-0.5999	TQNCEIEQHTLPDGQVISIGR	-0.6094
TSGIPVSEICQHR	AEMYTGDEICR				TPEEFSQGHACGAINVPYMNR	-0.5951	AEMYTGDEICR	-0.609
MCVIGAGK	EIKDDPFCLGK				TMIGNYEGTPCK	-0.5916	EIKDDPFCLGK	-0.609
NVGSCVGEVETAR	ELACQIHDEAK				SPLEEFCNAK	-0.5899	ELACQIHDEAK	-0.609
DLSDGASLCK	HIGGCSDTLQLHNK				CNMQIDPAK	-0.5888	HIGGCSDTLQLHNK	-0.607
LQEGVPTCIETLSR	SSQYCTDVAK				FPSPGEACR	-0.5888	SSQYCTDVAK	-0.5999
ADCYTGNR	HCSLMPDSVYNSSR				LDSAGCNTR	-0.5888	HCSLMPDSVYNSSR	-0.5999
QAGCSK	GKDLLQVIGDCGDEYR				VLQDCSEK	-0.5874	GKDLLQVIGDCGDEYR	-0.5999
ATILECVK	CFAAHEEEIVTSGYDNK				ISLDCHQR	-0.5874	CFAAHEEEIVTSGYDNK	-0.5999
TVALLVFDDASTCPVK	CAEVAHPEK				ESELIHCR	-0.5874	CAEVAHPEK	-0.5999
VNSIDIECK	ASSWIQEDSCPDYMLK				YQDLCAK	-0.5856	ASSWIQEDSCPDYMLK	-0.5999
LCSLQEEVK	EECLGRCEIK				CLGGPER	-0.5856	EECLGRCEIK	-0.5999
GGDFETALSLCK	DSTTTFPTCVSSETTK				VSNYPPCPNPDLVK	-0.5856	DSTTTFPTCVSSETTK	-0.5999
AASLTPDCR	VNSVNGDTTLCSNPSR				CYEALNK	-0.5856	VNSVNGDTTLCSNPSR	-0.5999
GLANCK	FVQCPEGELQK				LNEPQVCVSTTNR	-0.5845	FVQCPEGELQK	-0.5999
QTLITNLQALDCATSLGTK	GTNECGIEDEPVAGLPSSK				DYNTCSDLLSQLK	-0.5845	GTNECGIEDEPVAGLPSSK	-0.5946
YPPCIEYSVESVK	MLTSAENNCK				VSEDSNNPCIATGYAGTYK	-0.5841	MLTSAENNCK	-0.5899
VSNYPPCPKPEMIK	AMDFMLGWHQHPTACGDYPETMK				DCSLPK	-0.5832	AMDFMLGWHQHPTACGDYPETMK	-0.5869
TCQEQK	IAEDPEEQDAESVLVLHCPDGK				DHSVGLNCGR	-0.5799	IAEDPEEQDAESVLVLHCPDGK	-0.5863
LAESAADCILTK	VSNYPPCPNPDLVK				TGNECYELLNDLAK	-0.5785	VSNYPPCPNPDLVK	-0.5856
SQVECK	LNEPQVCVSTTNR				EPAAFGPSLKPECK	-0.5785	LNEPQVCVSTTNR	-0.5845
QPTCPINALK	LCEELHFDAQK				CGLTDANYK	-0.5777	LCEELHFDAQK	-0.5817
EVHVACR	ASIDEHECLK				GLTSHCYR	-0.5749	ASIDEHECLK	-0.5799
FSCETNGGSTAR	EPAAFGPSLKPECK				EHCPSLQSELLK	-0.5749	EPAAFGPSLKPECK	-0.5785
LNTVFCTDTSR	TEVGYSHGIVHNPSYEDVCTGTTGHNEVVR				DVTNFINCDDAR	-0.5749	TEVGYSHGIVHNPSYEDVCTGTTGHNEVVR	-0.5766
TNVAGTLTLADICR	HLANGEESDNEIDCVSIAGR				MQLYDCK	-0.5713	HLANGEESDNEIDCVSIAGR	-0.5749
NYENVCTLR	FYDIEEGKGPVATEGSTAQVHFDCR				LSSDCYK	-0.5713	FYDIEEGKGPVATEGSTAQVHFDCR	-0.5719
GLEILAFPCNQFGDEEPGTNDQITDFVCTR	TWVADADECK				STCYAPK	-0.5713	TWVADADECK	-0.5699
IITVIGCEGENER	LLECGEVSQQDIDR				QCLIYDGPDANAR	-0.5691	LLECGEVSQQDIDR	-0.5642
DSCTPLK	NLHFAPGPESLECR				QWFISTCGVEGNPGQK	-0.5687	NLHFAPGPESLECR	-0.5642
LPGFHTCVGGGGER	GAECEEADVAK				TTQFCSGGK	-0.5666	GAECEEADVAK	-0.5635
SAQHCVK	LQDLFKEFGCESK				STIEPCSSK	-0.5666	LQDLFKEFGCESK	-0.5614
GNHECASINR	SVDDQQLCYDHLAFR				ILECTNHLSTDPNCLENLQR	-0.5649	SVDDQQLCYDHLAFR	-0.5599
ETAPCK	AAIDQDECLQWLDSK				IENSVYTFQMLEDQPCK	-0.5646	AAIDQDECLQWLDSK	-0.5599
DYNTCSDLLSQLK	FWEVICDEHGIDHTGQYVGDSPLQLER				STPVDTCK	-0.5624	FWEVICDEHGIDHTGQYVGDSPLQLER	-0.5592
SALAVCDADPAAAIANIR	LTIDYQGTEICLERPWR				YANESVCK	-0.5624	LTIDYQGTEICLERPWR	-0.5587
CGINYQPPSVVPGGDLAK	MTECVYTQK				ITCDHAADSR	-0.5599	MTECVYTQK	-0.5555
EGALLAFECLCEK	SMQDGFMDTSFDTISGSGANGAIIHYKPEPESCSR				QAACSSADGR	-0.5599	SMQDGFMDTSFDTISGSGANGAIIHYKPEPESCSR	-0.5542
LACLNAVK	VALQEDNCADDVR				LCELPGSGSNSPK	-0.5537	VALQEDNCADDVR	-0.5537
CSLPQNVK	TVTNDYDYCFSENGLVAHK				LSDIQCTPESQLK	-0.5537	TVTNDYDYCFSENGLVAHK	-0.5525
ASQIVGNMCSLVTEPK	FYGFQDTICDDTGNHFFK				DVCTPAHK	-0.5499	FYGFQDTICDDTGNHFFK	-0.5499
TALCDSALEVR	HATDVCYVPAQTMASDNGGGDSVEMGER				VLGCQSTEHK	-0.5499	HATDVCYVPAQTMASDNGGGDSVEMGER	-0.5499
GGYVVIPGLCLPK	SVSICDPNAVEESEK				CTDPQAIK	-0.5499	SVSICDPNAVEESEK	-0.5466
IAACDIK	YASTTQDTCFWAK				EASSCDLK	-0.5499	YASTTQDTCFWAK	-0.5461
QVQAICDR	LEDIVPSSHNCDVPHVNR				SFPVCDDR	-0.5499	LEDIVPSSHNCDVPHVNR	-0.5443
EGDILTCK	ITNCNGDVR				NNLANYNTQLTVLPCEK	-0.547	ITNCNGDVR	-0.5443
DITSLQCIGK	FLEDHWPELCSNIR				NQCQFILDR	-0.5443	FLEDHWPELCSNIR	-0.5428
GGFCDDSR	FNVANPTTGCQK				FPVPPPECR	-0.5443	FNVANPTTGCQK	-0.5416
NCQEPLDVSSDFTFK	IGESIGEVGIGYDHNYVLDCPDQEK				LEDIVPSSHNCDVPHVNR	-0.5443	IGESIGEVGIGYDHNYVLDCPDQEK	-0.5399
EQLLQQANTCVDK	AIAEGQPDPCPLHTEWLK				QFNVEILNGGCHEK	-0.5428	AIAEGQPDPCPLHTEWLK	-0.5388
GITSDEVVSPCLLK	GAQQVNLPVPEGCTDPVAENFDPTAR				IPDFTLPTSCDSNR	-0.5428	GAQQVNLPVPEGCTDPVAENFDPTAR	-0.5384
LCEAGEVVK	NSGQTCVCANR				FNVANPTTGCQK	-0.5416	NSGQTCVCANR	-0.5363
EPIICK	WAENFCNDPAVKPVMPETAK				LNFEDNCVSK	-0.5399	WAENFCNDPAVKPVMPETAK	-0.5349
SEGGYVWACK	CKEESADYVWVLDPIDGTK				DLTNGQCTIK	-0.5399	CKEESADYVWVLDPIDGTK	-0.5262
LEAACVGTVESGK	YINGEIIPCTYPTYQPK				DPSVGSCK	-0.5374	YINGEIIPCTYPTYQPK	-0.5234
TATNDESVCTMFGSR	GGNPDSNTLISDTTTVICLDDYHSLDR				DLTDACSK	-0.5374	GGNPDSNTLISDTTTVICLDDYHSLDR	-0.5184
IPDFTLPTSCDSNR	SSDGFLYCEGTK				ECELIHGR	-0.5374	SSDGFLYCEGTK	-0.5166
VAMTCEGCVGAVK	ELEHICSK				NSGQTCVCANR	-0.5363	ELEHICSK	-0.5124
VAMTCEGCVGAVK	VCTSEDSCR				FVDEACHQIER	-0.5363	VCTSEDSCR	-0.511
YVPGCEDR	FHWKPTCGVK				SPLADCDFPTDVNK	-0.5356	FHWKPTCGVK	-0.5099
CSGDHADVAVDFFHR	GTQCELITHK				DSCNVPGFR	-0.5332	GTQCELITHK	-0.5099
CSGHNADVAVDFFHR	SYGDDHVICVIEEETSGK				SHCPLK	-0.5332	SYGDDHVICVIEEETSGK	-0.5055
LLLVTEGPEGCR	VYCLPDSYEINDPSLDDIR				YCDGSSFTGNVEAVNPANK	-0.5315	VYCLPDSYEINDPSLDDIR	-0.5052
DPYSLSCSSGK	WLESEDCATLR				ETCVTLNETFTPPGGR	-0.5312	WLESEDCATLR	-0.4999
LSECPR	NYCGNELSDGLVK				FPENFTGCQDLAK	-0.5307	NYCGNELSDGLVK	-0.4999
ALIGSSCAPDAANFENDLASK	DNICTQGMPSTAASR				ESGCLSR	-0.5285	DNICTQGMPSTAASR	-0.4999
AENDLNLDNLCK	QACNSCGQLK				GTGTANQCPTIDGGSETFSFK	-0.5285	QACNSCGQLK	-0.4999
DCINGIQLVDSK	SSGHNLVELPNAGHHVQEDCGEELGGIISR				AQVCTQR	-0.5285	SSGHNLVELPNAGHHVQEDCGEELGGIISR	-0.4999
VENAFANEFLCEK	VLAESESSAFEDQCGR				MCLDDGR	-0.5285	VLAESESSAFEDQCGR	-0.4937
ATDNTLSLCSTAK	SIELEGLCQSSQSK				VPCPELER	-0.5249	SIELEGLCQSSQSK	-0.4928
LDEALVCLK	GSISSFQEQASCK				LDTETCAK	-0.5249	GSISSFQEQASCK	-0.4922
SGIDVQCQVPLYVATK	AHECVMDGFER				LPSNYIEDICDK	-0.5249	AHECVMDGFER	-0.4908
MEICTYFK	KEADACFEIK				AEFQAPCR	-0.5249	KEADACFEIK	-0.4899
GIGCGMK	TLEEALNKLEGVTCNR				GCELQNLSLEEMK	-0.523	TLEEALNKLEGVTCNR	-0.4874
EVYIGKPCDEPDK	VPGVTQTEAGYTQGTVDNPSYGDVCSGTTGHSEVVR				HAFDNLCNADLNDLK	-0.5199	VPGVTQTEAGYTQGTVDNPSYGDVCSGTTGHSEVVR	-0.486
LLPSAANANTAGTESICTR	IADIPTDHPSCSK				VIPGCAETFQDSSEFQPR	-0.5166	IADIPTDHPSCSK	-0.4845
TAADVCVLYDIEK	INVYYNEASCGR				SSDGFLYCEGTK	-0.5166	INVYYNEASCGR	-0.4832
EAILVNCSR	DLACEWASDNIR				DILCDEK	-0.5142	DLACEWASDNIR	-0.4832
VEICHLK	LCDSTNSLYWK				GGFTYSACVDDHSK	-0.5142	LCDSTNSLYWK	-0.4817
CDYDLTAWR	FHWKPTCGIK				EILCDEK	-0.5142	FHWKPTCGIK	-0.4799
CIAEDIK	LAEILEECPGQYYR				APSTGGCR	-0.5124	LAEILEECPGQYYR	-0.4785
TECGYQFTSK	SGIEAAEYACEMQR				FDNLYGCR	-0.5124	SGIEAAEYACEMQR	-0.4785
SHCPLK	NYPPYSEEVDIHEACHCDGLLLCTTMDYR				EEGLCPLTPK	-0.5099	NYPPYSEEVDIHEACHCDGLLLCTTMDYR	-0.4758
LVLENCTNK	CHTSAHQAELLR				SLCPSEWVDR	-0.5099	CHTSAHQAELLR	-0.4749
AIDSVICNTSK	AMTEMNGVPCSTRPMR				ESNPNCQVLVK	-0.509	AMTEMNGVPCSTRPMR	-0.4749
TLSPDSCK	IGSLVDCQSSNDPEGLR				EIGTGNTYACK	-0.509	IGSLVDCQSSNDPEGLR	-0.4705
IGSCLVNEEGR	ACQNITQPLR				GCELDNAAYNVR	-0.5082	ACQNITQPLR	-0.4699
LGSDCQQVSR	MGCGSETFPR				LTNYQDILSECK	-0.5082	MGCGSETFPR	-0.4699
VVPCGELTASPSLLR	FWEVVCDEHGIDPTGR				LPTKPSLCTADELHYVSVPNTDWR	-0.5082	FWEVVCDEHGIDPTGR	-0.4687
GSGCLK	IPDYVHISQDCK				VNVYYNEASCGR	-0.5082	IPDYVHISQDCK	-0.4666
TIDLCNNPMTK	IPDYVHISQECK				TNFYGNSCPNVEQIVK	-0.4999	IPDYVHISQECK	-0.4666
SCLVESVDEELLK	ADGGSPHVCLNR				GHADCLR	-0.4999	ADGGSPHVCLNR	-0.4666
IPCLDSYLDK	SLGETLANHLTNCGFQSTPR				FCADSDSDVSK	-0.4999	SLGETLANHLTNCGFQSTPR	-0.4649
LTDCIK	KEQCLALGTR				YHPECSEQLAMGETFGIK	-0.4999	KEQCLALGTR	-0.4599
VEDGCSIK	QTDGSFACVAESPTR				GCEDALSK	-0.4999	QTDGSFACVAESPTR	-0.4599
LTQDGCIVCPSTDSTFDLR	FPGIGEFQCYDK				SFELSHCSR	-0.4999	FPGIGEFQCYDK	-0.4582
TSLIPSCSSPEDLK	IYGFYDECK				GNQNFVCLNK	-0.4999	IYGFYDECK	-0.4555
EICGEVGPVVSFR	ASAEAAPASGDCDVNMQDAK				SALEQCGK	-0.4999	ASAEAAPASGDCDVNMQDAK	-0.4549
IVLNPCK	ETMDALLENDLDLWTEEYSFIQDSLIGGCNCKRCGEWCR				VGYHSCR	-0.4999	ETMDALLENDLDLWTEEYSFIQDSLIGGCNCKRCGEWCR	-0.4537
ACDIYCANLK	ISGYCEQTDIHSPQVTVR				ECGGAHGYDNAFFSMR	-0.4937	ISGYCEQTDIHSPQVTVR	-0.4499
AVSLDTLPCR	YKVDCIAPVVEPDPEPEPLN				GWGVTNPDLIDQCK	-0.4928	YKVDCIAPVVEPDPEPEPLN	-0.4499
ASPDTCHK	AEHHTEGCNAGIDVITGAVGDMEER				GSISSFQEQASCK	-0.4922	AEHHTEGCNAGIDVITGAVGDMEER	-0.4479
QTPSDTCLLLPNESTK	LCSSTTMDSEVEK				ESYVQNACSVTR	-0.4916	LCSSTTMDSEVEK	-0.4461
LQTACPVPFDEAK	GCTSVEEFMEK				SPSLASCDPK	-0.4899	GCTSVEEFMEK	-0.4454
SVELFPCQVPDITLGDPLILSGR	HFILDECDK				IQLEGNCGK	-0.4888	HFILDECDK	-0.4443
SSDNQCAIK	WFHCSTPGDSLTAR				DGSFSNCLR	-0.4888	WFHCSTPGDSLTAR	-0.4428
SQAVTYCQQIK	NQGGFDMICSGR				IECPSYELVHSGNGYEIR	-0.4888	NQGGFDMICSGR	-0.4416
AETPAGYPCIRPIHVK	VACLDDNDAR				ICHEEGVR	-0.4874	VACLDDNDAR	-0.4399
QALTNFAQLSGDCSGDDDSK	AQQICTVLYPGDATENGK				LLNDPCPGSLDSR	-0.4845	AQQICTVLYPGDATENGK	-0.4388
LGWDCTKPDGTPR	GLCPLKDESYLTK				INVYYNEASCGR	-0.4832	GLCPLKDESYLTK	-0.4384
TCDSGNPK	TPCHDLAWDVGAGSGQASR				APGPGYTCGPAK	-0.4832	TPCHDLAWDVGAGSGQASR	-0.4367
CSDVGIFIDELGVR	LWNSDHGHVIEACK				NLACEWASDNIR	-0.4832	LWNSDHGHVIEACK	-0.4356
TLHDACDR	ATPDIQGCALHEGEFGK				VDSPVNGLPCIEQNR	-0.4799	ATPDIQGCALHEGEFGK	-0.4352
TTCEEFIMSVTK	ELCEGNSVSENHIPDILLER				CSGLGSEWGK	-0.4799	ELCEGNSVSENHIPDILLER	-0.4349
ESCFHQSGDNK	VSPVECFLEKPNTGR				GGESIAENCQILQTR	-0.4799	VSPVECFLEKPNTGR	-0.4332
DGTQVVACK	AYDWVEPPCIITQDK				LAEILEECPGQYYR	-0.4785	AYDWVEPPCIITQDK	-0.4332
AYSYAYDDPTSIATCSK	GQFCAPSVMENSAEK				GTGHYLTCK	-0.4777	GQFCAPSVMENSAEK	-0.4332
VGCLEEAR	FNHYPPCPNPELALGVGR				DCHIDSIFSDSK	-0.4749	FNHYPPCPNPELALGVGR	-0.4332
GEICNVNK	IYNHWLTNIKDWCISR				DDPFCLGK	-0.4749	IYNHWLTNIKDWCISR	-0.4312
ACGLDEVTR	FGGTCVGNSER				CHTSAHQAELLR	-0.4749	FGGTCVGNSER	-0.4272
CTLIDSTAAAK	EAPEGSFILLHGCAHNPTGIDPTPEQWVK				VIQLNTEESTCR	-0.4749	EAPEGSFILLHGCAHNPTGIDPTPEQWVK	-0.424
ALSLDGNCQNK	GFTGIDDPYEPPLNCEISLGR				NPDFLEQVSSHFGQSDNIIVGCQSGGR	-0.474	GFTGIDDPYEPPLNCEISLGR	-0.4237
CDHVAVGTGTVTHK	EILHIQGGQCGNQIGSK				EYCDGNNNSLTVVFK	-0.4732	EILHIQGGQCGNQIGSK	-0.4234
CSGEGIYFAAK	DDNGKPVVLECVR				EFVECPYVPDK	-0.4726	DDNGKPVVLECVR	-0.423
MCAEAIVEGSQNGK	QCVSNLSEFDDVK				ISQEHPTACLR	-0.4726	QCVSNLSEFDDVK	-0.423
TTFSCASDSPMK	MSVEFDNCK				HCPDSPPTCLVPLPDGYK	-0.4721	MSVEFDNCK	-0.4221
GCASVVK	SPYLSDCVFGGTDAANNR				IGSLVDCQSSNDPEGLR	-0.4705	SPYLSDCVFGGTDAANNR	-0.4221
EYQALAHCFGQNPELK	WEALKPCMK				CSTNTFQVR	-0.4666	WEALKPCMK	-0.4221
VAVGAPDVLGDCPFSQR	YTQGFSGADITEICQR				ACLDEK	-0.4666	YTQGFSGADITEICQR	-0.4187
GASIPADATTGCLDGFK	ELQEFKPASDAPAITSSDLGCK				HGCNDILK	-0.4624	ELQEFKPASDAPAITSSDLGCK	-0.4181
IDCGSACVAR	YCGSPVGTVAANDPGDK				DFSDGELKDELFCIR	-0.4599	YCGSPVGTVAANDPGDK	-0.4175
EILHVQGGQCGNQIGSK	HLEAGSLGSSLWCGEDR				AYSYAYDDPTSIATCSK	-0.4587	HLEAGSLGSSLWCGEDR	-0.4117
SSVCDIPPTGIK	LNTDMHEACLK				TLISSAITNQETCLDGFSHDDADK	-0.4582	LNTDMHEACLK	-0.409
NQCINLEK	CVHNNPQGGHLPDYAPHPAIVLK				SCVYEGK	-0.457	CVHNNPQGGHLPDYAPHPAIVLK	-0.4086
NSFVDGVYGTTCPIPPGK	HASIEQIDMCEIDK				CLATHDK	-0.457	HASIEQIDMCEIDK	-0.407
NALLCGR	ENIEDLPDKYDVVFDAIGMCDK				EGLCYGK	-0.457	ENIEDLPDKYDVVFDAIGMCDK	-0.4044
CLATHDK	ALQNTCLKTWGGRPENVNAAQTTLLAR				EYGGDVGFSYCAPR	-0.457	ALQNTCLKTWGGRPENVNAAQTTLLAR	-0.4036
TGDIQTCK	LAWHSAGTFDCQSR				DFCPLEDFK	-0.4555	LAWHSAGTFDCQSR	-0.3999
AVSLCVEDQDYMGK	FWEVICDEHGIDSTGR				ALHQYDCLR	-0.4555	FWEVICDEHGIDSTGR	-0.3999
GMECIDPLK	GNNILVMCDAYTPAGEPIPTNKR				ITGDYSCTAEVQR	-0.4537	GNNILVMCDAYTPAGEPIPTNKR	-0.3999
ECTLVK	LLEQDDCNFGFDAAK				CTHGGCTISPSNYIAHEGK	-0.4525	LLEQDDCNFGFDAAK	-0.3999
SVCASAPNIPIIADADTGGGNALNIQR	GLDYLHTHDPCIIHR				LQEGCSFR	-0.4499	GLDYLHTHDPCIIHR	-0.3999
EFGVTECVNPK	GVSVPALDKDCLWEFQPNK				NSWQDGVVGTTCPIPPGK	-0.4499	GVSVPALDKDCLWEFQPNK	-0.3946
LSSDCYK	WPGAEAVGSGDPLEDFCK				QDCAIR	-0.4499	WPGAEAVGSGDPLEDFCK	-0.3943
STIEPCSSK	HDEQAVTCEDFFAAMR				GEICNVNK	-0.4499	HDEQAVTCEDFFAAMR	-0.3937
CPGPQQLAPLIAPPDNVPK	NASVTHVEYCTTLER				DPCPNVLK	-0.4499	NASVTHVEYCTTLER	-0.3932
LVEVDCYR	NTSTCDSMLIGDK				ISGYCEQTDIHSPQVTVR	-0.4499	NTSTCDSMLIGDK	-0.3922
GGALNVCFEGAEDLPGGGGSK	HNVDLVCDR				GCPVNTHLFSGIEDGEK	-0.447	HNVDLVCDR	-0.3888
DQMCDVLLVK	EAFSLFDKDGDGCITTK				GGVAETPCPYK	-0.4454	EAFSLFDKDGDGCITTK	-0.3881
VNGIPSCADPNLLTR	NFDDTMTHGGYSDHMVCAEDFIIR				QLGLYTDCEAK	-0.4454	NFDDTMTHGGYSDHMVCAEDFIIR	-0.3874
AGMDVNCGSYLQK	VAEVDESGTQPFVDSLSQCPK				GCTSVEEFMEK	-0.4454	VAEVDESGTQPFVDSLSQCPK	-0.3856
LPYGNISPNEVCSPAHQALALDAAR	VMIHQPQTGCGGHVEDVR				AQEVWNNCAVR	-0.4454	VMIHQPQTGCGGHVEDVR	-0.3832
TLLGNYAGPPCK	YAGSSNWTVQEAAECVK				GGIGCDPSK	-0.4443	YAGSSNWTVQEAAECVK	-0.3823
KPCSEHK	HLICIEDPFETSHDLGR				IPGEEYCLR	-0.4443	HLICIEDPFETSHDLGR	-0.3823
QECLELPPVK	DSIMDSTVNCR				ACGDHVR	-0.4428	DSIMDSTVNCR	-0.3817
CGIDWDQK	FMCQGGDFTAGNGTGGESIYGSK				DIPCGTK	-0.4428	FMCQGGDFTAGNGTGGESIYGSK	-0.3782
IETELSGICDGILK	LSDDDLLELGNCK				NQGGFDMICSGR	-0.4416	LSDDDLLELGNCK	-0.3768
EYDNVCTLR	YICVHQQESMPSLK				EILHVQGGQCGNQIGSK	-0.4411	YICVHQQESMPSLK	-0.3713
LSTDCLVMQK	MMTDGFNSCK				CNYAGTFDAK	-0.4399	MMTDGFNSCK	-0.3699
TTQFCSGGK	HHPDLIMCR				GLEVAVANLQDYCNELENR	-0.4367	HHPDLIMCR	-0.3666
TTQFCSGVK	EADPCAPISAYR				DSEVLNLCDGK	-0.4363	EADPCAPISAYR	-0.3666
GQCNACPSDK	VQDLLAQCGEHLEK				ALEDCGGWLER	-0.4363	VQDLLAQCGEHLEK	-0.3642
GLLGWDETCK	NTPAVPCIFDPQGR				FVATECEDFHLPEGR	-0.4332	NTPAVPCIFDPQGR	-0.3642
SPSLASCDPK	TFLGSDLENCR				LDPASSEPLFTNCTR	-0.4332	TFLGSDLENCR	-0.3635
IPSLASCDPK	CISYAESHDQALVGDK				IAAEYSECPSGK	-0.4332	CISYAESHDQALVGDK	-0.3624
CLGGPER	LLTNAHCVEHDTQVK				VSPVECFLEKPNTGR	-0.4332	LLTNAHCVEHDTQVK	-0.3599
DLDDVGATCVGVNPLNK	FSMVSCSEAEHGGYK				MAESGCR	-0.4285	FSMVSCSEAEHGGYK	-0.3599
NSGQTCVCANR	IPGVTVTEVGYTHGISHNPSYEDVCTNTTNHAEVVR				QSLGVPPQLQNECNLDNLDVLQATETIK	-0.4285	IPGVTVTEVGYTHGISHNPSYEDVCTNTTNHAEVVR	-0.3582
EANCPVVADITHSLQQPAGK	VISEQEGCSIEELNAGK				GNPYCSEVAAK	-0.4272	VISEQEGCSIEELNAGK	-0.3528
VPTSNVSVVDLTCR	LMNAYCDR				TIDLCNNPMTK	-0.4272	LMNAYCDR	-0.3499
VVCATSDK	ANIDEAECLK				ISTSTNCK	-0.4249	ANIDEAECLK	-0.3499
VLSANPMAPLNIECLMAEK	VPTDCAPQDFFK				EILHIQGGQCGNQIGSK	-0.4234	VPTDCAPQDFFK	-0.3499
VLSANPLAPLNIECLMDEK	GLSPLAGSNEESWCQGLDGLASR				DDNGKPVVLECVR	-0.423	GLSPLAGSNEESWCQGLDGLASR	-0.3477
SCETPLEVISSELIATDLIPSSLVK	QCLVDLSEDPDVDVR				MSVEFDNCK	-0.4221	QCLVDLSEDPDVDVR	-0.3466
GEACMQK	KHGECSLLDLAR				GYSYMDFCEVCPEK	-0.4213	KHGECSLLDLAR	-0.3416
MAESGCR	TMNASECVSR				ESSSCFNTIK	-0.4199	TMNASECVSR	-0.3399
GQYDVALCK	TLFVDHSCGPPNGAR				ENLQTCSTLHGDAFNSAISR	-0.4199	TLFVDHSCGPPNGAR	-0.3399
YINSECVK	EACSTAEVYK				CLQQVDIEYK	-0.4199	EACSTAEVYK	-0.3399
TSSICR	TLFLDHSCSPSNGAR				GYSQWVSPEITCDSLK	-0.4187	TLFLDHSCSPSNGAR	-0.3399
IVSNSEVIGEICK	SADGSWLWCTTDDTVYDAVK				SDQGEMLTKPFLELCK	-0.4187	SADGSWLWCTTDDTVYDAVK	-0.3399
ACLDEK	CKVPTVNQETGVMGK				YTQGFSGADITEICQR	-0.4187	CKVPTVNQETGVMGK	-0.3399
GLSPLAGSNEESWCQGLDGLASR	ICGDIHGQYQDLLR				ELQEFKPASDAPAITSSDLGCK	-0.4181	ICGDIHGQYQDLLR	-0.3356
GILAIDESNATCGK	LETTSLNCK				LAHECK	-0.4166	LETTSLNCK	-0.3332
VDCAMK	QLCDNAGFDATDVLNK				CPDELGWKPQNLPIVPSDGPISTVR	-0.4159	QLCDNAGFDATDVLNK	-0.3312
LMADAASPACILETR	HLAADGNAEHCATLYEECLK				GLHECAK	-0.4142	HLAADGNAEHCATLYEECLK	-0.3299
GGSIITCDTK	ISLTPAEIEECETK				LQCQSCK	-0.4142	ISLTPAEIEECETK	-0.3285
SLSDFYEACK	HCGISHTGSFK				SAQHCVK	-0.4142	HCGISHTGSFK	-0.3272
WQSVQCDGSNR	GELQCIGATTIDEYR				LPCLPGELPSYNDWENHLTTIFPEVR	-0.4114	GELQCIGATTIDEYR	-0.3266
LCTVTQVEELK	LGNLDTYVCGSTHSK				CEIGQSLEEFLAQATPDK	-0.411	LGNLDTYVCGSTHSK	-0.3266
TCESQSHR	KPDQLCLGDLVPFTNK				TVCLSSDNSR	-0.4099	KPDQLCLGDLVPFTNK	-0.3249
TCASQSQR	YPTTPIVCSGNR				AGHLSGDCHFK	-0.409	YPTTPIVCSGNR	-0.3249
LPENLPDCK	DMQCTGFNPAVK				GETNTNVITICDR	-0.4076	DMQCTGFNPAVK	-0.3249
VYQEACPK	AFFDVHDQEGSFPGGVHLEMTGQNVTECVGGSR				ELGTCDLYPQSLK	-0.4076	AFFDVHDQEGSFPGGVHLEMTGQNVTECVGGSR	-0.3241
VCGELVR	AAPVCYDGFEPSGR				NYHPTVICR	-0.3999	AAPVCYDGFEPSGR	-0.3213
AELPSCLPVLVDR	VSADEACEYEEVIK				DASSIPDWACK	-0.3999	VSADEACEYEEVIK	-0.3213
SCSENISLAVR	LDETVSCEFR				NFMGPSSEDSLPLSCK	-0.3999	LDETVSCEFR	-0.3199
NVVAECLGK	CTPENGFFPDLSTVGR				QLEAACPR	-0.3999	CTPENGFFPDLSTVGR	-0.3187
VDSGSYNNCK	FEDCTGPDTVIK				QQVACK	-0.3999	FEDCTGPDTVIK	-0.3166
DIPCGTK	KYEPTIGVEVHPLDFFTNCGK锛?-0.3135				ACIQDTK	-0.3999	KYEPTIGVEVHPLDFFTNCGK锛?-0.3135	-0.3135
AVEAFCEGK	IVTSEIDQCLNQEFR				GNNPCLAAR	-0.3999	IVTSEIDQCLNQEFR	-0.3132
EDLVCLPSK	ICAQINNDEFNGTEIVR				FCLEEISSQNQVK	-0.3999	ICAQINNDEFNGTEIVR	-0.3117
EELIDCLGTIAQSGTSK	LWNTLGECK				IDCPGK	-0.3999	LWNTLGECK	-0.311
LGCIEDTGNHK	QIIATCMNDQK				ENCITLQDLK	-0.3999	QIIATCMNDQK	-0.309
QEFNLLCDWIK	VFCEQWYGPFR				CQGVGTR	-0.3999	VFCEQWYGPFR	-0.309
DLNAACK	NECPHIVVGTPGR				WPGAEAVGSGDPLEDFCK	-0.3943	NECPHIVVGTPGR	-0.3076
GICQNQK	ICMLGDAQHVEEAEK				TATNDESVCTMFGSR	-0.3932	ICMLGDAQHVEEAEK	-0.2999
DATFHCNR	AAPICYDGFEPSGR				LCGSPDGPSITGPR	-0.3928	AAPICYDGFEPSGR	-0.2999
ATNIGTGGECVGR	HDDVAVEQFCAETGVR				EACGGHGYAAVNR	-0.3922	HDDVAVEQFCAETGVR	-0.2999
ASLAISESPLGTCTR	QTIPHYYLTVDTCVDK				IVGVEHFTGPYVNDGQGPTSVNDCK	-0.3919	QTIPHYYLTVDTCVDK	-0.2937
DSYGAPLCPCR	TLEDALNSLEGVTCNR				LWLANSEQPIESNCNTSYAALR	-0.3908	TLEDALNSLEGVTCNR	-0.2937
SGTYFCVDK	NNPCLIGEPGVGK				SQTLESMDCVK	-0.3908	NNPCLIGEPGVGK	-0.2922
DSYGAPLCPCR	YYCTVIDAPGHR				LDQAGPVYFVSGTEGHCQK	-0.3894	YYCTVIDAPGHR	-0.2916
QGGGGSYCR	HVACSSADGR				EFCDSSISK	-0.3888	HVACSSADGR	-0.2899
GYHGCSR	GFQVTGSVCDASLRPER				HNVDLVCDR	-0.3888	GFQVTGSVCDASLRPER	-0.2881
QGGGGSGGSYCR	YGRPLLGCTIKPK				EFCCNGTVVQDSELGQVIQLQGDQR	-0.3879	YGRPLLGCTIKPK	-0.2845
GYNGCSR	GTNECGIEHGVVAGLPSDR				GNIPHCCK	-0.3874	GTNECGIEHGVVAGLPSDR	-0.2841
ADWHSCLDSK	TELPQEACMVR				ICPDFEK	-0.3856	TELPQEACMVR	-0.2817
DSVCVVTQK	SEAAAAFGNDGCYLEK				DMQVCK	-0.3832	SEAAAAFGNDGCYLEK	-0.2812
IVVCDR	ALDQLVNDKCEFDFAFADADK				LETDCLSGSHNNADGFSPLLGCNK	-0.3832	ALDQLVNDKCEFDFAFADADK	-0.2809
GFHIDGCQASVEAK	VFDFYTGEEIGCNK				VMIHQPQTGCGGHVEDVR	-0.3832	VFDFYTGEEIGCNK	-0.2785
YCATQGR	LILAPWCDEEEVER				SQAVTYCQQIK	-0.3817	LILAPWCDEEEVER	-0.2785
FPVMPAECK	TVSFEFQHNVCGR				AFQTSTFCNR	-0.3799	TVSFEFQHNVCGR	-0.2768
ACVHEVAVPNDYTPTK	DLKPSNLLLNANCDLK				GHGFEILAFPCNQFGNQEPGTNEEIVQFACTR	-0.378	DLKPSNLLLNANCDLK	-0.2749
STFSLCEVQK	LCNPGGPGLSGNLIDSEGFPR				ECGITDPLR	-0.3777	LCNPGGPGLSGNLIDSEGFPR	-0.2713
ATCPIDTLK	EILHIQGGQCGNQIGAK				ENGVGSCGVSSTR	-0.3768	EILHIQGGQCGNQIGAK	-0.2705
AASLPSVCK	NCTQKEEWISNTVTAVMVPPHIDGSEIVR				DGCQASVSPFTGR	-0.3768	NCTQKEEWISNTVTAVMVPPHIDGSEIVR	-0.2689
VTCGSEPDADLGPVISK	YAIYDFDFVTAENCQK				LSDDDLLELGNCK	-0.3768	YAIYDFDFVTAENCQK	-0.2687
DCAESVIK	VCISILHPPGDDPSGYELASER				SLPNLCGSPSDCR	-0.3768	VCISILHPPGDDPSGYELASER	-0.2681
ECADSVIK	TSGEYLTHNGVSTFACSETVK				LAGCTADSSSSCRPPSPAPMR	-0.3761	TSGEYLTHNGVSTFACSETVK	-0.2666
EILCDEK	FGNVSIESECSK				ELGNCPVR	-0.3749	FGNVSIESECSK	-0.2666
ALCTGER	LKEESNVEDVIVCTR				LESCSDTNAIK	-0.3726	LKEESNVEDVIVCTR	-0.2666
SELLPCLGAADR	TSCGSPNYAAPEVISGK				ATQGFNLIPCQVVDSSPQSDK	-0.3713	TSCGSPNYAAPEVISGK	-0.2646
ENLSVANNACWAIGELAVK	LIDECNFLITEEEK				TPGSSGNCPIDALR	-0.3713	LIDECNFLITEEEK	-0.2642
GLCAVVK	LLEDVANVDCSYNMTPEELNIK				IVENNQCSLK	-0.3699	LLEDVANVDCSYNMTPEELNIK	-0.2635
ACSSSVR	GVAADLSHCNTPSQVR				TSCSSVSYTR	-0.3699	GVAADLSHCNTPSQVR	-0.2624
VIAEGNCR	LYPCIIPSENGEVHGK				EAAAQLEAVNQLCNHFEAYR	-0.3699	LYPCIIPSENGEVHGK	-0.2624
NCAGIAAIATMK	HSNIPAHVSPCFR				AYQSGGCGGFGK	-0.3666	HSNIPAHVSPCFR	-0.2614
QTADVGAVICNIK	ALCIPGASVHWYDKPEMR				VGYVGPPAEFNYDCK	-0.3666	ALCIPGASVHWYDKPEMR	-0.261
SIPEGAVVCNVEHHVGDR	LSICGEESFGTGSDHIR				CVPGPNIEK	-0.3666	LSICGEESFGTGSDHIR	-0.2587
VSDCSSAK	ADWHACLDNPVGFK				EIEFCPGTDYVK	-0.3666	ADWHACLDNPVGFK	-0.257
ANLEPLCPSSDGQR	DVCSGTTNHAEIVR				LSSPSCTGR	-0.3666	DVCSGTTNHAEIVR	-0.257
VNCSQWEEIAVPK	LHPCISPSDNGLINGK				VQDLLAQCGEHLEK	-0.3642	LHPCISPSDNGLINGK	-0.2562
GISEIQVCER	EANCPVVADITHSLQQPAGK				TGFYQNSCPNVETIVR	-0.3624	EANCPVVADITHSLQQPAGK	-0.2549
HPGQEVFSGSTCK	EADCPVVADITHSLQQPAGK				TLCSNLER	-0.3624	EADCPVVADITHSLQQPAGK	-0.2549
NLVEVFCK	NMCHTAPDVLR				LDYCSDLK	-0.3624	NMCHTAPDVLR	-0.2544
VLSCIDK	CLDDEETCICK				LDYCSNLK	-0.3624	CLDDEETCICK	-0.2544
SCPNVETIVR	FLENFCGDQVR				TPGSSGNSCPIDALK	-0.3599	FLENFCGDQVR	-0.2544
GCDASILLASPSEK	TSGIPVSEICQHR				GSTWAGCSGLDR	-0.3582	TSGIPVSEICQHR	-0.2537
TMDEYVCQLHK	SIYGQLCQDDMPMVR				GDIPHEIGNCVK	-0.3582	SIYGQLCQDDMPMVR	-0.2532
ACQASK	FWEPTYEDCLNLIAR				IADILNEYVETGETYEACR	-0.3578	FWEPTYEDCLNLIAR	-0.2532
NNNCFLVK	AAVGAPDHLGDCPFSQR				VNGAVETCGESFHR	-0.357	AAVGAPDHLGDCPFSQR	-0.2528
LHSCTFK	TPEALQGQEGGSVCALK				ESLPSICGSPSDCR	-0.357	TPEALQGQEGGSVCALK	-0.2528
AVCLENHGSDR	KLGATVEEGSDYCVITPPK				NMMCAADPR	-0.3555	KLGATVEEGSDYCVITPPK	-0.2525
VEGLVAGGATDYSCFR	WVEYPAAGEACK				NQCFSECVNTLTATTSPK	-0.3499	WVEYPAAGEACK	-0.2499
QPCSSTLEIVSK	YDCGHLLLNR				GDGVCAQNLR	-0.3499	YDCGHLLLNR	-0.2499
VYLCEK	DCPVVIGGDYITTESGTGLVHTAPGHGQEDYATGLK				GLLEPDCK	-0.3499	DCPVVIGGDYITTESGTGLVHTAPGHGQEDYATGLK	-0.2471
SAGPLIIACK	YMEDQNACAIVDPIR				ACQASK	-0.3499	YMEDQNACAIVDPIR	-0.2466
VQDLLAQCGEHLEK	GILEAHLSSCDEK				GDGCSSSFGGCR	-0.3499	GILEAHLSSCDEK	-0.2461
DIPCVVCPK	CSHGIAQVGNK				ACEASK	-0.3499	CSHGIAQVGNK	-0.2454
HNVDLVCDR	LVVCDQHGSQAR				CSLPQNVK	-0.3499	LVVCDQHGSQAR	-0.2416
VGLCGSDTGR	LLCDNEAEVR				GLSPLAGSNEESWCQGLDGLASR	-0.3477	LLCDNEAEVR	-0.2399
LHTVCEEAK	VHAECITDDIFGNSSGGK				FASFGTPEGTCGSYR	-0.3466	VHAECITDDIFGNSSGGK	-0.2388
LCASLNINK	HLSSLYDTLLEQNLCR				QCLVDLSEDPDVDVR	-0.3466	HLSSLYDTLLEQNLCR	-0.2374
ELIMEPCLK	NLACEWAK				DSLVELCSQDVQK	-0.3461	NLACEWAK	-0.2374
ECSQGGGGYSGGGGGGR	IWDSGTGHCVK				QDTSPAMLSECLK	-0.3461	IWDSGTGHCVK	-0.2363
DCTSGGAR	FEELCSDLLDR				DCNIPLDVPVKPR	-0.3461	FEELCSDLLDR	-0.2363
DYLAEVCR	CVKPPVIYGDVSRPK				EAVDQCITANK	-0.3454	CVKPPVIYGDVSRPK	-0.2332
TIASPGHGIMAMDESNATCGK	YSDCELVEHLDCSEVSLR				ECPLDLK	-0.3428	YSDCELVEHLDCSEVSLR	-0.2277
EIGTVCSVR	ASLVECNWDLEAAQK				DLLSGCQSNLPK	-0.3416	ASLVECNWDLEAAQK	-0.2266
TYPVCTITSTPTK	NLACEWASDGIR				EAIPYDSSTLCR	-0.3416	NLACEWASDGIR	-0.2249
IETENPPKPQVPASSCR	KTDCTMLEINPLAETSTNQLVAADAK				TMNASECVSR	-0.3399	KTDCTMLEINPLAETSTNQLVAADAK	-0.223
ECAVISK	CHQDEVLVLPETAK				VIPGCAETFMESPVFGEGQGQGQSQGFR	-0.3356	CHQDEVLVLPETAK	-0.2213
LSYGLSSDHCDPVLVAQK	CFVGGLAWATNDEDLQR				LVSSLRPDESEDAIVSSCQK	-0.3349	CFVGGLAWATNDEDLQR	-0.2175
GVTTSQLDELAAETAAAMTCNHPDYASLAAR	CNVLVNIEQQSPDIAQGVHGHLTK				LETTSLNCK	-0.3332	CNVLVNIEQQSPDIAQGVHGHLTK	-0.2166
ICLETDGR	AEAVGTDDCPVK				GCDASLLIDSTNSEK	-0.3332	AEAVGTDDCPVK	-0.2166
ALAVADVEMNAVDVLCR	GVQGATSHCLGQNFAK				GLEILAFPCNQFGDEEPGTNDQITDFVCTR	-0.3332	GVQGATSHCLGQNFAK	-0.2124
DRPACK	TPVELTGACHR				EQAVWALGNVAGDSPNCR	-0.3332	TPVELTGACHR	-0.209
STDAASACR	CATIVHDLEDGR				QLCDNAGFDATDVLNK	-0.3312	CATIVHDLEDGR	-0.2082
QAWSACPAEVSR	VCGDNDNFVVINQK				QECLELPPVK	-0.3299	VCGDNDNFVVINQK	-0.207
NLCNHSEDIR	GTYEIICPEEIGLER				TPPLCSK	-0.3285	GTYEIICPEEIGLER	-0.2066
DCVSSIAK	ACTADDVYEAGFEQVAR				GELQCIGATTIDEYR	-0.3266	ACTADDVYEAGFEQVAR	-0.2058
MIENLNETQLCAK	HWGENLNEGDVLVTNHPCAGGSHLPDITVITPVFDK				QCVDPTIR	-0.3249	HWGENLNEGDVLVTNHPCAGGSHLPDITVITPVFDK	-0.2055
DDTNILYTCK	MCAEAIVEGSQNGK				ICVENENLK	-0.3221	MCAEAIVEGSQNGK	-0.1999
EIEFCPGTDYVK	GGNNILVICDTWTPAGEPIPTNK				GLSIPECQK	-0.3221	GGNNILVICDTWTPAGEPIPTNK	-0.1999
GAVDCALK	ITDIIKEEEASFCK				AAPVCYDGFEPSGR	-0.3213	ITDIIKEEEASFCK	-0.1928
VLDNSGVLSSVDGNCK	SVTMDWLEAHCK				GGGSGATSPNPGVLPTGNICPSGR	-0.3207	SVTMDWLEAHCK	-0.1916
ADVVACFPHLK	SMNVQVEELCK				GLLGWDETCK	-0.3199	SMNVQVEELCK	-0.1908
SCLVESK	LLMETCQEAR				DLSTMSECAK	-0.3199	LLMETCQEAR	-0.1899
SEACQSLLDELNNAR	QLCEANSVSESHIPDILLER				ACNVQTPPVSR	-0.3181	QLCEANSVSESHIPDILLER	-0.1899
VLLNNCQEAFEGAGK	VLSHPQALAQCENTLTK				YVAIGNEDCGK	-0.3181	VLSHPQALAQCENTLTK	-0.1881
LVDEALQCVEELK	APISCSDKPLMPQIR				TTFSCASDSPMK	-0.3166	APISCSDKPLMPQIR	-0.1866
ESQMCAAVCR	LMTDGFNSCK				ICDEIFSSSESSK	-0.3153	LMTDGFNSCK	-0.1799
TGPGCSIELMK	AAVHLEMGKYDECIK				GECVTGK	-0.3142	AAVHLEMGKYDECIK	-0.1799
DASINCFK	LTTIYLENNPCAK				QSISLEPGGQFELSGAPLETLHQTCAEVNSHLYQVK	-0.3138	LTTIYLENNPCAK	-0.1768
QITECFQSSGEK	AQDLPEVCGEIMLEYSK				DNFCQQLDNSVVGIR	-0.3132	AQDLPEVCGEIMLEYSK	-0.1764
CGLTSSNYSELSHLYEK	MMIPDCHK				VYDSEYCDILR	-0.309	MMIPDCHK	-0.1749
QFACTR	AGADIVSVHCEQQSTIHLHR				YDSACIPLSDR	-0.309	AGADIVSVHCEQQSTIHLHR	-0.1749
AVVEDFDIAFCK	VAECMEWLNSK				EFGVTECVNPK	-0.309	VAECMEWLNSK	-0.1726
VLAVDDDQTCLK	ITACLDPDGWK				QIIATCMNDQK	-0.309	ITACLDPDGWK	-0.1726
DTLSCVMAPDVPK	VTVDCSGTPETQEAMMLR				YPTPPAVCSGK	-0.309	VTVDCSGTPETQEAMMLR	-0.1721
SLVVANAGDCR	LDTDILFGQNGGCK				ITEYLCDPLQK	-0.309	LDTDILFGQNGGCK	-0.1713
CTTGSK	CIWGQGDGSTIPVYDTPIGK				TVEGNPCLEYVK	-0.3082	CIWGQGDGSTIPVYDTPIGK	-0.1699
EACNAEILIGGAK	ASELYVECGR				VCEQVLQDPTAK	-0.3082	ASELYVECGR	-0.1699
VTCSDATAIFDVAAK	FGQVGVGNNLDQCSPVQVR				CTAAQLQTVQGYR	-0.3076	FGQVGVGNNLDQCSPVQVR	-0.1683
GSLQDCK	EAVTVQQCYMELSK				QGEITASGCPFSK	-0.3076	EAVTVQQCYMELSK	-0.1642
AAAEVSCLK	LPGFHTCVGGGGER				VNCSQWEEIAVPK	-0.3076	LPGFHTCVGGGGER	-0.157
ESAFSCLEK	AACYEVPEVRPGVR				NECPHIVVGTPGR	-0.3076	AACYEVPEVRPGVR	-0.157
IMECVK	SNDPHGLHCSGGVVLASR				ECGVLPNK	-0.2999	SNDPHGLHCSGGVVLASR	-0.1555
LNLSEMTCK	MLYIEHCANSK				DFGIECR	-0.2999	MLYIEHCANSK	-0.1544
ATECFDPSIVGSQGSR	GMDVQVEELCK				CTLEDLR	-0.2999	GMDVQVEELCK	-0.1544
AEQLSTICGVK	ACYECGGTGHLAR				VCLDPENFK	-0.2999	ACYECGGTGHLAR	-0.1537
ICMLGDAQHVEEAEK	TVDNLDLPLAEGCPK				GGCYGGMK	-0.2999	TVDNLDLPLAEGCPK	-0.1532
TEGFSGSDVSVCVK	VYSSYLELNLDDVEPCISGPK				HIQGLPCR	-0.2999	VYSSYLELNLDDVEPCISGPK	-0.1523
VISHPQGLAQCEHTLTK	TSGDLVFYLDGAHSPESMEACAK				LCLETER	-0.2999	TSGDLVFYLDGAHSPESMEACAK	-0.1521
LADCVGLTLGPR	VAMTHPMAVTNCNIDMESLISDQNR				QMELSGCAR	-0.2999	VAMTHPMAVTNCNIDMESLISDQNR	-0.1519
VNCSCDGCIK	NVGSFDKNDPNVGTGLVGAPACGDVMK				AAPICYDGFEPSGR	-0.2999	NVGSFDKNDPNVGTGLVGAPACGDVMK	-0.1518
TSESFSPICLPR	VGPDSVGAHPGPVCYR				ACVHEVAVPNDYTPTK	-0.2999	VGPDSVGAHPGPVCYR	-0.1499
QGEATLGVICK	TQPSLSGLQGPTISPVYCK				SCAEEALR	-0.2999	TQPSLSGLQGPTISPVYCK	-0.1473
DTTCSDAYTVGLIK	LQSQLLPCNLPPDVR				GHYLNATAGTCEEMIK	-0.2999	LQSQLLPCNLPPDVR	-0.1466
SHSGHVVACK	ISAHEALCHPWIVDEQAAPDKPLDPAVLSR				CIDWQFSGSEAAK	-0.2999	ISAHEALCHPWIVDEQAAPDKPLDPAVLSR	-0.1466
LIADNCASK	ECQSLLTNGIHPTVISDSLHK				ICMLGDAQHVEEAEK	-0.2999	ECQSLLTNGIHPTVISDSLHK	-0.1428
QVCSYIEENR	AVSSSSDVDTVECR				QIEDAHIAILTCPFEPPKPK	-0.2949	AVSSSSDVDTVECR	-0.1428
GIIDPGFDCQTYGRPDSDYLK	ICGDIHGQYSDLLR				ATECFDPSIVGSQGSR	-0.2937	ICGDIHGQYSDLLR	-0.1428
LASGGCDNTVK	TSPESECSLDCPVVASIMLYDACMDVTESDHKPVRCK				APAVKPTCPTDTLK	-0.2928	TSPESECSLDCPVVASIMLYDACMDVTESDHKPVRCK	-0.1404
DFSDGELKDELFCIR	FWEVVCAEHGIDPTGR				MIENLNETQLCAK	-0.2922	FWEVVCAEHGIDPTGR	-0.1374
FASVENCK	INMTCVNHDTGVVDSK				NNPCLIGEPGVGK	-0.2922	INMTCVNHDTGVVDSK	-0.1374
SIPLSVSPDCTVK	ISAHEALCHPWIVDEHAAPDKPLDPAVLSR				YPYTGSLDCAMK	-0.2916	ISAHEALCHPWIVDEHAAPDKPLDPAVLSR	-0.1366
IVECLEK	AAWEEYDATCLISK				QAWSACPAEVSR	-0.2916	AAWEEYDATCLISK	-0.1356
ACDLSEISR	VIETDPAEYCVVAPDTEIFCEGEPVKR				YYCTVIDAPGHR	-0.2916	VIETDPAEYCVVAPDTEIFCEGEPVKR	-0.1332
SDCLAK	LNQWCNVVR				CLPDGNLLQTK	-0.2908	LNQWCNVVR	-0.1332
ICQDVK	VGGVVTNWALVAQNHHTQSCMDPNVMEAK				HVACSSADGR	-0.2899	VGGVVTNWALVAQNHHTQSCMDPNVMEAK	-0.1309
QIAVDCPR	TIASPGHGIMAMDESNATCGK				SLSDFYEACK	-0.2899	TIASPGHGIMAMDESNATCGK	-0.1285
ENAPCIVFVDEIDAVGR	AACHASNANMDNVVK				CPGPQQLAPLIAPPDNVPK	-0.2894	AACHASNANMDNVVK	-0.1266
SLVAYHEVGHAVCGTLTPGHDAVQK	GAPIVAEYLGGAVNCDAHHMTDPR				NQIYGGLGPTDVCTSANQELAADAAR	-0.2884	GAPIVAEYLGGAVNCDAHHMTDPR	-0.1249
IAAVQTLSGTGACR	SAVSSCEAYFEK				ASGSCDFK	-0.2874	SAVSSCEAYFEK	-0.1249
VGCLSVLCEDPK	FEPCVMCEHLDK				DFADGELKDELFCIR	-0.2866	FEPCVMCEHLDK	-0.1249
DDNGKPVVLECVR	LLPIEVSCYPSEEEISR				NLPNVCK	-0.2856	LLPIEVSCYPSEEEISR	-0.1234
SPAPPCGGLPPPSPSGR	EKCPGVPVIDLPEAIER				IMSVAIQHPGNNEELCR	-0.2823	EKCPGVPVIDLPEAIER	-0.1234
QCTPESQLK	LLPDAAGTTCGQR				DSYGAPLCPCR	-0.2817	LLPDAAGTTCGQR	-0.123
CGLTDANYK	GIELYCAPTADGSK				DGNIDDIISCK	-0.2817	GIELYCAPTADGSK	-0.1213
GCEVIVSGK	AIDLDPNCAEFFADR				LITVPDDDDNGCLGAR	-0.2812	AIDLDPNCAEFFADR	-0.1199
GLCAIAQAESLR	TYPVCTITSTPTK				LALCEELDER	-0.2799	TYPVCTITSTPTK	-0.1153
DGAMLAVGALCDK	YGVHDMEASAGSICR				ATDNQLYVATCSPAR	-0.2799	YGVHDMEASAGSICR	-0.1132
GTAHFLTCK	VPNTGMWECVDFYPVSK				SNIQLPECLR	-0.2799	VPNTGMWECVDFYPVSK	-0.1117
NWSPEDCGPAVR	SSVCDIPPK				HLCSLPEEQLVQPS	-0.2785	SSVCDIPPK	-0.111
AESCGTMVK	FLTAPNPELASLIEQECSK				ANCQGETLAVADSK	-0.2785	FLTAPNPELASLIEQECSK	-0.1104
LPSNYIEDICDK	LTSLPFQQCK				NCDPNGPLMLYVSK	-0.2785	LTSLPFQQCK	-0.1099
LLEPYGICEVAR	HSVPVCSEAK				LHTVCEEAK	-0.2777	HSVPVCSEAK	-0.1099
ALCADHSIK	IVCDPSYLPNK				AQCQFVTPR	-0.2777	IVCDPSYLPNK	-0.109
GNLPTCGTDNK	LDPSSGCGFASK				LQMAEECMK	-0.2777	LDPSSGCGFASK	-0.1082
GSCDGFSIGK	LCEPFLDPHLTK				TAFGSSCVEGQR	-0.2749	LCEPFLDPHLTK	-0.1082
GLCGGINSTVVK	NPIISIHDQGAGGNCNVVK				STLENCQVLQAK	-0.2749	NPIISIHDQGAGGNCNVVK	-0.1052
GNFTSIAAQCLQK	NLSQQCLNALAK				DLKPSNLLLNANCDLK	-0.2749	NLSQQCLNALAK	-0.0999
AIFTEGCK	FCDDPAVKPIMPEITK				EAPFPNACHFSQINSLAPAQATK	-0.2738	FCDDPAVKPIMPEITK	-0.0999
CGGVMEAIR	VTVQGEVIEQSFGEEHLCFR				TETCPTSVIQDQFEVSQGLPVK	-0.2726	VTVQGEVIEQSFGEEHLCFR	-0.0999
ICPFTGK	ECEEVIVNDPFLGK				GCPQSPMVIGGDSK	-0.2713	ECEEVIVNDPFLGK	-0.0999
NLVAHQDWSMPQACADSYQK	VIRPAEVGVTCAVENQEGGK				EILHIQGGQCGNQIGAK	-0.2705	VIRPAEVGVTCAVENQEGGK	-0.0999
SDQGEMLTKPFLELCK	AAQDSVCDAIEAIEGGPK				LQTCVSEGGK	-0.2699	AAQDSVCDAIEAIEGGPK	-0.0943
ACIEANVK	TPVEAATTIVEDYELPCK				VPCSEVTWPR	-0.2699	TPVEAATTIVEDYELPCK	-0.0943
QGNVGVGCAK	GVQGIIDKAEEICSK				SEGGYVWACK	-0.2699	GVQGIIDKAEEICSK	-0.0932
YNSPLDCAVQTVK	IFGSCPPMQSFDPAK				YAIYDFDFVTAENCQK	-0.2687	IFGSCPPMQSFDPAK	-0.0932
AAPICYDGFEPSGR	VVIDCATTDPDGR				GKPVVLYFYPADETPGCTK	-0.2683	VVIDCATTDPDGR	-0.0922
DLCVVK	GPTPEPLCQVMLR				QFNTIPGLMEGTAKPDYATCVK	-0.2681	GPTPEPLCQVMLR	-0.0922
AVETGGCPHAAIR	IRDCLTQLYAK				GDCAMK	-0.2666	IRDCLTQLYAK	-0.0908
ADLLLCESGGDNLAANFSR	FWEVVCAEHGIDSTGR				AGDLESAYELCK	-0.2666	FWEVVCAEHGIDSTGR	-0.0874
ILIDDCDVGK	DCWAVDAPVSGGDAGAR				STDAASACR	-0.2666	DCWAVDAPVSGGDAGAR	-0.0823
DVTNFINCDDAR	GCEELVFNHLK				SFPPISECK	-0.2666	GCEELVFNHLK	-0.0817
AAEGCISEILR	CGINYQPPTVVPGGDLAK				QFACTR	-0.2666	CGINYQPPTVVPGGDLAK	-0.0777
DADGLVSCLANK	IPVLVHNGKPVCESLNVVQYVDEAWPEK				EFDNVCTLR	-0.2666	IPVLVHNGKPVCESLNVVQYVDEAWPEK	-0.0749
IAPGDFSEICR	LNGGLGTTMGCTGPK				ACQQLMLQQAR	-0.2635	LNGGLGTTMGCTGPK	-0.0732
AGCLNLVDVIEDVK	GADGQLESFSCSLAK				GVAADLSHCNTPSQVR	-0.2624	GADGQLESFSCSLAK	-0.0732
EVCDAIALK	DLHLPVTCVDASER				VTNEGLEQGYCVVPSK	-0.2624	DLHLPVTCVDASER	-0.0713
SELPCSFK	YGEEINCAVIPR				LEGVTCNR	-0.2624	YGEEINCAVIPR	-0.0666
ITCEFGSSEHPSSK	EHVACSIGTGPVDSAYK				GPPVSTTNTASPAACK	-0.2624	EHVACSIGTGPVDSAYK	-0.0646
AYDPCTEK	ELLNSCGDLSQTQIFAK				ASSPECVK	-0.2624	ELLNSCGDLSQTQIFAK	-0.0646
GCSDIVGEK	LHNNTSPDDVVICQALMDYIK				ACCNAGQVER	-0.2599	LHNNTSPDDVVICQALMDYIK	-0.0618
ADGNFYFVDADHCPNK	QACNVTPLFNELIDR				VISHPQGLAQCEHTLTK	-0.2587	QACNVTPLFNELIDR	-0.0599
IPCEVLK	YCLPNGDSGIIR				ADWHACLDNPVGFK	-0.257	YCLPNGDSGIIR	-0.0582
SAPCGGLPAEAGVIPR	ACADPTPIIDGR				GEDLCLR	-0.257	ACADPTPIIDGR	-0.0582
LCGSPDGPSITGPR	SKIETELSDICDGILK				ESVELCR	-0.257	SKIETELSDICDGILK	-0.0562
LSDDDLLELGNCK	IEDFGVHCK				EANCPVVADITHSLQQPAGK	-0.2549	IEDFGVHCK	-0.0555
SCNALLLK	GQIVGIHQRPGDLGLNICK				FVELQFDNCGR	-0.2544	GQIVGIHQRPGDLGLNICK	-0.0525
GDDVICISR	NNAIVCNIGHFDNEIDMLGLETYPGVK				ALNECLNEITR	-0.2544	NNAIVCNIGHFDNEIDMLGLETYPGVK	-0.0518
VVVCQK	IPCMEDFELK				LVNEANTGVSQCK	-0.2537	IPCMEDFELK	-0.0499
DHSLTPECWR	VTTEFNHINNLDLVCR				TSGIPVSEICQHR	-0.2537	VTTEFNHINNLDLVCR	-0.0499
TLALVGPSGCGK	VNMACVNHETGVVDPK				TPEALQGQEGGSVCALK	-0.2528	VNMACVNHETGVVDPK	-0.0499
LAEILEECPGQYYR	EELIDCLGTIAQSGTSK				AAVGAPDHLGDCPFSQR	-0.2528	EELIDCLGTIAQSGTSK	-0.047
CPSPTPDPNAVLYSR	QTIAECIAMVRAVDADGDGFVSFEEFKTMmSCNNK				CNELGLSK	-0.2499	QTIAECIAMVRAVDADGDGFVSFEEFKTMmSCNNK	-0.0456
SCDASLLLETAR	CGDVIQLER				WVEYPAAGEACK	-0.2499	CGDVIQLER	-0.0443
EILGTCVSVGCTVDGK	LHACISPSENGLINGK				QVQAICDR	-0.2499	LHACISPSENGLINGK	-0.0437
LEDTICR	CIELDPTFSK				YSLFDPCK	-0.2499	CIELDPTFSK	-0.0399
TIAECLADELINAAK	QSGADISISCIPIDDR				HSELIPCLDR	-0.2499	QSGADISISCIPIDDR	-0.0374
AQCPIVER	IVFVTCDDDDK				AENIVWHESSICR	-0.2461	IVFVTCDDDDK	-0.0363
SVPELCGSVK	LPDLNCTTIESAMR				DFTGPSELADCLK	-0.2461	LPDLNCTTIESAMR	-0.0356
SAPQCGFSQR	SLHDALCVLSQTVNDTR				LEIVEGADHCYTK	-0.2461	SLHDALCVLSQTVNDTR	-0.0352
SCSVIGGDGDNVGSLR	LDKEETLLSLPLPECWAVSK				GILEAHLSSCDEK	-0.2461	LDKEETLLSLPLPECWAVSK	-0.0349
AQCQFVTPR	EHQPCIIFMDEIDAIGGR				CSHGIAQVGNK	-0.2454	EHQPCIIFMDEIDAIGGR	-0.0332
AAGLPSACK	ISSVLCDYQSSK				LVYCDEK	-0.2428	ISSVLCDYQSSK	-0.0332
ISASTNCNTVR	CTILPQEDKIPAIVDR				EVECLTR	-0.2428	CTILPQEDKIPAIVDR	-0.0312
ACGVNIPYK	VSSLPGCETFPDLGGK				TSLIPSCSSPEDLK	-0.2428	VSSLPGCETFPDLGGK	-0.0312
ISTSTNCK	ELLGCSIADGSDK				NTGCLPLSPK	-0.2399	ELLGCSIADGSDK	-0.0307
SFPVDCNNVDK	EHFAPFGTITSCK				LLCDNEAEVR	-0.2399	EHFAPFGTITSCK	-0.0307
QGSGSACR	LNRPPFIAVESCR				SDDTIIQSTADQLLGCGK	-0.2388	LNRPPFIAVESCR	-0.0307
GCIGTLEAR	STCIYGGAPK				AGMDVNCGSYLQK	-0.2384	STCIYGGAPK	-0.0299
TFEQQCVGPSK	GILAMDESNATCGK				GGVSEPVCPYK	-0.2363	GILAMDESNATCGK	-0.0285
VCSLEK	INECLDFIHSK				VPCEKPPFSVGDLK	-0.2356	INECLDFIHSK	-0.0272
AACPVPFDEAK	ASISHDQPVLCSAWK				DVTSLSNCNGLK	-0.2332	ASISHDQPVLCSAWK	-0.0266
IVSGDGFSCGVTK	ADITLSCAPVDESR				ELCLDR	-0.2332	ADITLSCAPVDESR	-0.0213
DTQCGFK	SSDAVCLQHDEILAK				TEFGHPDNVLYCGALSK	-0.2293	SSDAVCLQHDEILAK	-0.0199
GLDASAACGQLR	VNSQLISNACTDALSAEK				YCIYDFDFVTAENCQK	-0.2249	VNSQLISNACTDALSAEK	-0.0166
MCCLFINDLDAGAGR	TDIMNVLEGCSLTSDDLK				CSSYVNAK	-0.2249	TDIMNVLEGCSLTSDDLK	-0.0166
SFQCELVMAK	VCHAHPTMSEAIK				ICLETDGR	-0.2249	VCHAHPTMSEAIK	-0.0153
DVLQSVECLR	LVGDICYEEASK				YINSECVK	-0.2249	LVGDICYEEASK	-0.0082
EYIPCLDNTDVIK	SIGFISDDVGLDADKCK				YPPCIEYSVESVK	-0.223	SIGFISDDVGLDADKCK	-0.0058
LGTIEHMCQVVK	ATGQEYAEFLHEFMCAVK				EAIQVISCGYEDK	-0.223	ATGQEYAEFLHEFMCAVK	-0.0055
HCPEPSPK	ALHQFDCLR				GCLDSDTIK	-0.2221	ALHQFDCLR	0
GAESVDYIPCLDNYAAIK	TTEECVALK				IIVAENLPEDHCYQNLMK	-0.2221	TTEECVALK	0
SYQTLCEK	ITDTILEHASQICAEK				GEVCSSSPDSLLYK	-0.2213	ITDTILEHASQICAEK	0.0062
VLVCCQDGK	TDTSITCETVGDFIK				GVTVNDSGVPEVKPGCVADGLQFQTPTK	-0.2213	TDTSITCETVGDFIK	0.0067
GAVDPCTTAFR	YMGAIDDSTPVVTTVHDCQLVDDIPLEK				QPTCPINALK	-0.2199	YMGAIDDSTPVVTTVHDCQLVDDIPLEK	0.0071
AGCLDQAEAIIR	SSGKDPATVLLPSLPIHSCR				ETSGLCFGPK	-0.2199	SSGKDPATVLLPSLPIHSCR	0.01
GAMMELGEGVCK	VNLPNGDMVGHTGDIEATVVACEAADR				VIPSQCENYIK	-0.2181	VNLPNGDMVGHTGDIEATVVACEAADR	0.0111
IDCPGK	CDHVAVGTGTVTHK				LCPNSTGADIR	-0.2181	CDHVAVGTGTVTHK	0.0143
TSCSSVSYTR	SSAYLSVEQACIHR				ASPDCIANLEK	-0.2181	SSAYLSVEQACIHR	0.0143
VALTCLDNVPDTDGSIR	VTCGSEPDADLGPVISK				TYCAEIAHNVSTK	-0.2153	VTCGSEPDADLGPVISK	0.0176
EICVIANGATK	LEMMEPCSSVK				AAICENINHYIEK	-0.2153	LEMMEPCSSVK	0.0182
QAVTAAGSGCIAALSAER	RCLCSVCGPDR				CTPAQIR	-0.2142	RCLCSVCGPDR	0.0182
TCGPLLDVVAIK	EAVTVQQCYIELSK				LCNDVFER	-0.2124	EAVTVQQCYIELSK	0.0214
GDIPHEIGNCVK	CSDAHAIADAASK				MPCDVFER	-0.2124	CSDAHAIADAASK	0.0231
ATFDCLQK	SENCSSAPIFVR				GVPQCIDK	-0.2124	SENCSSAPIFVR	0.025
ACHLAK	SLLPVEPLVEECEK				LHMYDPVPSVNCPLELDK	-0.211	SLLPVEPLVEECEK	0.0286
ECGITDPLR	MDCFPALQK				SFELAHCSR	-0.211	MDCFPALQK	0.0333
ICTDAIVSELQK	VQACTQEEVNAVMELAK				IDPNCTDIVTR	-0.209	VQACTQEEVNAVMELAK	0.0353
GNCAFTEK	YVPRPEDHVLGIVVDCK				GELGDYYCMAAK	-0.2082	YVPRPEDHVLGIVVDCK	0.0353
FPAAFVDPLDSCSHLSSR	SALHVQLEQCGLR				LLGACEGEPTGK	-0.2082	SALHVQLEQCGLR	0.0385
EHAPVCLGAAGAK	NNIYGTHVLLEACK				DYADLCFELFGDR	-0.2076	NNIYGTHVLLEACK	0.0429
ETVCNIFK	LCSFESLSNLEVNK				VCGDNDNFVVINQK	-0.207	LCSFESLSNLEVNK	0.0429
EVQQCTLLSIK	CCVSLSAFYYQNIVPCPTCSCGCSSSHCVKDGELPPYLEQK				LLDGDHTLEVCANR	-0.207	CCVSLSAFYYQNIVPCPTCSCGCSSSHCVKDGELPPYLEQK	0.0488
SDDTIIQSTADQLLGCGK	VSGDFESICR				DEYCLCHLSTGDMLR	-0.2066	VSGDFESICR	0.05
VGSGCPAK	LSDWITDATCTSGIGK				TASIVDLSPGQCDGGR	-0.2062	LSDWITDATCTSGIGK	0.05
INGGECNGR	CEIFCDEVPK				LLPCSDSTSK	-0.1999	CEIFCDEVPK	0.05
LAQICGTIAADEK	QETVEDVPCGNTVAMVGLDQFITK				LEDTICR	-0.1999	QETVEDVPCGNTVAMVGLDQFITK	0.05
AQDYLCGLAPR	GVSEGLTNFLLCHLNKK				MCAEAIVEGSQNGK	-0.1999	GVSEGLTNFLLCHLNKK	0.0529
QVMNGVCTALYTDEELR	AIAACTETIETHK				LYTSPVETCK	-0.1999	AIAACTETIETHK	0.0538
IIVAENLPEDHCYQNLMK	YLHICANETIHGVEFK				GTDCLDVLEGR	-0.1999	YLHICANETIHGVEFK	0.0563
VEVCGK	YIDCTGMTFR				CEAQYALLQK	-0.1999	YIDCTGMTFR	0.06
CGEIPIPK	CPEVLFQPSLIGMEAPGIHETTYNSIMK				IFPTFCDQNCR	-0.1999	CPEVLFQPSLIGMEAPGIHETTYNSIMK	0.0607
VVCDPSYLTNK	EDISPCIFGSIEK				GANQAACGAK	-0.1999	EDISPCIFGSIEK	0.0615
GLSIPECQK	LLPDAVGTTCGER				VSEEFISECK	-0.1999	LLPDAVGTTCGER	0.0615
GNPQPVNAAGVESGSDAPTSLMPGLCAK	ITQQMLDFCAAHK				LNNLCTLNR	-0.1999	ITQQMLDFCAAHK	0.0615
FEQCLVK	IAEFLECGFIEEEEVR				EACWTISNITAGNK	-0.1999	IAEFLECGFIEEEEVR	0.0625
APAVKPTCPTDTLK	CMAHQCNAICDEDIVR				YDCSSADINPIGSISK	-0.1937	CMAHQCNAICDEDIVR	0.0625
CAASAAPTTSVTQK	IIETCHISPPK				TYCAEIAHNISTK	-0.1922	IIETCHISPPK	0.0636
QTCATNAVASPSPLK	FLSCHGPLANR				GGPECDSLPFIGK	-0.1922	FLSCHGPLANR	0.0636
IMSVAIQHPGNNEELCR	CDELVEHGASVCESPAEVIK				IPDSLQYCASLQK	-0.1922	CDELVEHGASVCESPAEVIK	0.065
TGCEIVVAEGDK	MCADTSSGATVR				TCPNVEQIVR	-0.1899	MCADTSSGATVR	0.0667
DITSLCK	GLSDLACHYFSK				GSSTVEMCGK	-0.1899	GLSDLACHYFSK	0.0667
EGDLLFSCAK	EPMVIGHECAGIIEEVGEEVK				GLSGEIDCK	-0.1888	EPMVIGHECAGIIEEVGEEVK	0.0667
AAICENINHYIEK	TIVKPGCSQDVLK				VPMDPQLCK	-0.1888	TIVKPGCSQDVLK	0.0692
IACELLK	MFESACDGLK				LDCGGGYMK	-0.1888	MFESACDGLK	0.07
AESNVVHSYAASCIEK	LSTDIHEACLK				VSWQDGVLGTNCPIPPK	-0.1881	LSTDIHEACLK	0.0727
[truncated: 1,302 more rows]

## Sheet: Fig S5
	Fig. S5a
	Fig.S5b
[truncated: 12 more rows]
